# Supplementary material for: Landscape of mSWI/SNF chromatin remodeling complex perturbations in neurodevelopmental disorders
Source: Nat Genet. 2023 Jul 27;55(8):1400–12. doi: 10.1038/s41588-023-01451-6 (PMC10412456; doi:10.1038/s41588-023-01451-6)
Supplement: Supplementary file 2 — NDD-associated sequence variants from SPARK, SSC-ASC, DDD, DECIPHER, ClinVar, LOVD, literature review and 85 additional novel, previously unreported cases, including 72 novel variants. [file 41588_2023_1451_MOESM2_ESM.xlsx]

## Sheet: SuppTable1Copied_230419
ndd_tbl_crossref_index	cross_ref_key	sample_id	variant_id	sample_variant_id	Source	Gene	HGVSc	HGVSp	HGVSc_short	HGVSp_short	Consequence	Allele Frequency	PMID	Inheritance	Zygosity	Sex	Age (Years)	ClinVar_Submission_Codes	LOVD_ID	CSS_Registry_ID
0	413459	70523	12:122054883:C:G	70523:12:122054883:C:G	SSC Rare Inherited Variants	BCL7A	ENST00000261822.5:c.518C>G	ENSP00000261822.5:p.Ser173Cys	c.518C>G	p.S173C	Missense	0.00086054
1	984070	SF0045205.SP0045205	12:122054883:C:G	SF0045205.SP0045205:12:122054883:C:G	SPARK Rare Inherited Variants	BCL7A	ENST00000261822.5:c.518C>G	ENSP00000261822.5:p.Ser173Cys	c.518C>G	p.S173C	Missense	0.00086054
2	288118	SF0091585.SP0091585	3:47675568:C:T	SF0091585.SP0091585:3:47675568:C:T	SPARK Rare Inherited Variants	SMARCC1	ENST00000254480.10:c.1746G>A	ENSP00000254480.5:p.Met582Ile	c.1746G>A	p.M582I	Missense	0.00074941
3	122700	SSC05691	3:47675568:C:T	SSC05691:3:47675568:C:T	SSC Rare Inherited Variants	SMARCC1	ENST00000254480.10:c.1746G>A	ENSP00000254480.5:p.Met582Ile	c.1746G>A	p.M582I	Missense	0.00074941
4	288118	SF0071824.SP0071824	3:47675568:C:T	SF0071824.SP0071824:3:47675568:C:T	SPARK Rare Inherited Variants	SMARCC1	ENST00000254480.10:c.1746G>A	ENSP00000254480.5:p.Met582Ile	c.1746G>A	p.M582I	Missense	0.00074941
5	122700	11309_p1	3:47675568:C:T	11309_p1:3:47675568:C:T	SSC Rare Inherited Variants	SMARCC1	ENST00000254480.10:c.1746G>A	ENSP00000254480.5:p.Met582Ile	c.1746G>A	p.M582I	Missense	0.00074941
6	288118	SF0022365.SP0022365	3:47675568:C:T	SF0022365.SP0022365:3:47675568:C:T	SPARK Rare Inherited Variants	SMARCC1	ENST00000254480.10:c.1746G>A	ENSP00000254480.5:p.Met582Ile	c.1746G>A	p.M582I	Missense	0.00074941
7	122700	14197_p1	3:47675568:C:T	14197_p1:3:47675568:C:T	SSC Rare Inherited Variants	SMARCC1	ENST00000254480.10:c.1746G>A	ENSP00000254480.5:p.Met582Ile	c.1746G>A	p.M582I	Missense	0.00074941
8	122700	SSC04564	3:47675568:C:T	SSC04564:3:47675568:C:T	SSC Rare Inherited Variants	SMARCC1	ENST00000254480.10:c.1746G>A	ENSP00000254480.5:p.Met582Ile	c.1746G>A	p.M582I	Missense	0.00074941
9	288118	SF0015783.SP0015783	3:47675568:C:T	SF0015783.SP0015783:3:47675568:C:T	SPARK Rare Inherited Variants	SMARCC1	ENST00000254480.10:c.1746G>A	ENSP00000254480.5:p.Met582Ile	c.1746G>A	p.M582I	Missense	0.00074941
10	288118	SF0134530.SP0134530	3:47675568:C:T	SF0134530.SP0134530:3:47675568:C:T	SPARK Rare Inherited Variants	SMARCC1	ENST00000254480.10:c.1746G>A	ENSP00000254480.5:p.Met582Ile	c.1746G>A	p.M582I	Missense	0.00074941
11	288118	SF0080797.SP0080797	3:47675568:C:T	SF0080797.SP0080797:3:47675568:C:T	SPARK Rare Inherited Variants	SMARCC1	ENST00000254480.10:c.1746G>A	ENSP00000254480.5:p.Met582Ile	c.1746G>A	p.M582I	Missense	0.00074941
12	288118	SF0091902.SP0091902	3:47675568:C:T	SF0091902.SP0091902:3:47675568:C:T	SPARK Rare Inherited Variants	SMARCC1	ENST00000254480.10:c.1746G>A	ENSP00000254480.5:p.Met582Ile	c.1746G>A	p.M582I	Missense	0.00074941
13	288118	SF0039613.SP0039613	3:47675568:C:T	SF0039613.SP0039613:3:47675568:C:T	SPARK Rare Inherited Variants	SMARCC1	ENST00000254480.10:c.1746G>A	ENSP00000254480.5:p.Met582Ile	c.1746G>A	p.M582I	Missense	0.00074941
14	122700	SSC07701	3:47675568:C:T	SSC07701:3:47675568:C:T	SSC Rare Inherited Variants	SMARCC1	ENST00000254480.10:c.1746G>A	ENSP00000254480.5:p.Met582Ile	c.1746G>A	p.M582I	Missense	0.00074941
15	14406.p1|asd_cohorts-6-157203986-A-G	14406.p1|asd_cohorts	6:157203986:A:G	14406.p1|asd_cohorts:6:157203986:A:G	Aggregated De Novo Mutations (DNM)	ARID1B	ENST00000350026.10:c.4976A>G	ENSP00000055163.7:p.Asn1659Ser	c.4976A>G	p.N1659S	Missense	0.00074908
16	33398	SF0126368.SP0126368	1:26696776:G:A	SF0126368.SP0126368:1:26696776:G:A	SPARK Rare Inherited Variants	ARID1A	ENST00000324856.13:c.373G>A	ENSP00000320485.7:p.Gly125Ser	c.373G>A	p.G125S	Missense	0.00070068
17	33398	SF0090223.SP0090223	1:26696776:G:A	SF0090223.SP0090223:1:26696776:G:A	SPARK Rare Inherited Variants	ARID1A	ENST00000324856.13:c.373G>A	ENSP00000320485.7:p.Gly125Ser	c.373G>A	p.G125S	Missense	0.00070068
18	33398	SF0143571.SP0143572	1:26696776:G:A	SF0143571.SP0143572:1:26696776:G:A	SPARK Rare Inherited Variants	ARID1A	ENST00000324856.13:c.373G>A	ENSP00000320485.7:p.Gly125Ser	c.373G>A	p.G125S	Missense	0.00070068
19	33398	SF0126368.SP0126369	1:26696776:G:A	SF0126368.SP0126369:1:26696776:G:A	SPARK Rare Inherited Variants	ARID1A	ENST00000324856.13:c.373G>A	ENSP00000320485.7:p.Gly125Ser	c.373G>A	p.G125S	Missense	0.00070068
20	33398	SF0048783.SP0048783	1:26696776:G:A	SF0048783.SP0048783:1:26696776:G:A	SPARK Rare Inherited Variants	ARID1A	ENST00000324856.13:c.373G>A	ENSP00000320485.7:p.Gly125Ser	c.373G>A	p.G125S	Missense	0.00070068
21	33398	SF0103299.SP0103299	1:26696776:G:A	SF0103299.SP0103299:1:26696776:G:A	SPARK Rare Inherited Variants	ARID1A	ENST00000324856.13:c.373G>A	ENSP00000320485.7:p.Gly125Ser	c.373G>A	p.G125S	Missense	0.00070068
22	233678	13985_p1	6:157206240:A:G	13985_p1:6:157206240:A:G	SSC Rare Inherited Variants	ARID1B	ENST00000350026.10:c.5060A>G	ENSP00000055163.7:p.Glu1687Gly	c.5060A>G	p.E1687G	Missense	0.00069649
23	551929	SF0029845.SP0029845	6:157206240:A:G	SF0029845.SP0029845:6:157206240:A:G	SPARK Rare Inherited Variants	ARID1B	ENST00000350026.10:c.5060A>G	ENSP00000055163.7:p.Glu1687Gly	c.5060A>G	p.E1687G	Missense	0.00069649
24	551929	SF0099916.SP0099916	6:157206240:A:G	SF0099916.SP0099916:6:157206240:A:G	SPARK Rare Inherited Variants	ARID1B	ENST00000350026.10:c.5060A>G	ENSP00000055163.7:p.Glu1687Gly	c.5060A>G	p.E1687G	Missense	0.00069649
25	1355923	SF0049965.SP0049965	19:10986544:CCCCGGCCCGGGT:C	SF0049965.SP0049965:19:10986544:CCCCGGCCCGGGT:C	SPARK Rare Inherited Variants	SMARCA4	ENST00000344626.10:c.722_733del	ENSP00000343896.4:p.Gly241_Pro244del	c.722_733del	p.G241_P244del	Inframeshift	0.00057198
26	1355923	SF0039059.SP0039059	19:10986544:CCCCGGCCCGGGT:C	SF0039059.SP0039059:19:10986544:CCCCGGCCCGGGT:C	SPARK Rare Inherited Variants	SMARCA4	ENST00000344626.10:c.722_733del	ENSP00000343896.4:p.Gly241_Pro244del	c.722_733del	p.G241_P244del	Inframeshift	0.00057198
27	1270873	SF0007844.SP0007844	17:63835533:G:A	SF0007844.SP0007844:17:63835533:G:A	SPARK Rare Inherited Variants	SMARCD2	ENST00000448276.7:c.602C>T	ENSP00000392617.2:p.Thr201Met	c.602C>T	p.T201M	Missense	0.00052553
28	267854_6:156779296:A:AGGC	267854	6:156779296:A:AGGC	267854:6:156779296:A:AGGC	DECIPHER	ARID1B	ENST00000350026.10:c.1379_1381dup	ENSP00000055163.7:p.Ala460dup	c.1379_1381dup	p.A460dup	Inframeshift	0.00050873
29	1411604	SF0068691.SP0068691	19:47702156:G:A	SF0068691.SP0068691:19:47702156:G:A	SPARK Rare Inherited Variants	BICRA	ENST00000396720.7:c.4424G>A	ENSP00000379946.2:p.Arg1475His	c.4424G>A	p.R1475H	Missense	0.0004471
30	1411604	SF0037073.SP0037073	19:47702156:G:A	SF0037073.SP0037073:19:47702156:G:A	SPARK Rare Inherited Variants	BICRA	ENST00000396720.7:c.4424G>A	ENSP00000379946.2:p.Arg1475His	c.4424G>A	p.R1475H	Missense	0.0004471
31	1411604	SF0145833.SP0145834	19:47702156:G:A	SF0145833.SP0145834:19:47702156:G:A	SPARK Rare Inherited Variants	BICRA	ENST00000396720.7:c.4424G>A	ENSP00000379946.2:p.Arg1475His	c.4424G>A	p.R1475H	Missense	0.0004471
32	1411604	SF0006708.SP0006708	19:47702156:G:A	SF0006708.SP0006708:19:47702156:G:A	SPARK Rare Inherited Variants	BICRA	ENST00000396720.7:c.4424G>A	ENSP00000379946.2:p.Arg1475His	c.4424G>A	p.R1475H	Missense	0.0004471
33	1411604	SF0118854.SP0118854	19:47702156:G:A	SF0118854.SP0118854:19:47702156:G:A	SPARK Rare Inherited Variants	BICRA	ENST00000396720.7:c.4424G>A	ENSP00000379946.2:p.Arg1475His	c.4424G>A	p.R1475H	Missense	0.0004471
34	1411604	SF0145833.SP0145833	19:47702156:G:A	SF0145833.SP0145833:19:47702156:G:A	SPARK Rare Inherited Variants	BICRA	ENST00000396720.7:c.4424G>A	ENSP00000379946.2:p.Arg1475His	c.4424G>A	p.R1475H	Missense	0.0004471
35	1411604	SF0013677.SP0013677	19:47702156:G:A	SF0013677.SP0013677:19:47702156:G:A	SPARK Rare Inherited Variants	BICRA	ENST00000396720.7:c.4424G>A	ENSP00000379946.2:p.Arg1475His	c.4424G>A	p.R1475H	Missense	0.0004471
36	1411604	SF0032955.SP0032955	19:47702156:G:A	SF0032955.SP0032955:19:47702156:G:A	SPARK Rare Inherited Variants	BICRA	ENST00000396720.7:c.4424G>A	ENSP00000379946.2:p.Arg1475His	c.4424G>A	p.R1475H	Missense	0.0004471
37	33411	SF0093864.SP0093864	1:26696885:T:TCGC	SF0093864.SP0093864:1:26696885:T:TCGC	SPARK Rare Inherited Variants	ARID1A	ENST00000324856.13:c.492_494dup	ENSP00000320485.7:p.Ala167dup	c.492_494dup	p.A167dup	Inframeshift	0.00042504
38	33411	SF0096402.SP0096402	1:26696885:T:TCGC	SF0096402.SP0096402:1:26696885:T:TCGC	SPARK Rare Inherited Variants	ARID1A	ENST00000324856.13:c.492_494dup	ENSP00000320485.7:p.Ala167dup	c.492_494dup	p.A167dup	Inframeshift	0.00042504
39	33411	SF0136850.SP0136850	1:26696885:T:TCGC	SF0136850.SP0136850:1:26696885:T:TCGC	SPARK Rare Inherited Variants	ARID1A	ENST00000324856.13:c.492_494dup	ENSP00000320485.7:p.Ala167dup	c.492_494dup	p.A167dup	Inframeshift	0.00042504
40	33411	SF0028011.SP0028011	1:26696885:T:TCGC	SF0028011.SP0028011:1:26696885:T:TCGC	SPARK Rare Inherited Variants	ARID1A	ENST00000324856.13:c.492_494dup	ENSP00000320485.7:p.Ala167dup	c.492_494dup	p.A167dup	Inframeshift	0.00042504
41	1047889	SF0043377.SP0043377	14:72731845:C:T	SF0043377.SP0043377:14:72731845:C:T	SPARK Rare Inherited Variants	DPF3	ENST00000556509.6:c.391G>A	ENSP00000450518.1:p.Val131Met	c.391G>A	p.V131M	Missense	0.00038763
42	440698	SSC10001	14:72731845:C:T	SSC10001:14:72731845:C:T	SSC Rare Inherited Variants	DPF3	ENST00000556509.6:c.391G>A	ENSP00000450518.1:p.Val131Met	c.391G>A	p.V131M	Missense	0.00038763
43	935461	SF0057790.SP0057792	12:45811425:G:A	SF0057790.SP0057792:12:45811425:G:A	SPARK Rare Inherited Variants	ARID2	ENST00000334344.11:c.292G>A	ENSP00000335044.6:p.Glu98Lys	c.292G>A	p.E98K	Missense	0.00038143
44	935461	SF0035464.SP0035464	12:45811425:G:A	SF0035464.SP0035464:12:45811425:G:A	SPARK Rare Inherited Variants	ARID2	ENST00000334344.11:c.292G>A	ENSP00000335044.6:p.Glu98Lys	c.292G>A	p.E98K	Missense	0.00038143
45	935461	SF0107685.SP0107685	12:45811425:G:A	SF0107685.SP0107685:12:45811425:G:A	SPARK Rare Inherited Variants	ARID2	ENST00000334344.11:c.292G>A	ENSP00000335044.6:p.Glu98Lys	c.292G>A	p.E98K	Missense	0.00038143
46	935461	SF0141034.SP0141034	12:45811425:G:A	SF0141034.SP0141034:12:45811425:G:A	SPARK Rare Inherited Variants	ARID2	ENST00000334344.11:c.292G>A	ENSP00000335044.6:p.Glu98Lys	c.292G>A	p.E98K	Missense	0.00038143
47	935461	SF0111520.SP0111520	12:45811425:G:A	SF0111520.SP0111520:12:45811425:G:A	SPARK Rare Inherited Variants	ARID2	ENST00000334344.11:c.292G>A	ENSP00000335044.6:p.Glu98Lys	c.292G>A	p.E98K	Missense	0.00038143
48	935461	SF0126783.SP0126783	12:45811425:G:A	SF0126783.SP0126783:12:45811425:G:A	SPARK Rare Inherited Variants	ARID2	ENST00000334344.11:c.292G>A	ENSP00000335044.6:p.Glu98Lys	c.292G>A	p.E98K	Missense	0.00038143
49	935461	SF0070265.SP0070265	12:45811425:G:A	SF0070265.SP0070265:12:45811425:G:A	SPARK Rare Inherited Variants	ARID2	ENST00000334344.11:c.292G>A	ENSP00000335044.6:p.Glu98Lys	c.292G>A	p.E98K	Missense	0.00038143
50	935461	SF0022378.SP0022391	12:45811425:G:A	SF0022378.SP0022391:12:45811425:G:A	SPARK Rare Inherited Variants	ARID2	ENST00000334344.11:c.292G>A	ENSP00000335044.6:p.Glu98Lys	c.292G>A	p.E98K	Missense	0.00038143
51	935461	SF0122146.SP0122147	12:45811425:G:A	SF0122146.SP0122147:12:45811425:G:A	SPARK Rare Inherited Variants	ARID2	ENST00000334344.11:c.292G>A	ENSP00000335044.6:p.Glu98Lys	c.292G>A	p.E98K	Missense	0.00038143
52	935461	SF0022378.SP0022378	12:45811425:G:A	SF0022378.SP0022378:12:45811425:G:A	SPARK Rare Inherited Variants	ARID2	ENST00000334344.11:c.292G>A	ENSP00000335044.6:p.Glu98Lys	c.292G>A	p.E98K	Missense	0.00038143
53	301061	SF0036103.SP0036103	3:52627352:C:A	SF0036103.SP0036103:3:52627352:C:A	SPARK Rare Inherited Variants	PBRM1	ENST00000296302.11:c.1462G>T	ENSP00000296302.7:p.Ala488Ser	c.1462G>T	p.A488S	Missense	0.00037457
54	301061	SF0105431.SP0105431	3:52627352:C:A	SF0105431.SP0105431:3:52627352:C:A	SPARK Rare Inherited Variants	PBRM1	ENST00000296302.11:c.1462G>T	ENSP00000296302.7:p.Ala488Ser	c.1462G>T	p.A488S	Missense	0.00037457
55	177182	SSC10535	5:891724:C:G	SSC10535:5:891724:C:G	SSC Rare Inherited Variants	BRD9	ENST00000467963.6:c.183G>C	ENSP00000419765.1:p.Glu61Asp	c.183G>C	p.E61D	Missense	0.00034825
56	177182	68512	5:891724:C:G	68512:5:891724:C:G	SSC Rare Inherited Variants	BRD9	ENST00000467963.6:c.183G>C	ENSP00000419765.1:p.Glu61Asp	c.183G>C	p.E61D	Missense	0.00034825
57	415053	SF0128941.SP0128941	5:891724:C:G	SF0128941.SP0128941:5:891724:C:G	SPARK Rare Inherited Variants	BRD9	ENST00000467963.6:c.183G>C	ENSP00000419765.1:p.Glu61Asp	c.183G>C	p.E61D	Missense	0.00034825
58	415053	SF0073708.SP0073708	5:891724:C:G	SF0073708.SP0073708:5:891724:C:G	SPARK Rare Inherited Variants	BRD9	ENST00000467963.6:c.183G>C	ENSP00000419765.1:p.Glu61Asp	c.183G>C	p.E61D	Missense	0.00034825
59	415053	SF0024295.SP0024295	5:891724:C:G	SF0024295.SP0024295:5:891724:C:G	SPARK Rare Inherited Variants	BRD9	ENST00000467963.6:c.183G>C	ENSP00000419765.1:p.Glu61Asp	c.183G>C	p.E61D	Missense	0.00034825
60	301071	SF0015003.SP0015003	3:52634810:G:A	SF0015003.SP0015003:3:52634810:G:A	SPARK Rare Inherited Variants	PBRM1	ENST00000296302.11:c.1093C>T	ENSP00000296302.7:p.Arg365Cys	c.1093C>T	p.R365C	Missense	0.00032203
61	301071	SF0048552.SP0048552	3:52634810:G:A	SF0048552.SP0048552:3:52634810:G:A	SPARK Rare Inherited Variants	PBRM1	ENST00000296302.11:c.1093C>T	ENSP00000296302.7:p.Arg365Cys	c.1093C>T	p.R365C	Missense	0.00032203
62	301071	SF0066081.SP0066081	3:52634810:G:A	SF0066081.SP0066081:3:52634810:G:A	SPARK Rare Inherited Variants	PBRM1	ENST00000296302.11:c.1093C>T	ENSP00000296302.7:p.Arg365Cys	c.1093C>T	p.R365C	Missense	0.00032203
63	127948	37410	3:52634810:G:A	37410:3:52634810:G:A	SSC Rare Inherited Variants	PBRM1	ENST00000296302.11:c.1093C>T	ENSP00000296302.7:p.Arg365Cys	c.1093C>T	p.R365C	Missense	0.00032203
64	127948	78715	3:52634810:G:A	78715:3:52634810:G:A	SSC Rare Inherited Variants	PBRM1	ENST00000296302.11:c.1093C>T	ENSP00000296302.7:p.Arg365Cys	c.1093C>T	p.R365C	Missense	0.00032203
65	127948	70533	3:52634810:G:A	70533:3:52634810:G:A	SSC Rare Inherited Variants	PBRM1	ENST00000296302.11:c.1093C>T	ENSP00000296302.7:p.Arg365Cys	c.1093C>T	p.R365C	Missense	0.00032203
66	127948	12271_p1	3:52634810:G:A	12271_p1:3:52634810:G:A	SSC Rare Inherited Variants	PBRM1	ENST00000296302.11:c.1093C>T	ENSP00000296302.7:p.Arg365Cys	c.1093C>T	p.R365C	Missense	0.00032203
67	301071	SF0125137.SP0125137	3:52634810:G:A	SF0125137.SP0125137:3:52634810:G:A	SPARK Rare Inherited Variants	PBRM1	ENST00000296302.11:c.1093C>T	ENSP00000296302.7:p.Arg365Cys	c.1093C>T	p.R365C	Missense	0.00032203
68	301071	SF0017209.SP0017209	3:52634810:G:A	SF0017209.SP0017209:3:52634810:G:A	SPARK Rare Inherited Variants	PBRM1	ENST00000296302.11:c.1093C>T	ENSP00000296302.7:p.Arg365Cys	c.1093C>T	p.R365C	Missense	0.00032203
69	301071	SF0036994.SP0036994	3:52634810:G:A	SF0036994.SP0036994:3:52634810:G:A	SPARK Rare Inherited Variants	PBRM1	ENST00000296302.11:c.1093C>T	ENSP00000296302.7:p.Arg365Cys	c.1093C>T	p.R365C	Missense	0.00032203
70	301071	SF0109801.SP0109801	3:52634810:G:A	SF0109801.SP0109801:3:52634810:G:A	SPARK Rare Inherited Variants	PBRM1	ENST00000296302.11:c.1093C>T	ENSP00000296302.7:p.Arg365Cys	c.1093C>T	p.R365C	Missense	0.00032203
71	301071	SF0093147.SP0093147	3:52634810:G:A	SF0093147.SP0093147:3:52634810:G:A	SPARK Rare Inherited Variants	PBRM1	ENST00000296302.11:c.1093C>T	ENSP00000296302.7:p.Arg365Cys	c.1093C>T	p.R365C	Missense	0.00032203
72	301071	SF0025899.SP0025899	3:52634810:G:A	SF0025899.SP0025899:3:52634810:G:A	SPARK Rare Inherited Variants	PBRM1	ENST00000296302.11:c.1093C>T	ENSP00000296302.7:p.Arg365Cys	c.1093C>T	p.R365C	Missense	0.00032203
73	33431	SF0009368.SP0009368	1:26697129:C:CGCG	SF0009368.SP0009368:1:26697129:C:CGCG	SPARK Rare Inherited Variants	ARID1A	ENST00000324856.13:c.735_737dup	ENSP00000320485.7:p.Ala247dup	c.735_737dup	p.A247dup	Inframeshift	0.00031742
74	33431	SF0034572.SP0034572	1:26697129:C:CGCG	SF0034572.SP0034572:1:26697129:C:CGCG	SPARK Rare Inherited Variants	ARID1A	ENST00000324856.13:c.735_737dup	ENSP00000320485.7:p.Ala247dup	c.735_737dup	p.A247dup	Inframeshift	0.00031742
75	33431	SF0094916.SP0094916	1:26697129:C:CGCG	SF0094916.SP0094916:1:26697129:C:CGCG	SPARK Rare Inherited Variants	ARID1A	ENST00000324856.13:c.735_737dup	ENSP00000320485.7:p.Ala247dup	c.735_737dup	p.A247dup	Inframeshift	0.00031742
76	33431	SF0118178.SP0118178	1:26697129:C:CGCG	SF0118178.SP0118178:1:26697129:C:CGCG	SPARK Rare Inherited Variants	ARID1A	ENST00000324856.13:c.735_737dup	ENSP00000320485.7:p.Ala247dup	c.735_737dup	p.A247dup	Inframeshift	0.00031742
77	33431	SF0051990.SP0051990	1:26697129:C:CGCG	SF0051990.SP0051990:1:26697129:C:CGCG	SPARK Rare Inherited Variants	ARID1A	ENST00000324856.13:c.735_737dup	ENSP00000320485.7:p.Ala247dup	c.735_737dup	p.A247dup	Inframeshift	0.00031742
78	NM_006015.4:c.6659A>G	1126	1:26780557:A:G	1126:1:26780557:A:G	LOVD	ARID1A	ENST00000324856.13:c.6659A>G	ENSP00000320485.7:p.Asn2220Ser	c.6659A>G	p.N2220S	Missense	0.00030237
79	1270874	SF0023833.SP0023833	17:63836957:T:A	SF0023833.SP0023833:17:63836957:T:A	SPARK Rare Inherited Variants	SMARCD2	ENST00000448276.7:c.532A>T	ENSP00000392617.2:p.Met178Leu	c.532A>T	p.M178L	Missense	0.00030223
80	1270874	SF0042045.SP0042045	17:63836957:T:A	SF0042045.SP0042045:17:63836957:T:A	SPARK Rare Inherited Variants	SMARCD2	ENST00000448276.7:c.532A>T	ENSP00000392617.2:p.Met178Leu	c.532A>T	p.M178L	Missense	0.00030223
81	1270874	SF0146401.SP0146401	17:63836957:T:A	SF0146401.SP0146401:17:63836957:T:A	SPARK Rare Inherited Variants	SMARCD2	ENST00000448276.7:c.532A>T	ENSP00000392617.2:p.Met178Leu	c.532A>T	p.M178L	Missense	0.00030223
82	1270874	SF0135501.SP0135501	17:63836957:T:A	SF0135501.SP0135501:17:63836957:T:A	SPARK Rare Inherited Variants	SMARCD2	ENST00000448276.7:c.532A>T	ENSP00000392617.2:p.Met178Leu	c.532A>T	p.M178L	Missense	0.00030223
83	1411582	SF0021672.SP0021672	19:47701880:C:T	SF0021672.SP0021672:19:47701880:C:T	SPARK Rare Inherited Variants	BICRA	ENST00000396720.7:c.4148C>T	ENSP00000379946.2:p.Pro1383Leu	c.4148C>T	p.P1383L	Missense	0.00029035
84	551670	SF0061926.SP0061926	6:156778052:C:CGCGGCGGCA	SF0061926.SP0061926:6:156778052:C:CGCGGCGGCA	SPARK Rare Inherited Variants	ARID1B	ENST00000350026.10:c.133_141dup	ENSP00000055163.7:p.Ala45_Ala47dup	c.133_141dup	p.A45_A47dup	Inframeshift	0.00026837
85	551670	SF0091702.SP0091702	6:156778052:C:CGCGGCGGCA	SF0091702.SP0091702:6:156778052:C:CGCGGCGGCA	SPARK Rare Inherited Variants	ARID1B	ENST00000350026.10:c.133_141dup	ENSP00000055163.7:p.Ala45_Ala47dup	c.133_141dup	p.A45_A47dup	Inframeshift	0.00026837
86	551670	SF0037688.SP0037688	6:156778052:C:CGCGGCGGCA	SF0037688.SP0037688:6:156778052:C:CGCGGCGGCA	SPARK Rare Inherited Variants	ARID1B	ENST00000350026.10:c.133_141dup	ENSP00000055163.7:p.Ala45_Ala47dup	c.133_141dup	p.A45_A47dup	Inframeshift	0.00026837
87	551863	SF0065542.SP0065545	6:157196248:G:A	SF0065542.SP0065545:6:157196248:G:A	SPARK Rare Inherited Variants	ARID1B	ENST00000350026.10:c.3907G>A	ENSP00000055163.7:p.Gly1303Arg	c.3907G>A	p.G1303R	Missense	0.00024315
88	551863	SF0072289.SP0072291	6:157196248:G:A	SF0072289.SP0072291:6:157196248:G:A	SPARK Rare Inherited Variants	ARID1B	ENST00000350026.10:c.3907G>A	ENSP00000055163.7:p.Gly1303Arg	c.3907G>A	p.G1303R	Missense	0.00024315
89	551863	SF0064841.SP0064841	6:157196248:G:A	SF0064841.SP0064841:6:157196248:G:A	SPARK Rare Inherited Variants	ARID1B	ENST00000350026.10:c.3907G>A	ENSP00000055163.7:p.Gly1303Arg	c.3907G>A	p.G1303R	Missense	0.00024315
90	551863	SF0025612.SP0025612	6:157196248:G:A	SF0025612.SP0025612:6:157196248:G:A	SPARK Rare Inherited Variants	ARID1B	ENST00000350026.10:c.3907G>A	ENSP00000055163.7:p.Gly1303Arg	c.3907G>A	p.G1303R	Missense	0.00024315
91	1270899	SF0081679.SP0081679	17:63842541:G:A	SF0081679.SP0081679:17:63842541:G:A	SPARK Rare Inherited Variants	SMARCD2	ENST00000448276.7:c.134C>T	ENSP00000392617.2:p.Pro45Leu	c.134C>T	p.P45L	Missense	0.00023798
92	1270899	SF0029731.SP0029731	17:63842541:G:A	SF0029731.SP0029731:17:63842541:G:A	SPARK Rare Inherited Variants	SMARCD2	ENST00000448276.7:c.134C>T	ENSP00000392617.2:p.Pro45Leu	c.134C>T	p.P45L	Missense	0.00023798
93	1270899	SF0074860.SP0074860	17:63842541:G:A	SF0074860.SP0074860:17:63842541:G:A	SPARK Rare Inherited Variants	SMARCD2	ENST00000448276.7:c.134C>T	ENSP00000392617.2:p.Pro45Leu	c.134C>T	p.P45L	Missense	0.00023798
94	1411395	SF0053510.SP0053510	19:47680005:G:A	SF0053510.SP0053510:19:47680005:G:A	SPARK Rare Inherited Variants	BICRA	ENST00000396720.7:c.835G>A	ENSP00000379946.2:p.Gly279Ser	c.835G>A	p.G279S	Missense	0.00023661
95	1047908	SF0110616.SP0110616	14:72771817:C:T	SF0110616.SP0110616:14:72771817:C:T	SPARK Rare Inherited Variants	DPF3	ENST00000556509.6:c.109G>A	ENSP00000450518.1:p.Val37Met	c.109G>A	p.V37M	Missense	0.00022998
96	1047908	SF0034517.SP0034517	14:72771817:C:T	SF0034517.SP0034517:14:72771817:C:T	SPARK Rare Inherited Variants	DPF3	ENST00000556509.6:c.109G>A	ENSP00000450518.1:p.Val37Met	c.109G>A	p.V37M	Missense	0.00022998
97	1047908	SF0122878.SP0122878	14:72771817:C:T	SF0122878.SP0122878:14:72771817:C:T	SPARK Rare Inherited Variants	DPF3	ENST00000556509.6:c.109G>A	ENSP00000450518.1:p.Val37Met	c.109G>A	p.V37M	Missense	0.00022998
98	1047908	SF0053143.SP0053143	14:72771817:C:T	SF0053143.SP0053143:14:72771817:C:T	SPARK Rare Inherited Variants	DPF3	ENST00000556509.6:c.109G>A	ENSP00000450518.1:p.Val37Met	c.109G>A	p.V37M	Missense	0.00022998
99	1047908	SF0085167.SP0085167	14:72771817:C:T	SF0085167.SP0085167:14:72771817:C:T	SPARK Rare Inherited Variants	DPF3	ENST00000556509.6:c.109G>A	ENSP00000450518.1:p.Val37Met	c.109G>A	p.V37M	Missense	0.00022998
100	1047908	SF0026295.SP0026295	14:72771817:C:T	SF0026295.SP0026295:14:72771817:C:T	SPARK Rare Inherited Variants	DPF3	ENST00000556509.6:c.109G>A	ENSP00000450518.1:p.Val37Met	c.109G>A	p.V37M	Missense	0.00022998
101	1163140	SF0066411.SP0066412	16:30887900:G:GT	SF0066411.SP0066412:16:30887900:G:GT	SPARK Rare Inherited Variants	BCL7C	ENST00000215115.5:c.618dup	ENSP00000215115.4:p.Leu207ThrfsTer10	c.618dup	p.L207Tfs*10	Frameshift	0.00021677
102	1163140	SF0045977.SP0045977	16:30887900:G:GT	SF0045977.SP0045977:16:30887900:G:GT	SPARK Rare Inherited Variants	BCL7C	ENST00000215115.5:c.618dup	ENSP00000215115.4:p.Leu207ThrfsTer10	c.618dup	p.L207Tfs*10	Frameshift	0.00021677
103	487520	68536	16:30887900:G:GT	68536:16:30887900:G:GT	SSC Rare Inherited Variants	BCL7C	ENST00000215115.5:c.618dup	ENSP00000215115.4:p.Leu207ThrfsTer10	c.618dup	p.L207Tfs*10	Frameshift	0.00021677
104	1355946	SF0140826.SP0140826	19:10987882:G:A	SF0140826.SP0140826:19:10987882:G:A	SPARK Rare Inherited Variants	SMARCA4	ENST00000344626.10:c.1076G>A	ENSP00000343896.4:p.Arg359Gln	c.1076G>A	p.R359Q	Missense	0.0002103
105	1355946	SF0122472.SP0122472	19:10987882:G:A	SF0122472.SP0122472:19:10987882:G:A	SPARK Rare Inherited Variants	SMARCA4	ENST00000344626.10:c.1076G>A	ENSP00000343896.4:p.Arg359Gln	c.1076G>A	p.R359Q	Missense	0.0002103
106	564288	11012_p1	19:10987882:G:A	11012_p1:19:10987882:G:A	SSC Rare Inherited Variants	SMARCA4	ENST00000344626.10:c.1076G>A	ENSP00000343896.4:p.Arg359Gln	c.1076G>A	p.R359Q	Missense	0.0002103
107	1355946	SF0142324.SP0142324	19:10987882:G:A	SF0142324.SP0142324:19:10987882:G:A	SPARK Rare Inherited Variants	SMARCA4	ENST00000344626.10:c.1076G>A	ENSP00000343896.4:p.Arg359Gln	c.1076G>A	p.R359Q	Missense	0.0002103
108	1355946	SF0046124.SP0046124	19:10987882:G:A	SF0046124.SP0046124:19:10987882:G:A	SPARK Rare Inherited Variants	SMARCA4	ENST00000344626.10:c.1076G>A	ENSP00000343896.4:p.Arg359Gln	c.1076G>A	p.R359Q	Missense	0.0002103
109	564288	14343_p1	19:10987882:G:A	14343_p1:19:10987882:G:A	SSC Rare Inherited Variants	SMARCA4	ENST00000344626.10:c.1076G>A	ENSP00000343896.4:p.Arg359Gln	c.1076G>A	p.R359Q	Missense	0.0002103
110	1355946	SF0037568.SP0037568	19:10987882:G:A	SF0037568.SP0037568:19:10987882:G:A	SPARK Rare Inherited Variants	SMARCA4	ENST00000344626.10:c.1076G>A	ENSP00000343896.4:p.Arg359Gln	c.1076G>A	p.R359Q	Missense	0.0002103
111	1355946	SF0063700.SP0063700	19:10987882:G:A	SF0063700.SP0063700:19:10987882:G:A	SPARK Rare Inherited Variants	SMARCA4	ENST00000344626.10:c.1076G>A	ENSP00000343896.4:p.Arg359Gln	c.1076G>A	p.R359Q	Missense	0.0002103
112	33639	SF0041151.SP0041151	1:26779389:C:G	SF0041151.SP0041151:1:26779389:C:G	SPARK Rare Inherited Variants	ARID1A	ENST00000324856.13:c.5491C>G	ENSP00000320485.7:p.Leu1831Val	c.5491C>G	p.L1831V	Missense	0.00021025
113	33639	SF0126635.SP0126635	1:26779389:C:G	SF0126635.SP0126635:1:26779389:C:G	SPARK Rare Inherited Variants	ARID1A	ENST00000324856.13:c.5491C>G	ENSP00000320485.7:p.Leu1831Val	c.5491C>G	p.L1831V	Missense	0.00021025
114	33639	SF0032986.SP0032986	1:26779389:C:G	SF0032986.SP0032986:1:26779389:C:G	SPARK Rare Inherited Variants	ARID1A	ENST00000324856.13:c.5491C>G	ENSP00000320485.7:p.Leu1831Val	c.5491C>G	p.L1831V	Missense	0.00021025
115	33639	SF0136825.SP0136825	1:26779389:C:G	SF0136825.SP0136825:1:26779389:C:G	SPARK Rare Inherited Variants	ARID1A	ENST00000324856.13:c.5491C>G	ENSP00000320485.7:p.Leu1831Val	c.5491C>G	p.L1831V	Missense	0.00021025
116	33639	SF0136825.SP0136826	1:26779389:C:G	SF0136825.SP0136826:1:26779389:C:G	SPARK Rare Inherited Variants	ARID1A	ENST00000324856.13:c.5491C>G	ENSP00000320485.7:p.Leu1831Val	c.5491C>G	p.L1831V	Missense	0.00021025
117	648929	SSC09521	1:26779389:C:G	SSC09521:1:26779389:C:G	SSC Rare Inherited Variants	ARID1A	ENST00000324856.13:c.5491C>G	ENSP00000320485.7:p.Leu1831Val	c.5491C>G	p.L1831V	Missense	0.00021025
118	1411600	SF0017720.SP0017720	19:47702090:C:G	SF0017720.SP0017720:19:47702090:C:G	SPARK Rare Inherited Variants	BICRA	ENST00000396720.7:c.4358C>G	ENSP00000379946.2:p.Ala1453Gly	c.4358C>G	p.A1453G	Missense	0.00019063
119	NM_006015.4:c.2698G>A	876	1:26763251:G:A	876:1:26763251:G:A	LOVD	ARID1A	ENST00000324856.13:c.2698G>A	ENSP00000320485.7:p.Ala900Thr	c.2698G>A	p.A900T	Missense	0.00019052
120	950833	SF0130873.SP0130874	12:56169868:T:C	SF0130873.SP0130874:12:56169868:T:C	SPARK Rare Inherited Variants	SMARCC2	ENST00000267064.8:c.2363A>G	ENSP00000267064.4:p.Glu788Gly	c.2363A>G	p.E788G	Missense	0.00018403
121	950833	SF0092786.SP0092786	12:56169868:T:C	SF0092786.SP0092786:12:56169868:T:C	SPARK Rare Inherited Variants	SMARCC2	ENST00000267064.8:c.2363A>G	ENSP00000267064.4:p.Glu788Gly	c.2363A>G	p.E788G	Missense	0.00018403
122	950833	SF0074866.SP0074866	12:56169868:T:C	SF0074866.SP0074866:12:56169868:T:C	SPARK Rare Inherited Variants	SMARCC2	ENST00000267064.8:c.2363A>G	ENSP00000267064.4:p.Glu788Gly	c.2363A>G	p.E788G	Missense	0.00018403
123	399244	5337	12:56169868:T:C	5337:12:56169868:T:C	SSC Rare Inherited Variants	SMARCC2	ENST00000267064.8:c.2363A>G	ENSP00000267064.4:p.Glu788Gly	c.2363A>G	p.E788G	Missense	0.00018403
124	950833	SF0023824.SP0023824	12:56169868:T:C	SF0023824.SP0023824:12:56169868:T:C	SPARK Rare Inherited Variants	SMARCC2	ENST00000267064.8:c.2363A>G	ENSP00000267064.4:p.Glu788Gly	c.2363A>G	p.E788G	Missense	0.00018403
125	950833	SF0083480.SP0083480	12:56169868:T:C	SF0083480.SP0083480:12:56169868:T:C	SPARK Rare Inherited Variants	SMARCC2	ENST00000267064.8:c.2363A>G	ENSP00000267064.4:p.Glu788Gly	c.2363A>G	p.E788G	Missense	0.00018403
126	950833	SF0134514.SP0134514	12:56169868:T:C	SF0134514.SP0134514:12:56169868:T:C	SPARK Rare Inherited Variants	SMARCC2	ENST00000267064.8:c.2363A>G	ENSP00000267064.4:p.Glu788Gly	c.2363A>G	p.E788G	Missense	0.00018403
127	950833	SF0010928.SP0010993	12:56169868:T:C	SF0010928.SP0010993:12:56169868:T:C	SPARK Rare Inherited Variants	SMARCC2	ENST00000267064.8:c.2363A>G	ENSP00000267064.4:p.Glu788Gly	c.2363A>G	p.E788G	Missense	0.00018403
128	452366	452366	6:156778909:G:C	452366:6:156778909:G:C	ClinVar	ARID1B	ENST00000350026.10:c.980G>C	ENSP00000055163.7:p.Gly327Ala	c.980G>C	p.G327A	Missense	0.00017682		unknown,germline,germline				SCV000897282.1,SCV000850313.3,SCV002054254.1
129	452366	452366	6:156778909:G:C	452366:6:156778909:G:C	ClinVar	ARID1B	ENST00000350026.10:c.980G>C	ENSP00000055163.7:p.Gly327Ala	c.980G>C	p.G327A	Missense	0.00017682		unknown,germline,germline				SCV000897282.1,SCV000850313.3,SCV002054254.1
130	452366	452366	6:156778909:G:C	452366:6:156778909:G:C	ClinVar	ARID1B	ENST00000350026.10:c.980G>C	ENSP00000055163.7:p.Gly327Ala	c.980G>C	p.G327A	Missense	0.00017682		unknown,germline,germline				SCV000897282.1,SCV000850313.3,SCV002054254.1
131	506613	506613	6:156778945:TGGCGGCGGCGGCCGC:T	506613:6:156778945:TGGCGGCGGCGGCCGC:T	ClinVar	ARID1B	ENST00000350026.10:c.1029_1043del	ENSP00000055163.7:p.Ala346_Ala350del	c.1029_1043del	p.A346_A350del	Inframeshift	0.00017656		germline,germline				SCV002054306.1,SCV000850724.3
132	506613	506613	6:156778945:TGGCGGCGGCGGCCGC:T	506613:6:156778945:TGGCGGCGGCGGCCGC:T	ClinVar	ARID1B	ENST00000350026.10:c.1029_1043del	ENSP00000055163.7:p.Ala346_Ala350del	c.1029_1043del	p.A346_A350del	Inframeshift	0.00017656		germline,germline				SCV002054306.1,SCV000850724.3
133	343329	SF0049526.SP0049526	3:179573405:A:G	SF0049526.SP0049526:3:179573405:A:G	SPARK Rare Inherited Variants	ACTL6A	ENST00000429709.7:c.314A>G	ENSP00000397552.2:p.His105Arg	c.314A>G	p.H105R	Missense	0.00017095
134	343329	SF0022843.SP0022843	3:179573405:A:G	SF0022843.SP0022843:3:179573405:A:G	SPARK Rare Inherited Variants	ACTL6A	ENST00000429709.7:c.314A>G	ENSP00000397552.2:p.His105Arg	c.314A>G	p.H105R	Missense	0.00017095
135	343329	SF0045897.SP0045897	3:179573405:A:G	SF0045897.SP0045897:3:179573405:A:G	SPARK Rare Inherited Variants	ACTL6A	ENST00000429709.7:c.314A>G	ENSP00000397552.2:p.His105Arg	c.314A>G	p.H105R	Missense	0.00017095
136	146502	36113	3:179573405:A:G	36113:3:179573405:A:G	SSC Rare Inherited Variants	ACTL6A	ENST00000429709.7:c.314A>G	ENSP00000397552.2:p.His105Arg	c.314A>G	p.H105R	Missense	0.00017095
137	291667_6:156779299:CGGCGGCGGCGGG:C	291667	6:156779299:CGGCGGCGGCGGG:C	291667:6:156779299:CGGCGGCGGCGGG:C	DECIPHER	ARID1B	ENST00000350026.10:c.1383_1394del	ENSP00000055163.7:p.Ala462_Gly465del	c.1383_1394del	p.A462_G465del	Inframeshift	0.00016522
138	1411370	SF0023479.SP0023479	19:47679601:C:T	SF0023479.SP0023479:19:47679601:C:T	SPARK Rare Inherited Variants	BICRA	ENST00000396720.7:c.431C>T	ENSP00000379946.2:p.Thr144Met	c.431C>T	p.T144M	Missense	0.00015771
139	1411370	SF0099909.SP0099909	19:47679601:C:T	SF0099909.SP0099909:19:47679601:C:T	SPARK Rare Inherited Variants	BICRA	ENST00000396720.7:c.431C>T	ENSP00000379946.2:p.Thr144Met	c.431C>T	p.T144M	Missense	0.00015771
140	1411370	SF0061965.SP0061965	19:47679601:C:T	SF0061965.SP0061965:19:47679601:C:T	SPARK Rare Inherited Variants	BICRA	ENST00000396720.7:c.431C>T	ENSP00000379946.2:p.Thr144Met	c.431C>T	p.T144M	Missense	0.00015771
141	33569	SF0104732.SP0104732	1:26773690:C:CGCAGCA	SF0104732.SP0104732:1:26773690:C:CGCAGCA	SPARK Rare Inherited Variants	ARID1A	ENST00000324856.13:c.3996_4001dup	ENSP00000320485.7:p.Gln1333_Gln1334dup	c.3996_4001dup	p.Q1333_Q1334dup	Inframeshift	0.00015138
142	33569	SF0023040.SP0023040	1:26773690:C:CGCAGCA	SF0023040.SP0023040:1:26773690:C:CGCAGCA	SPARK Rare Inherited Variants	ARID1A	ENST00000324856.13:c.3996_4001dup	ENSP00000320485.7:p.Gln1333_Gln1334dup	c.3996_4001dup	p.Q1333_Q1334dup	Inframeshift	0.00015138
143	253668	35985	7:100647509:G:C	35985:7:100647509:G:C	SSC Rare Inherited Variants	ACTL6B	ENST00000160382.10:c.694C>G	ENSP00000160382.5:p.Pro232Ala	c.694C>G	p.P232A	Missense	0.00015121
144	551711	SF0017561.SP0017561	6:156778737:T:TCCG	SF0017561.SP0017561:6:156778737:T:TCCG	SPARK Rare Inherited Variants	ARID1B	ENST00000350026.10:c.821_823dup	ENSP00000055163.7:p.Ala274dup	c.821_823dup	p.A274dup	Inframeshift	0.00014927
145	551711	SF0150309.SP0150309	6:156778737:T:TCCG	SF0150309.SP0150309:6:156778737:T:TCCG	SPARK Rare Inherited Variants	ARID1B	ENST00000350026.10:c.821_823dup	ENSP00000055163.7:p.Ala274dup	c.821_823dup	p.A274dup	Inframeshift	0.00014927
146	551711	SF0017561.SP0017595	6:156778737:T:TCCG	SF0017561.SP0017595:6:156778737:T:TCCG	SPARK Rare Inherited Variants	ARID1B	ENST00000350026.10:c.821_823dup	ENSP00000055163.7:p.Ala274dup	c.821_823dup	p.A274dup	Inframeshift	0.00014927
147	300979	SF0012602.SP0012602	3:52563417:C:T	SF0012602.SP0012602:3:52563417:C:T	SPARK Rare Inherited Variants	PBRM1	ENST00000296302.11:c.3952G>A	ENSP00000296302.7:p.Glu1318Lys	c.3952G>A	p.E1318K	Missense	0.00014463
148	300979	SF0130575.SP0130575	3:52563417:C:T	SF0130575.SP0130575:3:52563417:C:T	SPARK Rare Inherited Variants	PBRM1	ENST00000296302.11:c.3952G>A	ENSP00000296302.7:p.Glu1318Lys	c.3952G>A	p.E1318K	Missense	0.00014463
149	300979	SF0075403.SP0075403	3:52563417:C:T	SF0075403.SP0075403:3:52563417:C:T	SPARK Rare Inherited Variants	PBRM1	ENST00000296302.11:c.3952G>A	ENSP00000296302.7:p.Glu1318Lys	c.3952G>A	p.E1318K	Missense	0.00014463
150	950786	SF0088683.SP0088683	12:56164691:CATT:C	SF0088683.SP0088683:12:56164691:CATT:C	SPARK Rare Inherited Variants	SMARCC2	ENST00000267064.8:c.3177_3179del	ENSP00000267064.4:p.Met1061del	c.3177_3179del	p.M1061del	Inframeshift	0.00014461
151	628031	SF0142740.SP0142740	7:151239479:C:T	SF0142740.SP0142740:7:151239479:C:T	SPARK Rare Inherited Variants	SMARCD3	ENST00000262188.13:c.1315G>A	ENSP00000262188.8:p.Gly439Ser	c.1315G>A	p.G439S	Missense	0.00013805
152	628031	SF0118143.SP0118143	7:151239479:C:T	SF0118143.SP0118143:7:151239479:C:T	SPARK Rare Inherited Variants	SMARCD3	ENST00000262188.13:c.1315G>A	ENSP00000262188.8:p.Gly439Ser	c.1315G>A	p.G439S	Missense	0.00013805
153	589473	589473	6:156778005:A:C	589473:6:156778005:A:C	ClinVar	ARID1B	ENST00000350026.10:c.76A>C	ENSP00000055163.7:p.Lys26Gln	c.76A>C	p.K26Q	Missense	0.00013404		germline				SCV000850346.3
154	399249	SSC10957	12:56170203:T:A	SSC10957:12:56170203:T:A	SSC Rare Inherited Variants	SMARCC2	ENST00000267064.8:c.2260A>T	ENSP00000267064.4:p.Ser754Cys	c.2260A>T	p.S754C	Missense	0.00013154
155	399249	70474	12:56170203:T:A	70474:12:56170203:T:A	SSC Rare Inherited Variants	SMARCC2	ENST00000267064.8:c.2260A>T	ENSP00000267064.4:p.Ser754Cys	c.2260A>T	p.S754C	Missense	0.00013154
156	950838	SF0065091.SP0065091	12:56170203:T:A	SF0065091.SP0065091:12:56170203:T:A	SPARK Rare Inherited Variants	SMARCC2	ENST00000267064.8:c.2260A>T	ENSP00000267064.4:p.Ser754Cys	c.2260A>T	p.S754C	Missense	0.00013154
157	301035	SF0046124.SP0046124	3:52609601:C:T	SF0046124.SP0046124:3:52609601:C:T	SPARK Rare Inherited Variants	PBRM1	ENST00000296302.11:c.2279G>A	ENSP00000296302.7:p.Arg760His	c.2279G>A	p.R760H	Missense	0.00013144
158	950921	SF0087503.SP0087503	12:56189454:A:G	SF0087503.SP0087503:12:56189454:A:G	SPARK Rare Inherited Variants	SMARCC2	ENST00000267064.8:c.8T>C	ENSP00000267064.4:p.Val3Ala	c.8T>C	p.V3A	Missense	0.00012638
159	950921	SF0005740.SP0005740	12:56189454:A:G	SF0005740.SP0005740:12:56189454:A:G	SPARK Rare Inherited Variants	SMARCC2	ENST00000267064.8:c.8T>C	ENSP00000267064.4:p.Val3Ala	c.8T>C	p.V3A	Missense	0.00012638
160	941107	SF0081024.SP0081024	12:50089944:G:A	SF0081024.SP0081024:12:50089944:G:A	SPARK Rare Inherited Variants	SMARCD1	ENST00000394963.9:c.832G>A	ENSP00000378414.4:p.Val278Met	c.832G>A	p.V278M	Missense	0.00012485
161	941107	SF0088249.SP0088249	12:50089944:G:A	SF0088249.SP0088249:12:50089944:G:A	SPARK Rare Inherited Variants	SMARCD1	ENST00000394963.9:c.832G>A	ENSP00000378414.4:p.Val278Met	c.832G>A	p.V278M	Missense	0.00012485
162	941107	SF0122196.SP0122196	12:50089944:G:A	SF0122196.SP0122196:12:50089944:G:A	SPARK Rare Inherited Variants	SMARCD1	ENST00000394963.9:c.832G>A	ENSP00000378414.4:p.Val278Met	c.832G>A	p.V278M	Missense	0.00012485
163	941107	SF0007761.SP0007761	12:50089944:G:A	SF0007761.SP0007761:12:50089944:G:A	SPARK Rare Inherited Variants	SMARCD1	ENST00000394963.9:c.832G>A	ENSP00000378414.4:p.Val278Met	c.832G>A	p.V278M	Missense	0.00012485
164	343327	SF0031982.SP0031982	3:179570239:T:C	SF0031982.SP0031982:3:179570239:T:C	SPARK Rare Inherited Variants	ACTL6A	ENST00000429709.7:c.275T>C	ENSP00000397552.2:p.Met92Thr	c.275T>C	p.M92T	Missense	0.00012482
165	1411603	SF0105624.SP0105624	19:47702132:C:T	SF0105624.SP0105624:19:47702132:C:T	SPARK Rare Inherited Variants	BICRA	ENST00000396720.7:c.4400C>T	ENSP00000379946.2:p.Pro1467Leu	c.4400C>T	p.P1467L	Missense	0.00011833
166	1411603	SF0065614.SP0065614	19:47702132:C:T	SF0065614.SP0065614:19:47702132:C:T	SPARK Rare Inherited Variants	BICRA	ENST00000396720.7:c.4400C>T	ENSP00000379946.2:p.Pro1467Leu	c.4400C>T	p.P1467L	Missense	0.00011833
167	1411603	SF0124556.SP0124556	19:47702132:C:T	SF0124556.SP0124556:19:47702132:C:T	SPARK Rare Inherited Variants	BICRA	ENST00000396720.7:c.4400C>T	ENSP00000379946.2:p.Pro1467Leu	c.4400C>T	p.P1467L	Missense	0.00011833
168	233689	14202_p1	6:157206687:C:G	14202_p1:6:157206687:C:G	SSC Rare Inherited Variants	ARID1B	ENST00000350026.10:c.5507C>G	ENSP00000055163.7:p.Pro1836Arg	c.5507C>G	p.P1836R	Missense	0.00011185
169	551960	SF0065622.SP0065622	6:157206687:C:G	SF0065622.SP0065622:6:157206687:C:G	SPARK Rare Inherited Variants	ARID1B	ENST00000350026.10:c.5507C>G	ENSP00000055163.7:p.Pro1836Arg	c.5507C>G	p.P1836R	Missense	0.00011185
170	392990	SSC04243	12:45729864:C:A	SSC04243:12:45729864:C:A	SSC Rare Inherited Variants	ARID2	ENST00000334344.11:c.28C>A	ENSP00000335044.6:p.Pro10Thr	c.28C>A	p.P10T	Missense	0.00011176
171	935449	SF0007761.SP0007761	12:45729864:C:A	SF0007761.SP0007761:12:45729864:C:A	SPARK Rare Inherited Variants	ARID2	ENST00000334344.11:c.28C>A	ENSP00000335044.6:p.Pro10Thr	c.28C>A	p.P10T	Missense	0.00011176
172	470468	470468	19:10987720:C:T	470468:19:10987720:C:T	ClinVar	SMARCA4	ENST00000344626.10:c.914C>T	ENSP00000343896.4:p.Pro305Leu	c.914C>T	p.P305L	Missense	0.00011176		unknown,germline				SCV000896698.1,SCV002056376.1
173	470468	470468	19:10987720:C:T	470468:19:10987720:C:T	ClinVar	SMARCA4	ENST00000344626.10:c.914C>T	ENSP00000343896.4:p.Pro305Leu	c.914C>T	p.P305L	Missense	0.00011176		unknown,germline				SCV000896698.1,SCV002056376.1
174	33461	SF0134223.SP0134223	1:26729688:C:A	SF0134223.SP0134223:1:26729688:C:A	SPARK Rare Inherited Variants	ARID1A	ENST00000324856.13:c.1175C>A	ENSP00000320485.7:p.Pro392His	c.1175C>A	p.P392H	Missense	0.00011169
175	33461	SF0029172.SP0029172	1:26729688:C:A	SF0029172.SP0029172:1:26729688:C:A	SPARK Rare Inherited Variants	ARID1A	ENST00000324856.13:c.1175C>A	ENSP00000320485.7:p.Pro392His	c.1175C>A	p.P392H	Missense	0.00011169
176	33461	SF0108624.SP0108624	1:26729688:C:A	SF0108624.SP0108624:1:26729688:C:A	SPARK Rare Inherited Variants	ARID1A	ENST00000324856.13:c.1175C>A	ENSP00000320485.7:p.Pro392His	c.1175C>A	p.P392H	Missense	0.00011169
707	NM_003073.5:c.1130G>A	1	22:23834152:G:A	1:22:23834152:G:A	Curated Literature De Novo Variants	SMARCB1	ENST00000644036.2:c.1130G>A	ENSP00000494049.2:p.Arg377His	c.1130G>A	p.R377H	Missense	6.57e-06	25169651	de novo			0
178	12874	SSC11869	1:26729688:C:A	SSC11869:1:26729688:C:A	SSC Rare Inherited Variants	ARID1A	ENST00000324856.13:c.1175C>A	ENSP00000320485.7:p.Pro392His	c.1175C>A	p.P392H	Missense	0.00011169
179	414974	SF0100364.SP0100364	5:865473:C:A	SF0100364.SP0100364:5:865473:C:A	SPARK Rare Inherited Variants	BRD9	ENST00000467963.6:c.1634G>T	ENSP00000419765.1:p.Arg545Leu	c.1634G>T	p.R545L	Missense	0.00011168
180	414974	SF0056296.SP0056296	5:865473:C:A	SF0056296.SP0056296:5:865473:C:A	SPARK Rare Inherited Variants	BRD9	ENST00000467963.6:c.1634G>T	ENSP00000419765.1:p.Arg545Leu	c.1634G>T	p.R545L	Missense	0.00011168
181	33370	SF0141707.SP0141707	1:26696516:A:AGGCGGCGGCGGC	SF0141707.SP0141707:1:26696516:A:AGGCGGCGGCGGC	SPARK Rare Inherited Variants	ARID1A	ENST00000324856.13:c.117_128dup	ENSP00000320485.7:p.Ala42_Ala45dup	c.117_128dup	p.A42_A45dup	Inframeshift	0.00010731
182	674445	SSC10511	3:52550462:G:A	SSC10511:3:52550462:G:A	SSC Rare Inherited Variants	PBRM1	ENST00000296302.11:c.4856C>T	ENSP00000296302.7:p.Ala1619Val	c.4856C>T	p.A1619V	Missense	0.00010516
183	300946	SF0125408.SP0125410	3:52550462:G:A	SF0125408.SP0125410:3:52550462:G:A	SPARK Rare Inherited Variants	PBRM1	ENST00000296302.11:c.4856C>T	ENSP00000296302.7:p.Ala1619Val	c.4856C>T	p.A1619V	Missense	0.00010516
184	300946	SF0128353.SP0128353	3:52550462:G:A	SF0128353.SP0128353:3:52550462:G:A	SPARK Rare Inherited Variants	PBRM1	ENST00000296302.11:c.4856C>T	ENSP00000296302.7:p.Ala1619Val	c.4856C>T	p.A1619V	Missense	0.00010516
185	300946	SF0092410.SP0092410	3:52550462:G:A	SF0092410.SP0092410:3:52550462:G:A	SPARK Rare Inherited Variants	PBRM1	ENST00000296302.11:c.4856C>T	ENSP00000296302.7:p.Ala1619Val	c.4856C>T	p.A1619V	Missense	0.00010516
186	300946	SF0032583.SP0032583	3:52550462:G:A	SF0032583.SP0032583:3:52550462:G:A	SPARK Rare Inherited Variants	PBRM1	ENST00000296302.11:c.4856C>T	ENSP00000296302.7:p.Ala1619Val	c.4856C>T	p.A1619V	Missense	0.00010516
187	1476373	SF0054541.SP0054541	20:62162826:G:A	SF0054541.SP0054541:20:62162826:G:A	SPARK Rare Inherited Variants	SS18L1	ENST00000331758.8:c.451G>A	ENSP00000333012.3:p.Gly151Ser	c.451G>A	p.G151S	Missense	9.86e-05
188	69217|GDX-7-151241597-C-G	69217|GDX	7:151241597:C:G	69217|GDX:7:151241597:C:G	Aggregated De Novo Mutations (DNM)	SMARCD3	ENST00000262188.13:c.834G>C	ENSP00000262188.8:p.Gln278His	c.834G>C	p.Q278H	Missense	9.85e-05
189	628052	SF0145040.SP0145040	7:151241597:C:G	SF0145040.SP0145040:7:151241597:C:G	SPARK Rare Inherited Variants	SMARCD3	ENST00000262188.13:c.834G>C	ENSP00000262188.8:p.Gln278His	c.834G>C	p.Q278H	Missense	9.85e-05
190	950841	SF0115674.SP0115674	12:56171291:G:A	SF0115674.SP0115674:12:56171291:G:A	SPARK Rare Inherited Variants	SMARCC2	ENST00000267064.8:c.2234C>T	ENSP00000267064.4:p.Ser745Phe	c.2234C>T	p.S745F	Missense	9.85e-05
191	33394	SF0085831.SP0085831	1:26696765:C:CCGG	SF0085831.SP0085831:1:26696765:C:CCGG	SPARK Rare Inherited Variants	ARID1A	ENST00000324856.13:c.372_374dup	ENSP00000320485.7:p.Gly127dup	c.372_374dup	p.G127dup	Inframeshift	9.32e-05
192	127929	14299_p1	3:52609376:C:T	14299_p1:3:52609376:C:T	SSC Rare Inherited Variants	PBRM1	ENST00000296302.11:c.2504G>A	ENSP00000296302.7:p.Arg835His	c.2504G>A	p.R835H	Missense	9.2e-05
193	127929	SSC07550	3:52609376:C:T	SSC07550:3:52609376:C:T	SSC Rare Inherited Variants	PBRM1	ENST00000296302.11:c.2504G>A	ENSP00000296302.7:p.Arg835His	c.2504G>A	p.R835H	Missense	9.2e-05
194	127929	14387_p1	3:52609376:C:T	14387_p1:3:52609376:C:T	SSC Rare Inherited Variants	PBRM1	ENST00000296302.11:c.2504G>A	ENSP00000296302.7:p.Arg835His	c.2504G>A	p.R835H	Missense	9.2e-05
195	301027	SF0107685.SP0107685	3:52609376:C:T	SF0107685.SP0107685:3:52609376:C:T	SPARK Rare Inherited Variants	PBRM1	ENST00000296302.11:c.2504G>A	ENSP00000296302.7:p.Arg835His	c.2504G>A	p.R835H	Missense	9.2e-05
196	301027	SF0103492.SP0103492	3:52609376:C:T	SF0103492.SP0103492:3:52609376:C:T	SPARK Rare Inherited Variants	PBRM1	ENST00000296302.11:c.2504G>A	ENSP00000296302.7:p.Arg835His	c.2504G>A	p.R835H	Missense	9.2e-05
197	300969	SF0005740.SP0005740	3:52561925:G:C	SF0005740.SP0005740:3:52561925:G:C	SPARK Rare Inherited Variants	PBRM1	ENST00000296302.11:c.4130C>G	ENSP00000296302.7:p.Ser1377Cys	c.4130C>G	p.S1377C	Missense	9.2e-05
198	300969	SF0065669.SP0065670	3:52561925:G:C	SF0065669.SP0065670:3:52561925:G:C	SPARK Rare Inherited Variants	PBRM1	ENST00000296302.11:c.4130C>G	ENSP00000296302.7:p.Ser1377Cys	c.4130C>G	p.S1377C	Missense	9.2e-05
199	300969	SF0103309.SP0103309	3:52561925:G:C	SF0103309.SP0103309:3:52561925:G:C	SPARK Rare Inherited Variants	PBRM1	ENST00000296302.11:c.4130C>G	ENSP00000296302.7:p.Ser1377Cys	c.4130C>G	p.S1377C	Missense	9.2e-05
200	950843	SF0093413.SP0093413	12:56171339:G:A	SF0093413.SP0093413:12:56171339:G:A	SPARK Rare Inherited Variants	SMARCC2	ENST00000267064.8:c.2186C>T	ENSP00000267064.4:p.Ala729Val	c.2186C>T	p.A729V	Missense	9.2e-05
201	950843	SF0087994.SP0087994	12:56171339:G:A	SF0087994.SP0087994:12:56171339:G:A	SPARK Rare Inherited Variants	SMARCC2	ENST00000267064.8:c.2186C>T	ENSP00000267064.4:p.Ala729Val	c.2186C>T	p.A729V	Missense	9.2e-05
202	233714	SSC07550	6:157207776:G:A	SSC07550:6:157207776:G:A	SSC Rare Inherited Variants	ARID1B	ENST00000350026.10:c.6596G>A	ENSP00000055163.7:p.Arg2199His	c.6596G>A	p.R2199H	Missense	8.55e-05
203	291299	14699_p1	9:2076320:A:T	14699_p1:9:2076320:A:T	SSC Rare Inherited Variants	SMARCA2	ENST00000349721.8:c.2027A>T	ENSP00000265773.5:p.Gln676Leu	c.2027A>T	p.Q676L	Missense	8.54e-05
204	291299	SSC08289	9:2076320:A:T	SSC08289:9:2076320:A:T	SSC Rare Inherited Variants	SMARCA2	ENST00000349721.8:c.2027A>T	ENSP00000265773.5:p.Gln676Leu	c.2027A>T	p.Q676L	Missense	8.54e-05
205	127945	SSC01123	3:52628928:T:C	SSC01123:3:52628928:T:C	SSC Rare Inherited Variants	PBRM1	ENST00000296302.11:c.1409A>G	ENSP00000296302.7:p.Tyr470Cys	c.1409A>G	p.Y470C	Missense	8.54e-05
206	1411579	SF0021287.SP0021287	19:47701832:C:A	SF0021287.SP0021287:19:47701832:C:A	SPARK Rare Inherited Variants	BICRA	ENST00000396720.7:c.4100C>A	ENSP00000379946.2:p.Pro1367Gln	c.4100C>A	p.P1367Q	Missense	7.92e-05
207	1411579	SF0033073.SP0033073	19:47701832:C:A	SF0033073.SP0033073:19:47701832:C:A	SPARK Rare Inherited Variants	BICRA	ENST00000396720.7:c.4100C>A	ENSP00000379946.2:p.Pro1367Gln	c.4100C>A	p.P1367Q	Missense	7.92e-05
208	1246772	SF0068706.SP0068706	17:40628942:CCTT:C	SF0068706.SP0068706:17:40628942:CCTT:C	SPARK Rare Inherited Variants	SMARCE1	ENST00000348513.12:c.1076_1078del	ENSP00000323967.6:p.Glu359del	c.1076_1078del	p.E359del	Inframeshift	7.89e-05
209	1246772	SF0062415.SP0062415	17:40628942:CCTT:C	SF0062415.SP0062415:17:40628942:CCTT:C	SPARK Rare Inherited Variants	SMARCE1	ENST00000348513.12:c.1076_1078del	ENSP00000323967.6:p.Glu359del	c.1076_1078del	p.E359del	Inframeshift	7.89e-05
210	950831	SF0047475.SP0047475	12:56169818:C:T	SF0047475.SP0047475:12:56169818:C:T	SPARK Rare Inherited Variants	SMARCC2	ENST00000267064.8:c.2413G>A	ENSP00000267064.4:p.Asp805Asn	c.2413G>A	p.D805N	Missense	7.89e-05
211	950831	SF0056567.SP0056567	12:56169818:C:T	SF0056567.SP0056567:12:56169818:C:T	SPARK Rare Inherited Variants	SMARCC2	ENST00000267064.8:c.2413G>A	ENSP00000267064.4:p.Asp805Asn	c.2413G>A	p.D805N	Missense	7.89e-05
212	950831	SF0122146.SP0122146	12:56169818:C:T	SF0122146.SP0122146:12:56169818:C:T	SPARK Rare Inherited Variants	SMARCC2	ENST00000267064.8:c.2413G>A	ENSP00000267064.4:p.Asp805Asn	c.2413G>A	p.D805N	Missense	7.89e-05
213	950831	SF0149182.SP0149182	12:56169818:C:T	SF0149182.SP0149182:12:56169818:C:T	SPARK Rare Inherited Variants	SMARCC2	ENST00000267064.8:c.2413G>A	ENSP00000267064.4:p.Asp805Asn	c.2413G>A	p.D805N	Missense	7.89e-05
214	395254	70534	12:50085397:G:C	70534:12:50085397:G:C	SSC Rare Inherited Variants	SMARCD1	ENST00000394963.9:c.28G>C	ENSP00000378414.4:p.Val10Leu	c.28G>C	p.V10L	Missense	7.24e-05
215	395254	13489_p1	12:50085397:G:C	13489_p1:12:50085397:G:C	SSC Rare Inherited Variants	SMARCD1	ENST00000394963.9:c.28G>C	ENSP00000378414.4:p.Val10Leu	c.28G>C	p.V10L	Missense	7.24e-05
216	33458	SF0141591.SP0141591	1:26697529:C:T	SF0141591.SP0141591:1:26697529:C:T	SPARK Rare Inherited Variants	ARID1A	ENST00000324856.13:c.1126C>T	ENSP00000320485.7:p.Arg376Trp	c.1126C>T	p.R376W	Missense	7.23e-05
217	33458	SF0120278.SP0120278	1:26697529:C:T	SF0120278.SP0120278:1:26697529:C:T	SPARK Rare Inherited Variants	ARID1A	ENST00000324856.13:c.1126C>T	ENSP00000320485.7:p.Arg376Trp	c.1126C>T	p.R376W	Missense	7.23e-05
218	12938	12749_p1	1:26779184:GGAA:G	12749_p1:1:26779184:GGAA:G	SSC Rare Inherited Variants	ARID1A	ENST00000324856.13:c.5299_5301del	ENSP00000320485.7:p.Glu1767del	c.5299_5301del	p.E1767del	Inframeshift	7.23e-05
219	551794	SF0116074.SP0116074	6:157133177:G:A	SF0116074.SP0116074:6:157133177:G:A	SPARK Rare Inherited Variants	ARID1B	ENST00000350026.10:c.2482G>A	ENSP00000055163.7:p.Gly828Ser	c.2482G>A	p.G828S	Missense	7.23e-05
220	673298	SSC10291	3:47736050:A:G	SSC10291:3:47736050:A:G	SSC Rare Inherited Variants	SMARCC1	ENST00000254480.10:c.560T>C	ENSP00000254480.5:p.Ile187Thr	c.560T>C	p.I187T	Missense	7.23e-05
221	300937	SF0054119.SP0054119	3:52548194:G:A	SF0054119.SP0054119:3:52548194:G:A	SPARK Rare Inherited Variants	PBRM1	ENST00000296302.11:c.4939C>T	ENSP00000296302.7:p.Arg1647Cys	c.4939C>T	p.R1647C	Missense	7.23e-05
222	127896	37435	3:52548194:G:A	37435:3:52548194:G:A	SSC Rare Inherited Variants	PBRM1	ENST00000296302.11:c.4939C>T	ENSP00000296302.7:p.Arg1647Cys	c.4939C>T	p.R1647C	Missense	7.23e-05
223	300937	SF0075777.SP0075777	3:52548194:G:A	SF0075777.SP0075777:3:52548194:G:A	SPARK Rare Inherited Variants	PBRM1	ENST00000296302.11:c.4939C>T	ENSP00000296302.7:p.Arg1647Cys	c.4939C>T	p.R1647C	Missense	7.23e-05
224	33369	SF0023920.SP0023920	1:26696516:A:AGGCGGC	SF0023920.SP0023920:1:26696516:A:AGGCGGC	SPARK Rare Inherited Variants	ARID1A	ENST00000324856.13:c.123_128dup	ENSP00000320485.7:p.Ala44_Ala45dup	c.123_128dup	p.A44_A45dup	Inframeshift	6.71e-05
225	33369	SF0048142.SP0048142	1:26696516:A:AGGCGGC	SF0048142.SP0048142:1:26696516:A:AGGCGGC	SPARK Rare Inherited Variants	ARID1A	ENST00000324856.13:c.123_128dup	ENSP00000320485.7:p.Ala44_Ala45dup	c.123_128dup	p.A44_A45dup	Inframeshift	6.71e-05
226	33369	SF0048142.SP0048143	1:26696516:A:AGGCGGC	SF0048142.SP0048143:1:26696516:A:AGGCGGC	SPARK Rare Inherited Variants	ARID1A	ENST00000324856.13:c.123_128dup	ENSP00000320485.7:p.Ala44_Ala45dup	c.123_128dup	p.A44_A45dup	Inframeshift	6.71e-05
227	941087	SF0048928.SP0048928	12:50085511:C:G	SF0048928.SP0048928:12:50085511:C:G	SPARK Rare Inherited Variants	SMARCD1	ENST00000394963.9:c.142C>G	ENSP00000378414.4:p.Leu48Val	c.142C>G	p.L48V	Missense	6.59e-05
228	1270895	SF0045897.SP0045897	17:63842469:G:GCCGCGGGGC	SF0045897.SP0045897:17:63842469:G:GCCGCGGGGC	SPARK Rare Inherited Variants	SMARCD2	ENST00000448276.7:c.197_205dup	ENSP00000392617.2:p.Gly66_Ala68dup	c.197_205dup	p.G66_A68dup	Inframeshift	6.59e-05
229	1270895	SF0036032.SP0036032	17:63842469:G:GCCGCGGGGC	SF0036032.SP0036032:17:63842469:G:GCCGCGGGGC	SPARK Rare Inherited Variants	SMARCD2	ENST00000448276.7:c.197_205dup	ENSP00000392617.2:p.Gly66_Ala68dup	c.197_205dup	p.G66_A68dup	Inframeshift	6.59e-05
230	399273	13368_p1	12:56181742:G:A	13368_p1:12:56181742:G:A	SSC Rare Inherited Variants	SMARCC2	ENST00000267064.8:c.802C>T	ENSP00000267064.4:p.Arg268Cys	c.802C>T	p.R268C	Missense	6.58e-05
231	1270837	SF0114506.SP0114506	17:63833407:A:G	SF0114506.SP0114506:17:63833407:A:G	SPARK Rare Inherited Variants	SMARCD2	ENST00000448276.7:c.1331T>C	ENSP00000392617.2:p.Ile444Thr	c.1331T>C	p.I444T	Missense	6.57e-05
232	950890	SF0081495.SP0081495	12:56181096:G:A	SF0081495.SP0081495:12:56181096:G:A	SPARK Rare Inherited Variants	SMARCC2	ENST00000267064.8:c.962C>T	ENSP00000267064.4:p.Ser321Leu	c.962C>T	p.S321L	Missense	6.57e-05
233	950890	SF0040016.SP0040016	12:56181096:G:A	SF0040016.SP0040016:12:56181096:G:A	SPARK Rare Inherited Variants	SMARCC2	ENST00000267064.8:c.962C>T	ENSP00000267064.4:p.Ser321Leu	c.962C>T	p.S321L	Missense	6.57e-05
234	551866	SF0052719.SP0052719	6:157196279:G:A	SF0052719.SP0052719:6:157196279:G:A	SPARK Rare Inherited Variants	ARID1B	ENST00000350026.10:c.3938G>A	ENSP00000055163.7:p.Arg1313His	c.3938G>A	p.R1313H	Missense	6.57e-05
235	233651	SSC07870	6:157196279:G:A	SSC07870:6:157196279:G:A	SSC Rare Inherited Variants	ARID1B	ENST00000350026.10:c.3938G>A	ENSP00000055163.7:p.Arg1313His	c.3938G>A	p.R1313H	Missense	6.57e-05
705	NM_003073.5:c.1130G>A	2	22:23834152:G:A	2:22:23834152:G:A	Curated Literature De Novo Variants	SMARCB1	ENST00000644036.2:c.1130G>A	ENSP00000494049.2:p.Arg377His	c.1130G>A	p.R377H	Missense	6.57e-06	25169651	de novo
237	690915	SF0137436.SP0137436	9:2047325:A:C	SF0137436.SP0137436:9:2047325:A:C	SPARK Rare Inherited Variants	SMARCA2	ENST00000349721.8:c.887A>C	ENSP00000265773.5:p.Gln296Pro	c.887A>C	p.Q296P	Missense	6.14e-05
238	551704	SF0071256.SP0071256	6:156778586:G:GGGC	SF0071256.SP0071256:6:156778586:G:GGGC	SPARK Rare Inherited Variants	ARID1B	ENST00000350026.10:c.667_669dup	ENSP00000055163.7:p.Gly223dup	c.667_669dup	p.G223dup	Inframeshift	6.05e-05
239	1047883	SF0100647.SP0100647	14:72723707:T:C	SF0100647.SP0100647:14:72723707:T:C	SPARK Rare Inherited Variants	DPF3	ENST00000556509.6:c.451A>G	ENSP00000450518.1:p.Asn151Asp	c.451A>G	p.N151D	Missense	5.94e-05
240	1270833	SF0041292.SP0041292	17:63833311:C:T	SF0041292.SP0041292:17:63833311:C:T	SPARK Rare Inherited Variants	SMARCD2	ENST00000448276.7:c.1427G>A	ENSP00000392617.2:p.Arg476His	c.1427G>A	p.R476H	Missense	5.92e-05
241	1685841	SF0119828.SP0119829	3:179570240:G:A	SF0119828.SP0119829:3:179570240:G:A	SPARK Rare Inherited Variants	ACTL6A	ENST00000429709.7:c.276G>A	ENSP00000397552.2:p.Met92Ile	c.276G>A	p.M92I	Missense	5.92e-05
242	1411358	SF0039802.SP0039802	19:47675857:A:G	SF0039802.SP0039802:19:47675857:A:G	SPARK Rare Inherited Variants	BICRA	ENST00000396720.7:c.91A>G	ENSP00000379946.2:p.Ser31Gly	c.91A>G	p.S31G	Missense	5.91e-05
243	1411397	SF0070264.SP0070264	19:47680071:C:T	SF0070264.SP0070264:19:47680071:C:T	SPARK Rare Inherited Variants	BICRA	ENST00000396720.7:c.901C>T	ENSP00000379946.2:p.Leu301Phe	c.901C>T	p.L301F	Missense	5.91e-05
244	551910	SF0133420.SP0133420	6:157201219:C:T	SF0133420.SP0133420:6:157201219:C:T	SPARK Rare Inherited Variants	ARID1B	ENST00000350026.10:c.4586C>T	ENSP00000055163.7:p.Thr1529Met	c.4586C>T	p.T1529M	Missense	5.91e-05
245	415050	SF0073852.SP0073852	5:891653:C:T	SF0073852.SP0073852:5:891653:C:T	SPARK Rare Inherited Variants	BRD9	ENST00000467963.6:c.254G>A	ENSP00000419765.1:p.Arg85Lys	c.254G>A	p.R85K	Missense	5.91e-05
246	301069	SF0152995.SP0152995	3:52634806:T:C	SF0152995.SP0152995:3:52634806:T:C	SPARK Rare Inherited Variants	PBRM1	ENST00000296302.11:c.1097A>G	ENSP00000296302.7:p.Tyr366Cys	c.1097A>G	p.Y366C	Missense	5.91e-05
247	301069	SF0047301.SP0047301	3:52634806:T:C	SF0047301.SP0047301:3:52634806:T:C	SPARK Rare Inherited Variants	PBRM1	ENST00000296302.11:c.1097A>G	ENSP00000296302.7:p.Tyr366Cys	c.1097A>G	p.Y366C	Missense	5.91e-05
248	301069	SF0091863.SP0091863	3:52634806:T:C	SF0091863.SP0091863:3:52634806:T:C	SPARK Rare Inherited Variants	PBRM1	ENST00000296302.11:c.1097A>G	ENSP00000296302.7:p.Tyr366Cys	c.1097A>G	p.Y366C	Missense	5.91e-05
249	551852	SF0100444.SP0100444	6:157190133:A:C	SF0100444.SP0100444:6:157190133:A:C	SPARK Rare Inherited Variants	ARID1B	ENST00000350026.10:c.3746A>C	ENSP00000055163.7:p.Gln1249Pro	c.3746A>C	p.Q1249P	Missense	5.91e-05
250	1476350	SF0038893.SP0038893	20:62158733:C:T	SF0038893.SP0038893:20:62158733:C:T	SPARK Rare Inherited Variants	SS18L1	ENST00000331758.8:c.131C>T	ENSP00000333012.3:p.Thr44Met	c.131C>T	p.T44M	Missense	5.91e-05
251	272341_6:156778871:CGGAGGAGGAGGAGGCAGCGGAGGAGGA:C	272341	6:156778871:CGGAGGAGGAGGAGGCAGCGGAGGAGGA:C	272341:6:156778871:CGGAGGAGGAGGAGGCAGCGGAGGAGGA:C	DECIPHER	ARID1B	ENST00000350026.10:c.957_983del	ENSP00000055163.7:p.Ser320_Gly328del	c.957_983del	p.S320_G328del	Inframeshift	5.45e-05
252	551683	SF0051290.SP0051290	6:156778349:GGGCGGCGCGGGC:G	SF0051290.SP0051290:6:156778349:GGGCGGCGCGGGC:G	SPARK Rare Inherited Variants	ARID1B	ENST00000350026.10:c.430_441del	ENSP00000055163.7:p.Gly144_Ala147del	c.430_441del	p.G144_A147del	Inframeshift	5.29e-05
253	551683	SF0084710.SP0084710	6:156778349:GGGCGGCGCGGGC:G	SF0084710.SP0084710:6:156778349:GGGCGGCGCGGGC:G	SPARK Rare Inherited Variants	ARID1B	ENST00000350026.10:c.430_441del	ENSP00000055163.7:p.Gly144_Ala147del	c.430_441del	p.G144_A147del	Inframeshift	5.29e-05
254	551683	SF0117307.SP0117308	6:156778349:GGGCGGCGCGGGC:G	SF0117307.SP0117308:6:156778349:GGGCGGCGCGGGC:G	SPARK Rare Inherited Variants	ARID1B	ENST00000350026.10:c.430_441del	ENSP00000055163.7:p.Gly144_Ala147del	c.430_441del	p.G144_A147del	Inframeshift	5.29e-05
255	33436	SF0016841.SP0016841	1:26697268:C:T	SF0016841.SP0016841:1:26697268:C:T	SPARK Rare Inherited Variants	ARID1A	ENST00000324856.13:c.865C>T	ENSP00000320485.7:p.Pro289Ser	c.865C>T	p.P289S	Missense	5.26e-05
256	300961	SF0073894.SP0073894	3:52554826:C:T	SF0073894.SP0073894:3:52554826:C:T	SPARK Rare Inherited Variants	PBRM1	ENST00000296302.11:c.4507G>A	ENSP00000296302.7:p.Gly1503Ser	c.4507G>A	p.G1503S	Missense	5.26e-05
257	1573416	SF0091455.SP0091455	1:26779126:C:T	SF0091455.SP0091455:1:26779126:C:T	SPARK Rare Inherited Variants	ARID1A	ENST00000324856.13:c.5228C>T	ENSP00000320485.7:p.Thr1743Met	c.5228C>T	p.T1743M	Missense	5.26e-05
258	551778	SF0146401.SP0146401	6:157084833:C:T	SF0146401.SP0146401:6:157084833:C:T	SPARK Rare Inherited Variants	ARID1B	ENST00000350026.10:c.2170C>T	ENSP00000055163.7:p.Pro724Ser	c.2170C>T	p.P724S	Missense	5.26e-05
259	551778	SF0087397.SP0087397	6:157084833:C:T	SF0087397.SP0087397:6:157084833:C:T	SPARK Rare Inherited Variants	ARID1B	ENST00000350026.10:c.2170C>T	ENSP00000055163.7:p.Pro724Ser	c.2170C>T	p.P724S	Missense	5.26e-05
260	233613	11110_p1	6:157084833:C:T	11110_p1:6:157084833:C:T	SSC Rare Inherited Variants	ARID1B	ENST00000350026.10:c.2170C>T	ENSP00000055163.7:p.Pro724Ser	c.2170C>T	p.P724S	Missense	5.26e-05
261	551913	SF0024643.SP0024643	6:157201311:C:G	SF0024643.SP0024643:6:157201311:C:G	SPARK Rare Inherited Variants	ARID1B	ENST00000350026.10:c.4678C>G	ENSP00000055163.7:p.Pro1560Ala	c.4678C>G	p.P1560A	Missense	5.26e-05
262	551913	SF0096818.SP0096818	6:157201311:C:G	SF0096818.SP0096818:6:157201311:C:G	SPARK Rare Inherited Variants	ARID1B	ENST00000350026.10:c.4678C>G	ENSP00000055163.7:p.Pro1560Ala	c.4678C>G	p.P1560A	Missense	5.26e-05
263	233671	SSC05168	6:157201311:C:G	SSC05168:6:157201311:C:G	SSC Rare Inherited Variants	ARID1B	ENST00000350026.10:c.4678C>G	ENSP00000055163.7:p.Pro1560Ala	c.4678C>G	p.P1560A	Missense	5.26e-05
264	493445	493445	6:157198887:G:A	493445:6:157198887:G:A	ClinVar	ARID1B	ENST00000350026.10:c.4051G>A	ENSP00000055163.7:p.Gly1351Ser	c.4051G>A	p.G1351S	Missense	5.26e-05		germline				SCV002054258.1
265	233654	SSC05027	6:157198887:G:A	SSC05027:6:157198887:G:A	SSC Rare Inherited Variants	ARID1B	ENST00000350026.10:c.4051G>A	ENSP00000055163.7:p.Gly1351Ser	c.4051G>A	p.G1351S	Missense	5.26e-05
266	1712173	SF0138719.SP0138719	5:881137:C:T	SF0138719.SP0138719:5:881137:C:T	SPARK Rare Inherited Variants	BRD9	ENST00000467963.6:c.1012G>A	ENSP00000419765.1:p.Val338Met	c.1012G>A	p.V338M	Missense	5.25e-05
267	305729_6:156778871:CGGAGGAGGAGGAGGCAGCGGAGGA:C	305729	6:156778871:CGGAGGAGGAGGAGGCAGCGGAGGA:C	305729:6:156778871:CGGAGGAGGAGGAGGCAGCGGAGGA:C	DECIPHER	ARID1B	ENST00000350026.10:c.957_980del	ENSP00000055163.7:p.Ser320_Gly327del	c.957_980del	p.S320_G327del	Inframeshift	4.77e-05
559	NM_004301.5:c.1129C>T	6	3:179586552:C:T	6:3:179586552:C:T	Curated Literature De Novo Variants	ACTL6A	ENST00000429709.7:c.1129C>T	ENSP00000397552.2:p.Arg377Trp	c.1129C>T	p.R377W	Missense	6.6e-06	31994175	de novo
269	33570	SF0055475.SP0055475	1:26773690:CGCAGCAGCA:C	SF0055475.SP0055475:1:26773690:CGCAGCAGCA:C	SPARK Rare Inherited Variants	ARID1A	ENST00000324856.13:c.3993_4001del	ENSP00000320485.7:p.Gln1332_Gln1334del	c.3993_4001del	p.Q1332_Q1334del	Inframeshift	4.61e-05
270	628036	SF0033846.SP0033846	7:151239733:A:G	SF0033846.SP0033846:7:151239733:A:G	SPARK Rare Inherited Variants	SMARCD3	ENST00000262188.13:c.1187T>C	ENSP00000262188.8:p.Ile396Thr	c.1187T>C	p.I396T	Missense	4.61e-05
271	238356	238356	19:10987824:G:A	238356:19:10987824:G:A	ClinVar	SMARCA4	ENST00000344626.10:c.1018G>A	ENSP00000343896.4:p.Ala340Thr	c.1018G>A	p.A340T	Missense	4.61e-05		germline,unknown				SCV002056405.1,SCV000896700.1
272	238356	238356	19:10987824:G:A	238356:19:10987824:G:A	ClinVar	SMARCA4	ENST00000344626.10:c.1018G>A	ENSP00000343896.4:p.Ala340Thr	c.1018G>A	p.A340T	Missense	4.61e-05		germline,unknown				SCV002056405.1,SCV000896700.1
273	1411551	SF0126288.SP0126288	19:47699386:G:T	SF0126288.SP0126288:19:47699386:G:T	SPARK Rare Inherited Variants	BICRA	ENST00000396720.7:c.3576G>T	ENSP00000379946.2:p.Gln1192His	c.3576G>T	p.Q1192H	Missense	4.61e-05
274	1411398	SF0108713.SP0108713	19:47680098:G:A	SF0108713.SP0108713:19:47680098:G:A	SPARK Rare Inherited Variants	BICRA	ENST00000396720.7:c.928G>A	ENSP00000379946.2:p.Ala310Thr	c.928G>A	p.A310T	Missense	4.6e-05
275	950892	SF0087951.SP0087951	12:56181536:C:T	SF0087951.SP0087951:12:56181536:C:T	SPARK Rare Inherited Variants	SMARCC2	ENST00000267064.8:c.902G>A	ENSP00000267064.4:p.Arg301His	c.902G>A	p.R301H	Missense	4.6e-05
276	950892	SF0030842.SP0030842	12:56181536:C:T	SF0030842.SP0030842:12:56181536:C:T	SPARK Rare Inherited Variants	SMARCC2	ENST00000267064.8:c.902G>A	ENSP00000267064.4:p.Arg301His	c.902G>A	p.R301H	Missense	4.6e-05
277	557747	SF0084135.SP0084135	6:169712387:G:A	SF0084135.SP0084135:6:169712387:G:A	SPARK Rare Inherited Variants	PHF10	ENST00000339209.9:c.956C>T	ENSP00000341805.4:p.Ser319Leu	c.956C>T	p.S319L	Missense	4.6e-05
278	126350	126350	9:2039592:C:T	126350:9:2039592:C:T	ClinVar	SMARCA2	ENST00000349721.8:c.482C>T	ENSP00000265773.5:p.Pro161Leu	c.482C>T	p.P161L	Missense	4.6e-05		germline				SCV000147852.1
279	233594	13656_p1	6:156829386:G:A	13656_p1:6:156829386:G:A	SSC Rare Inherited Variants	ARID1B	ENST00000350026.10:c.1702G>A	ENSP00000055163.7:p.Gly568Arg	c.1702G>A	p.G568R	Missense	4.6e-05
280	1476365	SF0114614.SP0114614	20:62161539:G:T	SF0114614.SP0114614:20:62161539:G:T	SPARK Rare Inherited Variants	SS18L1	ENST00000331758.8:c.335G>T	ENSP00000333012.3:p.Gly112Val	c.335G>T	p.G112V	Missense	4.6e-05
281	1411553	SF0133008.SP0133008	19:47701363:C:G	SF0133008.SP0133008:19:47701363:C:G	SPARK Rare Inherited Variants	BICRA	ENST00000396720.7:c.3631C>G	ENSP00000379946.2:p.Pro1211Ala	c.3631C>G	p.P1211A	Missense	4.6e-05
282	1411553	SF0038239.SP0038239	19:47701363:C:G	SF0038239.SP0038239:19:47701363:C:G	SPARK Rare Inherited Variants	BICRA	ENST00000396720.7:c.3631C>G	ENSP00000379946.2:p.Pro1211Ala	c.3631C>G	p.P1211A	Missense	4.6e-05
283	564353	36831	19:11058338:A:T	36831:19:11058338:A:T	SSC Rare Inherited Variants	SMARCA4	ENST00000344626.10:c.4508A>T	ENSP00000343896.4:p.Lys1503Met	c.4508A>T	p.K1503M	Missense	4.6e-05
284	589443	589443	6:157206498:A:G	589443:6:157206498:A:G	ClinVar	ARID1B	ENST00000350026.10:c.5318A>G	ENSP00000055163.7:p.Lys1773Arg	c.5318A>G	p.K1773R	Missense	4.6e-05		germline				SCV000850294.3
285	551890	SF0135342.SP0135342	6:157200942:G:A	SF0135342.SP0135342:6:157200942:G:A	SPARK Rare Inherited Variants	ARID1B	ENST00000350026.10:c.4309G>A	ENSP00000055163.7:p.Gly1437Ser	c.4309G>A	p.G1437S	Missense	4.6e-05
286	408647	408647	19:11060099:G:A	408647:19:11060099:G:A	ClinVar	SMARCA4	ENST00000344626.10:c.4823G>A	ENSP00000343896.4:p.Arg1608Gln	c.4823G>A	p.R1608Q	Missense	4.6e-05		germline,germline				SCV000849335.3,SCV002056994.1
287	408647	408647	19:11060099:G:A	408647:19:11060099:G:A	ClinVar	SMARCA4	ENST00000344626.10:c.4823G>A	ENSP00000343896.4:p.Arg1608Gln	c.4823G>A	p.R1608Q	Missense	4.6e-05		germline,germline				SCV000849335.3,SCV002056994.1
288	33412	SF0125419.SP0125419	1:26696885:T:TCGCCGC	SF0125419.SP0125419:1:26696885:T:TCGCCGC	SPARK Rare Inherited Variants	ARID1A	ENST00000324856.13:c.489_494dup	ENSP00000320485.7:p.Ala166_Ala167dup	c.489_494dup	p.A166_A167dup	Inframeshift	4.11e-05
289	33413	SF0096231.SP0096231	1:26696885:TCGCCGC:T	SF0096231.SP0096231:1:26696885:TCGCCGC:T	SPARK Rare Inherited Variants	ARID1A	ENST00000324856.13:c.489_494del	ENSP00000320485.7:p.Ala166_Ala167del	c.489_494del	p.A166_A167del	Inframeshift	4.11e-05
290	551722	SF0078436.SP0078436	6:156779059:G:T	SF0078436.SP0078436:6:156779059:G:T	SPARK Rare Inherited Variants	ARID1B	ENST00000350026.10:c.1130G>T	ENSP00000055163.7:p.Gly377Val	c.1130G>T	p.G377V	Missense	4.06e-05
291	551722	SF0028485.SP0028485	6:156779059:G:T	SF0028485.SP0028485:6:156779059:G:T	SPARK Rare Inherited Variants	ARID1B	ENST00000350026.10:c.1130G>T	ENSP00000055163.7:p.Gly377Val	c.1130G>T	p.G377V	Missense	4.06e-05
292	589623	589623	6:156778450:C:T	589623:6:156778450:C:T	ClinVar	ARID1B	ENST00000350026.10:c.521C>T	ENSP00000055163.7:p.Pro174Leu	c.521C>T	p.P174L	Missense	3.99e-05		germline				SCV000850620.3
293	551956	SF0060098.SP0060098	6:157206623:G:A	SF0060098.SP0060098:6:157206623:G:A	SPARK Rare Inherited Variants	ARID1B	ENST00000350026.10:c.5443G>A	ENSP00000055163.7:p.Glu1815Lys	c.5443G>A	p.E1815K	Missense	3.95e-05
294	674444	6252	3:52548224:C:T	6252:3:52548224:C:T	SSC Rare Inherited Variants	PBRM1	ENST00000296302.11:c.4909G>A	ENSP00000296302.7:p.Asp1637Asn	c.4909G>A	p.D1637N	Missense	3.95e-05
295	146509	SSC02583	3:179576824:G:C	SSC02583:3:179576824:G:C	SSC Rare Inherited Variants	ACTL6A	ENST00000429709.7:c.679G>C	ENSP00000397552.2:p.Glu227Gln	c.679G>C	p.E227Q	Missense	3.95e-05
2393	NM_001101.3:c.208C>G	7	7:5529316:G:C	7:7:5529316:G:C	Curated Literature De Novo Variants	ACTB	ENST00000493945.6:c.208C>G	ENSP00000494269.1:p.Pro70Ala	c.208C>G	p.P70A	Missense		30733661	de novo	heterozygous
297	415024	SF0050309.SP0050310	5:889031:G:A	SF0050309.SP0050310:5:889031:G:A	SPARK Rare Inherited Variants	BRD9	ENST00000467963.6:c.596C>T	ENSP00000419765.1:p.Thr199Met	c.596C>T	p.T199M	Missense	3.94e-05
298	177171	14051_p1	5:889031:G:A	14051_p1:5:889031:G:A	SSC Rare Inherited Variants	BRD9	ENST00000467963.6:c.596C>T	ENSP00000419765.1:p.Thr199Met	c.596C>T	p.T199M	Missense	3.94e-05
299	415024	SF0080381.SP0080381	5:889031:G:A	SF0080381.SP0080381:5:889031:G:A	SPARK Rare Inherited Variants	BRD9	ENST00000467963.6:c.596C>T	ENSP00000419765.1:p.Thr199Met	c.596C>T	p.T199M	Missense	3.94e-05
300	551996	SF0057371.SP0057371	6:157207413:T:C	SF0057371.SP0057371:6:157207413:T:C	SPARK Rare Inherited Variants	ARID1B	ENST00000350026.10:c.6233T>C	ENSP00000055163.7:p.Ile2078Thr	c.6233T>C	p.I2078T	Missense	3.94e-05
301	1389741	SF0125058.SP0125058	19:38213705:G:T	SF0125058.SP0125058:19:38213705:G:T	SPARK Rare Inherited Variants	DPF1	ENST00000420980.8:c.818C>A	ENSP00000397354.3:p.Thr273Asn	c.818C>A	p.T273N	Missense	3.94e-05
302	521732	521732	1:26779545:A:T	521732:1:26779545:A:T	ClinVar	ARID1A	ENST00000324856.13:c.5647A>T	ENSP00000320485.7:p.Thr1883Ser	c.5647A>T	p.T1883S	Missense	3.94e-05		germline				SCV000742450.2
303	950876	SF0033846.SP0033846	12:56178515:G:A	SF0033846.SP0033846:12:56178515:G:A	SPARK Rare Inherited Variants	SMARCC2	ENST00000267064.8:c.1199C>T	ENSP00000267064.4:p.Thr400Met	c.1199C>T	p.T400M	Missense	3.94e-05
304	470381	470381	19:10986240:C:T	470381:19:10986240:C:T	ClinVar	SMARCA4	ENST00000344626.10:c.407C>T	ENSP00000343896.4:p.Ala136Val	c.407C>T	p.A136V	Missense	3.94e-05		germline,unknown				SCV002056305.1,SCV000895172.1
305	470381	470381	19:10986240:C:T	470381:19:10986240:C:T	ClinVar	SMARCA4	ENST00000344626.10:c.407C>T	ENSP00000343896.4:p.Ala136Val	c.407C>T	p.A136V	Missense	3.94e-05		germline,unknown				SCV002056305.1,SCV000895172.1
306	366250	366250	9:2186133:A:C	366250:9:2186133:A:C	ClinVar	SMARCA2	ENST00000349721.8:c.4499A>C	ENSP00000265773.5:p.Lys1500Thr	c.4499A>C	p.K1500T	Missense	3.94e-05		germline				SCV000479216.3
307	1762061	SF0106701.SP0106701	6:157181138:G:A	SF0106701.SP0106701:6:157181138:G:A	SPARK Rare Inherited Variants	ARID1B	ENST00000350026.10:c.3266G>A	ENSP00000055163.7:p.Arg1089Gln	c.3266G>A	p.R1089Q	Missense	3.94e-05
308	212253	212253	19:11033822:C:T	212253:19:11033822:C:T	ClinVar	SMARCA4	ENST00000344626.10:c.3830C>T	ENSP00000343896.4:p.Pro1277Leu	c.3830C>T	p.P1277L	Missense	3.94e-05		unknown,germline				SCV000896706.1,SCV002056880.1
309	212253	212253	19:11033822:C:T	212253:19:11033822:C:T	ClinVar	SMARCA4	ENST00000344626.10:c.3830C>T	ENSP00000343896.4:p.Pro1277Leu	c.3830C>T	p.P1277L	Missense	3.94e-05		unknown,germline				SCV000896706.1,SCV002056880.1
310	284910_6:157201054:C:T	284910	6:157201054:C:T	284910:6:157201054:C:T	DECIPHER	ARID1B	ENST00000350026.10:c.4421C>T	ENSP00000055163.7:p.Ala1474Val	c.4421C>T	p.A1474V	Missense	3.94e-05
311	233660	SSC10085	6:157201054:C:T	SSC10085:6:157201054:C:T	SSC Rare Inherited Variants	ARID1B	ENST00000350026.10:c.4421C>T	ENSP00000055163.7:p.Ala1474Val	c.4421C>T	p.A1474V	Missense	3.94e-05
312	1356028	SF0043353.SP0043353	19:11030783:G:A	SF0043353.SP0043353:19:11030783:G:A	SPARK Rare Inherited Variants	SMARCA4	ENST00000344626.10:c.3436G>A	ENSP00000343896.4:p.Gly1146Ser	c.3436G>A	p.G1146S	Missense	3.94e-05
313	238428	238428	19:11030783:G:A	238428:19:11030783:G:A	ClinVar	SMARCA4	ENST00000344626.10:c.3436G>A	ENSP00000343896.4:p.Gly1146Ser	c.3436G>A	p.G1146S	Missense	3.94e-05		unknown				SCV000896705.1
314	300996	SF0058835.SP0058835	3:52579189:T:A	SF0058835.SP0058835:3:52579189:T:A	SPARK Rare Inherited Variants	PBRM1	ENST00000296302.11:c.3398A>T	ENSP00000296302.7:p.Asp1133Val	c.3398A>T	p.D1133V	Missense	3.94e-05
315	300996	SF0000027.SP0000034	3:52579189:T:A	SF0000027.SP0000034:3:52579189:T:A	SPARK Rare Inherited Variants	PBRM1	ENST00000296302.11:c.3398A>T	ENSP00000296302.7:p.Asp1133Val	c.3398A>T	p.D1133V	Missense	3.94e-05
316	551874	SF0051413.SP0051418	6:157200730:T:C	SF0051413.SP0051418:6:157200730:T:C	SPARK Rare Inherited Variants	ARID1B	ENST00000350026.10:c.4097T>C	ENSP00000055163.7:p.Met1366Thr	c.4097T>C	p.M1366T	Missense	3.94e-05
317	551874	SF0051413.SP0051413	6:157200730:T:C	SF0051413.SP0051413:6:157200730:T:C	SPARK Rare Inherited Variants	ARID1B	ENST00000350026.10:c.4097T>C	ENSP00000055163.7:p.Met1366Thr	c.4097T>C	p.M1366T	Missense	3.94e-05
318	551874	SF0070377.SP0070377	6:157200730:T:C	SF0070377.SP0070377:6:157200730:T:C	SPARK Rare Inherited Variants	ARID1B	ENST00000350026.10:c.4097T>C	ENSP00000055163.7:p.Met1366Thr	c.4097T>C	p.M1366T	Missense	3.94e-05
319	551874	SF0128566.SP0128566	6:157200730:T:C	SF0128566.SP0128566:6:157200730:T:C	SPARK Rare Inherited Variants	ARID1B	ENST00000350026.10:c.4097T>C	ENSP00000055163.7:p.Met1366Thr	c.4097T>C	p.M1366T	Missense	3.94e-05
320	267666_6:156778950:G:A	267666	6:156778950:G:A	267666:6:156778950:G:A	DECIPHER	ARID1B	ENST00000350026.10:c.1021G>A	ENSP00000055163.7:p.Ala341Thr	c.1021G>A	p.A341T	Missense	3.37e-05
321	307127_6:156778950:G:A	307127	6:156778950:G:A	307127:6:156778950:G:A	DECIPHER	ARID1B	ENST00000350026.10:c.1021G>A	ENSP00000055163.7:p.Ala341Thr	c.1021G>A	p.A341T	Missense	3.37e-05
322	1411466	SF0100693.SP0100693	19:47681132:GGCC:G	SF0100693.SP0100693:19:47681132:GGCC:G	SPARK Rare Inherited Variants	BICRA	ENST00000396720.7:c.1969_1971del	ENSP00000379946.2:p.Ala657del	c.1969_1971del	p.A657del	Inframeshift	3.37e-05
323	599698	SF0100309.SP0100309	7:100647257:C:T	SF0100309.SP0100309:7:100647257:C:T	SPARK Rare Inherited Variants	ACTL6B	ENST00000160382.10:c.787G>A	ENSP00000160382.5:p.Val263Met	c.787G>A	p.V263M	Missense	3.29e-05
324	1411619	SF0083839.SP0083840	19:47702324:C:T	SF0083839.SP0083840:19:47702324:C:T	SPARK Rare Inherited Variants	BICRA	ENST00000396720.7:c.4592C>T	ENSP00000379946.2:p.Thr1531Ile	c.4592C>T	p.T1531I	Missense	3.29e-05
325	1411619	SF0083839.SP0083839	19:47702324:C:T	SF0083839.SP0083839:19:47702324:C:T	SPARK Rare Inherited Variants	BICRA	ENST00000396720.7:c.4592C>T	ENSP00000379946.2:p.Thr1531Ile	c.4592C>T	p.T1531I	Missense	3.29e-05
326	935455	SF0119719.SP0119719	12:45730067:C:A	SF0119719.SP0119719:12:45730067:C:A	SPARK Rare Inherited Variants	ARID2	ENST00000334344.11:c.116C>A	ENSP00000335044.6:p.Ala39Glu	c.116C>A	p.A39E	Missense	3.29e-05
327	935455	SF0015936.SP0015936	12:45730067:C:A	SF0015936.SP0015936:12:45730067:C:A	SPARK Rare Inherited Variants	ARID2	ENST00000334344.11:c.116C>A	ENSP00000335044.6:p.Ala39Glu	c.116C>A	p.A39E	Missense	3.29e-05
328	1712193	SF0113712.SP0113712	5:891735:G:A	SF0113712.SP0113712:5:891735:G:A	SPARK Rare Inherited Variants	BRD9	ENST00000467963.6:c.172C>T	ENSP00000419765.1:p.His58Tyr	c.172C>T	p.H58Y	Missense	3.29e-05
329	33486	SF0052503.SP0052503	1:26731553:TCAG:T	SF0052503.SP0052503:1:26731553:TCAG:T	SPARK Rare Inherited Variants	ARID1A	ENST00000324856.13:c.1756_1758del	ENSP00000320485.7:p.Gln586del	c.1756_1758del	p.Q586del	Inframeshift	3.29e-05
330	585077	SF0018151.SP0018151	7:73539936:C:T	SF0018151.SP0018151:7:73539936:C:T	SPARK Rare Inherited Variants	BCL7B	ENST00000223368.7:c.382G>A	ENSP00000223368.2:p.Asp128Asn	c.382G>A	p.D128N	Missense	3.29e-05
331	531418	68695	17:63837196:C:T	68695:17:63837196:C:T	SSC Rare Inherited Variants	SMARCD2	ENST00000448276.7:c.443G>A	ENSP00000392617.2:p.Arg148Gln	c.443G>A	p.R148Q	Missense	3.29e-05
332	628068	SF0024807.SP0024807	7:151242581:T:C	SF0024807.SP0024807:7:151242581:T:C	SPARK Rare Inherited Variants	SMARCD3	ENST00000262188.13:c.479A>G	ENSP00000262188.8:p.Tyr160Cys	c.479A>G	p.Y160C	Missense	3.29e-05
333	935452	SF0015530.SP0015530	12:45729907:G:T	SF0015530.SP0015530:12:45729907:G:T	SPARK Rare Inherited Variants	ARID2	ENST00000334344.11:c.71G>T	ENSP00000335044.6:p.Arg24Leu	c.71G>T	p.R24L	Missense	3.29e-05
334	628044	SF0088631.SP0088632	7:151240224:T:G	SF0088631.SP0088632:7:151240224:T:G	SPARK Rare Inherited Variants	SMARCD3	ENST00000262188.13:c.1061A>C	ENSP00000262188.8:p.Lys354Thr	c.1061A>C	p.K354T	Missense	3.29e-05
335	628044	SF0116107.SP0116107	7:151240224:T:G	SF0116107.SP0116107:7:151240224:T:G	SPARK Rare Inherited Variants	SMARCD3	ENST00000262188.13:c.1061A>C	ENSP00000262188.8:p.Lys354Thr	c.1061A>C	p.K354T	Missense	3.29e-05
336	628044	SF0088631.SP0088631	7:151240224:T:G	SF0088631.SP0088631:7:151240224:T:G	SPARK Rare Inherited Variants	SMARCD3	ENST00000262188.13:c.1061A>C	ENSP00000262188.8:p.Lys354Thr	c.1061A>C	p.K354T	Missense	3.29e-05
337	950835	SF0054978.SP0054978	12:56169904:C:T	SF0054978.SP0054978:12:56169904:C:T	SPARK Rare Inherited Variants	SMARCC2	ENST00000267064.8:c.2327G>A	ENSP00000267064.4:p.Arg776Gln	c.2327G>A	p.R776Q	Missense	3.29e-05
338	300971	SF0139811.SP0139811	3:52561955:G:A	SF0139811.SP0139811:3:52561955:G:A	SPARK Rare Inherited Variants	PBRM1	ENST00000296302.11:c.4100C>T	ENSP00000296302.7:p.Ser1367Phe	c.4100C>T	p.S1367F	Missense	3.29e-05
339	950835	SF0029553.SP0029553	12:56169904:C:T	SF0029553.SP0029553:12:56169904:C:T	SPARK Rare Inherited Variants	SMARCC2	ENST00000267064.8:c.2327G>A	ENSP00000267064.4:p.Arg776Gln	c.2327G>A	p.R776Q	Missense	3.29e-05
340	950835	SF0134668.SP0134668	12:56169904:C:T	SF0134668.SP0134668:12:56169904:C:T	SPARK Rare Inherited Variants	SMARCC2	ENST00000267064.8:c.2327G>A	ENSP00000267064.4:p.Arg776Gln	c.2327G>A	p.R776Q	Missense	3.29e-05
341	813557	813557	6:157206546:G:A	813557:6:157206546:G:A	ClinVar	ARID1B	ENST00000350026.10:c.5366G>A	ENSP00000055163.7:p.Arg1789Gln	c.5366G>A	p.R1789Q	Missense	3.29e-05		germline				SCV001163873.1
342	1476394	SF0092993.SP0092993	20:62163511:G:A	SF0092993.SP0092993:20:62163511:G:A	SPARK Rare Inherited Variants	SS18L1	ENST00000331758.8:c.610G>A	ENSP00000333012.3:p.Gly204Ser	c.610G>A	p.G204S	Missense	3.29e-05
343	343333	SF0021442.SP0021442	3:179576264:C:T	SF0021442.SP0021442:3:179576264:C:T	SPARK Rare Inherited Variants	ACTL6A	ENST00000429709.7:c.524C>T	ENSP00000397552.2:p.Thr175Ile	c.524C>T	p.T175I	Missense	3.29e-05
344	343333	SF0001753.SP0001753	3:179576264:C:T	SF0001753.SP0001753:3:179576264:C:T	SPARK Rare Inherited Variants	ACTL6A	ENST00000429709.7:c.524C>T	ENSP00000397552.2:p.Thr175Ile	c.524C>T	p.T175I	Missense	3.29e-05
345	146507	13317_p1	3:179576264:C:T	13317_p1:3:179576264:C:T	SSC Rare Inherited Variants	ACTL6A	ENST00000429709.7:c.524C>T	ENSP00000397552.2:p.Thr175Ile	c.524C>T	p.T175I	Missense	3.29e-05
346	656171	656171	19:11010433:C:T	656171:19:11010433:C:T	ClinVar	SMARCA4	ENST00000344626.10:c.2176C>T	ENSP00000343896.4:p.Arg726Cys	c.2176C>T	p.R726C	Missense	3.29e-05		unknown,germline				SCV001440851.1,SCV002056823.1
347	656171	656171	19:11010433:C:T	656171:19:11010433:C:T	ClinVar	SMARCA4	ENST00000344626.10:c.2176C>T	ENSP00000343896.4:p.Arg726Cys	c.2176C>T	p.R726C	Missense	3.29e-05		unknown,germline				SCV001440851.1,SCV002056823.1
348	588801	588801	6:157206882:G:A	588801:6:157206882:G:A	ClinVar	ARID1B	ENST00000350026.10:c.5702G>A	ENSP00000055163.7:p.Arg1901Gln	c.5702G>A	p.R1901Q	Missense	3.29e-05		germline,germline,unknown				SCV002054261.1,SCV000849040.3,SCV001367079.2
349	588801	588801	6:157206882:G:A	588801:6:157206882:G:A	ClinVar	ARID1B	ENST00000350026.10:c.5702G>A	ENSP00000055163.7:p.Arg1901Gln	c.5702G>A	p.R1901Q	Missense	3.29e-05		germline,germline,unknown				SCV002054261.1,SCV000849040.3,SCV001367079.2
350	588801	588801	6:157206882:G:A	588801:6:157206882:G:A	ClinVar	ARID1B	ENST00000350026.10:c.5702G>A	ENSP00000055163.7:p.Arg1901Gln	c.5702G>A	p.R1901Q	Missense	3.29e-05		germline,germline,unknown				SCV002054261.1,SCV000849040.3,SCV001367079.2
351	24992|GDX-16-50320295-G-A	24992|GDX	16:50320295:G:A	24992|GDX:16:50320295:G:A	Aggregated De Novo Mutations (DNM)	BRD7	ENST00000394688.8:c.1709C>T	ENSP00000378180.3:p.Pro570Leu	c.1709C>T	p.P570L	Missense	3.29e-05
352	1047893	SF0087951.SP0087951	14:72731869:G:A	SF0087951.SP0087951:14:72731869:G:A	SPARK Rare Inherited Variants	DPF3	ENST00000556509.6:c.367C>T	ENSP00000450518.1:p.Arg123Cys	c.367C>T	p.R123C	Missense	3.29e-05
353	1047893	SF0120937.SP0120937	14:72731869:G:A	SF0120937.SP0120937:14:72731869:G:A	SPARK Rare Inherited Variants	DPF3	ENST00000556509.6:c.367C>T	ENSP00000450518.1:p.Arg123Cys	c.367C>T	p.R123C	Missense	3.29e-05
354	1355977	SF0062333.SP0062333	19:11003063:C:T	SF0062333.SP0062333:19:11003063:C:T	SPARK Rare Inherited Variants	SMARCA4	ENST00000344626.10:c.1847C>T	ENSP00000343896.4:p.Pro616Leu	c.1847C>T	p.P616L	Missense	3.29e-05
355	1355977	SF0138316.SP0138317	19:11003063:C:T	SF0138316.SP0138317:19:11003063:C:T	SPARK Rare Inherited Variants	SMARCA4	ENST00000344626.10:c.1847C>T	ENSP00000343896.4:p.Pro616Leu	c.1847C>T	p.P616L	Missense	3.29e-05
356	1355977	SF0138316.SP0138316	19:11003063:C:T	SF0138316.SP0138316:19:11003063:C:T	SPARK Rare Inherited Variants	SMARCA4	ENST00000344626.10:c.1847C>T	ENSP00000343896.4:p.Pro616Leu	c.1847C>T	p.P616L	Missense	3.29e-05
357	674456	SSC03607	3:52617308:T:G	SSC03607:3:52617308:T:G	SSC Rare Inherited Variants	PBRM1	ENST00000296302.11:c.1772A>C	ENSP00000296302.7:p.Lys591Thr	c.1772A>C	p.K591T	Missense	3.29e-05
358	1356098	SF0028894.SP0028894	19:11058839:G:A	SF0028894.SP0028894:19:11058839:G:A	SPARK Rare Inherited Variants	SMARCA4	ENST00000344626.10:c.4585G>A	ENSP00000343896.4:p.Val1529Ile	c.4585G>A	p.V1529I	Missense	3.29e-05
359	487533	SSC02926	16:30892927:C:T	SSC02926:16:30892927:C:T	SSC Rare Inherited Variants	BCL7C	ENST00000215115.5:c.193G>A	ENSP00000215115.4:p.Gly65Arg	c.193G>A	p.G65R	Missense	3.29e-05
360	551882	SF0055874.SP0055874	6:157200838:A:G	SF0055874.SP0055874:6:157200838:A:G	SPARK Rare Inherited Variants	ARID1B	ENST00000350026.10:c.4205A>G	ENSP00000055163.7:p.Asp1402Gly	c.4205A>G	p.D1402G	Missense	3.29e-05
361	1356024	SF0044900.SP0044900	19:11027926:G:A	SF0044900.SP0044900:19:11027926:G:A	SPARK Rare Inherited Variants	SMARCA4	ENST00000344626.10:c.3358G>A	ENSP00000343896.4:p.Gly1120Ser	c.3358G>A	p.G1120S	Missense	3.29e-05
362	685331	4909	5:881155:C:T	4909:5:881155:C:T	SSC Rare Inherited Variants	BRD9	ENST00000467963.6:c.994G>A	ENSP00000419765.1:p.Gly332Arg	c.994G>A	p.G332R	Missense	3.28e-05
363	1098643	1098643	9:2047318:G:A	1098643:9:2047318:G:A	ClinVar	SMARCA2	ENST00000349721.8:c.880G>A	ENSP00000265773.5:p.Ala294Thr	c.880G>A	p.A294T	Missense	2.74e-05		germline				SCV001622913.1
364	33384	SF0035248.SP0035248	1:26696664:AGCCGGCAGCGGCGGC:A	SF0035248.SP0035248:1:26696664:AGCCGGCAGCGGCGGC:A	SPARK Rare Inherited Variants	ARID1A	ENST00000324856.13:c.263_277del	ENSP00000320485.7:p.Ala88_Gly92del	c.263_277del	p.A88_G92del	Inframeshift	2.73e-05
365	33384	SF0120962.SP0120962	1:26696664:AGCCGGCAGCGGCGGC:A	SF0120962.SP0120962:1:26696664:AGCCGGCAGCGGCGGC:A	SPARK Rare Inherited Variants	ARID1A	ENST00000324856.13:c.263_277del	ENSP00000320485.7:p.Ala88_Gly92del	c.263_277del	p.A88_G92del	Inframeshift	2.73e-05
366	913315	913315	9:2047328:C:A	913315:9:2047328:C:A	ClinVar	SMARCA2	ENST00000349721.8:c.890C>A	ENSP00000265773.5:p.Pro297Gln	c.890C>A	p.P297Q	Missense	2.72e-05		germline				SCV001329302.1
367	33399	SF0023346.SP0023346	1:26696777:G:T	SF0023346.SP0023346:1:26696777:G:T	SPARK Rare Inherited Variants	ARID1A	ENST00000324856.13:c.374G>T	ENSP00000320485.7:p.Gly125Val	c.374G>T	p.G125V	Missense	2.64e-05
368	1411585	SF0006376.SP0006376	19:47701969:A:C	SF0006376.SP0006376:19:47701969:A:C	SPARK Rare Inherited Variants	BICRA	ENST00000396720.7:c.4237A>C	ENSP00000379946.2:p.Ser1413Arg	c.4237A>C	p.S1413R	Missense	2.64e-05
369	415054	SF0052241.SP0052241	5:891729:G:A	SF0052241.SP0052241:5:891729:G:A	SPARK Rare Inherited Variants	BRD9	ENST00000467963.6:c.178C>T	ENSP00000419765.1:p.Arg60Ter	c.178C>T	p.R60*	Nonsense	2.63e-05
370	1573348	SF0044869.SP0044872	1:26697025:C:T	SF0044869.SP0044872:1:26697025:C:T	SPARK Rare Inherited Variants	ARID1A	ENST00000324856.13:c.622C>T	ENSP00000320485.7:p.Pro208Ser	c.622C>T	p.P208S	Missense	2.63e-05
371	301052	SF0119110.SP0119110	3:52617327:C:T	SF0119110.SP0119110:3:52617327:C:T	SPARK Rare Inherited Variants	PBRM1	ENST00000296302.11:c.1753G>A	ENSP00000296302.7:p.Gly585Arg	c.1753G>A	p.G585R	Missense	2.63e-05
372	1411594	SF0073024.SP0073024	19:47702052:C:CCAG	SF0073024.SP0073024:19:47702052:C:CCAG	SPARK Rare Inherited Variants	BICRA	ENST00000396720.7:c.4322_4324dup	ENSP00000379946.2:p.Gln1441dup	c.4322_4324dup	p.Q1441dup	Inframeshift	2.63e-05
373	1411605	SF0015245.SP0015245	19:47702156:G:T	SF0015245.SP0015245:19:47702156:G:T	SPARK Rare Inherited Variants	BICRA	ENST00000396720.7:c.4424G>T	ENSP00000379946.2:p.Arg1475Leu	c.4424G>T	p.R1475L	Missense	2.63e-05
374	628046	SF0007700.SP0007700	7:151240479:C:T	SF0007700.SP0007700:7:151240479:C:T	SPARK Rare Inherited Variants	SMARCD3	ENST00000262188.13:c.983G>A	ENSP00000262188.8:p.Arg328His	c.983G>A	p.R328H	Missense	2.63e-05
375	589569	589569	6:157084819:C:A	589569:6:157084819:C:A	ClinVar	ARID1B	ENST00000350026.10:c.2156C>A	ENSP00000055163.7:p.Pro719Gln	c.2156C>A	p.P719Q	Missense	2.63e-05		germline				SCV000850534.3
376	395263	12299_p1	12:50089954:G:A	12299_p1:12:50089954:G:A	SSC Rare Inherited Variants	SMARCD1	ENST00000394963.9:c.842G>A	ENSP00000378414.4:p.Arg281Gln	c.842G>A	p.R281Q	Missense	2.63e-05
377	rumc_patient_1216|RUMC-1-26767959-G-A	rumc_patient_1216|RUMC	1:26767959:G:A	rumc_patient_1216|RUMC:1:26767959:G:A	Aggregated De Novo Mutations (DNM)	ARID1A	ENST00000324856.13:c.3158G>A	ENSP00000320485.7:p.Arg1053His	c.3158G>A	p.R1053H	Missense	2.63e-05
378	127930	SSC08756	3:52609382:C:T	SSC08756:3:52609382:C:T	SSC Rare Inherited Variants	PBRM1	ENST00000296302.11:c.2498G>A	ENSP00000296302.7:p.Arg833His	c.2498G>A	p.R833H	Missense	2.63e-05
379	33640	SF0073244.SP0073244	1:26779396:G:A	SF0073244.SP0073244:1:26779396:G:A	SPARK Rare Inherited Variants	ARID1A	ENST00000324856.13:c.5498G>A	ENSP00000320485.7:p.Arg1833His	c.5498G>A	p.R1833H	Missense	2.63e-05
380	624533	11629_p1	22:23816853:G:A	11629_p1:22:23816853:G:A	SSC Rare Inherited Variants	SMARCB1	ENST00000644036.2:c.712G>A	ENSP00000494049.2:p.Ala238Thr	c.712G>A	p.A238T	Missense	2.63e-05
2395	NM_001101.3:c.511C>T	8	7:5528572:G:A	8:7:5528572:G:A	Curated Literature De Novo Variants	ACTB	ENST00000493945.6:c.511C>T	ENSP00000494269.1:p.Leu171Phe	c.511C>T	p.L171F	Missense		30733661	de novo	heterozygous
382	551787	SF0000300.SP0000447	6:157133070:A:G	SF0000300.SP0000447:6:157133070:A:G	SPARK Rare Inherited Variants	ARID1B	ENST00000350026.10:c.2375A>G	ENSP00000055163.7:p.Tyr792Cys	c.2375A>G	p.Y792C	Missense	2.63e-05
383	SP0034419-1-26697317-C-T	SP0034419	1:26697317:C:T	SP0034419:1:26697317:C:T	Aggregated De Novo Mutations (JK)	ARID1A	ENST00000324856.13:c.914C>T	ENSP00000320485.7:p.Ala305Val	c.914C>T	p.A305V	Missense	2.63e-05
384	238467	238467	19:11041391:G:A	238467:19:11041391:G:A	ClinVar	SMARCA4	ENST00000344626.10:c.4255G>A	ENSP00000343896.4:p.Ala1419Thr	c.4255G>A	p.A1419T	Missense	2.63e-05		unknown,germline				SCV000896707.1,SCV002056914.1
385	238467	238467	19:11041391:G:A	238467:19:11041391:G:A	ClinVar	SMARCA4	ENST00000344626.10:c.4255G>A	ENSP00000343896.4:p.Ala1419Thr	c.4255G>A	p.A1419T	Missense	2.63e-05		unknown,germline				SCV000896707.1,SCV002056914.1
386	697982	5024	6:157196286:G:C	5024:6:157196286:G:C	SSC Rare Inherited Variants	ARID1B	ENST00000350026.10:c.3945G>C	ENSP00000055163.7:p.Gln1315His	c.3945G>C	p.Q1315H	Missense	2.63e-05
387	1270877	SF0066342.SP0066343	17:63837041:G:A	SF0066342.SP0066343:17:63837041:G:A	SPARK Rare Inherited Variants	SMARCD2	ENST00000448276.7:c.448C>T	ENSP00000392617.2:p.Arg150Trp	c.448C>T	p.R150W	Missense	2.63e-05
388	1270877	SF0066342.SP0066342	17:63837041:G:A	SF0066342.SP0066342:17:63837041:G:A	SPARK Rare Inherited Variants	SMARCD2	ENST00000448276.7:c.448C>T	ENSP00000392617.2:p.Arg150Trp	c.448C>T	p.R150W	Missense	2.63e-05
389	551990	SF0046400.SP0046400	6:157207263:C:T	SF0046400.SP0046400:6:157207263:C:T	SPARK Rare Inherited Variants	ARID1B	ENST00000350026.10:c.6083C>T	ENSP00000055163.7:p.Thr2028Met	c.6083C>T	p.T2028M	Missense	2.63e-05
390	127935	SSC11222	3:52609717:A:C	SSC11222:3:52609717:A:C	SSC Rare Inherited Variants	PBRM1	ENST00000296302.11:c.2163T>G	ENSP00000296302.7:p.Ile721Met	c.2163T>G	p.I721M	Missense	2.63e-05
391	233647	5901	6:157190099:C:T	5901:6:157190099:C:T	SSC Rare Inherited Variants	ARID1B	ENST00000350026.10:c.3712C>T	ENSP00000055163.7:p.Arg1238Trp	c.3712C>T	p.R1238W	Missense	2.63e-05
392	868929	SF0083238.SP0083239	11:65351752:C:A	SF0083238.SP0083239:11:65351752:C:A	SPARK Rare Inherited Variants	DPF2	ENST00000528416.6:c.1169C>A	ENSP00000436901.1:p.Ser390Tyr	c.1169C>A	p.S390Y	Missense	2.63e-05
393	407070	407070	17:40631641:T:C	407070:17:40631641:T:C	ClinVar	SMARCE1	ENST00000348513.12:c.767A>G	ENSP00000323967.6:p.Lys256Arg	c.767A>G	p.K256R	Missense	2.63e-05		unknown				SCV000896615.1
394	588318	588318	6:156779083:G:A	588318:6:156779083:G:A	ClinVar	ARID1B	ENST00000350026.10:c.1154G>A	ENSP00000055163.7:p.Gly385Asp	c.1154G>A	p.G385D	Missense	2.03e-05		germline				SCV000847951.3
395	126352	126352	9:2039776:A:ACAGCAGCAGCAGCAGCAG	126352:9:2039776:A:ACAGCAGCAGCAGCAGCAG	ClinVar	SMARCA2	ENST00000349721.8:c.690_707dup	ENSP00000265773.5:p.Gln233_Gln238dup	c.690_707dup	p.Q233_Q238dup	Inframeshift	1.99e-05		germline				SCV000147854.1
396	307010_6:156778051:C:T	307010	6:156778051:C:T	307010:6:156778051:C:T	DECIPHER	ARID1B	ENST00000350026.10:c.122C>T	ENSP00000055163.7:p.Ser41Phe	c.122C>T	p.S41F	Missense	1.99e-05
397	408669	408669	19:10987758:G:A	408669:19:10987758:G:A	ClinVar	SMARCA4	ENST00000344626.10:c.952G>A	ENSP00000343896.4:p.Val318Ile	c.952G>A	p.V318I	Missense	1.98e-05		unknown,germline				SCV000896699.1,SCV002056387.1
398	408669	408669	19:10987758:G:A	408669:19:10987758:G:A	ClinVar	SMARCA4	ENST00000344626.10:c.952G>A	ENSP00000343896.4:p.Val318Ile	c.952G>A	p.V318I	Missense	1.98e-05		unknown,germline				SCV000896699.1,SCV002056387.1
399	941088	SF0054545.SP0054545	12:50085528:G:T	SF0054545.SP0054545:12:50085528:G:T	SPARK Rare Inherited Variants	SMARCD1	ENST00000394963.9:c.159G>T	ENSP00000378414.4:p.Met53Ile	c.159G>T	p.M53I	Missense	1.98e-05
400	551957	SF0061971.SP0061973	6:157206675:G:A	SF0061971.SP0061973:6:157206675:G:A	SPARK Rare Inherited Variants	ARID1B	ENST00000350026.10:c.5495G>A	ENSP00000055163.7:p.Arg1832His	c.5495G>A	p.R1832H	Missense	1.98e-05
401	1411593	SF0035070.SP0035071	19:47702036:T:G	SF0035070.SP0035071:19:47702036:T:G	SPARK Rare Inherited Variants	BICRA	ENST00000396720.7:c.4304T>G	ENSP00000379946.2:p.Val1435Gly	c.4304T>G	p.V1435G	Missense	1.98e-05
402	585676	SSC05849	19:47701501:C:G	SSC05849:19:47701501:C:G	SSC Rare Inherited Variants	BICRA	ENST00000396720.7:c.3769C>G	ENSP00000379946.2:p.Pro1257Ala	c.3769C>G	p.P1257A	Missense	1.98e-05
403	2024403	SF0073455.SP0073455	17:63833134:TCTC:T	SF0073455.SP0073455:17:63833134:TCTC:T	SPARK Rare Inherited Variants	SMARCD2	ENST00000448276.7:c.1474_1476del	ENSP00000392617.2:p.Glu492del	c.1474_1476del	p.E492del	Inframeshift	1.97e-05
404	763733	SSC10956	17:63833134:TCTC:T	SSC10956:17:63833134:TCTC:T	SSC Rare Inherited Variants	SMARCD2	ENST00000448276.7:c.1474_1476del	ENSP00000392617.2:p.Glu492del	c.1474_1476del	p.E492del	Inframeshift	1.97e-05
405	2076521	SF0061925.SP0061925	19:47702278:G:A	SF0061925.SP0061925:19:47702278:G:A	SPARK Rare Inherited Variants	BICRA	ENST00000396720.7:c.4546G>A	ENSP00000379946.2:p.Gly1516Ser	c.4546G>A	p.G1516S	Missense	1.97e-05
406	1028989	1028989	1:26731513:C:T	1028989:1:26731513:C:T	ClinVar	ARID1A	ENST00000324856.13:c.1712C>T	ENSP00000320485.7:p.Ser571Leu	c.1712C>T	p.S571L	Missense	1.97e-05		unknown				SCV001521789.1
407	33644	SF0057353.SP0057353	1:26779503:C:T	SF0057353.SP0057353:1:26779503:C:T	SPARK Rare Inherited Variants	ARID1A	ENST00000324856.13:c.5605C>T	ENSP00000320485.7:p.Arg1869Trp	c.5605C>T	p.R1869W	Missense	1.97e-05
408	480976_7:100647509:G:T	480976	7:100647509:G:T	480976:7:100647509:G:T	DECIPHER	ACTL6B	ENST00000160382.10:c.694C>A	ENSP00000160382.5:p.Pro232Thr	c.694C>A	p.P232T	Missense	1.97e-05
409	72566|GDX-6-157181053-G-A	72566|GDX	6:157181053:G:A	72566|GDX:6:157181053:G:A	Aggregated De Novo Mutations (DNM)	ARID1B	ENST00000350026.10:c.3181G>A	ENSP00000055163.7:p.Asp1061Asn	c.3181G>A	p.D1061N	Missense	1.97e-05
410	150163-6-157181053-G-A	150163	6:157181053:G:A	150163:6:157181053:G:A	Aggregated De Novo Mutations (JK)	ARID1B	ENST00000350026.10:c.3181G>A	ENSP00000055163.7:p.Asp1061Asn	c.3181G>A	p.D1061N	Missense	1.97e-05
411	SP0079670-6-169710375-T-C	SP0079670	6:169710375:T:C	SP0079670:6:169710375:T:C	Aggregated De Novo Mutations (JK)	PHF10	ENST00000339209.9:c.974A>G	ENSP00000341805.4:p.Asn325Ser	c.974A>G	p.N325S	Missense	1.97e-05
412	589657	589657	6:156901436:T:C	589657:6:156901436:T:C	ClinVar	ARID1B	ENST00000350026.10:c.1798T>C	ENSP00000055163.7:p.Tyr600His	c.1798T>C	p.Y600H	Missense	1.97e-05		germline				SCV000850681.3
413	1762119	SF0043006.SP0043006	6:157207496:G:A	SF0043006.SP0043006:6:157207496:G:A	SPARK Rare Inherited Variants	ARID1B	ENST00000350026.10:c.6316G>A	ENSP00000055163.7:p.Val2106Ile	c.6316G>A	p.V2106I	Missense	1.97e-05
414	G01-GEA-53-HI-6-157207496-G-A	G01-GEA-53-HI	6:157207496:G:A	G01-GEA-53-HI:6:157207496:G:A	Aggregated De Novo Mutations (JK)	ARID1B	ENST00000350026.10:c.6316G>A	ENSP00000055163.7:p.Val2106Ile	c.6316G>A	p.V2106I	Missense	1.97e-05
415	470424	470424	19:11060102:T:C	470424:19:11060102:T:C	ClinVar	SMARCA4	ENST00000344626.10:c.4826T>C	ENSP00000343896.4:p.Leu1609Pro	c.4826T>C	p.L1609P	Missense	1.97e-05		unknown,germline				SCV000896711.1,SCV002056995.1
416	470424	470424	19:11060102:T:C	470424:19:11060102:T:C	ClinVar	SMARCA4	ENST00000344626.10:c.4826T>C	ENSP00000343896.4:p.Leu1609Pro	c.4826T>C	p.L1609P	Missense	1.97e-05		unknown,germline				SCV000896711.1,SCV002056995.1
417	551951	SF0145176.SP0145176	6:157206494:G:A	SF0145176.SP0145176:6:157206494:G:A	SPARK Rare Inherited Variants	ARID1B	ENST00000350026.10:c.5314G>A	ENSP00000055163.7:p.Asp1772Asn	c.5314G>A	p.D1772N	Missense	1.97e-05
418	551951	SF0120470.SP0120470	6:157206494:G:A	SF0120470.SP0120470:6:157206494:G:A	SPARK Rare Inherited Variants	ARID1B	ENST00000350026.10:c.5314G>A	ENSP00000055163.7:p.Asp1772Asn	c.5314G>A	p.D1772N	Missense	1.97e-05
419	551951	SF0034578.SP0034578	6:157206494:G:A	SF0034578.SP0034578:6:157206494:G:A	SPARK Rare Inherited Variants	ARID1B	ENST00000350026.10:c.5314G>A	ENSP00000055163.7:p.Asp1772Asn	c.5314G>A	p.D1772N	Missense	1.97e-05
420	2076516	SF0142390.SP0142390	19:47702176:G:A	SF0142390.SP0142390:19:47702176:G:A	SPARK Rare Inherited Variants	BICRA	ENST00000396720.7:c.4444G>A	ENSP00000379946.2:p.Val1482Met	c.4444G>A	p.V1482M	Missense	1.97e-05
421	551951	SF0066907.SP0066907	6:157206494:G:A	SF0066907.SP0066907:6:157206494:G:A	SPARK Rare Inherited Variants	ARID1B	ENST00000350026.10:c.5314G>A	ENSP00000055163.7:p.Asp1772Asn	c.5314G>A	p.D1772N	Missense	1.97e-05
422	233683	5902	6:157206494:G:A	5902:6:157206494:G:A	SSC Rare Inherited Variants	ARID1B	ENST00000350026.10:c.5314G>A	ENSP00000055163.7:p.Asp1772Asn	c.5314G>A	p.D1772N	Missense	1.97e-05
423	NM_020732.3:c.5311G>A	2208	6:157206452:G:A	2208:6:157206452:G:A	LOVD	ARID1B	ENST00000350026.10:c.5272G>A	ENSP00000055163.7:p.Ala1758Thr	c.5272G>A	p.A1758T	Missense	1.97e-05
424	210303	210303	6:157206821:C:T	210303:6:157206821:C:T	ClinVar	ARID1B	ENST00000350026.10:c.5641C>T	ENSP00000055163.7:p.Pro1881Ser	c.5641C>T	p.P1881S	Missense	1.97e-05		germline,unknown				SCV002054260.1,SCV000897283.1
425	210303	210303	6:157206821:C:T	210303:6:157206821:C:T	ClinVar	ARID1B	ENST00000350026.10:c.5641C>T	ENSP00000055163.7:p.Pro1881Ser	c.5641C>T	p.P1881S	Missense	1.97e-05		germline,unknown				SCV002054260.1,SCV000897283.1
426	1356074	SF0076309.SP0076309	19:11041407:C:T	SF0076309.SP0076309:19:11041407:C:T	SPARK Rare Inherited Variants	SMARCA4	ENST00000344626.10:c.4271C>T	ENSP00000343896.4:p.Pro1424Leu	c.4271C>T	p.P1424L	Missense	1.97e-05
427	480658	480658	19:10987747:C:T	480658:19:10987747:C:T	ClinVar	SMARCA4	ENST00000344626.10:c.941C>T	ENSP00000343896.4:p.Ala314Val	c.941C>T	p.A314V	Missense	1.97e-05		germline				SCV002056383.1
428	628067	SF0043910.SP0043910	7:151242557:G:T	SF0043910.SP0043910:7:151242557:G:T	SPARK Rare Inherited Variants	SMARCD3	ENST00000262188.13:c.503C>A	ENSP00000262188.8:p.Ala168Glu	c.503C>A	p.A168E	Missense	1.97e-05
1844		10			Curated Literature De Novo Variants	SMARCA2	c.3563C>A	p.A1188E	c.3563C>A	p.A1188E	Missense		22822383	de novo	heterozygous
430	2024406	SF0055671.SP0055671	17:63833699:T:G	SF0055671.SP0055671:17:63833699:T:G	SPARK Rare Inherited Variants	SMARCD2	ENST00000448276.7:c.1205A>C	ENSP00000392617.2:p.Lys402Thr	c.1205A>C	p.K402T	Missense	1.97e-05
431	1573415	SF0109268.SP0109268	1:26779107:G:A	SF0109268.SP0109268:1:26779107:G:A	SPARK Rare Inherited Variants	ARID1A	ENST00000324856.13:c.5209G>A	ENSP00000320485.7:p.Gly1737Ser	c.5209G>A	p.G1737S	Missense	1.97e-05
432	982767	982767	6:157133157:G:A	982767:6:157133157:G:A	ClinVar	ARID1B	ENST00000350026.10:c.2462G>A	ENSP00000055163.7:p.Ser821Asn	c.2462G>A	p.S821N	Missense	1.97e-05		unknown				SCV001440291.1
433	551833	SF0052758.SP0052758	6:157184358:G:A	SF0052758.SP0052758:6:157184358:G:A	SPARK Rare Inherited Variants	ARID1B	ENST00000350026.10:c.3434G>A	ENSP00000055163.7:p.Arg1145His	c.3434G>A	p.R1145H	Missense	1.97e-05
434	2024417	SF0074059.SP0074059	17:63837445:G:A	SF0074059.SP0074059:17:63837445:G:A	SPARK Rare Inherited Variants	SMARCD2	ENST00000448276.7:c.397C>T	ENSP00000392617.2:p.Arg133Trp	c.397C>T	p.R133W	Missense	1.97e-05
435	1762116	SF0023833.SP0023833	6:157207203:G:A	SF0023833.SP0023833:6:157207203:G:A	SPARK Rare Inherited Variants	ARID1B	ENST00000350026.10:c.6023G>A	ENSP00000055163.7:p.Arg2008Lys	c.6023G>A	p.R2008K	Missense	1.97e-05
436	551799	SF0087958.SP0087958	6:157148737:C:G	SF0087958.SP0087958:6:157148737:C:G	SPARK Rare Inherited Variants	ARID1B	ENST00000350026.10:c.2626C>G	ENSP00000055163.7:p.Gln876Glu	c.2626C>G	p.Q876E	Missense	1.97e-05
437	233623	68503	6:157148737:C:G	68503:6:157148737:C:G	SSC Rare Inherited Variants	ARID1B	ENST00000350026.10:c.2626C>G	ENSP00000055163.7:p.Gln876Glu	c.2626C>G	p.Q876E	Missense	1.97e-05
438	1355965	SF0061192.SP0061192	19:10996325:G:A	SF0061192.SP0061192:19:10996325:G:A	SPARK Rare Inherited Variants	SMARCA4	ENST00000344626.10:c.1706G>A	ENSP00000343896.4:p.Arg569Gln	c.1706G>A	p.R569Q	Missense	1.97e-05
439	1356079	SF0024763.SP0024806	19:11041447:C:A	SF0024763.SP0024806:19:11041447:C:A	SPARK Rare Inherited Variants	SMARCA4	ENST00000344626.10:c.4311C>A	ENSP00000343896.4:p.Ser1437Arg	c.4311C>A	p.S1437R	Missense	1.97e-05
440	364775	SSC04213	11:65343998:G:T	SSC04213:11:65343998:G:T	SSC Rare Inherited Variants	DPF2	ENST00000528416.6:c.566G>T	ENSP00000436901.1:p.Gly189Val	c.566G>T	p.G189V	Missense	1.97e-05
441	33463	SF0091119.SP0091119	1:26729732:C:T	SF0091119.SP0091119:1:26729732:C:T	SPARK Rare Inherited Variants	ARID1A	ENST00000324856.13:c.1219C>T	ENSP00000320485.7:p.Pro407Ser	c.1219C>T	p.P407S	Missense	1.97e-05
442	SP0012327-12-56165327-CA-C	SP0012327	12:56165327:CA:C	SP0012327:12:56165327:CA:C	Aggregated De Novo Mutations (JK)	SMARCC2	ENST00000267064.8:c.3129del	ENSP00000267064.4:p.Gly1044AspfsTer17	c.3129del	p.G1044Dfs*17	Frameshift	1.97e-05
443	1476421	SF0059512.SP0059512	20:62165467:G:T	SF0059512.SP0059512:20:62165467:G:T	SPARK Rare Inherited Variants	SS18L1	ENST00000331758.8:c.869G>T	ENSP00000333012.3:p.Ser290Ile	c.869G>T	p.S290I	Missense	1.97e-05
444	1355968	SF0111454.SP0111454	19:10996361:A:G	SF0111454.SP0111454:19:10996361:A:G	SPARK Rare Inherited Variants	SMARCA4	ENST00000344626.10:c.1742A>G	ENSP00000343896.4:p.Lys581Arg	c.1742A>G	p.K581R	Missense	1.97e-05
445	551744	SF0121959.SP0121959	6:156779296:AGGCGGCGGCGGCGGG:A	SF0121959.SP0121959:6:156779296:AGGCGGCGGCGGCGGG:A	SPARK Rare Inherited Variants	ARID1B	ENST00000350026.10:c.1379_1393del	ENSP00000055163.7:p.Ala460_Ala464del	c.1379_1393del	p.A460_A464del	Inframeshift	1.52e-05
446	1047927	SF0046030.SP0046030	14:72894084:G:T	SF0046030.SP0046030:14:72894084:G:T	SPARK Rare Inherited Variants	DPF3	ENST00000556509.6:c.5C>A	ENSP00000450518.1:p.Ala2Glu	c.5C>A	p.A2E	Missense	1.41e-05
447	395256	11334_p1	12:50086327:C:T	11334_p1:12:50086327:C:T	SSC Rare Inherited Variants	SMARCD1	ENST00000394963.9:c.344C>T	ENSP00000378414.4:p.Ala115Val	c.344C>T	p.A115V	Missense	1.4e-05
448	395256	70237	12:50086327:C:T	70237:12:50086327:C:T	SSC Rare Inherited Variants	SMARCD1	ENST00000394963.9:c.344C>T	ENSP00000378414.4:p.Ala115Val	c.344C>T	p.A115V	Missense	1.4e-05
449	1028039	1028039	6:156779014:C:T	1028039:6:156779014:C:T	ClinVar	ARID1B	ENST00000350026.10:c.1085C>T	ENSP00000055163.7:p.Ser362Phe	c.1085C>T	p.S362F	Missense	1.39e-05		unknown				SCV001520250.1
450	588917	588917	6:156779119:C:T	588917:6:156779119:C:T	ClinVar	ARID1B	ENST00000350026.10:c.1190C>T	ENSP00000055163.7:p.Ser397Leu	c.1190C>T	p.S397L	Missense	1.37e-05		germline				SCV000849273.3
451	1812996	SF0101771.SP0101771	9:2047310:C:T	SF0101771.SP0101771:9:2047310:C:T	SPARK Rare Inherited Variants	SMARCA2	ENST00000349721.8:c.872C>T	ENSP00000265773.5:p.Pro291Leu	c.872C>T	p.P291L	Missense	1.37e-05
452	272020_6:156778918:G:C	272020	6:156778918:G:C	272020:6:156778918:G:C	DECIPHER	ARID1B	ENST00000350026.10:c.989G>C	ENSP00000055163.7:p.Gly330Ala	c.989G>C	p.G330A	Missense	1.36e-05
453	589531	589531	6:156779400:G:A	589531:6:156779400:G:A	ClinVar	ARID1B	ENST00000350026.10:c.1471G>A	ENSP00000055163.7:p.Ala491Thr	c.1471G>A	p.A491T	Missense	1.34e-05		germline				SCV000850470.3
454	551662	SF0051947.SP0051947	6:156777940:A:ACGCGGGCGC	SF0051947.SP0051947:6:156777940:A:ACGCGGGCGC	SPARK Rare Inherited Variants	ARID1B	ENST00000350026.10:c.17_25dup	ENSP00000055163.7:p.Gly6_Ala8dup	c.17_25dup	p.G6_A8dup	Inframeshift	1.34e-05
455	551662	SF0095874.SP0095874	6:156777940:A:ACGCGGGCGC	SF0095874.SP0095874:6:156777940:A:ACGCGGGCGC	SPARK Rare Inherited Variants	ARID1B	ENST00000350026.10:c.17_25dup	ENSP00000055163.7:p.Gly6_Ala8dup	c.17_25dup	p.G6_A8dup	Inframeshift	1.34e-05
456	551662	SF0017285.SP0017285	6:156777940:A:ACGCGGGCGC	SF0017285.SP0017285:6:156777940:A:ACGCGGGCGC	SPARK Rare Inherited Variants	ARID1B	ENST00000350026.10:c.17_25dup	ENSP00000055163.7:p.Gly6_Ala8dup	c.17_25dup	p.G6_A8dup	Inframeshift	1.34e-05
457	551662	SF0015645.SP0015645	6:156777940:A:ACGCGGGCGC	SF0015645.SP0015645:6:156777940:A:ACGCGGGCGC	SPARK Rare Inherited Variants	ARID1B	ENST00000350026.10:c.17_25dup	ENSP00000055163.7:p.Gly6_Ala8dup	c.17_25dup	p.G6_A8dup	Inframeshift	1.34e-05
2187		11			Curated Literature De Novo Variants	SMARCA2	c.3395G>A	p.G1132D		p.G1132D	Missense		22822383	de novo	heterozygous
459	300505_6:156778031:G:GTCCTCCTCC	300505	6:156778031:G:GTCCTCCTCC	300505:6:156778031:G:GTCCTCCTCC	DECIPHER	ARID1B	ENST00000350026.10:c.115_123dup	ENSP00000055163.7:p.Ser39_Ser41dup	c.115_123dup	p.S39_S41dup	Inframeshift	1.33e-05
460	1028993	1028993	1:26696729:C:G	1028993:1:26696729:C:G	ClinVar	ARID1A	ENST00000324856.13:c.326C>G	ENSP00000320485.7:p.Pro109Arg	c.326C>G	p.P109R	Missense	1.33e-05		unknown				SCV001521794.1
461	33447	SF0051313.SP0051313	1:26697417:G:GGCTGCGGCGGCGGCA	SF0051313.SP0051313:1:26697417:G:GGCTGCGGCGGCGGCA	SPARK Rare Inherited Variants	ARID1A	ENST00000324856.13:c.1029_1043dup	ENSP00000320485.7:p.Ala345_Ala349dup	c.1029_1043dup	p.A345_A349dup	Inframeshift	1.32e-05
462	33447	SF0051313.SP0051315	1:26697417:G:GGCTGCGGCGGCGGCA	SF0051313.SP0051315:1:26697417:G:GGCTGCGGCGGCGGCA	SPARK Rare Inherited Variants	ARID1A	ENST00000324856.13:c.1029_1043dup	ENSP00000320485.7:p.Ala345_Ala349dup	c.1029_1043dup	p.A345_A349dup	Inframeshift	1.32e-05
463	2076497	SF0149907.SP0149908	19:47701523:CGTCCTCCTCCCT:C	SF0149907.SP0149908:19:47701523:CGTCCTCCTCCCT:C	SPARK Rare Inherited Variants	BICRA	ENST00000396720.7:c.3801_3812del	ENSP00000379946.2:p.Leu1268_Ser1271del	c.3801_3812del	p.L1268_S1271del	Inframeshift	1.32e-05
464	233688	SSC09737	6:157206674:C:T	SSC09737:6:157206674:C:T	SSC Rare Inherited Variants	ARID1B	ENST00000350026.10:c.5494C>T	ENSP00000055163.7:p.Arg1832Cys	c.5494C>T	p.R1832C	Missense	1.32e-05
465	415055	SF0044326.SP0044326	5:891748:A:C	SF0044326.SP0044326:5:891748:A:C	SPARK Rare Inherited Variants	BRD9	ENST00000467963.6:c.159T>G	ENSP00000419765.1:p.Asp53Glu	c.159T>G	p.D53E	Missense	1.32e-05
466	1064561	1064561	12:45848903:C:G	1064561:12:45848903:C:G	ClinVar	ARID2	ENST00000334344.11:c.1648C>G	ENSP00000335044.6:p.Leu550Val	c.1648C>G	p.L550V	Missense	1.32e-05		germline				SCV001571453.1
467	950886	SF0053482.SP0053482	12:56181006:T:C	SF0053482.SP0053482:12:56181006:T:C	SPARK Rare Inherited Variants	SMARCC2	ENST00000267064.8:c.1052A>G	ENSP00000267064.4:p.Asn351Ser	c.1052A>G	p.N351S	Missense	1.32e-05
468	301082	SF0069620.SP0069620	3:52648411:G:A	SF0069620.SP0069620:3:52648411:G:A	SPARK Rare Inherited Variants	PBRM1	ENST00000296302.11:c.746C>T	ENSP00000296302.7:p.Ala249Val	c.746C>T	p.A249V	Missense	1.32e-05
469	301082	SF0101129.SP0101129	3:52648411:G:A	SF0101129.SP0101129:3:52648411:G:A	SPARK Rare Inherited Variants	PBRM1	ENST00000296302.11:c.746C>T	ENSP00000296302.7:p.Ala249Val	c.746C>T	p.A249V	Missense	1.32e-05
470	328163_1:26697225:G:A	328163	1:26697225:G:A	328163:1:26697225:G:A	DECIPHER	ARID1A	ENST00000324856.13:c.822G>A	ENSP00000320485.7:p.Met274Ile	c.822G>A	p.M274I	Missense	1.32e-05
471	146500	SSC10084	3:179570190:C:T	SSC10084:3:179570190:C:T	SSC Rare Inherited Variants	ACTL6A	ENST00000429709.7:c.226C>T	ENSP00000397552.2:p.Arg76Cys	c.226C>T	p.R76C	Missense	1.32e-05
472	1389753	SF0072457.SP0072457	19:38218610:T:C	SF0072457.SP0072457:19:38218610:T:C	SPARK Rare Inherited Variants	DPF1	ENST00000420980.8:c.479A>G	ENSP00000397354.3:p.Asp160Gly	c.479A>G	p.D160G	Missense	1.31e-05
473	935451	SF0129060.SP0129060	12:45729877:G:A	SF0129060.SP0129060:12:45729877:G:A	SPARK Rare Inherited Variants	ARID2	ENST00000334344.11:c.41G>A	ENSP00000335044.6:p.Arg14Lys	c.41G>A	p.R14K	Missense	1.31e-05
474	1476400	SF0112807.SP0112807	20:62163590:G:A	SF0112807.SP0112807:20:62163590:G:A	SPARK Rare Inherited Variants	SS18L1	ENST00000331758.8:c.689G>A	ENSP00000333012.3:p.Arg230Gln	c.689G>A	p.R230Q	Missense	1.31e-05
475	1411559	SF0058825.SP0058825	19:47701445:C:T	SF0058825.SP0058825:19:47701445:C:T	SPARK Rare Inherited Variants	BICRA	ENST00000396720.7:c.3713C>T	ENSP00000379946.2:p.Pro1238Leu	c.3713C>T	p.P1238L	Missense	1.31e-05
476	291307	37403	9:2084098:A:G	37403:9:2084098:A:G	SSC Rare Inherited Variants	SMARCA2	ENST00000349721.8:c.2428A>G	ENSP00000265773.5:p.Met810Val	c.2428A>G	p.M810V	Missense	1.31e-05
477	510826	SF0011274.SP0011274	6:42822973:CAATTCA:C	SF0011274.SP0011274:6:42822973:CAATTCA:C	SPARK Rare Inherited Variants	BICRAL	ENST00000314073.10:c.137_142del	ENSP00000313933.4:p.Asn46_Ser47del	c.137_142del	p.N46_S47del	Inframeshift	1.31e-05
2420	NM_020732.3:c.2351C>T	15	6:157110541:C:T	15:6:157110541:C:T	Curated Literature De Novo Variants	ARID1B	ENST00000350026.10:c.2312C>T	ENSP00000055163.7:p.Ser771Leu	c.2312C>T	p.S771L	Missense		26376624	paternally inherited
479	DDD13k.03321|DDD-12-50098781-C-G	DDD13k.03321|DDD	12:50098781:C:G	DDD13k.03321|DDD:12:50098781:C:G	Aggregated De Novo Mutations (DNM)	SMARCD1	ENST00000394963.9:c.1460C>G	ENSP00000378414.4:p.Ala487Gly	c.1460C>G	p.A487G	Missense	1.31e-05
480	635103	635103	7:100650061:TAAG:T	635103:7:100650061:TAAG:T	ClinVar	ACTL6B	ENST00000160382.10:c.441_443del	ENSP00000160382.5:p.Phe147del	c.441_443del	p.F147del	Inframeshift	1.31e-05		germline,germline				SCV001190859.1,SCV000924556.2
481	635103	635103	7:100650061:TAAG:T	635103:7:100650061:TAAG:T	ClinVar	ACTL6B	ENST00000160382.10:c.441_443del	ENSP00000160382.5:p.Phe147del	c.441_443del	p.F147del	Inframeshift	1.31e-05		germline,germline				SCV001190859.1,SCV000924556.2
482	253678	SSC06473	7:100650061:TAAG:T	SSC06473:7:100650061:TAAG:T	SSC Rare Inherited Variants	ACTL6B	ENST00000160382.10:c.441_443del	ENSP00000160382.5:p.Phe147del	c.441_443del	p.F147del	Inframeshift	1.31e-05
483	395271	SSC02556	12:50098781:C:G	SSC02556:12:50098781:C:G	SSC Rare Inherited Variants	SMARCD1	ENST00000394963.9:c.1460C>G	ENSP00000378414.4:p.Ala487Gly	c.1460C>G	p.A487G	Missense	1.31e-05
484	1047899	SF0068691.SP0068691	14:72753327:G:T	SF0068691.SP0068691:14:72753327:G:T	SPARK Rare Inherited Variants	DPF3	ENST00000556509.6:c.238C>A	ENSP00000450518.1:p.Arg80Ser	c.238C>A	p.R80S	Missense	1.31e-05
485	1355991	SF0095456.SP0095456	19:11010496:G:A	SF0095456.SP0095456:19:11010496:G:A	SPARK Rare Inherited Variants	SMARCA4	ENST00000344626.10:c.2239G>A	ENSP00000343896.4:p.Ala747Thr	c.2239G>A	p.A747T	Missense	1.31e-05
486	1878118	SF0080629.SP0080629	11:65340531:G:A	SF0080629.SP0080629:11:65340531:G:A	SPARK Rare Inherited Variants	DPF2	ENST00000528416.6:c.179G>A	ENSP00000436901.1:p.Arg60Gln	c.179G>A	p.R60Q	Missense	1.31e-05
487	364767	36782	11:65340531:G:A	36782:11:65340531:G:A	SSC Rare Inherited Variants	DPF2	ENST00000528416.6:c.179G>A	ENSP00000436901.1:p.Arg60Gln	c.179G>A	p.R60Q	Missense	1.31e-05
488	986054	986054	12:56182072:T:C	986054:12:56182072:T:C	ClinVar	SMARCC2	ENST00000267064.8:c.640A>G	ENSP00000267064.4:p.Thr214Ala	c.640A>G	p.T214A	Missense	1.31e-05		germline				SCV001445447.1
489	1476406	SF0005363.SP0005363	20:62164168:CAGG:C	SF0005363.SP0005363:20:62164168:CAGG:C	SPARK Rare Inherited Variants	SS18L1	ENST00000331758.8:c.751_753del	ENSP00000333012.3:p.Glu251del	c.751_753del	p.E251del	Inframeshift	1.31e-05
490	1163166	SF0139970.SP0139970	16:30892939:G:A	SF0139970.SP0139970:16:30892939:G:A	SPARK Rare Inherited Variants	BCL7C	ENST00000215115.5:c.181C>T	ENSP00000215115.4:p.Arg61Trp	c.181C>T	p.R61W	Missense	1.31e-05
491	950830	SF0063981.SP0063981	12:56169800:C:T	SF0063981.SP0063981:12:56169800:C:T	SPARK Rare Inherited Variants	SMARCC2	ENST00000267064.8:c.2431G>A	ENSP00000267064.4:p.Glu811Lys	c.2431G>A	p.E811K	Missense	1.31e-05
429	NM_020732.3:c.4727C>T	16	6:157201321:C:T	16:6:157201321:C:T	Curated Literature De Novo Variants	ARID1B	ENST00000350026.10:c.4688C>T	ENSP00000055163.7:p.Pro1563Leu	c.4688C>T	p.P1563L	Missense	1.97e-05	26376624	paternally inherited
493	288122	SF0075616.SP0075616	3:47676740:T:G	SF0075616.SP0075616:3:47676740:T:G	SPARK Rare Inherited Variants	SMARCC1	ENST00000254480.10:c.1614A>C	ENSP00000254480.5:p.Gln538His	c.1614A>C	p.Q538H	Missense	1.31e-05
494	1747070	SF0084226.SP0084226	6:42829496:A:C	SF0084226.SP0084226:6:42829496:A:C	SPARK Rare Inherited Variants	BICRAL	ENST00000314073.10:c.1163A>C	ENSP00000313933.4:p.His388Pro	c.1163A>C	p.H388P	Missense	1.31e-05
2418	NM_020732.3:c.4346G>C	17	6:157200940:G:C	17:6:157200940:G:C	Curated Literature De Novo Variants	ARID1B	ENST00000350026.10:c.4307G>C	ENSP00000055163.7:p.Gly1436Ala	c.4307G>C	p.G1436A	Missense		26376624	de novo
2417	NM_020732.3:c.5998G>T	18	6:157207139:G:T	18:6:157207139:G:T	Curated Literature De Novo Variants	ARID1B	ENST00000350026.10:c.5959G>T	ENSP00000055163.7:p.Asp1987Tyr	c.5959G>T	p.D1987Y	Missense		26376624	de novo
497	215961	5913	6:42829496:A:C	5913:6:42829496:A:C	SSC Rare Inherited Variants	BICRAL	ENST00000314073.10:c.1163A>C	ENSP00000313933.4:p.His388Pro	c.1163A>C	p.H388P	Missense	1.31e-05
2416	NM_003079.4:c.376T>G	19	17:40636096:A:C	19:17:40636096:A:C	Curated Literature De Novo Variants	SMARCE1	ENST00000348513.12:c.376T>G	ENSP00000323967.6:p.Tyr126Asp	c.376T>G	p.Y126D	Missense		27264197	de novo
499	408627	408627	19:10986255:C:T	408627:19:10986255:C:T	ClinVar	SMARCA4	ENST00000344626.10:c.422C>T	ENSP00000343896.4:p.Ser141Leu	c.422C>T	p.S141L	Missense	1.31e-05		germline,unknown				SCV002056309.1,SCV000895173.1
500	408627	408627	19:10986255:C:T	408627:19:10986255:C:T	ClinVar	SMARCA4	ENST00000344626.10:c.422C>T	ENSP00000343896.4:p.Ser141Leu	c.422C>T	p.S141L	Missense	1.31e-05		germline,unknown				SCV002056309.1,SCV000895173.1
501	1047862	SF0098764.SP0098764	14:72693105:G:A	SF0098764.SP0098764:14:72693105:G:A	SPARK Rare Inherited Variants	DPF3	ENST00000556509.6:c.713C>T	ENSP00000450518.1:p.Pro238Leu	c.713C>T	p.P238L	Missense	1.31e-05
502	1389760	SF0065870.SP0065870	19:38218983:G:A	SF0065870.SP0065870:19:38218983:G:A	SPARK Rare Inherited Variants	DPF1	ENST00000420980.8:c.374C>T	ENSP00000397354.3:p.Thr125Met	c.374C>T	p.T125M	Missense	1.31e-05
503	577445	SSC10928	19:38218983:G:A	SSC10928:19:38218983:G:A	SSC Rare Inherited Variants	DPF1	ENST00000420980.8:c.374C>T	ENSP00000397354.3:p.Thr125Met	c.374C>T	p.T125M	Missense	1.31e-05
504	233670	36025	6:157201297:C:G	36025:6:157201297:C:G	SSC Rare Inherited Variants	ARID1B	ENST00000350026.10:c.4664C>G	ENSP00000055163.7:p.Ser1555Cys	c.4664C>G	p.S1555C	Missense	1.31e-05
505	2056122	SF0021652.SP0021652	19:11041428:G:A	SF0021652.SP0021652:19:11041428:G:A	SPARK Rare Inherited Variants	SMARCA4	ENST00000344626.10:c.4292G>A	ENSP00000343896.4:p.Arg1431His	c.4292G>A	p.R1431H	Missense	1.31e-05
506	950836	SF0019599.SP0019599	12:56170176:C:A	SF0019599.SP0019599:12:56170176:C:A	SPARK Rare Inherited Variants	SMARCC2	ENST00000267064.8:c.2287G>T	ENSP00000267064.4:p.Gly763Cys	c.2287G>T	p.G763C	Missense	1.31e-05
507	301095	SF0040934.SP0040934	3:52679641:T:C	SF0040934.SP0040934:3:52679641:T:C	SPARK Rare Inherited Variants	PBRM1	ENST00000296302.11:c.71A>G	ENSP00000296302.7:p.His24Arg	c.71A>G	p.H24R	Missense	1.31e-05
508	1270853	SF0073262.SP0073262	17:63834180:C:G	SF0073262.SP0073262:17:63834180:C:G	SPARK Rare Inherited Variants	SMARCD2	ENST00000448276.7:c.1070G>C	ENSP00000392617.2:p.Arg357Pro	c.1070G>C	p.R357P	Missense	1.31e-05
509	521449	521449	1:26772500:C:T	521449:1:26772500:C:T	ClinVar	ARID1A	ENST00000324856.13:c.3407C>T	ENSP00000320485.7:p.Ala1136Val	c.3407C>T	p.A1136V	Missense	1.31e-05		germline				SCV000742042.2
510	551967	SF0126662.SP0126662	6:157206786:C:G	SF0126662.SP0126662:6:157206786:C:G	SPARK Rare Inherited Variants	ARID1B	ENST00000350026.10:c.5606C>G	ENSP00000055163.7:p.Ser1869Cys	c.5606C>G	p.S1869C	Missense	1.31e-05
511	1907947	SF0017364.SP0017364	12:56171414:T:C	SF0017364.SP0017364:12:56171414:T:C	SPARK Rare Inherited Variants	SMARCC2	ENST00000267064.8:c.2111A>G	ENSP00000267064.4:p.Lys704Arg	c.2111A>G	p.K704R	Missense	1.31e-05
512	210294	210294	6:157201252:C:T	210294:6:157201252:C:T	ClinVar	ARID1B	ENST00000350026.10:c.4619C>T	ENSP00000055163.7:p.Ala1540Val	c.4619C>T	p.A1540V	Missense	1.31e-05		germline,germline				SCV000850536.3,SCV002054320.1
513	210294	210294	6:157201252:C:T	210294:6:157201252:C:T	ClinVar	ARID1B	ENST00000350026.10:c.4619C>T	ENSP00000055163.7:p.Ala1540Val	c.4619C>T	p.A1540V	Missense	1.31e-05		germline,germline				SCV000850536.3,SCV002054320.1
514	288114	SF0095456.SP0095456	3:47675524:T:G	SF0095456.SP0095456:3:47675524:T:G	SPARK Rare Inherited Variants	SMARCC1	ENST00000254480.10:c.1790A>C	ENSP00000254480.5:p.Gln597Pro	c.1790A>C	p.Q597P	Missense	1.31e-05
515	293261_1:26775194:G:A	293261	1:26775194:G:A	293261:1:26775194:G:A	DECIPHER	ARID1A	ENST00000324856.13:c.4967G>A	ENSP00000320485.7:p.Arg1656Lys	c.4967G>A	p.R1656K	Missense	1.31e-05
516	551900	SF0034985.SP0034985	6:157201060:C:A	SF0034985.SP0034985:6:157201060:C:A	SPARK Rare Inherited Variants	ARID1B	ENST00000350026.10:c.4427C>A	ENSP00000055163.7:p.Pro1476His	c.4427C>A	p.P1476H	Missense	1.31e-05
517	484848	484848	19:10987904:C:G	484848:19:10987904:C:G	ClinVar	SMARCA4	ENST00000344626.10:c.1098C>G	ENSP00000343896.4:p.Ile366Met	c.1098C>G	p.I366M	Missense	1.31e-05		unknown				SCV000896701.1
518	1355949	SF0110914.SP0110914	19:10987904:C:G	SF0110914.SP0110914:19:10987904:C:G	SPARK Rare Inherited Variants	SMARCA4	ENST00000344626.10:c.1098C>G	ENSP00000343896.4:p.Ile366Met	c.1098C>G	p.I366M	Missense	1.31e-05
519	233694	SSC12705	6:157206990:A:G	SSC12705:6:157206990:A:G	SSC Rare Inherited Variants	ARID1B	ENST00000350026.10:c.5810A>G	ENSP00000055163.7:p.Asn1937Ser	c.5810A>G	p.N1937S	Missense	1.31e-05
520	588610	588610	6:157200835:C:T	588610:6:157200835:C:T	ClinVar	ARID1B	ENST00000350026.10:c.4202C>T	ENSP00000055163.7:p.Pro1401Leu	c.4202C>T	p.P1401L	Missense	1.31e-05		de novo,germline				SCV001423517.1,SCV000848623.3
521	588610	588610	6:157200835:C:T	588610:6:157200835:C:T	ClinVar	ARID1B	ENST00000350026.10:c.4202C>T	ENSP00000055163.7:p.Pro1401Leu	c.4202C>T	p.P1401L	Missense	1.31e-05		de novo,germline				SCV001423517.1,SCV000848623.3
522	1411366	SF0028334.SP0028334	19:47679550:G:A	SF0028334.SP0028334:19:47679550:G:A	SPARK Rare Inherited Variants	BICRA	ENST00000396720.7:c.380G>A	ENSP00000379946.2:p.Gly127Asp	c.380G>A	p.G127D	Missense	1.31e-05
523	44529|GDX-20-62165458-C-T	44529|GDX	20:62165458:C:T	44529|GDX:20:62165458:C:T	Aggregated De Novo Mutations (DNM)	SS18L1	ENST00000331758.8:c.860C>T	ENSP00000333012.3:p.Thr287Met	c.860C>T	p.T287M	Missense	1.31e-05
524	408631	408631	19:11060147:C:T	408631:19:11060147:C:T	ClinVar	SMARCA4	ENST00000344626.10:c.4871C>T	ENSP00000343896.4:p.Pro1624Leu	c.4871C>T	p.P1624L	Missense	1.31e-05		unknown,germline				SCV000896712.1,SCV002057005.1
525	408631	408631	19:11060147:C:T	408631:19:11060147:C:T	ClinVar	SMARCA4	ENST00000344626.10:c.4871C>T	ENSP00000343896.4:p.Pro1624Leu	c.4871C>T	p.P1624L	Missense	1.31e-05		unknown,germline				SCV000896712.1,SCV002057005.1
526	551759	SF0010857.SP0010889	6:156829333:A:G	SF0010857.SP0010889:6:156829333:A:G	SPARK Rare Inherited Variants	ARID1B	ENST00000350026.10:c.1649A>G	ENSP00000055163.7:p.Tyr550Cys	c.1649A>G	p.Y550C	Missense	1.31e-05
527	551759	SF0028902.SP0028902	6:156829333:A:G	SF0028902.SP0028902:6:156829333:A:G	SPARK Rare Inherited Variants	ARID1B	ENST00000350026.10:c.1649A>G	ENSP00000055163.7:p.Tyr550Cys	c.1649A>G	p.Y550C	Missense	1.31e-05
528	551759	SF0010857.SP0010857	6:156829333:A:G	SF0010857.SP0010857:6:156829333:A:G	SPARK Rare Inherited Variants	ARID1B	ENST00000350026.10:c.1649A>G	ENSP00000055163.7:p.Tyr550Cys	c.1649A>G	p.Y550C	Missense	1.31e-05
529	1476352	SF0063604.SP0063607	20:62158745:C:T	SF0063604.SP0063607:20:62158745:C:T	SPARK Rare Inherited Variants	SS18L1	ENST00000331758.8:c.143C>T	ENSP00000333012.3:p.Thr48Met	c.143C>T	p.T48M	Missense	1.31e-05
530	985347	985347	12:50096862:A:G	985347:12:50096862:A:G	ClinVar	SMARCD1	ENST00000394963.9:c.1282A>G	ENSP00000378414.4:p.Ile428Val	c.1282A>G	p.I428V	Missense	1.31e-05		germline				SCV001444380.1
531	1476352	SF0040021.SP0040021	20:62158745:C:T	SF0040021.SP0040021:20:62158745:C:T	SPARK Rare Inherited Variants	SS18L1	ENST00000331758.8:c.143C>T	ENSP00000333012.3:p.Thr48Met	c.143C>T	p.T48M	Missense	1.31e-05
532	1270870	SF0142324.SP0142324	17:63835497:C:A	SF0142324.SP0142324:17:63835497:C:A	SPARK Rare Inherited Variants	SMARCD2	ENST00000448276.7:c.638G>T	ENSP00000392617.2:p.Gly213Val	c.638G>T	p.G213V	Missense	1.31e-05
533	551742	SF0103443.SP0103443	6:156779296:AGGCGGC:A	SF0103443.SP0103443:6:156779296:AGGCGGC:A	SPARK Rare Inherited Variants	ARID1B	ENST00000350026.10:c.1376_1381del	ENSP00000055163.7:p.Ala459_Ala460del	c.1376_1381del	p.A459_A460del	Inframeshift	7.59e-06
534	551743	SF0091389.SP0091389	6:156779296:AGGCGGCGGC:A	SF0091389.SP0091389:6:156779296:AGGCGGCGGC:A	SPARK Rare Inherited Variants	ARID1B	ENST00000350026.10:c.1373_1381del	ENSP00000055163.7:p.Ala458_Ala460del	c.1373_1381del	p.A458_A460del	Inframeshift	7.59e-06
535	638005	638005	6:156779237:C:G	638005:6:156779237:C:G	ClinVar	ARID1B	ENST00000350026.10:c.1308C>G	ENSP00000055163.7:p.Ser436Arg	c.1308C>G	p.S436R	Missense	6.96e-06		unknown				SCV000929798.1
536	1163175	SF0137371.SP0137371	16:30893893:T:C	SF0137371.SP0137371:16:30893893:T:C	SPARK Rare Inherited Variants	BCL7C	ENST00000215115.5:c.52A>G	ENSP00000215115.4:p.Ile18Val	c.52A>G	p.I18V	Missense	6.9e-06
537	1163175	SF0043196.SP0043197	16:30893893:T:C	SF0043196.SP0043197:16:30893893:T:C	SPARK Rare Inherited Variants	BCL7C	ENST00000215115.5:c.52A>G	ENSP00000215115.4:p.Ile18Val	c.52A>G	p.I18V	Missense	6.9e-06
538	1163175	SF0032771.SP0032771	16:30893893:T:C	SF0032771.SP0032771:16:30893893:T:C	SPARK Rare Inherited Variants	BCL7C	ENST00000215115.5:c.52A>G	ENSP00000215115.4:p.Ile18Val	c.52A>G	p.I18V	Missense	6.9e-06
539	1163175	SF0043196.SP0043196	16:30893893:T:C	SF0043196.SP0043196:16:30893893:T:C	SPARK Rare Inherited Variants	BCL7C	ENST00000215115.5:c.52A>G	ENSP00000215115.4:p.Ile18Val	c.52A>G	p.I18V	Missense	6.9e-06
540	95721|GDX-6-156779172-G-T	95721|GDX	6:156779172:G:T	95721|GDX:6:156779172:G:T	Aggregated De Novo Mutations (DNM)	ARID1B	ENST00000350026.10:c.1243G>T	ENSP00000055163.7:p.Ala415Ser	c.1243G>T	p.A415S	Missense	6.82e-06
541	1813001	SF0126390.SP0126390	9:2047330:C:T	SF0126390.SP0126390:9:2047330:C:T	SPARK Rare Inherited Variants	SMARCA2	ENST00000349721.8:c.892C>T	ENSP00000265773.5:p.Pro298Ser	c.892C>T	p.P298S	Missense	6.8e-06
542	551727	SF0041721.SP0041721	6:156779116:G:A	SF0041721.SP0041721:6:156779116:G:A	SPARK Rare Inherited Variants	ARID1B	ENST00000350026.10:c.1187G>A	ENSP00000055163.7:p.Gly396Asp	c.1187G>A	p.G396D	Missense	6.79e-06
543	976860	976860	1:26696566:G:A	976860:1:26696566:G:A	ClinVar	ARID1A	ENST00000324856.13:c.163G>A	ENSP00000320485.7:p.Gly55Arg	c.163G>A	p.G55R	Missense	6.71e-06		germline				SCV001427240.1
544	33371	SF0131273.SP0131273	1:26696516:AGGC:A	SF0131273.SP0131273:1:26696516:AGGC:A	SPARK Rare Inherited Variants	ARID1A	ENST00000324856.13:c.126_128del	ENSP00000320485.7:p.Ala45del	c.126_128del	p.A45del	Inframeshift	6.71e-06
545	1411575	SF0049318.SP0049318	19:47701779:G:GCCA	SF0049318.SP0049318:19:47701779:G:GCCA	SPARK Rare Inherited Variants	BICRA	ENST00000396720.7:c.4056_4058dup	ENSP00000379946.2:p.Pro1355dup	c.4056_4058dup	p.P1355dup	Inframeshift	6.66e-06
546	1411575	SF0049318.SP0049320	19:47701779:G:GCCA	SF0049318.SP0049320:19:47701779:G:GCCA	SPARK Rare Inherited Variants	BICRA	ENST00000396720.7:c.4056_4058dup	ENSP00000379946.2:p.Pro1355dup	c.4056_4058dup	p.P1355dup	Inframeshift	6.66e-06
547	NM_020732.3:c.3G>A	1782	6:156777932:G:A	1782:6:156777932:G:A	LOVD	ARID1B	ENST00000350026.10:c.3G>A	ENSP00000055163.7:p.Met1Ile	c.3G>A	p.M1I	Missense	6.66e-06
548	918059	918059	1:26775010:A:G	918059:1:26775010:A:G	ClinVar	ARID1A	ENST00000324856.13:c.4783A>G	ENSP00000320485.7:p.Met1595Val	c.4783A>G	p.M1595V	Missense	6.65e-06		germline				SCV001334277.1
549	304648_9:2039792:CA:C	304648	9:2039792:CA:C	304648:9:2039792:CA:C	DECIPHER	SMARCA2	ENST00000349721.8:c.683del	ENSP00000265773.5:p.Gln228ArgfsTer42	c.683del	p.Q228Rfs*42	Frameshift	6.64e-06
550	291306	37030	9:2083406:C:G	37030:9:2083406:C:G	SSC Rare Inherited Variants	SMARCA2	ENST00000349721.8:c.2408C>G	ENSP00000265773.5:p.Ser803Cys	c.2408C>G	p.S803C	Missense	6.62e-06
551	1163141	SF0079601.SP0079601	16:30887901:T:TG	SF0079601.SP0079601:16:30887901:T:TG	SPARK Rare Inherited Variants	BCL7C	ENST00000215115.5:c.617dup	ENSP00000215115.4:p.Leu207ThrfsTer10	c.617dup	p.L207Tfs*10	Frameshift	6.61e-06
552	288153	SF0129060.SP0129060	3:47738108:C:T	SF0129060.SP0129060:3:47738108:C:T	SPARK Rare Inherited Variants	SMARCC1	ENST00000254480.10:c.404G>A	ENSP00000254480.5:p.Arg135Gln	c.404G>A	p.R135Q	Missense	6.6e-06
553	440695	SSC06612	14:72723656:G:A	SSC06612:14:72723656:G:A	SSC Rare Inherited Variants	DPF3	ENST00000556509.6:c.502C>T	ENSP00000450518.1:p.Arg168Ter	c.502C>T	p.R168*	Nonsense	6.6e-06
554	1047880	SF0042415.SP0042415	14:72723656:G:C	SF0042415.SP0042415:14:72723656:G:C	SPARK Rare Inherited Variants	DPF3	ENST00000556509.6:c.502C>G	ENSP00000450518.1:p.Arg168Gly	c.502C>G	p.R168G	Missense	6.6e-06
555	440695	SSC02645	14:72723656:G:A	SSC02645:14:72723656:G:A	SSC Rare Inherited Variants	DPF3	ENST00000556509.6:c.502C>T	ENSP00000450518.1:p.Arg168Ter	c.502C>T	p.R168*	Nonsense	6.6e-06
556	1047880	SF0103521.SP0103521	14:72723656:G:C	SF0103521.SP0103521:14:72723656:G:C	SPARK Rare Inherited Variants	DPF3	ENST00000556509.6:c.502C>G	ENSP00000450518.1:p.Arg168Gly	c.502C>G	p.R168G	Missense	6.6e-06
2415	NM_003079.4:c.218A>G	20	17:40637511:T:C	20:17:40637511:T:C	Curated Literature De Novo Variants	SMARCE1	ENST00000348513.12:c.218A>G	ENSP00000323967.6:p.Tyr73Cys	c.218A>G	p.Y73C	Missense		27264197	Unknown
558	13745|GDX-3-179586552-C-T	13745|GDX	3:179586552:C:T	13745|GDX:3:179586552:C:T	Aggregated De Novo Mutations (DNM)	ACTL6A	ENST00000429709.7:c.1129C>T	ENSP00000397552.2:p.Arg377Trp	c.1129C>T	p.R377W	Missense	6.6e-06
2414	NM_003079.4:c.314G>A	21	17:40636450:C:T	21:17:40636450:C:T	Curated Literature De Novo Variants	SMARCE1	ENST00000348513.12:c.314G>A	ENSP00000323967.6:p.Arg105Gln	c.314G>A	p.R105Q	Missense		27264197	de novo
560	DDD13k.04833|DDD-3-179586552-C-T	DDD13k.04833|DDD	3:179586552:C:T	DDD13k.04833|DDD:3:179586552:C:T	Aggregated De Novo Mutations (DNM)	ACTL6A	ENST00000429709.7:c.1129C>T	ENSP00000397552.2:p.Arg377Trp	c.1129C>T	p.R377W	Missense	6.6e-06
561	1907920	SF0131184.SP0131184	12:56164594:CAGGAGG:C	SF0131184.SP0131184:12:56164594:CAGGAGG:C	SPARK Rare Inherited Variants	SMARCC2	ENST00000267064.8:c.3271_3276del	ENSP00000267064.4:p.Pro1091_Pro1092del	c.3271_3276del	p.P1091_P1092del	Inframeshift	6.6e-06
562	1028996	1028996	1:26775019:C:T	1028996:1:26775019:C:T	ClinVar	ARID1A	ENST00000324856.13:c.4792C>T	ENSP00000320485.7:p.Arg1598Cys	c.4792C>T	p.R1598C	Missense	6.59e-06		unknown				SCV001521797.1
563	1031594	1031594	1:26731231:A:G	1031594:1:26731231:A:G	ClinVar	ARID1A	ENST00000324856.13:c.1430A>G	ENSP00000320485.7:p.His477Arg	c.1430A>G	p.H477R	Missense	6.59e-06		unknown				SCV001526065.1
564	801460	801460	1:26696995:C:T	801460:1:26696995:C:T	ClinVar	ARID1A	ENST00000324856.13:c.592C>T	ENSP00000320485.7:p.Pro198Ser	c.592C>T	p.P198S	Missense	6.59e-06		unknown				SCV001135223.1
565	931614	931614	12:56165328:A:AG	931614:12:56165328:A:AG	ClinVar	SMARCC2	ENST00000267064.8:c.3128dup	ENSP00000267064.4:p.Gly1044TrpfsTer33	c.3128dup	p.G1044Wfs*33	Frameshift	6.59e-06		unknown				SCV001369279.2
566	941084	SF0087547.SP0087547	12:50085458:C:T	SF0087547.SP0087547:12:50085458:C:T	SPARK Rare Inherited Variants	SMARCD1	ENST00000394963.9:c.89C>T	ENSP00000378414.4:p.Pro30Leu	c.89C>T	p.P30L	Missense	6.58e-06
567	1411587	SF0139139.SP0139139	19:47701973:C:T	SF0139139.SP0139139:19:47701973:C:T	SPARK Rare Inherited Variants	BICRA	ENST00000396720.7:c.4241C>T	ENSP00000379946.2:p.Pro1414Leu	c.4241C>T	p.P1414L	Missense	6.58e-06
2413	NM_003072.5:c.2653C>T	22	19:11021761:C:T	22:19:11021761:C:T	Curated Literature De Novo Variants	SMARCA4	ENST00000344626.10:c.2653C>T	ENSP00000343896.4:p.Arg885Cys	c.2653C>T	p.R885C	Missense		23637025
569	1411611	SF0068589.SP0068589	19:47702270:A:C	SF0068589.SP0068589:19:47702270:A:C	SPARK Rare Inherited Variants	BICRA	ENST00000396720.7:c.4538A>C	ENSP00000379946.2:p.Gln1513Pro	c.4538A>C	p.Q1513P	Missense	6.58e-06
570	564306	11208_p1	19:11007921:C:T	11208_p1:19:11007921:C:T	SSC Rare Inherited Variants	SMARCA4	ENST00000344626.10:c.2021C>T	ENSP00000343896.4:p.Pro674Leu	c.2021C>T	p.P674L	Missense	6.58e-06
571	1355982	SF0118169.SP0118169	19:11007921:C:T	SF0118169.SP0118169:19:11007921:C:T	SPARK Rare Inherited Variants	SMARCA4	ENST00000344626.10:c.2021C>T	ENSP00000343896.4:p.Pro674Leu	c.2021C>T	p.P674L	Missense	6.58e-06
572	564306	14090_p1	19:11007921:C:T	14090_p1:19:11007921:C:T	SSC Rare Inherited Variants	SMARCA4	ENST00000344626.10:c.2021C>T	ENSP00000343896.4:p.Pro674Leu	c.2021C>T	p.P674L	Missense	6.58e-06
573	1355982	SF0068802.SP0068802	19:11007921:C:T	SF0068802.SP0068802:19:11007921:C:T	SPARK Rare Inherited Variants	SMARCA4	ENST00000344626.10:c.2021C>T	ENSP00000343896.4:p.Pro674Leu	c.2021C>T	p.P674L	Missense	6.58e-06
574	1411408	SF0008702.SP0008702	19:47680236:G:A	SF0008702.SP0008702:19:47680236:G:A	SPARK Rare Inherited Variants	BICRA	ENST00000396720.7:c.1066G>A	ENSP00000379946.2:p.Ala356Thr	c.1066G>A	p.A356T	Missense	6.58e-06
575	1411408	SF0001953.SP0001953	19:47680236:G:A	SF0001953.SP0001953:19:47680236:G:A	SPARK Rare Inherited Variants	BICRA	ENST00000396720.7:c.1066G>A	ENSP00000379946.2:p.Ala356Thr	c.1066G>A	p.A356T	Missense	6.58e-06
576	950895	SF0040973.SP0040973	12:56181575:C:T	SF0040973.SP0040973:12:56181575:C:T	SPARK Rare Inherited Variants	SMARCC2	ENST00000267064.8:c.863G>A	ENSP00000267064.4:p.Arg288Gln	c.863G>A	p.R288Q	Missense	6.58e-06
577	247296	SSC04977	7:73539906:T:C	SSC04977:7:73539906:T:C	SSC Rare Inherited Variants	BCL7B	ENST00000223368.7:c.412A>G	ENSP00000223368.2:p.Thr138Ala	c.412A>G	p.T138A	Missense	6.58e-06
578	1305686	SF0093070.SP0093070	18:26032429:TGGCTGTGGTGGTCCA:T	SF0093070.SP0093070:18:26032429:TGGCTGTGGTGGTCCA:T	SPARK Rare Inherited Variants	SS18	ENST00000415083.7:c.1185_1199del	ENSP00000414516.2:p.Gly396_Pro400del	c.1185_1199del	p.G396_P400del	Inframeshift	6.58e-06
579	1246786	SF0003348.SP0003348	17:40630804:G:A	SF0003348.SP0003348:17:40630804:G:A	SPARK Rare Inherited Variants	SMARCE1	ENST00000348513.12:c.937C>T	ENSP00000323967.6:p.Arg313Cys	c.937C>T	p.R313C	Missense	6.58e-06
580	1246786	SF0057516.SP0057516	17:40630804:G:A	SF0057516.SP0057516:17:40630804:G:A	SPARK Rare Inherited Variants	SMARCE1	ENST00000348513.12:c.937C>T	ENSP00000323967.6:p.Arg313Cys	c.937C>T	p.R313C	Missense	6.58e-06
658	NM_001128849.1:c.4543G>A	23	19:11058277:G:A	23:19:11058277:G:A	Curated Literature De Novo Variants	SMARCA4	ENST00000344626.10:c.4447G>A	ENSP00000343896.4:p.Glu1483Lys	c.4447G>A	p.E1483K	Missense	6.57e-06	28990276
582	233682	14285_p1	6:157206358:TGACGACGAGGAA:T	14285_p1:6:157206358:TGACGACGAGGAA:T	SSC Rare Inherited Variants	ARID1B	ENST00000350026.10:c.5184_5195del	ENSP00000055163.7:p.Asp1728_Asp1731del	c.5184_5195del	p.D1728_D1731del	Inframeshift	6.58e-06
583	2076444	SF0024807.SP0024807	19:47680018:A:G	SF0024807.SP0024807:19:47680018:A:G	SPARK Rare Inherited Variants	BICRA	ENST00000396720.7:c.848A>G	ENSP00000379946.2:p.Gln283Arg	c.848A>G	p.Q283R	Missense	6.58e-06
584	MAC1234-3-52603538-CGTTTTA-C	MAC1234	3:52603538:CGTTTTA:C	MAC1234:3:52603538:CGTTTTA:C	Aggregated De Novo Mutations (JK)	PBRM1	ENST00000296302.11:c.2756_2761del	ENSP00000296302.7:p.Leu919_Lys920del	c.2756_2761del	p.L919_K920del	Inframeshift	6.58e-06
2412	NM_020732.3:c.1584delG	24	6:156829267:TG:T	24:6:156829267:TG:T	Curated Literature De Novo Variants	ARID1B	ENST00000350026.10:c.1584del	ENSP00000055163.7:p.Leu528PhefsTer62	c.1584del	p.L528Ffs*62	Frameshift		24569609	de novo	heterozygous
2411	NM_020732:c.2201dupG	34	6:157084825:G:GG	34:6:157084825:G:GG	Curated Literature De Novo Variants	ARID1B	ENST00000350026.10:c.2162dup	ENSP00000055163.7:p.Ser723IlefsTer27	c.2162dup	p.S723Ifs*27	Frameshift		32161024	de novo	heterozygous
587	1779870	SF0092918.SP0092918	7:100646764:A:G	SF0092918.SP0092918:7:100646764:A:G	SPARK Rare Inherited Variants	ACTL6B	ENST00000160382.10:c.1004T>C	ENSP00000160382.5:p.Ile335Thr	c.1004T>C	p.I335T	Missense	6.58e-06
588	1779870	SF0062243.SP0062243	7:100646764:A:G	SF0062243.SP0062243:7:100646764:A:G	SPARK Rare Inherited Variants	ACTL6B	ENST00000160382.10:c.1004T>C	ENSP00000160382.5:p.Ile335Thr	c.1004T>C	p.I335T	Missense	6.58e-06
589	599703	SF0015838.SP0015838	7:100647507:TG:T	SF0015838.SP0015838:7:100647507:TG:T	SPARK Rare Inherited Variants	ACTL6B	ENST00000160382.10:c.695del	ENSP00000160382.5:p.Pro232GlnfsTer24	c.695del	p.P232Qfs*24	Frameshift	6.58e-06
590	599703	SF0138491.SP0138491	7:100647507:TG:T	SF0138491.SP0138491:7:100647507:TG:T	SPARK Rare Inherited Variants	ACTL6B	ENST00000160382.10:c.695del	ENSP00000160382.5:p.Pro232GlnfsTer24	c.695del	p.P232Qfs*24	Frameshift	6.58e-06
591	599703	SF0015838.SP0015870	7:100647507:TG:T	SF0015838.SP0015870:7:100647507:TG:T	SPARK Rare Inherited Variants	ACTL6B	ENST00000160382.10:c.695del	ENSP00000160382.5:p.Pro232GlnfsTer24	c.695del	p.P232Qfs*24	Frameshift	6.58e-06
592	599719	SF0019062.SP0019062	7:100650126:G:A	SF0019062.SP0019062:7:100650126:G:A	SPARK Rare Inherited Variants	ACTL6B	ENST00000160382.10:c.379C>T	ENSP00000160382.5:p.Arg127Trp	c.379C>T	p.R127W	Missense	6.58e-06
593	1028990	1028990	1:26766244:A:G	1028990:1:26766244:A:G	ClinVar	ARID1A	ENST00000324856.13:c.2756A>G	ENSP00000320485.7:p.Asn919Ser	c.2756A>G	p.N919S	Missense	6.58e-06		unknown				SCV001521791.1
594	55052|GDX-19-47680485-C-T	55052|GDX	19:47680485:C:T	55052|GDX:19:47680485:C:T	Aggregated De Novo Mutations (DNM)	BICRA	ENST00000396720.7:c.1315C>T	ENSP00000379946.2:p.Pro439Ser	c.1315C>T	p.P439S	Missense	6.58e-06
595	247298	12804_p1	7:73540016:T:C	12804_p1:7:73540016:T:C	SSC Rare Inherited Variants	BCL7B	ENST00000223368.7:c.302A>G	ENSP00000223368.2:p.Tyr101Cys	c.302A>G	p.Y101C	Missense	6.58e-06
596	585078	SF0059446.SP0059446	7:73540016:T:C	SF0059446.SP0059446:7:73540016:T:C	SPARK Rare Inherited Variants	BCL7B	ENST00000223368.7:c.302A>G	ENSP00000223368.2:p.Tyr101Cys	c.302A>G	p.Y101C	Missense	6.58e-06
597	247298	11615_p1	7:73540016:T:C	11615_p1:7:73540016:T:C	SSC Rare Inherited Variants	BCL7B	ENST00000223368.7:c.302A>G	ENSP00000223368.2:p.Tyr101Cys	c.302A>G	p.Y101C	Missense	6.58e-06
598	521990	521990	19:11008008:C:T	521990:19:11008008:C:T	ClinVar	SMARCA4	ENST00000344626.10:c.2108C>T	ENSP00000343896.4:p.Ala703Val	c.2108C>T	p.A703V	Missense	6.57e-06		germline,germline				SCV000742822.2,SCV002056817.1
599	521990	521990	19:11008008:C:T	521990:19:11008008:C:T	ClinVar	SMARCA4	ENST00000344626.10:c.2108C>T	ENSP00000343896.4:p.Ala703Val	c.2108C>T	p.A703V	Missense	6.57e-06		germline,germline				SCV000742822.2,SCV002056817.1
600	SP0016143-12-45891893-G-A	SP0016143	12:45891893:G:A	SP0016143:12:45891893:G:A	Aggregated De Novo Mutations (JK)	ARID2	ENST00000334344.11:c.5036G>A	ENSP00000335044.6:p.Arg1679Gln	c.5036G>A	p.R1679Q	Missense	6.57e-06
2410	NM_006268.4:c.1066T>G	36	11:65348898:T:G	36:11:65348898:T:G	Curated Literature De Novo Variants	DPF2	ENST00000528416.6:c.1066T>G	ENSP00000436901.1:p.Cys356Gly	c.1066T>G	p.C356G	Missense		31207137	de novo	heterozygous
602	599696	SF0032323.SP0032323	7:100647014:C:T	SF0032323.SP0032323:7:100647014:C:T	SPARK Rare Inherited Variants	ACTL6B	ENST00000160382.10:c.893G>A	ENSP00000160382.5:p.Arg298Gln	c.893G>A	p.R298Q	Missense	6.57e-06
2409	NM_006268.4:c.1094C>G	37	11:65348926:C:G	37:11:65348926:C:G	Curated Literature De Novo Variants	DPF2	ENST00000528416.6:c.1094C>G	ENSP00000436901.1:p.Pro365Arg	c.1094C>G	p.P365R	Missense		31706665	de novo	heterozygous
604	692137	692137	7:100655099:G:A	692137:7:100655099:G:A	ClinVar	ACTL6B	ENST00000160382.10:c.289C>T	ENSP00000160382.5:p.Arg97Ter	c.289C>T	p.R97*	Nonsense	6.57e-06		unknown				SCV000996405.1
2408	NM_006268.4:c.827G>T	38	11:65345981:G:T	38:11:65345981:G:T	Curated Literature De Novo Variants	DPF2	ENST00000528416.6:c.827G>T	ENSP00000436901.1:p.Cys276Phe	c.827G>T	p.C276F	Missense		29429572	de novo	heterozygous
606	1411411	SF0092886.SP0092886	19:47680291:C:T	SF0092886.SP0092886:19:47680291:C:T	SPARK Rare Inherited Variants	BICRA	ENST00000396720.7:c.1121C>T	ENSP00000379946.2:p.Ala374Val	c.1121C>T	p.A374V	Missense	6.57e-06
607	274394_7:100647491:CCTT:C	274394	7:100647491:CCTT:C	274394:7:100647491:CCTT:C	DECIPHER	ACTL6B	ENST00000160382.10:c.709_711del	ENSP00000160382.5:p.Lys237del	c.709_711del	p.K237del	Inframeshift	6.57e-06
608	690981	SF0126763.SP0126763	9:2119506:C:T	SF0126763.SP0126763:9:2119506:C:T	SPARK Rare Inherited Variants	SMARCA2	ENST00000349721.8:c.3733C>T	ENSP00000265773.5:p.Arg1245Ter	c.3733C>T	p.R1245*	Nonsense	6.57e-06
609	690947	SF0016598.SP0016598	9:2077718:C:T	SF0016598.SP0016598:9:2077718:C:T	SPARK Rare Inherited Variants	SMARCA2	ENST00000349721.8:c.2126C>T	ENSP00000265773.5:p.Ser709Leu	c.2126C>T	p.S709L	Missense	6.57e-06
610	585080	SF0097208.SP0097208	7:73540025:G:A	SF0097208.SP0097208:7:73540025:G:A	SPARK Rare Inherited Variants	BCL7B	ENST00000223368.7:c.293C>T	ENSP00000223368.2:p.Ser98Phe	c.293C>T	p.S98F	Missense	6.57e-06
611	rumc_patient_1139|RUMC-3-47662342-G-A	rumc_patient_1139|RUMC	3:47662342:G:A	rumc_patient_1139|RUMC:3:47662342:G:A	Aggregated De Novo Mutations (DNM)	SMARCC1	ENST00000254480.10:c.2150C>T	ENSP00000254480.5:p.Ala717Val	c.2150C>T	p.A717V	Missense	6.57e-06
612	408664	408664	19:11003105:G:A	408664:19:11003105:G:A	ClinVar	SMARCA4	ENST00000344626.10:c.1889G>A	ENSP00000343896.4:p.Gly630Asp	c.1889G>A	p.G630D	Missense	6.57e-06		unknown,germline				SCV000896703.1,SCV002056466.1
613	408664	408664	19:11003105:G:A	408664:19:11003105:G:A	ClinVar	SMARCA4	ENST00000344626.10:c.1889G>A	ENSP00000343896.4:p.Gly630Asp	c.1889G>A	p.G630D	Missense	6.57e-06		unknown,germline				SCV000896703.1,SCV002056466.1
614	1774463	SF0061386.SP0061386	7:73537359:G:T	SF0061386.SP0061386:7:73537359:G:T	SPARK Rare Inherited Variants	BCL7B	ENST00000223368.7:c.548C>A	ENSP00000223368.2:p.Pro183Gln	c.548C>A	p.P183Q	Missense	6.57e-06
615	552003	SF0022090.SP0022090	6:157207775:C:T	SF0022090.SP0022090:6:157207775:C:T	SPARK Rare Inherited Variants	ARID1B	ENST00000350026.10:c.6595C>T	ENSP00000055163.7:p.Arg2199Cys	c.6595C>T	p.R2199C	Missense	6.57e-06
616	552003	SF0135443.SP0135443	6:157207775:C:T	SF0135443.SP0135443:6:157207775:C:T	SPARK Rare Inherited Variants	ARID1B	ENST00000350026.10:c.6595C>T	ENSP00000055163.7:p.Arg2199Cys	c.6595C>T	p.R2199C	Missense	6.57e-06
2407	NM_006268.4:c.990C>G	39	11:65346332:C:G	39:11:65346332:C:G	Curated Literature De Novo Variants	DPF2	ENST00000528416.6:c.990C>G	ENSP00000436901.1:p.Cys330Trp	c.990C>G	p.C330W	Missense		29429572	de novo	heterozygous
618	1389766	SF0050319.SP0050319	19:38222375:G:T	SF0050319.SP0050319:19:38222375:G:T	SPARK Rare Inherited Variants	DPF1	ENST00000420980.8:c.280C>A	ENSP00000397354.3:p.Pro94Thr	c.280C>A	p.P94T	Missense	6.57e-06
619	1389766	SF0047149.SP0047149	19:38222375:G:T	SF0047149.SP0047149:19:38222375:G:T	SPARK Rare Inherited Variants	DPF1	ENST00000420980.8:c.280C>A	ENSP00000397354.3:p.Pro94Thr	c.280C>A	p.P94T	Missense	6.57e-06
2406	NM_006268.4:c.1049G>A	40	11:65348881:G:A	40:11:65348881:G:A	Curated Literature De Novo Variants	DPF2	ENST00000528416.6:c.1049G>A	ENSP00000436901.1:p.Arg350His	c.1049G>A	p.R350H	Missense		29429572	de novo	heterozygous
621	588248	588248	6:157196312:G:A	588248:6:157196312:G:A	ClinVar	ARID1B	ENST00000350026.10:c.3971G>A	ENSP00000055163.7:p.Arg1324Gln	c.3971G>A	p.R1324Q	Missense	6.57e-06		germline				SCV000847786.3
622	950834	SF0065354.SP0065354	12:56169884:C:G	SF0065354.SP0065354:12:56169884:C:G	SPARK Rare Inherited Variants	SMARCC2	ENST00000267064.8:c.2347G>C	ENSP00000267064.4:p.Glu783Gln	c.2347G>C	p.E783Q	Missense	6.57e-06
623	1163163	SF0088671.SP0088671	16:30892896:C:T	SF0088671.SP0088671:16:30892896:C:T	SPARK Rare Inherited Variants	BCL7C	ENST00000215115.5:c.224G>A	ENSP00000215115.4:p.Arg75Gln	c.224G>A	p.R75Q	Missense	6.57e-06
624	1029468	1029468	6:157207556:G:A	1029468:6:157207556:G:A	ClinVar	ARID1B	ENST00000350026.10:c.6376G>A	ENSP00000055163.7:p.Ala2126Thr	c.6376G>A	p.A2126T	Missense	6.57e-06		unknown				SCV001522539.1
625	2112235	SF0043043.SP0043043	22:23800947:A:T	SF0043043.SP0043043:22:23800947:A:T	SPARK Rare Inherited Variants	SMARCB1	ENST00000644036.2:c.366A>T	ENSP00000494049.2:p.Glu122Asp	c.366A>T	p.E122D	Missense	6.57e-06
626	692140	692140	7:100643252:G:T	692140:7:100643252:G:T	ClinVar	ACTL6B	ENST00000160382.10:c.1275C>A	ENSP00000160382.5:p.Cys425Ter	c.1275C>A	p.C425*	Nonsense	6.57e-06		germline				SCV001190861.1
627	328039	328039	19:11041368:G:A	328039:19:11041368:G:A	ClinVar	SMARCA4	ENST00000344626.10:c.4232G>A	ENSP00000343896.4:p.Arg1411Gln	c.4232G>A	p.R1411Q	Missense	6.57e-06		germline,de novo,germline				SCV000410507.2,SCV000493098.1,SCV002056912.1
628	328039	328039	19:11041368:G:A	328039:19:11041368:G:A	ClinVar	SMARCA4	ENST00000344626.10:c.4232G>A	ENSP00000343896.4:p.Arg1411Gln	c.4232G>A	p.R1411Q	Missense	6.57e-06		germline,de novo,germline				SCV000410507.2,SCV000493098.1,SCV002056912.1
629	328039	328039	19:11041368:G:A	328039:19:11041368:G:A	ClinVar	SMARCA4	ENST00000344626.10:c.4232G>A	ENSP00000343896.4:p.Arg1411Gln	c.4232G>A	p.R1411Q	Missense	6.57e-06		germline,de novo,germline				SCV000410507.2,SCV000493098.1,SCV002056912.1
2405	NM_006268.4:c.1037A>G	41	11:65348869:A:G	41:11:65348869:A:G	Curated Literature De Novo Variants	DPF2	ENST00000528416.6:c.1037A>G	ENSP00000436901.1:p.Asp346Gly	c.1037A>G	p.D346G	Missense		29429572	de novo	heterozygous
631	1476364	SF0047516.SP0047516	20:62161500:T:G	SF0047516.SP0047516:20:62161500:T:G	SPARK Rare Inherited Variants	SS18L1	ENST00000331758.8:c.296T>G	ENSP00000333012.3:p.Leu99Arg	c.296T>G	p.L99R	Missense	6.57e-06
632	950893	SF0135935.SP0135935	12:56181554:T:A	SF0135935.SP0135935:12:56181554:T:A	SPARK Rare Inherited Variants	SMARCC2	ENST00000267064.8:c.884A>T	ENSP00000267064.4:p.Asn295Ile	c.884A>T	p.N295I	Missense	6.57e-06
633	127944	SSC00331	3:52628922:C:T	SSC00331:3:52628922:C:T	SSC Rare Inherited Variants	PBRM1	ENST00000296302.11:c.1415G>A	ENSP00000296302.7:p.Arg472Gln	c.1415G>A	p.R472Q	Missense	6.57e-06
634	CC1128_203-16-30887902-G-A	CC1128_203	16:30887902:G:A	CC1128_203:16:30887902:G:A	Aggregated De Novo Mutations (JK)	BCL7C	ENST00000215115.5:c.617C>T	ENSP00000215115.4:p.Pro206Leu	c.617C>T	p.P206L	Missense	6.57e-06
635	233695	SSC07934	6:157207041:A:G	SSC07934:6:157207041:A:G	SSC Rare Inherited Variants	ARID1B	ENST00000350026.10:c.5861A>G	ENSP00000055163.7:p.Lys1954Arg	c.5861A>G	p.K1954R	Missense	6.57e-06
636	276803_9:2073241:C:A	276803	9:2073241:C:A	276803:9:2073241:C:A	DECIPHER	SMARCA2	ENST00000349721.8:c.1776C>A	ENSP00000265773.5:p.Asp592Glu	c.1776C>A	p.D592E	Missense	6.57e-06
637	300944	SF0027543.SP0027543	3:52550439:A:G	SF0027543.SP0027543:3:52550439:A:G	SPARK Rare Inherited Variants	PBRM1	ENST00000296302.11:c.4879T>C	ENSP00000296302.7:p.Trp1627Arg	c.4879T>C	p.W1627R	Missense	6.57e-06
2404	NM_006268.4:c.1105T>C	42	11:65351688:T:C	42:11:65351688:T:C	Curated Literature De Novo Variants	DPF2	ENST00000528416.6:c.1105T>C	ENSP00000436901.1:p.Trp369Arg	c.1105T>C	p.W369R	Missense		29429572	de novo	heterozygous
639	233625	37078	6:157148780:G:T	37078:6:157148780:G:T	SSC Rare Inherited Variants	ARID1B	ENST00000350026.10:c.2669G>T	ENSP00000055163.7:p.Gly890Val	c.2669G>T	p.G890V	Missense	6.57e-06
640	415011	SF0004905.SP0004905	5:886610:G:C	SF0004905.SP0004905:5:886610:G:C	SPARK Rare Inherited Variants	BRD9	ENST00000467963.6:c.815C>G	ENSP00000419765.1:p.Pro272Arg	c.815C>G	p.P272R	Missense	6.57e-06
641	415010	SF0137425.SP0137425	5:886610:G:A	SF0137425.SP0137425:5:886610:G:A	SPARK Rare Inherited Variants	BRD9	ENST00000467963.6:c.815C>T	ENSP00000419765.1:p.Pro272Leu	c.815C>T	p.P272L	Missense	6.57e-06
642	126361	126361	19:11034171:C:T	126361:19:11034171:C:T	ClinVar	SMARCA4	ENST00000344626.10:c.3922C>T	ENSP00000343896.4:p.Arg1308Trp	c.3922C>T	p.R1308W	Missense	6.57e-06		germline,de novo				SCV000147863.2,SCV000965713.1
643	126361	126361	19:11034171:C:T	126361:19:11034171:C:T	ClinVar	SMARCA4	ENST00000344626.10:c.3922C>T	ENSP00000343896.4:p.Arg1308Trp	c.3922C>T	p.R1308W	Missense	6.57e-06		germline,de novo				SCV000147863.2,SCV000965713.1
644	692142	692142	7:100647463:C:T	692142:7:100647463:C:T	ClinVar	ACTL6B	ENST00000160382.10:c.740G>A	ENSP00000160382.5:p.Trp247Ter	c.740G>A	p.W247*	Nonsense	6.57e-06		unknown				SCV000996413.1
2403	NM_006268.4:c.1066_1073del	45	11:65348897:CTGTCTCAC:C	45:11:65348897:CTGTCTCAC:C	Curated Literature De Novo Variants	DPF2	ENST00000528416.6:c.1066_1073del	ENSP00000436901.1:p.Cys356ProfsTer5	c.1066_1073del	p.C356Pfs*5	Frameshift		29429572	de novo	heterozygous
2402	NM_020732.3:c.4272delG	46	6:157200865:CG:C	46:6:157200865:CG:C	Curated Literature De Novo Variants	ARID1B	ENST00000350026.10:c.4233del	ENSP00000055163.7:p.Tyr1412IlefsTer23	c.4233del	p.Y1412Ifs*23	Frameshift		32339967	de novo	heterozygous
647	1411396	SF0151773.SP0151773	19:47680069:C:T	SF0151773.SP0151773:19:47680069:C:T	SPARK Rare Inherited Variants	BICRA	ENST00000396720.7:c.899C>T	ENSP00000379946.2:p.Thr300Met	c.899C>T	p.T300M	Missense	6.57e-06
2401	NM_020732.3:c.3304C>T	47	6:157181137:C:T	47:6:157181137:C:T	Curated Literature De Novo Variants	ARID1B	ENST00000350026.10:c.3265C>T	ENSP00000055163.7:p.Arg1089Ter	c.3265C>T	p.R1089*	Nonsense		32339967	de novo	heterozygous
649	DDD13k.09240|DDD-22-23816925-G-A	DDD13k.09240|DDD	22:23816925:G:A	DDD13k.09240|DDD:22:23816925:G:A	Aggregated De Novo Mutations (DNM)	SMARCB1	ENST00000644036.2:c.784G>A	ENSP00000494049.2:p.Val262Ile	c.784G>A	p.V262I	Missense	6.57e-06
650	950840	SF0031986.SP0031986	12:56171277:G:A	SF0031986.SP0031986:12:56171277:G:A	SPARK Rare Inherited Variants	SMARCC2	ENST00000267064.8:c.2248C>T	ENSP00000267064.4:p.Arg750Trp	c.2248C>T	p.R750W	Missense	6.57e-06
651	322630_19:11041481:G:A	322630	19:11041481:G:A	322630:19:11041481:G:A	DECIPHER	SMARCA4	ENST00000344626.10:c.4345G>A	ENSP00000343896.4:p.Glu1449Lys	c.4345G>A	p.E1449K	Missense	6.57e-06
652	913366	913366	9:2123724:G:A	913366:9:2123724:G:A	ClinVar	SMARCA2	ENST00000349721.8:c.3768G>A	ENSP00000265773.5:p.Met1256Ile	c.3768G>A	p.M1256I	Missense	6.57e-06		germline				SCV001329383.1
653	986045	986045	1:26697298:C:T	986045:1:26697298:C:T	ClinVar	ARID1A	ENST00000324856.13:c.895C>T	ENSP00000320485.7:p.Leu299Phe	c.895C>T	p.L299F	Missense	6.57e-06		germline				SCV001445433.1
654	989296	989296	12:56165542:A:T	989296:12:56165542:A:T	ClinVar	SMARCC2	ENST00000267064.8:c.2915T>A	ENSP00000267064.4:p.Ile972Asn	c.2915T>A	p.I972N	Missense	6.57e-06		unknown				SCV001451553.1
655	DEASD_0072_001|asd_cohorts-19-10985376-C-T	DEASD_0072_001|asd_cohorts	19:10985376:C:T	DEASD_0072_001|asd_cohorts:19:10985376:C:T	Aggregated De Novo Mutations (DNM)	SMARCA4	ENST00000344626.10:c.326C>T	ENSP00000343896.4:p.Pro109Leu	c.326C>T	p.P109L	Missense	6.57e-06
656	1779866	SF0119775.SP0119775	7:100643266:C:T	SF0119775.SP0119775:7:100643266:C:T	SPARK Rare Inherited Variants	ACTL6B	ENST00000160382.10:c.1261G>A	ENSP00000160382.5:p.Val421Met	c.1261G>A	p.V421M	Missense	6.57e-06
657	1904399	SF0062383.SP0062383	12:50087387:A:C	SF0062383.SP0062383:12:50087387:A:C	SPARK Rare Inherited Variants	SMARCD1	ENST00000394963.9:c.556A>C	ENSP00000378414.4:p.Ile186Leu	c.556A>C	p.I186L	Missense	6.57e-06
2400	NM_020732.3:c.4216C>T	48	6:157200810:C:T	48:6:157200810:C:T	Curated Literature De Novo Variants	ARID1B	ENST00000350026.10:c.4177C>T	ENSP00000055163.7:p.Gln1393Ter	c.4177C>T	p.Q1393*	Nonsense		32339967	de novo	heterozygous
659	DDD13k.06836|DDD-17-63834303-C-T	DDD13k.06836|DDD	17:63834303:C:T	DDD13k.06836|DDD:17:63834303:C:T	Aggregated De Novo Mutations (DNM)	SMARCD2	ENST00000448276.7:c.947G>A	ENSP00000392617.2:p.Arg316Gln	c.947G>A	p.R316Q	Missense	6.57e-06
660	551972	SF0128013.SP0128013	6:157206879:A:G	SF0128013.SP0128013:6:157206879:A:G	SPARK Rare Inherited Variants	ARID1B	ENST00000350026.10:c.5699A>G	ENSP00000055163.7:p.His1900Arg	c.5699A>G	p.H1900R	Missense	6.57e-06
661	395259	11188_p1	12:50086781:A:C	11188_p1:12:50086781:A:C	SSC Rare Inherited Variants	SMARCD1	ENST00000394963.9:c.434A>C	ENSP00000378414.4:p.Gln145Pro	c.434A>C	p.Q145P	Missense	6.57e-06
662	941097	SF0049601.SP0049601	12:50086781:A:C	SF0049601.SP0049601:12:50086781:A:C	SPARK Rare Inherited Variants	SMARCD1	ENST00000394963.9:c.434A>C	ENSP00000378414.4:p.Gln145Pro	c.434A>C	p.Q145P	Missense	6.57e-06
663	914955	914955	9:2077662:C:G	914955:9:2077662:C:G	ClinVar	SMARCA2	ENST00000349721.8:c.2070C>G	ENSP00000265773.5:p.Ser690Arg	c.2070C>G	p.S690R	Missense	6.57e-06		germline				SCV001332056.1
664	59174|GDX-19-11035013-G-A	59174|GDX	19:11035013:G:A	59174|GDX:19:11035013:G:A	Aggregated De Novo Mutations (DNM)	SMARCA4	ENST00000344626.10:c.4051G>A	ENSP00000343896.4:p.Asp1351Asn	c.4051G>A	p.D1351N	Missense	6.57e-06
665	300998	SF0051202.SP0051202	3:52586486:T:C	SF0051202.SP0051202:3:52586486:T:C	SPARK Rare Inherited Variants	PBRM1	ENST00000296302.11:c.3326A>G	ENSP00000296302.7:p.Asp1109Gly	c.3326A>G	p.D1109G	Missense	6.57e-06
666	301032	SF0136205.SP0136205-DUP	3:52609484:C:T	SF0136205.SP0136205-DUP:3:52609484:C:T	SPARK Rare Inherited Variants	PBRM1	ENST00000296302.11:c.2396G>A	ENSP00000296302.7:p.Cys799Tyr	c.2396G>A	p.C799Y	Missense	6.57e-06
667	271953_6:157133174:T:TA	271953	6:157133174:T:TA	271953:6:157133174:T:TA	DECIPHER	ARID1B	ENST00000350026.10:c.2480dup	ENSP00000055163.7:p.Tyr827Ter	c.2480dup	p.Y827*	Nonsense	6.57e-06
668	685332	37322	5:883958:G:A	37322:5:883958:G:A	SSC Rare Inherited Variants	BRD9	ENST00000467963.6:c.946C>T	ENSP00000419765.1:p.Arg316Trp	c.946C>T	p.R316W	Missense	6.57e-06
669	rumc_patient_1371|RUMC-6-157133174-T-TA	rumc_patient_1371|RUMC	6:157133174:T:TA	rumc_patient_1371|RUMC:6:157133174:T:TA	Aggregated De Novo Mutations (DNM)	ARID1B	ENST00000350026.10:c.2480dup	ENSP00000055163.7:p.Tyr827Ter	c.2480dup	p.Y827*	Nonsense	6.57e-06
670	564287	68519	19:10987881:C:T	68519:19:10987881:C:T	SSC Rare Inherited Variants	SMARCA4	ENST00000344626.10:c.1075C>T	ENSP00000343896.4:p.Arg359Trp	c.1075C>T	p.R359W	Missense	6.57e-06
671	127925	SSC11512	3:52589168:C:A	SSC11512:3:52589168:C:A	SSC Rare Inherited Variants	PBRM1	ENST00000296302.11:c.2867G>T	ENSP00000296302.7:p.Ser956Ile	c.2867G>T	p.S956I	Missense	6.57e-06
672	300934	SF0025124.SP0025124	3:52548097:T:C	SF0025124.SP0025124:3:52548097:T:C	SPARK Rare Inherited Variants	PBRM1	ENST00000296302.11:c.5036A>G	ENSP00000296302.7:p.Asn1679Ser	c.5036A>G	p.N1679S	Missense	6.57e-06
673	434339	434339	1:26762220:C:T	434339:1:26762220:C:T	ClinVar	ARID1A	ENST00000324856.13:c.2320C>T	ENSP00000320485.7:p.Arg774Cys	c.2320C>T	p.R774C	Missense	6.57e-06		de novo,de novo				SCV001748878.1,SCV001521790.1
674	434339	434339	1:26762220:C:T	434339:1:26762220:C:T	ClinVar	ARID1A	ENST00000324856.13:c.2320C>T	ENSP00000320485.7:p.Arg774Cys	c.2320C>T	p.R774C	Missense	6.57e-06		de novo,de novo				SCV001748878.1,SCV001521790.1
675	383532	383532	6:157148771:C:T	383532:6:157148771:C:T	ClinVar	ARID1B	ENST00000350026.10:c.2660C>T	ENSP00000055163.7:p.Pro887Leu	c.2660C>T	p.P887L	Missense	6.57e-06		germline				SCV002054255.1
676	122701	SSC11712	3:47675570:T:C	SSC11712:3:47675570:T:C	SSC Rare Inherited Variants	SMARCC1	ENST00000254480.10:c.1744A>G	ENSP00000254480.5:p.Met582Val	c.1744A>G	p.M582V	Missense	6.57e-06
677	941099	SF0073249.SP0073249	12:50087400:T:C	SF0073249.SP0073249:12:50087400:T:C	SPARK Rare Inherited Variants	SMARCD1	ENST00000394963.9:c.569T>C	ENSP00000378414.4:p.Phe190Ser	c.569T>C	p.F190S	Missense	6.57e-06
678	551867	SF0128601.SP0128601	6:157196285:A:G	SF0128601.SP0128601:6:157196285:A:G	SPARK Rare Inherited Variants	ARID1B	ENST00000350026.10:c.3944A>G	ENSP00000055163.7:p.Gln1315Arg	c.3944A>G	p.Q1315R	Missense	6.57e-06
679	551800	SF0051228.SP0051228	6:157148744:G:A	SF0051228.SP0051228:6:157148744:G:A	SPARK Rare Inherited Variants	ARID1B	ENST00000350026.10:c.2633G>A	ENSP00000055163.7:p.Cys878Tyr	c.2633G>A	p.C878Y	Missense	6.57e-06
680	1270876	SF0087378.SP0087379	17:63836990:G:A	SF0087378.SP0087379:17:63836990:G:A	SPARK Rare Inherited Variants	SMARCD2	ENST00000448276.7:c.499C>T	ENSP00000392617.2:p.Arg167Trp	c.499C>T	p.R167W	Missense	6.57e-06
2399	NM_020732.3:c.2881C>T	49	6:157167041:C:T	49:6:157167041:C:T	Curated Literature De Novo Variants	ARID1B	ENST00000350026.10:c.2842C>T	ENSP00000055163.7:p.Gln948Ter	c.2842C>T	p.Q948*	Nonsense		32339967	not maternal	heterozygous
2398	NM_020732.3:c.1153_1160del	50	6:156779081:CGGCGGGGC:C	50:6:156779081:CGGCGGGGC:C	Curated Literature De Novo Variants	ARID1B	ENST00000350026.10:c.1153_1160del	ENSP00000055163.7:p.Gly385ArgfsTer147	c.1153_1160del	p.G385Rfs*147	Frameshift		32339967	de novo	heterozygous
683	343338	SF0010013.SP0010013	3:179576712:A:G	SF0010013.SP0010013:3:179576712:A:G	SPARK Rare Inherited Variants	ACTL6A	ENST00000429709.7:c.664A>G	ENSP00000397552.2:p.Met222Val	c.664A>G	p.M222V	Missense	6.57e-06
684	53012|GDX-12-56164412-CATG-C	53012|GDX	12:56164412:CATG:C	53012|GDX:12:56164412:CATG:C	Aggregated De Novo Mutations (DNM)	SMARCC2	ENST00000267064.8:c.3456_3458del	ENSP00000267064.4:p.Met1153del	c.3456_3458del	p.M1153del	Inframeshift	6.57e-06
685	551800	SF0051228.SP0051229	6:157148744:G:A	SF0051228.SP0051229:6:157148744:G:A	SPARK Rare Inherited Variants	ARID1B	ENST00000350026.10:c.2633G>A	ENSP00000055163.7:p.Cys878Tyr	c.2633G>A	p.C878Y	Missense	6.57e-06
686	551867	SF0101771.SP0101771	6:157196285:A:G	SF0101771.SP0101771:6:157196285:A:G	SPARK Rare Inherited Variants	ARID1B	ENST00000350026.10:c.3944A>G	ENSP00000055163.7:p.Gln1315Arg	c.3944A>G	p.Q1315R	Missense	6.57e-06
687	690987	SF0148140.SP0148140	9:2123809:A:G	SF0148140.SP0148140:9:2123809:A:G	SPARK Rare Inherited Variants	SMARCA2	ENST00000349721.8:c.3853A>G	ENSP00000265773.5:p.Ile1285Val	c.3853A>G	p.I1285V	Missense	6.57e-06
688	1508168	SF0058658.SP0058658	22:23816898:ATCC:A	SF0058658.SP0058658:22:23816898:ATCC:A	SPARK Rare Inherited Variants	SMARCB1	ENST00000644036.2:c.759_761del	ENSP00000494049.2:p.Ile253_Leu254delinsMet	c.759_761del	p.I253_L254delinsM	Inframeshift	6.57e-06
689	408603	408603	19:10986512:G:A	408603:19:10986512:G:A	ClinVar	SMARCA4	ENST00000344626.10:c.679G>A	ENSP00000343896.4:p.Ala227Thr	c.679G>A	p.A227T	Missense	6.57e-06		germline				SCV002056334.1
690	399235	SSC07646	12:56169549:C:T	SSC07646:12:56169549:C:T	SSC Rare Inherited Variants	SMARCC2	ENST00000267064.8:c.2602G>A	ENSP00000267064.4:p.Ala868Thr	c.2602G>A	p.A868T	Missense	6.57e-06
691	985287	985287	12:45837626:T:G	985287:12:45837626:T:G	ClinVar	ARID2	ENST00000334344.11:c.1249T>G	ENSP00000335044.6:p.Ser417Ala	c.1249T>G	p.S417A	Missense	6.57e-06		germline				SCV001444285.1
692	588802	588802	6:157200834:C:G	588802:6:157200834:C:G	ClinVar	ARID1B	ENST00000350026.10:c.4201C>G	ENSP00000055163.7:p.Pro1401Ala	c.4201C>G	p.P1401A	Missense	6.57e-06		germline				SCV000849046.3
693	100004681021260862-C-14-72771823-G-A	100004681021260862-C	14:72771823:G:A	100004681021260862-C:14:72771823:G:A	Aggregated De Novo Mutations (JK)	DPF3	ENST00000556509.6:c.103C>T	ENSP00000450518.1:p.Arg35Cys	c.103C>T	p.R35C	Missense	6.57e-06
694	343316	SF0046784.SP0046784	3:179569851:T:C	SF0046784.SP0046784:3:179569851:T:C	SPARK Rare Inherited Variants	ACTL6A	ENST00000429709.7:c.53T>C	ENSP00000397552.2:p.Ile18Thr	c.53T>C	p.I18T	Missense	6.57e-06
695	470399	470399	19:11041439:G:A	470399:19:11041439:G:A	ClinVar	SMARCA4	ENST00000344626.10:c.4303G>A	ENSP00000343896.4:p.Asp1435Asn	c.4303G>A	p.D1435N	Missense	6.57e-06		unknown,germline				SCV001523761.1,SCV002056930.1
696	470399	470399	19:11041439:G:A	470399:19:11041439:G:A	ClinVar	SMARCA4	ENST00000344626.10:c.4303G>A	ENSP00000343896.4:p.Asp1435Asn	c.4303G>A	p.D1435N	Missense	6.57e-06		unknown,germline				SCV001523761.1,SCV002056930.1
697	300956	SF0116535.SP0116535	3:52550817:C:T	SF0116535.SP0116535:3:52550817:C:T	SPARK Rare Inherited Variants	PBRM1	ENST00000296302.11:c.4610G>A	ENSP00000296302.7:p.Gly1537Asp	c.4610G>A	p.G1537D	Missense	6.57e-06
698	393042	SSC11302	12:45851940:CGAG:C	SSC11302:12:45851940:CGAG:C	SSC Rare Inherited Variants	ARID2	ENST00000334344.11:c.3821_3823del	ENSP00000335044.6:p.Gly1274del	c.3821_3823del	p.G1274del	Inframeshift	6.57e-06
699	1411384	SF0129458.SP0129458	19:47679790:C:G	SF0129458.SP0129458:19:47679790:C:G	SPARK Rare Inherited Variants	BICRA	ENST00000396720.7:c.620C>G	ENSP00000379946.2:p.Thr207Arg	c.620C>G	p.T207R	Missense	6.57e-06
700	589509	589509	6:157207026:A:G	589509:6:157207026:A:G	ClinVar	ARID1B	ENST00000350026.10:c.5846A>G	ENSP00000055163.7:p.Asp1949Gly	c.5846A>G	p.D1949G	Missense	6.57e-06		germline				SCV000850428.3
701	33679	SF0029197.SP0029197	1:26780604:C:T	SF0029197.SP0029197:1:26780604:C:T	SPARK Rare Inherited Variants	ARID1A	ENST00000324856.13:c.6706C>T	ENSP00000320485.7:p.Arg2236Cys	c.6706C>T	p.R2236C	Missense	6.57e-06
702	1508163	SF0004144.SP0004144	22:23803344:G:A	SF0004144.SP0004144:22:23803344:G:A	SPARK Rare Inherited Variants	SMARCB1	ENST00000644036.2:c.550G>A	ENSP00000494049.2:p.Glu184Lys	c.550G>A	p.E184K	Missense	6.57e-06
703	1047890	SF0032341.SP0032341	14:72731849:C:A	SF0032341.SP0032341:14:72731849:C:A	SPARK Rare Inherited Variants	DPF3	ENST00000556509.6:c.387G>T	ENSP00000450518.1:p.Lys129Asn	c.387G>T	p.K129N	Missense	6.57e-06
704	564293	14413_p1	19:10991207:A:G	14413_p1:19:10991207:A:G	SSC Rare Inherited Variants	SMARCA4	ENST00000344626.10:c.1303A>G	ENSP00000343896.4:p.Asn435Asp	c.1303A>G	p.N435D	Missense	6.57e-06
2397	NM_001101:c.329delT	76	7:5529194:CA:C	76:7:5529194:CA:C	Curated Literature De Novo Variants	ACTB	ENST00000493945.6:c.329del	ENSP00000494269.1:p.Leu110ArgfsTer10	c.329del	p.L110Rfs*10	Frameshift		29220674	de novo
706	1028041	1028041	6:156829332:T:C	1028041:6:156829332:T:C	ClinVar	ARID1B	ENST00000350026.10:c.1648T>C	ENSP00000055163.7:p.Tyr550His	c.1648T>C	p.Y550H	Missense	6.57e-06		unknown				SCV001520252.1
2396	NM_003073.3:c.110G>A	77	22:23791772:G:A	77:22:23791772:G:A	Curated Literature De Novo Variants	SMARCB1	ENST00000644036.2:c.110G>A	ENSP00000494049.2:p.Arg37His	c.110G>A	p.R37H	Missense		22726846	de novo
2394	NM_003073.3:c.1091_1093delAGA	78	22:23833675:AAGA:A	78:22:23833675:AAGA:A	Curated Literature De Novo Variants	SMARCB1	ENST00000644036.2:c.1091_1093del	ENSP00000494049.2:p.Lys364del	c.1091_1093del	p.K364del	Inframeshift		22426308	De novo
709	259668_9:2191356:A:T	259668	9:2191356:A:T	259668:9:2191356:A:T	DECIPHER	SMARCA2	ENST00000349721.8:c.4685A>T	ENSP00000265773.5:p.Lys1562Ile	c.4685A>T	p.K1562I	Missense	6.57e-06
710	276935_19:11035068:G:A	276935	19:11035068:G:A	276935:19:11035068:G:A	DECIPHER	SMARCA4	ENST00000344626.10:c.4106G>A	ENSP00000343896.4:p.Arg1369His	c.4106G>A	p.R1369H	Missense	6.57e-06
711	408703	408703	19:11060152:G:A	408703:19:11060152:G:A	ClinVar	SMARCA4	ENST00000344626.10:c.4876G>A	ENSP00000343896.4:p.Val1626Met	c.4876G>A	p.V1626M	Missense	6.57e-06		unknown,germline				SCV000896713.1,SCV002057006.1
712	408703	408703	19:11060152:G:A	408703:19:11060152:G:A	ClinVar	SMARCA4	ENST00000344626.10:c.4876G>A	ENSP00000343896.4:p.Val1626Met	c.4876G>A	p.V1626M	Missense	6.57e-06		unknown,germline				SCV000896713.1,SCV002057006.1
713	1356114	SF0038315.SP0038315	19:11060120:G:A	SF0038315.SP0038315:19:11060120:G:A	SPARK Rare Inherited Variants	SMARCA4	ENST00000344626.10:c.4844G>A	ENSP00000343896.4:p.Arg1615Gln	c.4844G>A	p.R1615Q	Missense	6.57e-06
714	638167	638167	7:5529345:C:T	638167:7:5529345:C:T	ClinVar	ACTB	ENST00000493945.6:c.179G>A	ENSP00000494269.1:p.Ser60Asn	c.179G>A	p.S60N	Missense	6.57e-06		de novo				SCV000928330.1
715	DDD13k.01461|DDD-3-52554730-G-A	DDD13k.01461|DDD	3:52554730:G:A	DDD13k.01461|DDD:3:52554730:G:A	Aggregated De Novo Mutations (DNM)	PBRM1	ENST00000296302.11:c.4603C>T	ENSP00000296302.7:p.Pro1535Ser	c.4603C>T	p.P1535S	Missense	6.57e-06
716	198489	198489	22:23825317:G:T	198489:22:23825317:G:T	ClinVar	SMARCB1	ENST00000644036.2:c.888G>T	ENSP00000494049.2:p.Lys296Asn	c.888G>T	p.K296N	Missense	6.57e-06		germline				SCV000849033.3
717	412239_9:2110274:C:A	412239	9:2110274:C:A	412239:9:2110274:C:A	DECIPHER	SMARCA2	ENST00000349721.8:c.3313C>A	ENSP00000265773.5:p.Arg1105Ser	c.3313C>A	p.R1105S	Missense
718	411606_22:23803375:AGATC:A	411606	22:23803375:AGATC:A	411606:22:23803375:AGATC:A	DECIPHER	SMARCB1	ENST00000644036.2:c.585_588del	ENSP00000494049.2:p.Ile195MetfsTer13	c.585_588del	p.I195Mfs*13	Frameshift
719	412641_11:65348903:C:CA	412641	11:65348903:C:CA	412641:11:65348903:C:CA	DECIPHER	DPF2	ENST00000528416.6:c.1072dup	ENSP00000436901.1:p.Thr358AsnfsTer6	c.1072dup	p.T358Nfs*6	Frameshift
720	410139_9:2060879:C:G	410139	9:2060879:C:G	410139:9:2060879:C:G	DECIPHER	SMARCA2	ENST00000349721.8:c.1585C>G	ENSP00000265773.5:p.Leu529Val	c.1585C>G	p.L529V	Missense
721	422205_9:2056765:CTG:C	422205	9:2056765:CTG:C	422205:9:2056765:CTG:C	DECIPHER	SMARCA2	ENST00000349721.8:c.1268_1269del	ENSP00000265773.5:p.Leu423GlnfsTer16	c.1268_1269del	p.L423Qfs*16	Frameshift
722	456034_6:157184363:G:T	456034	6:157184363:G:T	456034:6:157184363:G:T	DECIPHER	ARID1B	ENST00000350026.10:c.3439G>T	ENSP00000055163.7:p.Glu1147Ter	c.3439G>T	p.E1147*	Nonsense
723	409308_1:26771140:C:T	409308	1:26771140:C:T	409308:1:26771140:C:T	DECIPHER	ARID1A	ENST00000324856.13:c.3220C>T	ENSP00000320485.7:p.Arg1074Trp	c.3220C>T	p.R1074W	Missense
724	1029502	1029502	9:2110409:C:G	1029502:9:2110409:C:G	ClinVar	SMARCA2	ENST00000349721.8:c.3448C>G	ENSP00000265773.5:p.Pro1150Ala	c.3448C>G	p.P1150A	Missense			unknown				SCV001522622.1
725	398736_12:56185102:G:C	398736	12:56185102:G:C	398736:12:56185102:G:C	DECIPHER	SMARCC2	ENST00000267064.8:c.327C>G	ENSP00000267064.4:p.Tyr109Ter	c.327C>G	p.Y109*	Nonsense
726	424408_1:26767880:T:C	424408	1:26767880:T:C	424408:1:26767880:T:C	DECIPHER	ARID1A	ENST00000324856.13:c.3079T>C	ENSP00000320485.7:p.Tyr1027His	c.3079T>C	p.Y1027H	Missense
727	397880_9:2058414:CAGA:C	397880	9:2058414:CAGA:C	397880:9:2058414:CAGA:C	DECIPHER	SMARCA2	ENST00000349721.8:c.1477_1479del	ENSP00000265773.5:p.Lys493del	c.1477_1479del	p.K493del	Inframeshift
728	397867_1:26780686:T:TA	397867	1:26780686:T:TA	397867:1:26780686:T:TA	DECIPHER	ARID1A	ENST00000324856.13:c.6789dup	ENSP00000320485.7:p.Ser2264IlefsTer14	c.6789dup	p.S2264Ifs*14	Frameshift
729	435144_16:30892933:C:A	435144	16:30892933:C:A	435144:16:30892933:C:A	DECIPHER	BCL7C	ENST00000215115.5:c.187G>T	ENSP00000215115.4:p.Gly63Cys	c.187G>T	p.G63C	Missense
730	397865_6:156779289:C:T	397865	6:156779289:C:T	397865:6:156779289:C:T	DECIPHER	ARID1B	ENST00000350026.10:c.1360C>T	ENSP00000055163.7:p.Gln454Ter	c.1360C>T	p.Q454*	Nonsense
731	397826_1:26780167:A:G	397826	1:26780167:A:G	397826:1:26780167:A:G	DECIPHER	ARID1A	ENST00000324856.13:c.6269A>G	ENSP00000320485.7:p.His2090Arg	c.6269A>G	p.H2090R	Missense
732	435746_19:11024386:A:G	435746	19:11024386:A:G	435746:19:11024386:A:G	DECIPHER	SMARCA4	ENST00000344626.10:c.3029A>G	ENSP00000343896.4:p.His1010Arg	c.3029A>G	p.H1010R	Missense
733	689790	689790	19:11021812:G:A	689790:19:11021812:G:A	ClinVar	SMARCA4	ENST00000344626.10:c.2704G>A	ENSP00000343896.4:p.Val902Met	c.2704G>A	p.V902M	Missense			germline,de novo,germline				SCV002056183.1,SCV001748948.1,SCV000992836.1
734	480261_7:5527791:T:TA	480261	7:5527791:T:TA	480261:7:5527791:T:TA	DECIPHER	ACTB	ENST00000493945.6:c.1084dup	ENSP00000494269.1:p.Tyr362LeufsTer2	c.1084dup	p.Y362Lfs*2	Frameshift
735	SP0083841-1-26767837-T-G	SP0083841	1:26767837:T:G	SP0083841:1:26767837:T:G	Aggregated De Novo Mutations (JK)	ARID1A	ENST00000324856.13:c.3036T>G	ENSP00000320485.7:p.Tyr1012Ter	c.3036T>G	p.Y1012*	Nonsense
736	1177335	1177335	12:45837660:TGGGAG:T	1177335:12:45837660:TGGGAG:T	ClinVar	ARID2	ENST00000334344.11:c.1284_1288del	ENSP00000335044.6:p.Met428IlefsTer31	c.1284_1288del	p.M428Ifs*31	Frameshift			unknown				SCV001748887.1
737	657828	657828	19:11033300:C:T	657828:19:11033300:C:T	ClinVar	SMARCA4	ENST00000344626.10:c.3557C>T	ENSP00000343896.4:p.Ala1186Val	c.3557C>T	p.A1186V	Missense			germline,germline				SCV001480420.1,SCV002056205.1
738	1177334	1177334	12:45837638:G:GTGCT	1177334:12:45837638:G:GTGCT	ClinVar	ARID2	ENST00000334344.11:c.1262_1265dup	ENSP00000335044.6:p.Tyr423AlafsTer39	c.1262_1265dup	p.Y423Afs*39	Frameshift			unknown				SCV001748886.1
739	449452	449452	19:11033351:G:A	449452:19:11033351:G:A	ClinVar	SMARCA4	ENST00000344626.10:c.3608G>A	ENSP00000343896.4:p.Arg1203His	c.3608G>A	p.R1203H	Missense			de novo,germline				SCV001748952.1,SCV002056206.1
740	448916	448916	12:45837325:T:A	448916:12:45837325:T:A	ClinVar	ARID2	ENST00000334344.11:c.1028T>A	ENSP00000335044.6:p.Leu343Ter	c.1028T>A	p.L343*	Nonsense			germline				SCV000616352.1
741	1031208	1031208	12:45836788:C:T	1031208:12:45836788:C:T	ClinVar	ARID2	ENST00000334344.11:c.820C>T	ENSP00000335044.6:p.Arg274Ter	c.820C>T	p.R274*	Nonsense			unknown				SCV001748885.1
742	522106	522106	12:45817793:C:T	522106:12:45817793:C:T	ClinVar	ARID2	ENST00000334344.11:c.542C>T	ENSP00000335044.6:p.Thr181Ile	c.542C>T	p.T181I	Missense			germline				SCV000742991.2
743	1170955	1170955	12:45811531:A:AC	1170955:12:45811531:A:AC	ClinVar	ARID2	ENST00000334344.11:c.400dup	ENSP00000335044.6:p.Gln134ProfsTer20	c.400dup	p.Q134Pfs*20	Frameshift			unknown				SCV001712994.1
744	1177333	1177333	12:45730106:CCA:C	1177333:12:45730106:CCA:C	ClinVar	ARID2	ENST00000334344.11:c.156_157del	ENSP00000335044.6:p.Arg53SerfsTer12	c.156_157del	p.R53Sfs*12	Frameshift			de novo				SCV001748884.1
745	449452	449452	19:11033351:G:A	449452:19:11033351:G:A	ClinVar	SMARCA4	ENST00000344626.10:c.3608G>A	ENSP00000343896.4:p.Arg1203His	c.3608G>A	p.R1203H	Missense			de novo,germline				SCV001748952.1,SCV002056206.1
746	448920	448920	12:45730105:AC:A	448920:12:45730105:AC:A	ClinVar	ARID2	ENST00000334344.11:c.156del	ENSP00000335044.6:p.Arg53GlufsTer5	c.156del	p.R53Efs*5	Frameshift			germline				SCV000616356.1
747	813690	813690	19:11033441:T:G	813690:19:11033441:T:G	ClinVar	SMARCA4	ENST00000344626.10:c.3698T>G	ENSP00000343896.4:p.Met1233Arg	c.3698T>G	p.M1233R	Missense			de novo				SCV001164059.1
748	1170954	1170954	12:45730067:C:CG	1170954:12:45730067:C:CG	ClinVar	ARID2	ENST00000334344.11:c.118dup	ENSP00000335044.6:p.Val40GlyfsTer26	c.118dup	p.V40Gfs*26	Frameshift			de novo				SCV001712993.1
749	1031207	1031207	12:45729843:A:C	1031207:12:45729843:A:C	ClinVar	ARID2	ENST00000334344.11:c.7A>C	ENSP00000335044.6:p.Asn3His	c.7A>C	p.N3H	Missense			unknown				SCV001525437.1
750	212251	212251	19:11033477:C:G	212251:19:11033477:C:G	ClinVar	SMARCA4	ENST00000344626.10:c.3734C>G	ENSP00000343896.4:p.Ala1245Gly	c.3734C>G	p.A1245G	Missense			germline				SCV000248966.2
751	545684	545684	11:65348881:G:A	545684:11:65348881:G:A	ClinVar	DPF2	ENST00000528416.6:c.1049G>A	ENSP00000436901.1:p.Arg350His	c.1049G>A	p.R350H	Missense			germline				SCV001443853.1
752	986144	986144	11:65348865:T:G	986144:11:65348865:T:G	ClinVar	DPF2	ENST00000528416.6:c.1033T>G	ENSP00000436901.1:p.Cys345Gly	c.1033T>G	p.C345G	Missense			germline				SCV001445583.1
753	288161	SF0033989.SP0033989	3:47772891:C:T	SF0033989.SP0033989:3:47772891:C:T	SPARK Rare Inherited Variants	SMARCC1	ENST00000254480.10:c.241G>A	ENSP00000254480.5:p.Val81Met	c.241G>A	p.V81M	Missense
754	985635	985635	11:65346018:A:C	985635:11:65346018:A:C	ClinVar	DPF2	ENST00000528416.6:c.864A>C	ENSP00000436901.1:p.Gln288His	c.864A>C	p.Q288H	Missense			germline				SCV001444818.1
755	438643	438643	11:65345981:G:T	438643:11:65345981:G:T	ClinVar	DPF2	ENST00000528416.6:c.827G>T	ENSP00000436901.1:p.Cys276Phe	c.827G>T	p.C276F	Missense			germline				SCV000778857.1
756	985278	985278	11:65345975:A:C	985278:11:65345975:A:C	ClinVar	DPF2	ENST00000528416.6:c.821A>C	ENSP00000436901.1:p.Asp274Ala	c.821A>C	p.D274A	Missense			germline				SCV001444269.1
757	397825_7:5529252:TAGA:T	397825	7:5529252:TAGA:T	397825:7:5529252:TAGA:T	DECIPHER	ACTB	ENST00000493945.6:c.269_271del	ENSP00000494269.1:p.Phe90del	c.269_271del	p.F90del	Inframeshift
758	588796	588796	19:11034143:C:A	588796:19:11034143:C:A	ClinVar	SMARCA4	ENST00000344626.10:c.3894C>A	ENSP00000343896.4:p.Asp1298Glu	c.3894C>A	p.D1298E	Missense			germline				SCV000849021.3
759	930733	930733	11:65341461:C:G	930733:11:65341461:C:G	ClinVar	DPF2	ENST00000528416.6:c.364C>G	ENSP00000436901.1:p.Leu122Val	c.364C>G	p.L122V	Missense			unknown				SCV001367214.2
760	380278_9:2029069:C:T	380278	9:2029069:C:T	380278:9:2029069:C:T	DECIPHER	SMARCA2	ENST00000349721.8:c.47C>T	ENSP00000265773.5:p.Ser16Leu	c.47C>T	p.S16L	Missense
761	397824_6:157207149:A:AG	397824	6:157207149:A:AG	397824:6:157207149:A:AG	DECIPHER	ARID1B	ENST00000350026.10:c.5974dup	ENSP00000055163.7:p.Val1992GlyfsTer7	c.5974dup	p.V1992Gfs*7	Frameshift
762	307046_11:65346046:T:G	307046	11:65346046:T:G	307046:11:65346046:T:G	DECIPHER	DPF2	ENST00000528416.6:c.892T>G	ENSP00000436901.1:p.Cys298Gly	c.892T>G	p.C298G	Missense
763	306427_19:11035002:T:A	306427	19:11035002:T:A	306427:19:11035002:T:A	DECIPHER	SMARCA4	ENST00000344626.10:c.4040T>A	ENSP00000343896.4:p.Ile1347Asn	c.4040T>A	p.I1347N	Missense
764	976144	976144	9:2104129:T:A	976144:9:2104129:T:A	ClinVar	SMARCA2	ENST00000349721.8:c.3252T>A	ENSP00000265773.5:p.Asp1084Glu	c.3252T>A	p.D1084E	Missense			germline				SCV001429007.1
765	393073	SSC09056	12:45904974:A:T	SSC09056:12:45904974:A:T	SSC Rare Inherited Variants	ARID2	ENST00000334344.11:c.5404A>T	ENSP00000335044.6:p.Ile1802Phe	c.5404A>T	p.I1802F	Missense
766	306363_9:2087024:A:G	306363	9:2087024:A:G	306363:9:2087024:A:G	DECIPHER	SMARCA2	ENST00000349721.8:c.2722A>G	ENSP00000265773.5:p.Thr908Ala	c.2722A>G	p.T908A	Missense
767	306361_19:10991275:G:C	306361	19:10991275:G:C	306361:19:10991275:G:C	DECIPHER	SMARCA4	ENST00000344626.10:c.1371G>C	ENSP00000343896.4:p.Glu457Asp	c.1371G>C	p.E457D	Missense
768	981388	981388	9:2115988:C:G	981388:9:2115988:C:G	ClinVar	SMARCA2	ENST00000349721.8:c.3623C>G	ENSP00000265773.5:p.Ser1208Cys	c.3623C>G	p.S1208C	Missense			de novo				SCV001437880.1
769	305819_12:45850434:C:T	305819	12:45850434:C:T	305819:12:45850434:C:T	DECIPHER	ARID2	ENST00000334344.11:c.2311C>T	ENSP00000335044.6:p.Gln771Ter	c.2311C>T	p.Q771*	Nonsense
770	305753_6:156779289:C:T	305753	6:156779289:C:T	305753:6:156779289:C:T	DECIPHER	ARID1B	ENST00000350026.10:c.1360C>T	ENSP00000055163.7:p.Gln454Ter	c.1360C>T	p.Q454*	Nonsense
771	301016	SF0053970.SP0053970	3:52589187:C:G	SF0053970.SP0053970:3:52589187:C:G	SPARK Rare Inherited Variants	PBRM1	ENST00000296302.11:c.2848G>C	ENSP00000296302.7:p.Asp950His	c.2848G>C	p.D950H	Missense
772	304955_6:157207297:G:GC	304955	6:157207297:G:GC	304955:6:157207297:G:GC	DECIPHER	ARID1B	ENST00000350026.10:c.6118dup	ENSP00000055163.7:p.Leu2040ProfsTer36	c.6118dup	p.L2040Pfs*36	Frameshift
773	304921_7:5528503:T:C	304921	7:5528503:T:C	304921:7:5528503:T:C	DECIPHER	ACTB	ENST00000493945.6:c.580A>G	ENSP00000494269.1:p.Thr194Ala	c.580A>G	p.T194A	Missense
774	304824_6:157181164:G:C	304824	6:157181164:G:C	304824:6:157181164:G:C	DECIPHER	ARID1B	ENST00000350026.10:c.3292G>C	ENSP00000055163.7:p.Gly1098Arg	c.3292G>C	p.G1098R	Missense
775	301023	SF0060538.SP0060538	3:52603681:A:C	SF0060538.SP0060538:3:52603681:A:C	SPARK Rare Inherited Variants	PBRM1	ENST00000296302.11:c.2619T>G	ENSP00000296302.7:p.Ile873Met	c.2619T>G	p.I873M	Missense
776	304647_6:156829296:C:T	304647	6:156829296:C:T	304647:6:156829296:C:T	DECIPHER	ARID1B	ENST00000350026.10:c.1612C>T	ENSP00000055163.7:p.Gln538Ter	c.1612C>T	p.Q538*	Nonsense
777	304052_6:157201322:G:GT	304052	6:157201322:G:GT	304052:6:157201322:G:GT	DECIPHER	ARID1B	ENST00000350026.10:c.4690dup	ENSP00000055163.7:p.Ser1564PhefsTer59	c.4690dup	p.S1564Ffs*59	Frameshift
778	304049_6:156779125:CG:C	304049	6:156779125:CG:C	304049:6:156779125:CG:C	DECIPHER	ARID1B	ENST00000350026.10:c.1202del	ENSP00000055163.7:p.Gly401AlafsTer29	c.1202del	p.G401Afs*29	Frameshift
779	303638_1:26696748:TAA:T	303638	1:26696748:TAA:T	303638:1:26696748:TAA:T	DECIPHER	ARID1A	ENST00000324856.13:c.346_347del	ENSP00000320485.7:p.Asn116ProfsTer283	c.346_347del	p.N116Pfs*283	Frameshift
780	303331_1:26731546:C:T	303331	1:26731546:C:T	303331:1:26731546:C:T	DECIPHER	ARID1A	ENST00000324856.13:c.1745C>T	ENSP00000320485.7:p.Pro582Leu	c.1745C>T	p.P582L	Missense
781	303331_1:26729726:C:T	303331	1:26729726:C:T	303331:1:26729726:C:T	DECIPHER	ARID1A	ENST00000324856.13:c.1213C>T	ENSP00000320485.7:p.Gln405Ter	c.1213C>T	p.Q405*	Nonsense
782	303225_9:2088540:G:T	303225	9:2088540:G:T	303225:9:2088540:G:T	DECIPHER	SMARCA2	ENST00000349721.8:c.2810G>T	ENSP00000265773.5:p.Arg937Leu	c.2810G>T	p.R937L	Missense
783	303223_9:2088540:G:T	303223	9:2088540:G:T	303223:9:2088540:G:T	DECIPHER	SMARCA2	ENST00000349721.8:c.2810G>T	ENSP00000265773.5:p.Arg937Leu	c.2810G>T	p.R937L	Missense
784	623322	623322	9:2110350:G:A	623322:9:2110350:G:A	ClinVar	SMARCA2	ENST00000349721.8:c.3389G>A	ENSP00000265773.5:p.Gly1130Asp	c.3389G>A	p.G1130D	Missense			unknown				SCV000891556.1
785	976221	976221	9:2115964:A:C	976221:9:2115964:A:C	ClinVar	SMARCA2	ENST00000349721.8:c.3599A>C	ENSP00000265773.5:p.Gln1200Pro	c.3599A>C	p.Q1200P	Missense			de novo				SCV001429156.1
786	385567_22:23825331:T:C	385567	22:23825331:T:C	385567:22:23825331:T:C	DECIPHER	SMARCB1	ENST00000644036.2:c.902T>C	ENSP00000494049.2:p.Leu301Pro	c.902T>C	p.L301P	Missense
787	307090_6:157207667:C:T	307090	6:157207667:C:T	307090:6:157207667:C:T	DECIPHER	ARID1B	ENST00000350026.10:c.6487C>T	ENSP00000055163.7:p.Gln2163Ter	c.6487C>T	p.Q2163*	Nonsense
788	988739	988739	9:2110402:C:A	988739:9:2110402:C:A	ClinVar	SMARCA2	ENST00000349721.8:c.3441C>A	ENSP00000265773.5:p.Asp1147Glu	c.3441C>A	p.D1147E	Missense			de novo				SCV001450687.1
789	385182_12:56185102:G:GT	385182	12:56185102:G:GT	385182:12:56185102:G:GT	DECIPHER	SMARCC2	ENST00000267064.8:c.326dup	ENSP00000267064.4:p.Tyr109Ter	c.326dup	p.Y109*	Nonsense
790	384389_22:23793687:A:G	384389	22:23793687:A:G	384389:22:23793687:A:G	DECIPHER	SMARCB1	ENST00000644036.2:c.361A>G	ENSP00000494049.2:p.Arg121Gly	c.361A>G	p.R121G	Missense
791	657828	657828	19:11033300:C:T	657828:19:11033300:C:T	ClinVar	SMARCA4	ENST00000344626.10:c.3557C>T	ENSP00000343896.4:p.Ala1186Val	c.3557C>T	p.A1186V	Missense			germline,germline				SCV001480420.1,SCV002056205.1
792	370903_6:156779289:C:T	370903	6:156779289:C:T	370903:6:156779289:C:T	DECIPHER	ARID1B	ENST00000350026.10:c.1360C>T	ENSP00000055163.7:p.Gln454Ter	c.1360C>T	p.Q454*	Nonsense
793	367447_7:5527778:G:GC	367447	7:5527778:G:GC	367447:7:5527778:G:GC	DECIPHER	ACTB	ENST00000493945.6:c.1097dup	ENSP00000494269.1:p.Ser368LeufsTer13	c.1097dup	p.S368Lfs*13	Frameshift
794	359050_22:23801038:A:G	359050	22:23801038:A:G	359050:22:23801038:A:G	DECIPHER	SMARCB1	ENST00000644036.2:c.457A>G	ENSP00000494049.2:p.Arg153Gly	c.457A>G	p.R153G	Missense
795	355860_6:156778885:G:GCGAGGCGGCGGAGGAGGA	355860	6:156778885:G:GCGAGGCGGCGGAGGAGGA	355860:6:156778885:G:GCGAGGCGGCGGAGGAGGA	DECIPHER	ARID1B	ENST00000350026.10:c.957_958insGAGGCGGCGGAGGAGGAC	ENSP00000055163.7:p.Gly319_Ser320insGluAlaAlaGluGluAsp	c.957_958insGAGGCGGCGGAGGAGGAC	p.G319_S320insEAAEED	Inframeshift
796	350101_22:23803380:G:A	350101	22:23803380:G:A	350101:22:23803380:G:A	DECIPHER	SMARCB1	ENST00000644036.2:c.586G>A	ENSP00000494049.2:p.Asp196Asn	c.586G>A	p.D196N	Missense
797	332192_19:11030760:T:C	332192	19:11030760:T:C	332192:19:11030760:T:C	DECIPHER	SMARCA4	ENST00000344626.10:c.3413T>C	ENSP00000343896.4:p.Leu1138Pro	c.3413T>C	p.L1138P	Missense
798	331907_7:5527888:T:G	331907	7:5527888:T:G	331907:7:5527888:T:G	DECIPHER	ACTB	ENST00000493945.6:c.988A>C	ENSP00000494269.1:p.Ile330Leu	c.988A>C	p.I330L	Missense
799	331746_7:5527888:T:G	331746	7:5527888:T:G	331746:7:5527888:T:G	DECIPHER	ACTB	ENST00000493945.6:c.988A>C	ENSP00000494269.1:p.Ile330Leu	c.988A>C	p.I330L	Missense
800	SP0081788-1-26780692-C-T	SP0081788	1:26780692:C:T	SP0081788:1:26780692:C:T	Aggregated De Novo Mutations (JK)	ARID1A	ENST00000324856.13:c.6794C>T	ENSP00000320485.7:p.Pro2265Leu	c.6794C>T	p.P2265L	Missense
801	484841	484841	19:11034948:G:A	484841:19:11034948:G:A	ClinVar	SMARCA4	ENST00000344626.10:c.3986G>A	ENSP00000343896.4:p.Arg1329His	c.3986G>A	p.R1329H	Missense			de novo,germline				SCV001167259.1,SCV002056895.1
802	484841	484841	19:11034948:G:A	484841:19:11034948:G:A	ClinVar	SMARCA4	ENST00000344626.10:c.3986G>A	ENSP00000343896.4:p.Arg1329His	c.3986G>A	p.R1329H	Missense			de novo,germline				SCV001167259.1,SCV002056895.1
803	307877_12:45836789:GA:G	307877	12:45836789:GA:G	307877:12:45836789:GA:G	DECIPHER	ARID2	ENST00000334344.11:c.824del	ENSP00000335044.6:p.Lys275SerfsTer17	c.824del	p.K275Sfs*17	Frameshift
804	307351_6:157180968:GA:G	307351	6:157180968:GA:G	307351:6:157180968:GA:G	DECIPHER	ARID1B	ENST00000350026.10:c.3098del	ENSP00000055163.7:p.Lys1033SerfsTer84	c.3098del	p.K1033Sfs*84	Frameshift
805	307284_17:40637523:G:T	307284	17:40637523:G:T	307284:17:40637523:G:T	DECIPHER	SMARCE1	ENST00000348513.12:c.206C>A	ENSP00000323967.6:p.Pro69Gln	c.206C>A	p.P69Q	Missense
806	985482	985482	9:2110373:G:C	985482:9:2110373:G:C	ClinVar	SMARCA2	ENST00000349721.8:c.3412G>C	ENSP00000265773.5:p.Ala1138Pro	c.3412G>C	p.A1138P	Missense			germline				SCV001444589.1
807	307217_1:26780009:G:C	307217	1:26780009:G:C	307217:1:26780009:G:C	DECIPHER	ARID1A	ENST00000324856.13:c.6111G>C	ENSP00000320485.7:p.Gln2037His	c.6111G>C	p.Q2037H	Missense
808	301016	SF0053970.SP0053971	3:52589187:C:G	SF0053970.SP0053971:3:52589187:C:G	SPARK Rare Inherited Variants	PBRM1	ENST00000296302.11:c.2848G>C	ENSP00000296302.7:p.Asp950His	c.2848G>C	p.D950H	Missense
809	SP0059827-1-26767837-T-G	SP0059827	1:26767837:T:G	SP0059827:1:26767837:T:G	Aggregated De Novo Mutations (JK)	ARID1A	ENST00000324856.13:c.3036T>G	ENSP00000320485.7:p.Tyr1012Ter	c.3036T>G	p.Y1012*	Nonsense
810	1177337	1177337	12:45850581:C:T	1177337:12:45850581:C:T	ClinVar	ARID2	ENST00000334344.11:c.2458C>T	ENSP00000335044.6:p.Gln820Ter	c.2458C>T	p.Q820*	Nonsense			de novo				SCV001748889.1
811	976728	976728	12:45849647:CAT:C	976728:12:45849647:CAT:C	ClinVar	ARID2	ENST00000334344.11:c.1784_1785del	ENSP00000335044.6:p.His595ArgfsTer30	c.1784_1785del	p.H595Rfs*30	Frameshift			germline				SCV001430046.1
812	328022	328022	19:10987774:C:T	328022:19:10987774:C:T	ClinVar	SMARCA4	ENST00000344626.10:c.968C>T	ENSP00000343896.4:p.Ser323Leu	c.968C>T	p.S323L	Missense			germline,germline				SCV002056392.1,SCV000410462.2
813	937431	937431	19:10991255:C:T	937431:19:10991255:C:T	ClinVar	SMARCA4	ENST00000344626.10:c.1351C>T	ENSP00000343896.4:p.Arg451Cys	c.1351C>T	p.R451C	Missense			germline,de novo				SCV002056160.1,SCV001528905.1
814	937431	937431	19:10991255:C:T	937431:19:10991255:C:T	ClinVar	SMARCA4	ENST00000344626.10:c.1351C>T	ENSP00000343896.4:p.Arg451Cys	c.1351C>T	p.R451C	Missense			germline,de novo				SCV002056160.1,SCV001528905.1
815	845067	845067	19:10991252:G:T	845067:19:10991252:G:T	ClinVar	SMARCA4	ENST00000344626.10:c.1348G>T	ENSP00000343896.4:p.Ala450Ser	c.1348G>T	p.A450S	Missense			unknown,germline				SCV001528904.1,SCV002056433.1
816	845067	845067	19:10991252:G:T	845067:19:10991252:G:T	ClinVar	SMARCA4	ENST00000344626.10:c.1348G>T	ENSP00000343896.4:p.Ala450Ser	c.1348G>T	p.A450S	Missense			unknown,germline				SCV001528904.1,SCV002056433.1
817	480659	480659	19:10987914:C:T	480659:19:10987914:C:T	ClinVar	SMARCA4	ENST00000344626.10:c.1108C>T	ENSP00000343896.4:p.Arg370Cys	c.1108C>T	p.R370C	Missense			germline,unknown				SCV002056415.1,SCV000896702.1
818	480659	480659	19:10987914:C:T	480659:19:10987914:C:T	ClinVar	SMARCA4	ENST00000344626.10:c.1108C>T	ENSP00000343896.4:p.Arg370Cys	c.1108C>T	p.R370C	Missense			germline,unknown				SCV002056415.1,SCV000896702.1
819	212227	212227	9:2115858:C:A	212227:9:2115858:C:A	ClinVar	SMARCA2	ENST00000349721.8:c.3493C>A	ENSP00000265773.5:p.Gln1165Lys	c.3493C>A	p.Q1165K	Missense			germline				SCV000248941.1
820	399232	37039	12:56165696:C:T	37039:12:56165696:C:T	SSC Rare Inherited Variants	SMARCC2	ENST00000267064.8:c.2761G>A	ENSP00000267064.4:p.Glu921Lys	c.2761G>A	p.E921K	Missense
821	212246	212246	19:11023594:G:A	212246:19:11023594:G:A	ClinVar	SMARCA4	ENST00000344626.10:c.2936G>A	ENSP00000343896.4:p.Arg979Gln	c.2936G>A	p.R979Q	Missense			de novo,de novo				SCV000890125.1,SCV001448649.1
822	328022	328022	19:10987774:C:T	328022:19:10987774:C:T	ClinVar	SMARCA4	ENST00000344626.10:c.968C>T	ENSP00000343896.4:p.Ser323Leu	c.968C>T	p.S323L	Missense			germline,germline				SCV002056392.1,SCV000410462.2
823	SP0147239-7-5528095-A-G	SP0147239	7:5528095:A:G	SP0147239:7:5528095:A:G	Aggregated De Novo Mutations (JK)	ACTB	ENST00000493945.6:c.893T>C	ENSP00000494269.1:p.Val298Ala	c.893T>C	p.V298A	Missense
824	374051	374051	19:10991262:C:T	374051:19:10991262:C:T	ClinVar	SMARCA4	ENST00000344626.10:c.1358C>T	ENSP00000343896.4:p.Thr453Ile	c.1358C>T	p.T453I	Missense			germline				SCV002056161.1
825	399269	SSC08166	12:56181094:T:C	SSC08166:12:56181094:T:C	SSC Rare Inherited Variants	SMARCC2	ENST00000267064.8:c.964A>G	ENSP00000267064.4:p.Thr322Ala	c.964A>G	p.T322A	Missense
826	300965	SF0109041.SP0109041	3:52561838:A:C	SF0109041.SP0109041:3:52561838:A:C	SPARK Rare Inherited Variants	PBRM1	ENST00000296302.11:c.4217T>G	ENSP00000296302.7:p.Phe1406Cys	c.4217T>G	p.F1406C	Missense
827	399281	SSC10335	12:56187188:G:A	SSC10335:12:56187188:G:A	SSC Rare Inherited Variants	SMARCC2	ENST00000267064.8:c.230C>T	ENSP00000267064.4:p.Pro77Leu	c.230C>T	p.P77L	Missense
828	480580	480580	19:10986973:C:T	480580:19:10986973:C:T	ClinVar	SMARCA4	ENST00000344626.10:c.829C>T	ENSP00000343896.4:p.Pro277Ser	c.829C>T	p.P277S	Missense			unknown,germline				SCV000896697.1,SCV002056363.1
829	480580	480580	19:10986973:C:T	480580:19:10986973:C:T	ClinVar	SMARCA4	ENST00000344626.10:c.829C>T	ENSP00000343896.4:p.Pro277Ser	c.829C>T	p.P277S	Missense			unknown,germline				SCV000896697.1,SCV002056363.1
830	470453	470453	19:10986542:G:A	470453:19:10986542:G:A	ClinVar	SMARCA4	ENST00000344626.10:c.709G>A	ENSP00000343896.4:p.Gly237Ser	c.709G>A	p.G237S	Missense			unknown,germline				SCV000895174.1,SCV002056341.1
831	470453	470453	19:10986542:G:A	470453:19:10986542:G:A	ClinVar	SMARCA4	ENST00000344626.10:c.709G>A	ENSP00000343896.4:p.Gly237Ser	c.709G>A	p.G237S	Missense			unknown,germline				SCV000895174.1,SCV002056341.1
832	486463	486463	19:10986494:C:A	486463:19:10986494:C:A	ClinVar	SMARCA4	ENST00000344626.10:c.661C>A	ENSP00000343896.4:p.Pro221Thr	c.661C>A	p.P221T	Missense			germline,unknown				SCV002056331.1,SCV001523763.1
833	486463	486463	19:10986494:C:A	486463:19:10986494:C:A	ClinVar	SMARCA4	ENST00000344626.10:c.661C>A	ENSP00000343896.4:p.Pro221Thr	c.661C>A	p.P221T	Missense			germline,unknown				SCV002056331.1,SCV001523763.1
834	816862	816862	19:10986439:G:A	816862:19:10986439:G:A	ClinVar	SMARCA4	ENST00000344626.10:c.606G>A	ENSP00000343896.4:p.Met202Ile	c.606G>A	p.M202I	Missense			unknown				SCV001167254.1
835	985830	985830	19:10991256:G:C	985830:19:10991256:G:C	ClinVar	SMARCA4	ENST00000344626.10:c.1352G>C	ENSP00000343896.4:p.Arg451Pro	c.1352G>C	p.R451P	Missense			germline				SCV001445123.1
836	816863	816863	19:10994837:A:G	816863:19:10994837:A:G	ClinVar	SMARCA4	ENST00000344626.10:c.1429A>G	ENSP00000343896.4:p.Asn477Asp	c.1429A>G	p.N477D	Missense			de novo				SCV001167255.1
837	634568	634568	19:10986417:C:A	634568:19:10986417:C:A	ClinVar	SMARCA4	ENST00000344626.10:c.584C>A	ENSP00000343896.4:p.Pro195His	c.584C>A	p.P195H	Missense			germline,unknown				SCV002056321.1,SCV000923636.1
838	403671	403671	19:11021959:G:A	403671:19:11021959:G:A	ClinVar	SMARCA4	ENST00000344626.10:c.2851G>A	ENSP00000343896.4:p.Gly951Arg	c.2851G>A	p.G951R	Missense			germline,de novo				SCV002521412.1,SCV000540916.1
839	625157	625157	19:11021755:G:A	625157:19:11021755:G:A	ClinVar	SMARCA4	ENST00000344626.10:c.2647G>A	ENSP00000343896.4:p.Gly883Ser	c.2647G>A	p.G883S	Missense			unknown				SCV000891704.1
840	982419	982419	19:11018994:G:T	982419:19:11018994:G:T	ClinVar	SMARCA4	ENST00000344626.10:c.2476G>T	ENSP00000343896.4:p.Ala826Ser	c.2476G>T	p.A826S	Missense			germline,unknown				SCV002056835.1,SCV001439360.1
841	982419	982419	19:11018994:G:T	982419:19:11018994:G:T	ClinVar	SMARCA4	ENST00000344626.10:c.2476G>T	ENSP00000343896.4:p.Ala826Ser	c.2476G>T	p.A826S	Missense			germline,unknown				SCV002056835.1,SCV001439360.1
842	689790	689790	19:11021812:G:A	689790:19:11021812:G:A	ClinVar	SMARCA4	ENST00000344626.10:c.2704G>A	ENSP00000343896.4:p.Val902Met	c.2704G>A	p.V902M	Missense			germline,de novo,germline				SCV002056183.1,SCV001748948.1,SCV000992836.1
843	328029	328029	19:11010489:G:C	328029:19:11010489:G:C	ClinVar	SMARCA4	ENST00000344626.10:c.2232G>C	ENSP00000343896.4:p.Lys744Asn	c.2232G>C	p.K744N	Missense			germline,germline				SCV002056826.1,SCV000410483.2
844	328029	328029	19:11010489:G:C	328029:19:11010489:G:C	ClinVar	SMARCA4	ENST00000344626.10:c.2232G>C	ENSP00000343896.4:p.Lys744Asn	c.2232G>C	p.K744N	Missense			germline,germline				SCV002056826.1,SCV000410483.2
845	395261	13949_p1	12:50089897:C:A	13949_p1:12:50089897:C:A	SSC Rare Inherited Variants	SMARCD1	ENST00000394963.9:c.785C>A	ENSP00000378414.4:p.Ala262Asp	c.785C>A	p.A262D	Missense
846	689790	689790	19:11021812:G:A	689790:19:11021812:G:A	ClinVar	SMARCA4	ENST00000344626.10:c.2704G>A	ENSP00000343896.4:p.Val902Met	c.2704G>A	p.V902M	Missense			germline,de novo,germline				SCV002056183.1,SCV001748948.1,SCV000992836.1
847	1177367	1177367	19:11021846:C:T	1177367:19:11021846:C:T	ClinVar	SMARCA4	ENST00000344626.10:c.2738C>T	ENSP00000343896.4:p.Pro913Leu	c.2738C>T	p.P913L	Missense			de novo				SCV001748949.1
848	403671	403671	19:11021959:G:A	403671:19:11021959:G:A	ClinVar	SMARCA4	ENST00000344626.10:c.2851G>A	ENSP00000343896.4:p.Gly951Arg	c.2851G>A	p.G951R	Missense			germline,de novo				SCV002521412.1,SCV000540916.1
849	300935	SF0126626.SP0126626	3:52548110:G:A	SF0126626.SP0126626:3:52548110:G:A	SPARK Rare Inherited Variants	PBRM1	ENST00000296302.11:c.5023C>T	ENSP00000296302.7:p.Arg1675Trp	c.5023C>T	p.R1675W	Missense
850	816864	816864	19:10996234:C:G	816864:19:10996234:C:G	ClinVar	SMARCA4	ENST00000344626.10:c.1615C>G	ENSP00000343896.4:p.Arg539Gly	c.1615C>G	p.R539G	Missense			de novo				SCV001167256.1
851	395270	SSC11006	12:50098725:TGTG:T	SSC11006:12:50098725:TGTG:T	SSC Rare Inherited Variants	SMARCD1	ENST00000394963.9:c.1409_1411del	ENSP00000378414.4:p.Val470del	c.1409_1411del	p.V470del	Inframeshift
852	813587	813587	19:11007942:C:T	813587:19:11007942:C:T	ClinVar	SMARCA4	ENST00000344626.10:c.2042C>T	ENSP00000343896.4:p.Thr681Ile	c.2042C>T	p.T681I	Missense			germline				SCV001163917.1
853	30010	30010	9:2115841:G:A	30010:9:2115841:G:A	ClinVar	SMARCA2	ENST00000349721.8:c.3476G>A	ENSP00000265773.5:p.Arg1159Gln	c.3476G>A	p.R1159Q	Missense			unknown				SCV001440100.1
854	217001	217001	9:2115847:A:G	217001:9:2115847:A:G	ClinVar	SMARCA2	ENST00000349721.8:c.3482A>G	ENSP00000265773.5:p.His1161Arg	c.3482A>G	p.H1161R	Missense			de novo				SCV000255470.2
855	1177364	1177364	19:10996321:G:C	1177364:19:10996321:G:C	ClinVar	SMARCA4	ENST00000344626.10:c.1702G>C	ENSP00000343896.4:p.Val568Leu	c.1702G>C	p.V568L	Missense			de novo				SCV001748945.1
856	816865	816865	19:11023558:G:A	816865:19:11023558:G:A	ClinVar	SMARCA4	ENST00000344626.10:c.2900G>A	ENSP00000343896.4:p.Arg967His	c.2900G>A	p.R967H	Missense			unknown				SCV001167257.1
857	807689	807689	19:10996294:G:A	807689:19:10996294:G:A	ClinVar	SMARCA4	ENST00000344626.10:c.1675G>A	ENSP00000343896.4:p.Glu559Lys	c.1675G>A	p.E559K	Missense			de novo				SCV001150260.1
858	1177363	1177363	19:10996277:T:G	1177363:19:10996277:T:G	ClinVar	SMARCA4	ENST00000344626.10:c.1658T>G	ENSP00000343896.4:p.Leu553Arg	c.1658T>G	p.L553R	Missense			de novo				SCV001748944.1
859	1177356	1177356	19:10996265:G:T	1177356:19:10996265:G:T	ClinVar	SMARCA4	ENST00000344626.10:c.1646G>T	ENSP00000343896.4:p.Arg549Leu	c.1646G>T	p.R549L	Missense			de novo				SCV001748927.1
860	30342	30342	19:10996249:CAGA:C	30342:19:10996249:CAGA:C	ClinVar	SMARCA4	ENST00000344626.10:c.1636_1638del	ENSP00000343896.4:p.Lys546del	c.1636_1638del	p.K546del	Inframeshift			germline				SCV000044575.2
861	634568	634568	19:10986417:C:A	634568:19:10986417:C:A	ClinVar	SMARCA4	ENST00000344626.10:c.584C>A	ENSP00000343896.4:p.Pro195His	c.584C>A	p.P195H	Missense			germline,unknown				SCV002056321.1,SCV000923636.1
862	SP0053638-7-5527855-T-C	SP0053638	7:5527855:T:C	SP0053638:7:5527855:T:C	Aggregated De Novo Mutations (JK)	ACTB	ENST00000493945.6:c.1021A>G	ENSP00000494269.1:p.Ile341Val	c.1021A>G	p.I341V	Missense
863	807541	807541	12:45850236:AG:A	807541:12:45850236:AG:A	ClinVar	ARID2	ENST00000334344.11:c.2114del	ENSP00000335044.6:p.Ser705IlefsTer53	c.2114del	p.S705Ifs*53	Frameshift			de novo				SCV001150010.1
864	521536	521536	12:45851562:AACTT:A	521536:12:45851562:AACTT:A	ClinVar	ARID2	ENST00000334344.11:c.3442_3445del	ENSP00000335044.6:p.Leu1148LysfsTer7	c.3442_3445del	p.L1148Kfs*7	Frameshift			germline				SCV000742173.2
865	1029510	1029510	12:56165326:C:A	1029510:12:56165326:C:A	ClinVar	SMARCC2	ENST00000267064.8:c.3131G>T	ENSP00000267064.4:p.Gly1044Val	c.3131G>T	p.G1044V	Missense			unknown				SCV001522630.1
866	589185	589185	19:11027918:C:T	589185:19:11027918:C:T	ClinVar	SMARCA4	ENST00000344626.10:c.3350C>T	ENSP00000343896.4:p.Ala1117Val	c.3350C>T	p.A1117V	Missense			germline,germline				SCV002056866.1,SCV000849827.3
867	979193	979193	12:56164589:T:TGGAGCAGGA	979193:12:56164589:T:TGGAGCAGGA	ClinVar	SMARCC2	ENST00000267064.8:c.3273_3281dup	ENSP00000267064.4:p.Pro1092_Pro1094dup	c.3273_3281dup	p.P1092_P1094dup	Inframeshift			unknown				SCV001435312.1
868	301001	SF0074085.SP0074085	3:52586520:C:T	SF0074085.SP0074085:3:52586520:C:T	SPARK Rare Inherited Variants	PBRM1	ENST00000296302.11:c.3292G>A	ENSP00000296302.7:p.Ala1098Thr	c.3292G>A	p.A1098T	Missense
869	802839	802839	12:45893704:T:G	802839:12:45893704:T:G	ClinVar	ARID2	ENST00000334344.11:c.5346T>G	ENSP00000335044.6:p.Tyr1782Ter	c.5346T>G	p.Y1782*	Nonsense			unknown				SCV001138700.1
870	1034327	1034327	12:45891883:C:T	1034327:12:45891883:C:T	ClinVar	ARID2	ENST00000334344.11:c.5026C>T	ENSP00000335044.6:p.Gln1676Ter	c.5026C>T	p.Q1676*	Nonsense			de novo,de novo				SCV001530580.1,SCV001748891.1
871	1034327	1034327	12:45891883:C:T	1034327:12:45891883:C:T	ClinVar	ARID2	ENST00000334344.11:c.5026C>T	ENSP00000335044.6:p.Gln1676Ter	c.5026C>T	p.Q1676*	Nonsense			de novo,de novo				SCV001530580.1,SCV001748891.1
872	802838	802838	12:45891865:G:A	802838:12:45891865:G:A	ClinVar	ARID2	ENST00000334344.11:c.5008G>A	ENSP00000335044.6:p.Glu1670Lys	c.5008G>A	p.E1670K	Missense			unknown				SCV001138699.1
873	931731	931731	12:45852754:CCAACAATGCTGGCTGCAGCG:C	931731:12:45852754:CCAACAATGCTGGCTGCAGCG:C	ClinVar	ARID2	ENST00000334344.11:c.4640_4659del	ENSP00000335044.6:p.Ala1547GlyfsTer14	c.4640_4659del	p.A1547Gfs*14	Frameshift			unknown				SCV001369598.2
874	1170958	1170958	12:45851937:C:T	1170958:12:45851937:C:T	ClinVar	ARID2	ENST00000334344.11:c.3814C>T	ENSP00000335044.6:p.Arg1272Ter	c.3814C>T	p.R1272*	Nonsense			de novo				SCV001712998.1
875	448919	448919	12:45851533:CAG:C	448919:12:45851533:CAG:C	ClinVar	ARID2	ENST00000334344.11:c.3411_3412del	ENSP00000335044.6:p.Gly1139SerfsTer20	c.3411_3412del	p.G1139Sfs*20	Frameshift			de novo				SCV001712997.1
876	302053_6:157203892:AT:A	302053	6:157203892:AT:A	302053:6:157203892:AT:A	DECIPHER	ARID1B	ENST00000350026.10:c.4883del	ENSP00000055163.7:p.Met1628SerfsTer43	c.4883del	p.M1628Sfs*43	Frameshift
877	1170957	1170957	12:45851424:G:GAGGT	1170957:12:45851424:G:GAGGT	ClinVar	ARID2	ENST00000334344.11:c.3301_3302insAGGT	ENSP00000335044.6:p.Val1101GlufsTer5	c.3301_3302insAGGT	p.V1101Efs*5	Frameshift			de novo				SCV001712996.1
878	1177338	1177338	12:45850951:T:G	1177338:12:45850951:T:G	ClinVar	ARID2	ENST00000334344.11:c.2828T>G	ENSP00000335044.6:p.Ile943Ser	c.2828T>G	p.I943S	Missense			de novo				SCV001748890.1
879	985495	985495	12:45850936:CTT:C	985495:12:45850936:CTT:C	ClinVar	ARID2	ENST00000334344.11:c.2814_2815del	ENSP00000335044.6:p.Tyr939CysfsTer11	c.2814_2815del	p.Y939Cfs*11	Frameshift			germline				SCV001444605.1
880	545705	545705	12:45850644:C:T	545705:12:45850644:C:T	ClinVar	ARID2	ENST00000334344.11:c.2521C>T	ENSP00000335044.6:p.Gln841Ter	c.2521C>T	p.Q841*	Nonsense			germline				SCV000778312.1
881	802455	802455	9:2115952:A:C	802455:9:2115952:A:C	ClinVar	SMARCA2	ENST00000349721.8:c.3587A>C	ENSP00000265773.5:p.Gln1196Pro	c.3587A>C	p.Q1196P	Missense			unknown				SCV001137736.1
882	589185	589185	19:11027918:C:T	589185:19:11027918:C:T	ClinVar	SMARCA4	ENST00000344626.10:c.3350C>T	ENSP00000343896.4:p.Ala1117Val	c.3350C>T	p.A1117V	Missense			germline,germline				SCV002056866.1,SCV000849827.3
883	395260	13949_p1	12:50089896:G:A	13949_p1:12:50089896:G:A	SSC Rare Inherited Variants	SMARCD1	ENST00000394963.9:c.784G>A	ENSP00000378414.4:p.Ala262Thr	c.784G>A	p.A262T	Missense
884	1177366	1177366	19:11021764:A:G	1177366:19:11021764:A:G	ClinVar	SMARCA4	ENST00000344626.10:c.2656A>G	ENSP00000343896.4:p.Met886Val	c.2656A>G	p.M886V	Missense			de novo				SCV001748947.1
885	1170956	1170956	12:45850521:CAT:C	1170956:12:45850521:CAT:C	ClinVar	ARID2	ENST00000334344.11:c.2401_2402del	ENSP00000335044.6:p.Met801ValfsTer39	c.2401_2402del	p.M801Vfs*39	Frameshift			de novo				SCV001712995.1
886	977421	977421	12:45850356:C:G	977421:12:45850356:C:G	ClinVar	ARID2	ENST00000334344.11:c.2233C>G	ENSP00000335044.6:p.Gln745Glu	c.2233C>G	p.Q745E	Missense			germline				SCV001431170.2
887	1177368	1177368	19:11027843:T:G	1177368:19:11027843:T:G	ClinVar	SMARCA4	ENST00000344626.10:c.3275T>G	ENSP00000343896.4:p.Leu1092Arg	c.3275T>G	p.L1092R	Missense			de novo				SCV001748951.1
888	531414	11768_p1	17:63836976:C:G	11768_p1:17:63836976:C:G	SSC Rare Inherited Variants	SMARCD2	ENST00000448276.7:c.513G>C	ENSP00000392617.2:p.Gln171His	c.513G>C	p.Q171H	Missense
889	440699	11110_p1	14:72731878:C:T	11110_p1:14:72731878:C:T	SSC Rare Inherited Variants	DPF3	ENST00000556509.6:c.358G>A	ENSP00000450518.1:p.Ala120Thr	c.358G>A	p.A120T	Missense
890	996851	996851	12:56187260:A:G	996851:12:56187260:A:G	ClinVar	SMARCC2	ENST00000267064.8:c.158T>C	ENSP00000267064.4:p.Val53Ala	c.158T>C	p.V53A	Missense			germline				SCV001480235.1
891	975170	975170	19:10986246:G:T	975170:19:10986246:G:T	ClinVar	SMARCA4	ENST00000344626.10:c.413G>T	ENSP00000343896.4:p.Gly138Val	c.413G>T	p.G138V	Missense			unknown				SCV001427393.1
892	SP0065656-3-179573455-A-C	SP0065656	3:179573455:A:C	SP0065656:3:179573455:A:C	Aggregated De Novo Mutations (JK)	ACTL6A	ENST00000429709.7:c.364A>C	ENSP00000397552.2:p.Met122Leu	c.364A>C	p.M122L	Missense
893	212246	212246	19:11023594:G:A	212246:19:11023594:G:A	ClinVar	SMARCA4	ENST00000344626.10:c.2936G>A	ENSP00000343896.4:p.Arg979Gln	c.2936G>A	p.R979Q	Missense			de novo,de novo				SCV000890125.1,SCV001448649.1
894	588834	588834	19:10986200:C:T	588834:19:10986200:C:T	ClinVar	SMARCA4	ENST00000344626.10:c.367C>T	ENSP00000343896.4:p.Pro123Ser	c.367C>T	p.P123S	Missense			germline				SCV000849108.3
895	588407	588407	19:10984176:G:A	588407:19:10984176:G:A	ClinVar	SMARCA4	ENST00000344626.10:c.25G>A	ENSP00000343896.4:p.Gly9Ser	c.25G>A	p.G9S	Missense			germline				SCV000848186.3
896	520833	520833	17:40637502:T:C	520833:17:40637502:T:C	ClinVar	SMARCE1	ENST00000348513.12:c.227A>G	ENSP00000323967.6:p.Tyr76Cys	c.227A>G	p.Y76C	Missense			germline				SCV000741138.2
897	531407	13719_p1	17:63834005:A:T	13719_p1:17:63834005:A:T	SSC Rare Inherited Variants	SMARCD2	ENST00000448276.7:c.1085T>A	ENSP00000392617.2:p.Ile362Asn	c.1085T>A	p.I362N	Missense
898	857521	857521	17:40630732:T:A	857521:17:40630732:T:A	ClinVar	SMARCE1	ENST00000348513.12:c.1009A>T	ENSP00000323967.6:p.Asn337Tyr	c.1009A>T	p.N337Y	Missense			unknown				SCV001522914.1
899	1029667	1029667	17:40628985:G:T	1029667:17:40628985:G:T	ClinVar	SMARCE1	ENST00000348513.12:c.1036C>A	ENSP00000323967.6:p.His346Asn	c.1036C>A	p.H346N	Missense			unknown				SCV001522915.1
900	1029507	1029507	12:56187281:T:C	1029507:12:56187281:T:C	ClinVar	SMARCC2	ENST00000267064.8:c.137A>G	ENSP00000267064.4:p.Asn46Ser	c.137A>G	p.N46S	Missense			unknown				SCV001522627.1
901	977614	977614	12:56187246:G:A	977614:12:56187246:G:A	ClinVar	SMARCC2	ENST00000267064.8:c.172C>T	ENSP00000267064.4:p.Gln58Ter	c.172C>T	p.Q58*	Nonsense			unknown				SCV001440703.1
902	521412	521412	19:11024424:G:A	521412:19:11024424:G:A	ClinVar	SMARCA4	ENST00000344626.10:c.3067G>A	ENSP00000343896.4:p.Glu1023Lys	c.3067G>A	p.E1023K	Missense			germline,germline				SCV000741992.2,SCV002056853.1
903	807690	807690	12:56185044:T:C	807690:12:56185044:T:C	ClinVar	SMARCC2	ENST00000267064.8:c.385A>G	ENSP00000267064.4:p.Lys129Glu	c.385A>G	p.K129E	Missense			de novo				SCV001150262.1
904	930686	930686	12:56184902:C:G	930686:12:56184902:C:G	ClinVar	SMARCC2	ENST00000267064.8:c.434G>C	ENSP00000267064.4:p.Cys145Ser	c.434G>C	p.C145S	Missense			unknown				SCV001367138.2
905	531411	12566_p1	17:63834719:T:C	12566_p1:17:63834719:T:C	SSC Rare Inherited Variants	SMARCD2	ENST00000448276.7:c.805A>G	ENSP00000392617.2:p.Asn269Asp	c.805A>G	p.N269D	Missense
906	1177369	1177369	12:56181556:TCC:T	1177369:12:56181556:TCC:T	ClinVar	SMARCC2	ENST00000267064.8:c.880_881del	ENSP00000267064.4:p.Gly294LysfsTer3	c.880_881del	p.G294Kfs*3	Frameshift			unknown				SCV001748957.1
907	1177370	1177370	12:56181548:TTA:T	1177370:12:56181548:TTA:T	ClinVar	SMARCC2	ENST00000267064.8:c.888_889del	ENSP00000267064.4:p.Tyr296Ter	c.888_889del	p.Y296*	Nonsense			unknown				SCV001748958.1
908	986003	986003	12:56173772:G:A	986003:12:56173772:G:A	ClinVar	SMARCC2	ENST00000267064.8:c.1574C>T	ENSP00000267064.4:p.Pro525Leu	c.1574C>T	p.P525L	Missense			germline				SCV001445382.1
909	976148	976148	12:56168139:T:C	976148:12:56168139:T:C	ClinVar	SMARCC2	ENST00000267064.8:c.2678A>G	ENSP00000267064.4:p.Glu893Gly	c.2678A>G	p.E893G	Missense			de novo				SCV001429015.2
910	369656	369656	9:2115927:G:A	369656:9:2115927:G:A	ClinVar	SMARCA2	ENST00000349721.8:c.3562G>A	ENSP00000265773.5:p.Ala1188Thr	c.3562G>A	p.A1188T	Missense			unknown				SCV000484414.2
911	1029509	1029509	12:56165551:G:A	1029509:12:56165551:G:A	ClinVar	SMARCC2	ENST00000267064.8:c.2906C>T	ENSP00000267064.4:p.Ser969Phe	c.2906C>T	p.S969F	Missense			unknown				SCV001522629.1
912	521412	521412	19:11024424:G:A	521412:19:11024424:G:A	ClinVar	SMARCA4	ENST00000344626.10:c.3067G>A	ENSP00000343896.4:p.Glu1023Lys	c.3067G>A	p.E1023K	Missense			germline,germline				SCV000741992.2,SCV002056853.1
913	303206_6:157180996:G:T	303206	6:157180996:G:T	303206:6:157180996:G:T	DECIPHER	ARID1B	ENST00000350026.10:c.3124G>T	ENSP00000055163.7:p.Glu1042Ter	c.3124G>T	p.E1042*	Nonsense
914	981428	981428	9:2081989:C:G	981428:9:2081989:C:G	ClinVar	SMARCA2	ENST00000349721.8:c.2342C>G	ENSP00000265773.5:p.Pro781Arg	c.2342C>G	p.P781R	Missense			de novo				SCV001437957.1
915	301245_22:23833685:A:G	301245	22:23833685:A:G	301245:22:23833685:A:G	DECIPHER	SMARCB1	ENST00000644036.2:c.1100A>G	ENSP00000494049.2:p.Asp367Gly	c.1100A>G	p.D367G	Missense
916	NM_003073.3:c.1089G>T	1749	22:23833674:G:T	1749:22:23833674:G:T	LOVD	SMARCB1	ENST00000644036.2:c.1089G>T	ENSP00000494049.2:p.Lys363Asn	c.1089G>T	p.K363N	Missense
917	NM_020732.3:c.5329A>T	1739	6:157206470:A:T	1739:6:157206470:A:T	LOVD	ARID1B	ENST00000350026.10:c.5290A>T	ENSP00000055163.7:p.Lys1764Ter	c.5290A>T	p.K1764*	Nonsense
918	NM_020732.3:c.4911_4915del	1736	6:157203881:GGCGTG:G	1736:6:157203881:GGCGTG:G	LOVD	ARID1B	ENST00000350026.10:c.4872_4876del	ENSP00000055163.7:p.Trp1624CysfsTer6	c.4872_4876del	p.W1624Cfs*6	Frameshift
919	NM_020732.3:c.1346del	1700	6:156779274:CC:C	1700:6:156779274:CC:C	LOVD	ARID1B	ENST00000350026.10:c.1346del	ENSP00000055163.7:p.Pro449ArgfsTer53	c.1346del	p.P449Rfs*53	Frameshift
920	NM_020732.3:c.6700_6701del	1683	6:157207840:TCT:T	1683:6:157207840:TCT:T	LOVD	ARID1B	ENST00000350026.10:c.6661_6662del	ENSP00000055163.7:p.Leu2221GlyfsTer7	c.6661_6662del	p.L2221Gfs*7	Frameshift
921	NM_001101.3:c.418C>G	1661	7:5528665:G:C	1661:7:5528665:G:C	LOVD	ACTB	ENST00000493945.6:c.418C>G	ENSP00000494269.1:p.Leu140Val	c.418C>G	p.L140V	Missense
922	NM_003070.3:c.3392T>C	1655	9:2110353:T:C	1655:9:2110353:T:C	LOVD	SMARCA2	ENST00000349721.8:c.3392T>C	ENSP00000265773.5:p.Leu1131Pro	c.3392T>C	p.L1131P	Missense
923	NM_003070.3:c.3209T>A	1650	9:2104086:T:A	1650:9:2104086:T:A	LOVD	SMARCA2	ENST00000349721.8:c.3209T>A	ENSP00000265773.5:p.Leu1070Gln	c.3209T>A	p.L1070Q	Missense
924	NM_020732.3:c.3071_3073dup	1646	6:157174055:C:CTGC	1646:6:157174055:C:CTGC	LOVD	ARID1B	ENST00000350026.10:c.3032_3034dup	ENSP00000055163.7:p.Leu1011dup	c.3032_3034dup	p.L1011dup	Inframeshift
925	NM_003070.3:c.2815C>T	1615	9:2088545:C:T	1615:9:2088545:C:T	LOVD	SMARCA2	ENST00000349721.8:c.2815C>T	ENSP00000265773.5:p.His939Tyr	c.2815C>T	p.H939Y	Missense
926	NM_003070.3:c.2815C>T	1614	9:2088545:C:T	1614:9:2088545:C:T	LOVD	SMARCA2	ENST00000349721.8:c.2815C>T	ENSP00000265773.5:p.His939Tyr	c.2815C>T	p.H939Y	Missense
927	NM_003070.3:c.2815C>T	1613	9:2088545:C:T	1613:9:2088545:C:T	LOVD	SMARCA2	ENST00000349721.8:c.2815C>T	ENSP00000265773.5:p.His939Tyr	c.2815C>T	p.H939Y	Missense
928	NM_003070.3:c.2815C>T	1611	9:2088545:C:T	1611:9:2088545:C:T	LOVD	SMARCA2	ENST00000349721.8:c.2815C>T	ENSP00000265773.5:p.His939Tyr	c.2815C>T	p.H939Y	Missense
929	NM_003070.3:c.2561A>T	1609	9:2086863:A:T	1609:9:2086863:A:T	LOVD	SMARCA2	ENST00000349721.8:c.2561A>T	ENSP00000265773.5:p.His854Leu	c.2561A>T	p.H854L	Missense
930	NM_020732.3:c.2803dup	1587	6:157148875:A:AA	1587:6:157148875:A:AA	LOVD	ARID1B	ENST00000350026.10:c.2764dup	ENSP00000055163.7:p.Met922AsnfsTer7	c.2764dup	p.M922Nfs*7	Frameshift
931		1823			LOVD	SMARCA2		p.F903L		p.F903L	Missense
932	NM_020732.3:c.1235dup	1567	6:156779164:C:CC	1567:6:156779164:C:CC	LOVD	ARID1B	ENST00000350026.10:c.1235dup	ENSP00000055163.7:p.Ser413ValfsTer122	c.1235dup	p.S413Vfs*122	Frameshift
933	NM_020732.3:c.1222dup	1566	6:156779151:C:CC	1566:6:156779151:C:CC	LOVD	ARID1B	ENST00000350026.10:c.1222dup	ENSP00000055163.7:p.Gln408ProfsTer127	c.1222dup	p.Q408Pfs*127	Frameshift
934	NM_020732.3:c.998_1006dup	1546	6:156778935:G:GGAGCAGGAG	1546:6:156778935:G:GGAGCAGGAG	LOVD	ARID1B	ENST00000350026.10:c.998_1006dup	ENSP00000055163.7:p.Gly333_Gly335dup	c.998_1006dup	p.G333_G335dup	Inframeshift
935	NM_020732.3:c.998_1006dup	1545	6:156778935:G:GGAGCAGGAG	1545:6:156778935:G:GGAGCAGGAG	LOVD	ARID1B	ENST00000350026.10:c.998_1006dup	ENSP00000055163.7:p.Gly333_Gly335dup	c.998_1006dup	p.G333_G335dup	Inframeshift
936	NM_020732.3:c.4439G>A	1503	6:157201033:G:A	1503:6:157201033:G:A	LOVD	ARID1B	ENST00000350026.10:c.4400G>A	ENSP00000055163.7:p.Gly1467Asp	c.4400G>A	p.G1467D	Missense
937	NM_020732.3:c.3846dup	1497	6:157190194:T:TT	1497:6:157190194:T:TT	LOVD	ARID1B	ENST00000350026.10:c.3807dup	ENSP00000055163.7:p.Gly1270TrpfsTer38	c.3807dup	p.G1270Wfs*38	Frameshift
938	NM_003070.3:c.3385G>C	1482	9:2110346:G:C	1482:9:2110346:G:C	LOVD	SMARCA2	ENST00000349721.8:c.3385G>C	ENSP00000265773.5:p.Gly1129Arg	c.3385G>C	p.G1129R	Missense
939	NM_003070.3:c.3293G>A	1479	9:2110254:G:A	1479:9:2110254:G:A	LOVD	SMARCA2	ENST00000349721.8:c.3293G>A	ENSP00000265773.5:p.Gly1098Asp	c.3293G>A	p.G1098D	Missense
940	NM_003070.3:c.3293G>A	1478	9:2110254:G:A	1478:9:2110254:G:A	LOVD	SMARCA2	ENST00000349721.8:c.3293G>A	ENSP00000265773.5:p.Gly1098Asp	c.3293G>A	p.G1098D	Missense
941	NM_003070.3:c.3293G>A	1477	9:2110254:G:A	1477:9:2110254:G:A	LOVD	SMARCA2	ENST00000349721.8:c.3293G>A	ENSP00000265773.5:p.Gly1098Asp	c.3293G>A	p.G1098D	Missense
942	NM_003073.3:c.1089G>T	1747	22:23833674:G:T	1747:22:23833674:G:T	LOVD	SMARCB1	ENST00000644036.2:c.1089G>T	ENSP00000494049.2:p.Lys363Asn	c.1089G>T	p.K363N	Missense
943	NM_003073.3:c.1091_1093del	1750	22:23833675:AAGA:A	1750:22:23833675:AAGA:A	LOVD	SMARCB1	ENST00000644036.2:c.1091_1093del	ENSP00000494049.2:p.Lys364del	c.1091_1093del	p.K364del	Inframeshift
944	NM_003070.3:c.2554G>C	1462	9:2086856:G:C	1462:9:2086856:G:C	LOVD	SMARCA2	ENST00000349721.8:c.2554G>C	ENSP00000265773.5:p.Glu852Gln	c.2554G>C	p.E852Q	Missense
945	NM_003073.3:c.1091_1093del	1751	22:23833675:AAGA:A	1751:22:23833675:AAGA:A	LOVD	SMARCB1	ENST00000644036.2:c.1091_1093del	ENSP00000494049.2:p.Lys364del	c.1091_1093del	p.K364del	Inframeshift
946	NM_020732.3:c.4098C>G	2124	6:157198895:C:G	2124:6:157198895:C:G	LOVD	ARID1B	ENST00000350026.10:c.4059C>G	ENSP00000055163.7:p.Tyr1353Ter	c.4059C>G	p.Y1353*	Nonsense
947	NM_020732.3:c.4098C>G	2123	6:157198895:C:G	2123:6:157198895:C:G	LOVD	ARID1B	ENST00000350026.10:c.4059C>G	ENSP00000055163.7:p.Tyr1353Ter	c.4059C>G	p.Y1353*	Nonsense
948	NM_020732.3:c.6038G>A	2091	6:157207179:G:A	2091:6:157207179:G:A	LOVD	ARID1B	ENST00000350026.10:c.5999G>A	ENSP00000055163.7:p.Trp2000Ter	c.5999G>A	p.W2000*	Nonsense
949	NM_020732.3:c.6038G>A	2090	6:157207179:G:A	2090:6:157207179:G:A	LOVD	ARID1B	ENST00000350026.10:c.5999G>A	ENSP00000055163.7:p.Trp2000Ter	c.5999G>A	p.W2000*	Nonsense
950	NM_020732.3:c.4911_4915del	2087	6:157203881:GGCGTG:G	2087:6:157203881:GGCGTG:G	LOVD	ARID1B	ENST00000350026.10:c.4872_4876del	ENSP00000055163.7:p.Trp1624CysfsTer6	c.4872_4876del	p.W1624Cfs*6	Frameshift
951	NM_020732.3:c.4969A>G	2051	6:157203940:A:G	2051:6:157203940:A:G	LOVD	ARID1B	ENST00000350026.10:c.4930A>G	ENSP00000055163.7:p.Thr1644Ala	c.4930A>G	p.T1644A	Missense
952	NM_006015.4:c.4946C>G	2050	1:26775173:C:G	2050:1:26775173:C:G	LOVD	ARID1A	ENST00000324856.13:c.4946C>G	ENSP00000320485.7:p.Thr1649Arg	c.4946C>G	p.T1649R	Missense
953	NM_020732.3:c.3433_3434insTA	2030	6:157184318:T:TTA	2030:6:157184318:T:TTA	LOVD	ARID1B	ENST00000350026.10:c.3394_3395insTA	ENSP00000055163.7:p.Tyr1132LeufsTer67	c.3394_3395insTA	p.Y1132Lfs*67	Frameshift
954	NM_003070.3:c.3377C>G	2028	9:2110338:C:G	2028:9:2110338:C:G	LOVD	SMARCA2	ENST00000349721.8:c.3377C>G	ENSP00000265773.5:p.Thr1126Arg	c.3377C>G	p.T1126R	Missense
955	NM_020732.3:c.2877del	2026	6:157148948:GC:G	2026:6:157148948:GC:G	LOVD	ARID1B	ENST00000350026.10:c.2838del	ENSP00000055163.7:p.Ser946ArgfsTer9	c.2838del	p.S946Rfs*9	Frameshift
956	NM_006015.4:c.2359_2360delinsAA	2020	1:26762259:TC:AA	2020:1:26762259:TC:AA	LOVD	ARID1A	ENST00000324856.13:c.2359_2360delinsAA	ENSP00000320485.7:p.Ser787Asn	c.2359_2360delinsAA	p.S787N	Missense
957	NM_003070.3:c.2348C>G	2018	9:2081995:C:G	2018:9:2081995:C:G	LOVD	SMARCA2	ENST00000349721.8:c.2348C>G	ENSP00000265773.5:p.Ser783Trp	c.2348C>G	p.S783W	Missense
958	NM_020732.3:c.1235dup	2000	6:156779164:C:CC	2000:6:156779164:C:CC	LOVD	ARID1B	ENST00000350026.10:c.1235dup	ENSP00000055163.7:p.Ser413ValfsTer122	c.1235dup	p.S413Vfs*122	Frameshift
959					Vergano De Novo Novel Variants	ARID1B		p.V2103Gfs*28		p.V2103Gfs*28	Frameshift
960	NM_020732.3:c.2998del	1955	6:157167157:GG:G	1955:6:157167157:GG:G	LOVD	ARID1B	ENST00000350026.10:c.2959del	ENSP00000055163.7:p.Ala987ArgfsTer5	c.2959del	p.A987Rfs*5	Frameshift
961	NM_020732.3:c.1346del	1905	6:156779274:CC:C	1905:6:156779274:CC:C	LOVD	ARID1B	ENST00000350026.10:c.1346del	ENSP00000055163.7:p.Pro449ArgfsTer53	c.1346del	p.P449Rfs*53	Frameshift
962	NM_003070.3:c.716_724dup	1882	9:2039834:C:CCGCAGCAGC	1882:9:2039834:C:CCGCAGCAGC	LOVD	SMARCA2	ENST00000349721.8:c.716_724dup	ENSP00000265773.5:p.Pro239_Gln241dup	c.716_724dup	p.P239_Q241dup	Inframeshift
963	NM_020732.3:c.6233del	1878	6:157207373:CC:C	1878:6:157207373:CC:C	LOVD	ARID1B	ENST00000350026.10:c.6194del	ENSP00000055163.7:p.Pro2065LeufsTer21	c.6194del	p.P2065Lfs*21	Frameshift
964	NM_020732.3:c.5968C>T	1877	6:157207109:C:T	1877:6:157207109:C:T	LOVD	ARID1B	ENST00000350026.10:c.5929C>T	ENSP00000055163.7:p.Arg1977Ter	c.5929C>T	p.R1977*	Nonsense
965	NM_020732.3:c.5968C>T	1876	6:157207109:C:T	1876:6:157207109:C:T	LOVD	ARID1B	ENST00000350026.10:c.5929C>T	ENSP00000055163.7:p.Arg1977Ter	c.5929C>T	p.R1977*	Nonsense
966	NM_020732.3:c.5968C>T	1875	6:157207109:C:T	1875:6:157207109:C:T	LOVD	ARID1B	ENST00000350026.10:c.5929C>T	ENSP00000055163.7:p.Arg1977Ter	c.5929C>T	p.R1977*	Nonsense
967	NM_020732.3:c.5394_5397del	1812	6:157206534:TTGTT:T	1812:6:157206534:TTGTT:T	LOVD	ARID1B	ENST00000350026.10:c.5355_5358del	ENSP00000055163.7:p.Phe1785LeufsTer52	c.5355_5358del	p.F1785Lfs*52	Frameshift
968	NM_020732.3:c.2803dup	1802	6:157148875:A:AA	1802:6:157148875:A:AA	LOVD	ARID1B	ENST00000350026.10:c.2764dup	ENSP00000055163.7:p.Met922AsnfsTer7	c.2764dup	p.M922Nfs*7	Frameshift
969	SP0113505-6-157184354-G-A	SP0113505	6:157184354:G:A	SP0113505:6:157184354:G:A	Aggregated De Novo Mutations (JK)	ARID1B	ENST00000350026.10:c.3430G>A	ENSP00000055163.7:p.Glu1144Lys	c.3430G>A	p.E1144K	Missense
970	NM_003073.3:c.1091_1093del	1752	22:23833675:AAGA:A	1752:22:23833675:AAGA:A	LOVD	SMARCB1	ENST00000644036.2:c.1091_1093del	ENSP00000494049.2:p.Lys364del	c.1091_1093del	p.K364del	Inframeshift
971	NM_003070.3:c.2554G>C	1463	9:2086856:G:C	1463:9:2086856:G:C	LOVD	SMARCA2	ENST00000349721.8:c.2554G>C	ENSP00000265773.5:p.Glu852Gln	c.2554G>C	p.E852Q	Missense
972	NM_003070.3:c.2554G>C	1461	9:2086856:G:C	1461:9:2086856:G:C	LOVD	SMARCA2	ENST00000349721.8:c.2554G>C	ENSP00000265773.5:p.Glu852Gln	c.2554G>C	p.E852Q	Missense
973	NM_020732.3:c.4622_4631del	2132	6:157201215:CAGACGCCACC:C	2132:6:157201215:CAGACGCCACC:C	LOVD	ARID1B	ENST00000350026.10:c.4583_4592del	ENSP00000055163.7:p.Gln1528ArgfsTer35	c.4583_4592del	p.Q1528Rfs*35	Frameshift
974	NM_003070.3:c.3314G>A	907	9:2110275:G:A	907:9:2110275:G:A	LOVD	SMARCA2	ENST00000349721.8:c.3314G>A	ENSP00000265773.5:p.Arg1105His	c.3314G>A	p.R1105H	Missense
975	NM_003070.3:c.3314G>A	904	9:2110275:G:A	904:9:2110275:G:A	LOVD	SMARCA2	ENST00000349721.8:c.3314G>A	ENSP00000265773.5:p.Arg1105His	c.3314G>A	p.R1105H	Missense
976	NM_020732.3:c.3223C>T	893	6:157181056:C:T	893:6:157181056:C:T	LOVD	ARID1B	ENST00000350026.10:c.3184C>T	ENSP00000055163.7:p.Arg1062Ter	c.3184C>T	p.R1062*	Nonsense
977	NM_001128844.1:c.3127C>T	886	19:11025467:C:T	886:19:11025467:C:T	LOVD	SMARCA4	ENST00000344626.10:c.3127C>T	ENSP00000343896.4:p.Arg1043Trp	c.3127C>T	p.R1043W	Missense
978	NM_001128844.1:c.3127C>T	885	19:11025467:C:T	885:19:11025467:C:T	LOVD	SMARCA4	ENST00000344626.10:c.3127C>T	ENSP00000343896.4:p.Arg1043Trp	c.3127C>T	p.R1043W	Missense
979	NM_020732.3:c.2877del	880	6:157148948:GC:G	880:6:157148948:GC:G	LOVD	ARID1B	ENST00000350026.10:c.2838del	ENSP00000055163.7:p.Ser946ArgfsTer9	c.2838del	p.S946Rfs*9	Frameshift
980	NM_001128844.1:c.1349C>A	857	19:10991253:C:A	857:19:10991253:C:A	LOVD	SMARCA4	ENST00000344626.10:c.1349C>A	ENSP00000343896.4:p.Ala450Asp	c.1349C>A	p.A450D	Missense
981	NM_020732.3:c.1259dup	853	6:156779188:A:AA	853:6:156779188:A:AA	LOVD	ARID1B	ENST00000350026.10:c.1259dup	ENSP00000055163.7:p.Asn420LysfsTer115	c.1259dup	p.N420Kfs*115	Frameshift
982	NM_020732.3:c.3846dup	811	6:157190194:T:TT	811:6:157190194:T:TT	LOVD	ARID1B	ENST00000350026.10:c.3807dup	ENSP00000055163.7:p.Gly1270TrpfsTer38	c.3807dup	p.G1270Wfs*38	Frameshift
983	NM_003070.3:c.3602C>T	810	9:2115967:C:T	810:9:2115967:C:T	LOVD	SMARCA2	ENST00000349721.8:c.3602C>T	ENSP00000265773.5:p.Ala1201Val	c.3602C>T	p.A1201V	Missense
984	NM_003070.3:c.3466G>C	799	9:2115831:G:C	799:9:2115831:G:C	LOVD	SMARCA2	ENST00000349721.8:c.3466G>C	ENSP00000265773.5:p.Ala1156Pro	c.3466G>C	p.A1156P	Missense
985	NM_020732.3:c.2998del	793	6:157167157:GG:G	793:6:157167157:GG:G	LOVD	ARID1B	ENST00000350026.10:c.2959del	ENSP00000055163.7:p.Ala987ArgfsTer5	c.2959del	p.A987Rfs*5	Frameshift
986	NM_020732.3:c.1914C>A	2159	6:156901513:C:A	2159:6:156901513:C:A	LOVD	ARID1B	ENST00000350026.10:c.1875C>A	ENSP00000055163.7:p.Tyr625Ter	c.1875C>A	p.Y625*	Nonsense
987	NM_152641.2:c.1262_1265dup	2151	12:45837642:T:TTGCT	2151:12:45837642:T:TTGCT	LOVD	ARID2	ENST00000334344.11:c.1262_1265dup	ENSP00000335044.6:p.Tyr423AlafsTer39	c.1262_1265dup	p.Y423Afs*39	Frameshift
988	NM_020732.3:c.4273dup	2126	6:157200867:T:TT	2126:6:157200867:T:TT	LOVD	ARID1B	ENST00000350026.10:c.4234dup	ENSP00000055163.7:p.Tyr1412LeufsTer34	c.4234dup	p.Y1412Lfs*34	Frameshift
989	NM_020732.3:c.4536G>A	2082	6:157201130:G:A	2082:6:157201130:G:A	LOVD	ARID1B	ENST00000350026.10:c.4497G>A	ENSP00000055163.7:p.Trp1499Ter	c.4497G>A	p.W1499*	Nonsense
990	NM_020732.3:c.2507C>G	2024	6:157133163:C:G	2024:6:157133163:C:G	LOVD	ARID1B	ENST00000350026.10:c.2468C>G	ENSP00000055163.7:p.Ser823Ter	c.2468C>G	p.S823*	Nonsense
991	NM_020732.3:c.2543dup	1945	6:157133199:G:GG	1945:6:157133199:G:GG	LOVD	ARID1B	ENST00000350026.10:c.2504dup	ENSP00000055163.7:p.Pro836ThrfsTer4	c.2504dup	p.P836Tfs*4	Frameshift
992	NM_006015.4:c.19_53del	1942	1:26696421:CCCCGCCGCCGCCAGCAGCCTGGGCAACCCGCCGCC:C	1942:1:26696421:CCCCGCCGCCGCCAGCAGCCTGGGCAACCCGCCGCC:C	LOVD	ARID1A	ENST00000324856.13:c.19_53del	ENSP00000320485.7:p.Pro7AlafsTer92	c.19_53del	p.P7Afs*92	Frameshift
993	NM_020732.3:c.2306_2308delinsTCCGCAGCCACTCC	1941	6:157110495:CCCG:CTCCGCAGCCACTCC	1941:6:157110495:CCCG:CTCCGCAGCCACTCC	LOVD	ARID1B	ENST00000350026.10:c.2267_2269delinsTCCGCAGCCACTCC	ENSP00000055163.7:p.Pro756LeufsTer17	c.2267_2269delinsTCCGCAGCCACTCC	p.P756Lfs*17	Frameshift
994	NM_020732.3:c.5789del	1870	6:157206929:CC:C	1870:6:157206929:CC:C	LOVD	ARID1B	ENST00000350026.10:c.5750del	ENSP00000055163.7:p.Pro1917LeufsTer44	c.5750del	p.P1917Lfs*44	Frameshift
995	NM_020732.3:c.4143_4148delinsG	1843	6:157200737:GCCCCC:G	1843:6:157200737:GCCCCC:G	LOVD	ARID1B	ENST00000350026.10:c.4105_4109del	ENSP00000055163.7:p.Pro1369SerfsTer75	c.4105_4109del	p.P1369Sfs*75	Frameshift
996	NM_020732.3:c.3716_3720del	1838	6:157190063:CCATTC:C	1838:6:157190063:CCATTC:C	LOVD	ARID1B	ENST00000350026.10:c.3677_3681del	ENSP00000055163.7:p.Pro1226LeufsTer5	c.3677_3681del	p.P1226Lfs*5	Frameshift
997	NM_020732.3:c.3716del	1837	6:157190063:CC:C	1837:6:157190063:CC:C	LOVD	ARID1B	ENST00000350026.10:c.3677del	ENSP00000055163.7:p.Pro1226HisfsTer5	c.3677del	p.P1226Hfs*5	Frameshift
998	NM_020732.3:c.1202dup	1815	6:156779131:G:GG	1815:6:156779131:G:GG	LOVD	ARID1B	ENST00000350026.10:c.1202dup	ENSP00000055163.7:p.Phe402LeufsTer133	c.1202dup	p.F402Lfs*133	Frameshift
999	NM_020732.3:c.3843del	1810	6:157190190:CC:C	1810:6:157190190:CC:C	LOVD	ARID1B	ENST00000350026.10:c.3804del	ENSP00000055163.7:p.Phe1269LeufsTer4	c.3804del	p.F1269Lfs*4	Frameshift
1000	NM_003070.3:c.3314G>A	906	9:2110275:G:A	906:9:2110275:G:A	LOVD	SMARCA2	ENST00000349721.8:c.3314G>A	ENSP00000265773.5:p.Arg1105His	c.3314G>A	p.R1105H	Missense
1001	NM_003070.3:c.3314G>A	908	9:2110275:G:A	908:9:2110275:G:A	LOVD	SMARCA2	ENST00000349721.8:c.3314G>A	ENSP00000265773.5:p.Arg1105His	c.3314G>A	p.R1105H	Missense
1002	NM_020732.3:c.64_74del	1436	6:156777992:CGAGGCGGCTCT:C	1436:6:156777992:CGAGGCGGCTCT:C	LOVD	ARID1B	ENST00000350026.10:c.64_74del	ENSP00000055163.7:p.Glu22GlnfsTer206	c.64_74del	p.E22Qfs*206	Frameshift
1003	NM_003070.3:c.3475C>G	917	9:2115840:C:G	917:9:2115840:C:G	LOVD	SMARCA2	ENST00000349721.8:c.3475C>G	ENSP00000265773.5:p.Arg1159Gly	c.3475C>G	p.R1159G	Missense
1004	NM_003073.3:c.646G>A	1434	22:23816787:G:A	1434:22:23816787:G:A	LOVD	SMARCB1	ENST00000644036.2:c.646G>A	ENSP00000494049.2:p.Glu216Lys	c.646G>A	p.E216K	Missense
1005	NM_006015.4:c.6493G>T	1432	1:26780391:G:T	1432:1:26780391:G:T	LOVD	ARID1A	ENST00000324856.13:c.6493G>T	ENSP00000320485.7:p.Glu2165Ter	c.6493G>T	p.E2165*	Nonsense
1006	NM_020732.3:c.6233del	1430	6:157207373:CC:C	1430:6:157207373:CC:C	LOVD	ARID1B	ENST00000350026.10:c.6194del	ENSP00000055163.7:p.Pro2065LeufsTer21	c.6194del	p.P2065Lfs*21	Frameshift
1007	NM_020732.3:c.5394_5397del	1421	6:157206534:TTGTT:T	1421:6:157206534:TTGTT:T	LOVD	ARID1B	ENST00000350026.10:c.5355_5358del	ENSP00000055163.7:p.Phe1785LeufsTer52	c.5355_5358del	p.F1785Lfs*52	Frameshift
1008	NM_006015.4:c.3679G>T	1393	1:26772951:G:T	1393:1:26772951:G:T	LOVD	ARID1A	ENST00000324856.13:c.3679G>T	ENSP00000320485.7:p.Glu1227Ter	c.3679G>T	p.E1227*	Nonsense
1009	NM_020732.3:c.1222dup	1343	6:156779151:C:CC	1343:6:156779151:C:CC	LOVD	ARID1B	ENST00000350026.10:c.1222dup	ENSP00000055163.7:p.Gln408ProfsTer127	c.1222dup	p.Q408Pfs*127	Frameshift
1010	NM_006015.4:c.1113del	1341	1:26697515:GG:G	1341:1:26697515:GG:G	LOVD	ARID1A	ENST00000324856.13:c.1113del	ENSP00000320485.7:p.Gln372SerfsTer19	c.1113del	p.Q372Sfs*19	Frameshift
1011	NM_020732.3:c.361C>T	1233	6:156778290:C:T	1233:6:156778290:C:T	LOVD	ARID1B	ENST00000350026.10:c.361C>T	ENSP00000055163.7:p.Gln121Ter	c.361C>T	p.Q121*	Nonsense
1012	NM_003070.3:c.3220C>G	1220	9:2104097:C:G	1220:9:2104097:C:G	LOVD	SMARCA2	ENST00000349721.8:c.3220C>G	ENSP00000265773.5:p.Gln1074Glu	c.3220C>G	p.Q1074E	Missense
1013	NM_020732.3:c.5635del	1184	6:157206775:TG:T	1184:6:157206775:TG:T	LOVD	ARID1B	ENST00000350026.10:c.5596del	ENSP00000055163.7:p.Asp1866ThrfsTer95	c.5596del	p.D1866Tfs*95	Frameshift
1014	NM_020732.3:c.5635del	1183	6:157206775:TG:T	1183:6:157206775:TG:T	LOVD	ARID1B	ENST00000350026.10:c.5596del	ENSP00000055163.7:p.Asp1866ThrfsTer95	c.5596del	p.D1866Tfs*95	Frameshift
1015	NM_001128844.1:c.3380A>G	1151	19:11027948:A:G	1151:19:11027948:A:G	LOVD	SMARCA4	ENST00000344626.10:c.3380A>G	ENSP00000343896.4:p.Asp1127Gly	c.3380A>G	p.D1127G	Missense
1016	NM_020732.3:c.1259dup	1139	6:156779188:A:AA	1139:6:156779188:A:AA	LOVD	ARID1B	ENST00000350026.10:c.1259dup	ENSP00000055163.7:p.Asn420LysfsTer115	c.1259dup	p.N420Kfs*115	Frameshift
1017	678461	12987_p1	3:179581212:A:G	12987_p1:3:179581212:A:G	SSC Rare Inherited Variants	ACTL6A	ENST00000429709.7:c.1018A>G	ENSP00000397552.2:p.Ile340Val	c.1018A>G	p.I340V	Missense
1018	NM_006015.4:c.5458A>G	1125	1:26779356:A:G	1125:1:26779356:A:G	LOVD	ARID1A	ENST00000324856.13:c.5458A>G	ENSP00000320485.7:p.Asn1820Asp	c.5458A>G	p.N1820D	Missense
1019	NM_003073.3:c.1121G>A	1046	22:23834143:G:A	1046:22:23834143:G:A	LOVD	SMARCB1	ENST00000644036.2:c.1121G>A	ENSP00000494049.2:p.Arg374Gln	c.1121G>A	p.R374Q	Missense
1020	NM_020732.3:c.5968C>T	1009	6:157207109:C:T	1009:6:157207109:C:T	LOVD	ARID1B	ENST00000350026.10:c.5929C>T	ENSP00000055163.7:p.Arg1977Ter	c.5929C>T	p.R1977*	Nonsense
1021	NM_020732.3:c.5968C>T	1008	6:157207109:C:T	1008:6:157207109:C:T	LOVD	ARID1B	ENST00000350026.10:c.5929C>T	ENSP00000055163.7:p.Arg1977Ter	c.5929C>T	p.R1977*	Nonsense
1022	NM_020732.3:c.5968C>T	1007	6:157207109:C:T	1007:6:157207109:C:T	LOVD	ARID1B	ENST00000350026.10:c.5929C>T	ENSP00000055163.7:p.Arg1977Ter	c.5929C>T	p.R1977*	Nonsense
1023	NM_001101.3:c.587G>A	994	7:5528496:C:T	994:7:5528496:C:T	LOVD	ACTB	ENST00000493945.6:c.587G>A	ENSP00000494269.1:p.Arg196His	c.587G>A	p.R196H	Missense
1024	NM_020732.3:c.4009C>T	939	6:157196311:C:T	939:6:157196311:C:T	LOVD	ARID1B	ENST00000350026.10:c.3970C>T	ENSP00000055163.7:p.Arg1324Ter	c.3970C>T	p.R1324*	Nonsense
1025	NM_020732.3:c.4009C>T	937	6:157196311:C:T	937:6:157196311:C:T	LOVD	ARID1B	ENST00000350026.10:c.3970C>T	ENSP00000055163.7:p.Arg1324Ter	c.3970C>T	p.R1324*	Nonsense
1026	NM_001128844.1:c.3608G>A	928	19:11033351:G:A	928:19:11033351:G:A	LOVD	SMARCA4	ENST00000344626.10:c.3608G>A	ENSP00000343896.4:p.Arg1203His	c.3608G>A	p.R1203H	Missense
1027	NM_003070.3:c.3484C>A	924	9:2115849:C:A	924:9:2115849:C:A	LOVD	SMARCA2	ENST00000349721.8:c.3484C>A	ENSP00000265773.5:p.Arg1162Ser	c.3484C>A	p.R1162S	Missense
1028	NM_003070.3:c.3475C>G	918	9:2115840:C:G	918:9:2115840:C:G	LOVD	SMARCA2	ENST00000349721.8:c.3475C>G	ENSP00000265773.5:p.Arg1159Gly	c.3475C>G	p.R1159G	Missense
1029	NM_020732.3:c.4620C>A	2131	6:157201214:C:A	2131:6:157201214:C:A	LOVD	ARID1B	ENST00000350026.10:c.4581C>A	ENSP00000055163.7:p.Tyr1527Ter	c.4581C>A	p.Y1527*	Nonsense
1030	NM_020732.3:c.2598del	2167	6:157148669:GC:G	2167:6:157148669:GC:G	LOVD	ARID1B	ENST00000350026.10:c.2559del	ENSP00000055163.7:p.Tyr854ThrfsTer47	c.2559del	p.Y854Tfs*47	Frameshift
1031	301149_7:5528454:C:T	301149	7:5528454:C:T	301149:7:5528454:C:T	DECIPHER	ACTB	ENST00000493945.6:c.629G>A	ENSP00000494269.1:p.Arg210His	c.629G>A	p.R210H	Missense
1032	281602_6:157201013:TCCCTACCAGAACAGGCAGG:T	281602	6:157201013:TCCCTACCAGAACAGGCAGG:T	281602:6:157201013:TCCCTACCAGAACAGGCAGG:T	DECIPHER	ARID1B	ENST00000350026.10:c.4381_4399del	ENSP00000055163.7:p.Pro1461AlafsTer14	c.4381_4399del	p.P1461Afs*14	Frameshift
1033	281166_9:2086862:C:T	281166	9:2086862:C:T	281166:9:2086862:C:T	DECIPHER	SMARCA2	ENST00000349721.8:c.2560C>T	ENSP00000265773.5:p.His854Tyr	c.2560C>T	p.H854Y	Missense
1034	280971_12:45730053:T:TA	280971	12:45730053:T:TA	280971:12:45730053:T:TA	DECIPHER	ARID2	ENST00000334344.11:c.109dup	ENSP00000335044.6:p.Ile37AsnfsTer29	c.109dup	p.I37Nfs*29	Frameshift
1035	280956_9:2097415:A:C	280956	9:2097415:A:C	280956:9:2097415:A:C	DECIPHER	SMARCA2	ENST00000349721.8:c.3022A>C	ENSP00000265773.5:p.Thr1008Pro	c.3022A>C	p.T1008P	Missense
1036	280243_6:157200737:G:GC	280243	6:157200737:G:GC	280243:6:157200737:G:GC	DECIPHER	ARID1B	ENST00000350026.10:c.4109dup	ENSP00000055163.7:p.Ala1371SerfsTer75	c.4109dup	p.A1371Sfs*75	Frameshift
1037	280053_7:5528593:G:A	280053	7:5528593:G:A	280053:7:5528593:G:A	DECIPHER	ACTB	ENST00000493945.6:c.490C>T	ENSP00000494269.1:p.Pro164Ser	c.490C>T	p.P164S	Missense
1038	280050_12:45849641:C:T	280050	12:45849641:C:T	280050:12:45849641:C:T	DECIPHER	ARID2	ENST00000334344.11:c.1777C>T	ENSP00000335044.6:p.His593Tyr	c.1777C>T	p.H593Y	Missense
1039	279291_6:157167094:C:CT	279291	6:157167094:C:CT	279291:6:157167094:C:CT	DECIPHER	ARID1B	ENST00000350026.10:c.2896dup	ENSP00000055163.7:p.Tyr966LeufsTer10	c.2896dup	p.Y966Lfs*10	Frameshift
1040	279064_19:11025468:G:T	279064	19:11025468:G:T	279064:19:11025468:G:T	DECIPHER	SMARCA4	ENST00000344626.10:c.3128G>T	ENSP00000343896.4:p.Arg1043Leu	c.3128G>T	p.R1043L	Missense
1041	278907_1:26767838:G:T	278907	1:26767838:G:T	278907:1:26767838:G:T	DECIPHER	ARID1A	ENST00000324856.13:c.3037G>T	ENSP00000320485.7:p.Glu1013Ter	c.3037G>T	p.E1013*	Nonsense
1042	278124_7:5529344:G:C	278124	7:5529344:G:C	278124:7:5529344:G:C	DECIPHER	ACTB	ENST00000493945.6:c.180C>G	ENSP00000494269.1:p.Ser60Arg	c.180C>G	p.S60R	Missense
1043	277539_6:157203994:C:T	277539	6:157203994:C:T	277539:6:157203994:C:T	DECIPHER	ARID1B	ENST00000350026.10:c.4984C>T	ENSP00000055163.7:p.Gln1662Ter	c.4984C>T	p.Q1662*	Nonsense
1044	277274_9:2115849:C:T	277274	9:2115849:C:T	277274:9:2115849:C:T	DECIPHER	SMARCA2	ENST00000349721.8:c.3484C>T	ENSP00000265773.5:p.Arg1162Cys	c.3484C>T	p.R1162C	Missense
1045	277253_1:26767860:G:C	277253	1:26767860:G:C	277253:1:26767860:G:C	DECIPHER	ARID1A	ENST00000324856.13:c.3059G>C	ENSP00000320485.7:p.Arg1020Thr	c.3059G>C	p.R1020T	Missense
1046	277027_6:157207269:GC:G	277027	6:157207269:GC:G	277027:6:157207269:GC:G	DECIPHER	ARID1B	ENST00000350026.10:c.6090del	ENSP00000055163.7:p.Ser2030ArgfsTer56	c.6090del	p.S2030Rfs*56	Frameshift
1047	589167	589167	9:2123752:C:G	589167:9:2123752:C:G	ClinVar	SMARCA2	ENST00000349721.8:c.3796C>G	ENSP00000265773.5:p.Arg1266Gly	c.3796C>G	p.R1266G	Missense			germline				SCV000849795.3
1048	276863_6:157207631:G:T	276863	6:157207631:G:T	276863:6:157207631:G:T	DECIPHER	ARID1B	ENST00000350026.10:c.6451G>T	ENSP00000055163.7:p.Glu2151Ter	c.6451G>T	p.E2151*	Nonsense
1049	1047931	1047931	9:2181579:G:A	1047931:9:2181579:G:A	ClinVar	SMARCA2	ENST00000349721.8:c.4262G>A	ENSP00000265773.5:p.Arg1421Gln	c.4262G>A	p.R1421Q	Missense			germline				SCV001547260.1
1050	976210	976210	9:2182195:A:C	976210:9:2182195:A:C	ClinVar	SMARCA2	ENST00000349721.8:c.4414A>C	ENSP00000265773.5:p.Met1472Leu	c.4414A>C	p.M1472L	Missense			germline				SCV001429141.1
1051	276710_6:157189671:AC:A	276710	6:157189671:AC:A	276710:6:157189671:AC:A	DECIPHER	ARID1B	ENST00000350026.10:c.3547del	ENSP00000055163.7:p.Gln1183SerfsTer15	c.3547del	p.Q1183Sfs*15	Frameshift
1052	13447_p1-6-157206530-CTGTT-C	13447_p1	6:157206530:CTGTT:C	13447_p1:6:157206530:CTGTT:C	Aggregated De Novo Mutations (JK)	ARID1B	ENST00000350026.10:c.5355_5358del	ENSP00000055163.7:p.Phe1785LeufsTer52	c.5355_5358del	p.F1785Lfs*52	Frameshift
1053	276629_6:156935486:T:G	276629	6:156935486:T:G	276629:6:156935486:T:G	DECIPHER	ARID1B	ENST00000350026.10:c.1908T>G	ENSP00000055163.7:p.Tyr636Ter	c.1908T>G	p.Y636*	Nonsense
1054	276622_6:157203917:CT:C	276622	6:157203917:CT:C	276622:6:157203917:CT:C	DECIPHER	ARID1B	ENST00000350026.10:c.4908del	ENSP00000055163.7:p.Glu1637ArgfsTer34	c.4908del	p.E1637Rfs*34	Frameshift
1055	276431_6:157201165:C:A	276431	6:157201165:C:A	276431:6:157201165:C:A	DECIPHER	ARID1B	ENST00000350026.10:c.4532C>A	ENSP00000055163.7:p.Ser1511Ter	c.4532C>A	p.S1511*	Nonsense
1056	276161_6:157207044:A:C	276161	6:157207044:A:C	276161:6:157207044:A:C	DECIPHER	ARID1B	ENST00000350026.10:c.5864A>C	ENSP00000055163.7:p.His1955Pro	c.5864A>C	p.H1955P	Missense
1057	275776_6:157181176:C:T	275776	6:157181176:C:T	275776:6:157181176:C:T	DECIPHER	ARID1B	ENST00000350026.10:c.3304C>T	ENSP00000055163.7:p.Gln1102Ter	c.3304C>T	p.Q1102*	Nonsense
1058	281321_19:11021824:C:T	281321	19:11021824:C:T	281321:19:11021824:C:T	DECIPHER	SMARCA4	ENST00000344626.10:c.2716C>T	ENSP00000343896.4:p.Arg906Cys	c.2716C>T	p.R906C	Missense
1059	282348_19:11018971:G:A	282348	19:11018971:G:A	282348:19:11018971:G:A	DECIPHER	SMARCA4	ENST00000344626.10:c.2453G>A	ENSP00000343896.4:p.Trp818Ter	c.2453G>A	p.W818*	Nonsense
1060	275526_12:45811532:C:G	275526	12:45811532:C:G	275526:12:45811532:C:G	DECIPHER	ARID2	ENST00000334344.11:c.399C>G	ENSP00000335044.6:p.Tyr133Ter	c.399C>G	p.Y133*	Nonsense
1061	282603_1:26775008:C:T	282603	1:26775008:C:T	282603:1:26775008:C:T	DECIPHER	ARID1A	ENST00000324856.13:c.4781C>T	ENSP00000320485.7:p.Pro1594Leu	c.4781C>T	p.P1594L	Missense
1062	300506_19:11025437:A:G	300506	19:11025437:A:G	300506:19:11025437:A:G	DECIPHER	SMARCA4	ENST00000344626.10:c.3097A>G	ENSP00000343896.4:p.Lys1033Glu	c.3097A>G	p.K1033E	Missense
1063	300361_6:157201020:C:T	300361	6:157201020:C:T	300361:6:157201020:C:T	DECIPHER	ARID1B	ENST00000350026.10:c.4387C>T	ENSP00000055163.7:p.Gln1463Ter	c.4387C>T	p.Q1463*	Nonsense
1064	294467_6:157196248:G:T	294467	6:157196248:G:T	294467:6:157196248:G:T	DECIPHER	ARID1B	ENST00000350026.10:c.3907G>T	ENSP00000055163.7:p.Gly1303Ter	c.3907G>T	p.G1303*	Nonsense
1065	294237_6:156935517:G:T	294237	6:156935517:G:T	294237:6:156935517:G:T	DECIPHER	ARID1B	ENST00000350026.10:c.1939G>T	ENSP00000055163.7:p.Gly647Ter	c.1939G>T	p.G647*	Nonsense
1066	294218_6:157206485:AG:A	294218	6:157206485:AG:A	294218:6:157206485:AG:A	DECIPHER	ARID1B	ENST00000350026.10:c.5306del	ENSP00000055163.7:p.Ser1769IlefsTer8	c.5306del	p.S1769Ifs*8	Frameshift
1067	293950_7:5528566:G:A	293950	7:5528566:G:A	293950:7:5528566:G:A	DECIPHER	ACTB	ENST00000493945.6:c.517C>T	ENSP00000494269.1:p.His173Tyr	c.517C>T	p.H173Y	Missense
1068	293558_6:156829371:C:T	293558	6:156829371:C:T	293558:6:156829371:C:T	DECIPHER	ARID1B	ENST00000350026.10:c.1687C>T	ENSP00000055163.7:p.Gln563Ter	c.1687C>T	p.Q563*	Nonsense
1069	293520_19:11027903:T:C	293520	19:11027903:T:C	293520:19:11027903:T:C	DECIPHER	SMARCA4	ENST00000344626.10:c.3335T>C	ENSP00000343896.4:p.Met1112Thr	c.3335T>C	p.M1112T	Missense
1070	293293_12:56173767:G:A	293293	12:56173767:G:A	293293:12:56173767:G:A	DECIPHER	SMARCC2	ENST00000267064.8:c.1579C>T	ENSP00000267064.4:p.Pro527Ser	c.1579C>T	p.P527S	Missense
1071	SP0007383-1-26696715-C-G	SP0007383	1:26696715:C:G	SP0007383:1:26696715:C:G	Aggregated De Novo Mutations (JK)	ARID1A	ENST00000324856.13:c.312C>G	ENSP00000320485.7:p.Asn104Lys	c.312C>G	p.N104K	Missense
1072	292558_6:157206664:TCCTCG:T	292558	6:157206664:TCCTCG:T	292558:6:157206664:TCCTCG:T	DECIPHER	ARID1B	ENST00000350026.10:c.5486_5490del	ENSP00000055163.7:p.Pro1829GlnfsTer12	c.5486_5490del	p.P1829Qfs*12	Frameshift
1073	292484_12:45850323:G:GATAGTATAGCAATACTGATAGTATAGCTGTTAGTATTGCTGATAGTA	292484	12:45850323:G:GATAGTATAGCAATACTGATAGTATAGCTGTTAGTATTGCTGATAGTA	292484:12:45850323:G:GATAGTATAGCAATACTGATAGTATAGCTGTTAGTATTGCTGATAGTA	DECIPHER	ARID2	ENST00000334344.11:c.2200_2201insATAGTATAGCAATACTGATAGTATAGCTGTTAGTATTGCTGATAGTA	ENSP00000335044.6:p.Val734AspfsTer9	c.2200_2201insATAGTATAGCAATACTGATAGTATAGCTGTTAGTATTGCTGATAGTA	p.V734Dfs*9	Frameshift
1074	292025_7:5528649:G:C	292025	7:5528649:G:C	292025:7:5528649:G:C	DECIPHER	ACTB	ENST00000493945.6:c.434C>G	ENSP00000494269.1:p.Ser145Cys	c.434C>G	p.S145C	Missense
1075	291915_6:157206247:AG:A	291915	6:157206247:AG:A	291915:6:157206247:AG:A	DECIPHER	ARID1B	ENST00000350026.10:c.5068del	ENSP00000055163.7:p.Val1690TrpfsTer63	c.5068del	p.V1690Wfs*63	Frameshift
1076	291743_1:26767999:G:C	291743	1:26767999:G:C	291743:1:26767999:G:C	DECIPHER	ARID1A	ENST00000324856.13:c.3198G>C	ENSP00000320485.7:p.Gln1066His	c.3198G>C	p.Q1066H	Missense
1077	564298	SSC11785	19:10996344:G:C	SSC11785:19:10996344:G:C	SSC Rare Inherited Variants	SMARCA4	ENST00000344626.10:c.1725G>C	ENSP00000343896.4:p.Gln575His	c.1725G>C	p.Q575H	Missense
1078	291075_1:26767986:G:T	291075	1:26767986:G:T	291075:1:26767986:G:T	DECIPHER	ARID1A	ENST00000324856.13:c.3185G>T	ENSP00000320485.7:p.Gly1062Val	c.3185G>T	p.G1062V	Missense
1079	290265_6:157084894:C:T	290265	6:157084894:C:T	290265:6:157084894:C:T	DECIPHER	ARID1B	ENST00000350026.10:c.2231C>T	ENSP00000055163.7:p.Ala744Val	c.2231C>T	p.A744V	Missense
1080	287588_6:157201071:AT:A	287588	6:157201071:AT:A	287588:6:157201071:AT:A	DECIPHER	ARID1B	ENST00000350026.10:c.4439del	ENSP00000055163.7:p.Met1480ArgfsTer7	c.4439del	p.M1480Rfs*7	Frameshift
1081	287434_6:156778621:A:C	287434	6:156778621:A:C	287434:6:156778621:A:C	DECIPHER	ARID1B	ENST00000350026.10:c.692A>C	ENSP00000055163.7:p.Asn231Thr	c.692A>C	p.N231T	Missense
1082	286292_12:45851673:C:A	286292	12:45851673:C:A	286292:12:45851673:C:A	DECIPHER	ARID2	ENST00000334344.11:c.3550C>A	ENSP00000335044.6:p.Pro1184Thr	c.3550C>A	p.P1184T	Missense
1083	285047_1:26771228:T:C	285047	1:26771228:T:C	285047:1:26771228:T:C	DECIPHER	ARID1A	ENST00000324856.13:c.3308T>C	ENSP00000320485.7:p.Phe1103Ser	c.3308T>C	p.F1103S	Missense
1084	284274_6:157207306:G:A	284274	6:157207306:G:A	284274:6:157207306:G:A	DECIPHER	ARID1B	ENST00000350026.10:c.6126G>A	ENSP00000055163.7:p.Trp2042Ter	c.6126G>A	p.W2042*	Nonsense
1085	283099_7:5529360:C:G	283099	7:5529360:C:G	283099:7:5529360:C:G	DECIPHER	ACTB	ENST00000493945.6:c.164G>C	ENSP00000494269.1:p.Gly55Ala	c.164G>C	p.G55A	Missense
1086	282742_19:10994969:C:G	282742	19:10994969:C:G	282742:19:10994969:C:G	DECIPHER	SMARCA4	ENST00000344626.10:c.1561C>G	ENSP00000343896.4:p.Arg521Gly	c.1561C>G	p.R521G	Missense
1087	275756_19:11033350:C:T	275756	19:11033350:C:T	275756:19:11033350:C:T	DECIPHER	SMARCA4	ENST00000344626.10:c.3607C>T	ENSP00000343896.4:p.Arg1203Cys	c.3607C>T	p.R1203C	Missense
1088	275495_6:156779357:C:CAAGG	275495	6:156779357:C:CAAGG	275495:6:156779357:C:CAAGG	DECIPHER	ARID1B	ENST00000350026.10:c.1430_1433dup	ENSP00000055163.7:p.Asp478GlufsTer58	c.1430_1433dup	p.D478Efs*58	Frameshift
1089	NM_020732.3:c.2598del	2168	6:157148669:GC:G	2168:6:157148669:GC:G	LOVD	ARID1B	ENST00000350026.10:c.2559del	ENSP00000055163.7:p.Tyr854ThrfsTer47	c.2559del	p.Y854Tfs*47	Frameshift
1090	266333_19:11018998:C:T	266333	19:11018998:C:T	266333:19:11018998:C:T	DECIPHER	SMARCA4	ENST00000344626.10:c.2480C>T	ENSP00000343896.4:p.Pro827Leu	c.2480C>T	p.P827L	Missense
1091	265297_7:5529384:A:G	265297	7:5529384:A:G	265297:7:5529384:A:G	DECIPHER	ACTB	ENST00000493945.6:c.140T>C	ENSP00000494269.1:p.Met47Thr	c.140T>C	p.M47T	Missense
1092	263884_7:5527778:G:GC	263884	7:5527778:G:GC	263884:7:5527778:G:GC	DECIPHER	ACTB	ENST00000493945.6:c.1097dup	ENSP00000494269.1:p.Ser368LeufsTer13	c.1097dup	p.S368Lfs*13	Frameshift
1093	263830_12:45852567:C:T	263830	12:45852567:C:T	263830:12:45852567:C:T	DECIPHER	ARID2	ENST00000334344.11:c.4444C>T	ENSP00000335044.6:p.Gln1482Ter	c.4444C>T	p.Q1482*	Nonsense
1094	263780_6:157148739:GC:G	263780	6:157148739:GC:G	263780:6:157148739:GC:G	DECIPHER	ARID1B	ENST00000350026.10:c.2630del	ENSP00000055163.7:p.Pro877HisfsTer24	c.2630del	p.P877Hfs*24	Frameshift
1095	263474_6:156778794:G:A	263474	6:156778794:G:A	263474:6:156778794:G:A	DECIPHER	ARID1B	ENST00000350026.10:c.865G>A	ENSP00000055163.7:p.Gly289Arg	c.865G>A	p.G289R	Missense
1096	915172	915172	9:2191344:C:G	915172:9:2191344:C:G	ClinVar	SMARCA2	ENST00000349721.8:c.4673C>G	ENSP00000265773.5:p.Pro1558Arg	c.4673C>G	p.P1558R	Missense			germline				SCV001332420.1
1097	263348_12:45836821:CGGGTACTTCAGATTGCAGTGATTTTGAGAAATCTTTCCTTTGAGGA:C	263348	12:45836821:CGGGTACTTCAGATTGCAGTGATTTTGAGAAATCTTTCCTTTGAGGA:C	263348:12:45836821:CGGGTACTTCAGATTGCAGTGATTTTGAGAAATCTTTCCTTTGAGGA:C	DECIPHER	ARID2	ENST00000334344.11:c.857_902del	ENSP00000335044.6:p.Val286AlafsTer27	c.857_902del	p.V286Afs*27	Frameshift
1098	263120_6:156901471:AC:A	263120	6:156901471:AC:A	263120:6:156901471:AC:A	DECIPHER	ARID1B	ENST00000350026.10:c.1837del	ENSP00000055163.7:p.Gln613ArgfsTer42	c.1837del	p.Q613Rfs*42	Frameshift
1099	263053_1:26780427:G:C	263053	1:26780427:G:C	263053:1:26780427:G:C	DECIPHER	ARID1A	ENST00000324856.13:c.6529G>C	ENSP00000320485.7:p.Gly2177Arg	c.6529G>C	p.G2177R	Missense
1100	263032_19:11023594:G:A	263032	19:11023594:G:A	263032:19:11023594:G:A	DECIPHER	SMARCA4	ENST00000344626.10:c.2936G>A	ENSP00000343896.4:p.Arg979Gln	c.2936G>A	p.R979Q	Missense
1101	262941_6:157207149:AG:A	262941	6:157207149:AG:A	262941:6:157207149:AG:A	DECIPHER	ARID1B	ENST00000350026.10:c.5974del	ENSP00000055163.7:p.Val1992TrpfsTer16	c.5974del	p.V1992Wfs*16	Frameshift
1102	262786_1:26779062:C:T	262786	1:26779062:C:T	262786:1:26779062:C:T	DECIPHER	ARID1A	ENST00000324856.13:c.5164C>T	ENSP00000320485.7:p.Arg1722Ter	c.5164C>T	p.R1722*	Nonsense
1103	262750_19:11023591:G:A	262750	19:11023591:G:A	262750:19:11023591:G:A	DECIPHER	SMARCA4	ENST00000344626.10:c.2933G>A	ENSP00000343896.4:p.Arg978Gln	c.2933G>A	p.R978Q	Missense
1104	262643_6:157200737:GC:G	262643	6:157200737:GC:G	262643:6:157200737:GC:G	DECIPHER	ARID1B	ENST00000350026.10:c.4109del	ENSP00000055163.7:p.Pro1370GlnfsTer65	c.4109del	p.P1370Qfs*65	Frameshift
1105	262190_19:11013024:G:A	262190	19:11013024:G:A	262190:19:11013024:G:A	DECIPHER	SMARCA4	ENST00000344626.10:c.2350G>A	ENSP00000343896.4:p.Gly784Arg	c.2350G>A	p.G784R	Missense
1106	261629_6:156779331:C:T	261629	6:156779331:C:T	261629:6:156779331:C:T	DECIPHER	ARID1B	ENST00000350026.10:c.1402C>T	ENSP00000055163.7:p.Gln468Ter	c.1402C>T	p.Q468*	Nonsense
1107	260753_6:157133152:GCAGAGTAACTC:TCAGAGTAACTG	260753	6:157133152:GCAGAGTAACTC:TCAGAGTAACTG	260753:6:157133152:GCAGAGTAACTC:TCAGAGTAACTG	DECIPHER	ARID1B	ENST00000350026.10:c.2457_2468delinsTCAGAGTAACTG	ENSP00000055163.7:p.Gln819_Ser823delinsHisGlnSerAsnTer	c.2457_2468delinsTCAGAGTAACTG	p.Q819_S823delinsHQSN*	Nonsense
1108	260723_7:5528494:C:T	260723	7:5528494:C:T	260723:7:5528494:C:T	DECIPHER	ACTB	ENST00000493945.6:c.589G>A	ENSP00000494269.1:p.Gly197Ser	c.589G>A	p.G197S	Missense
1109	260242_7:5528533:C:A	260242	7:5528533:C:A	260242:7:5528533:C:A	DECIPHER	ACTB	ENST00000493945.6:c.550G>T	ENSP00000494269.1:p.Asp184Tyr	c.550G>T	p.D184Y	Missense
1110	260010_6:157148913:AGCAGTGAT:A	260010	6:157148913:AGCAGTGAT:A	260010:6:157148913:AGCAGTGAT:A	DECIPHER	ARID1B	ENST00000350026.10:c.2807_2814del	ENSP00000055163.7:p.Val936GlyfsTer37	c.2807_2814del	p.V936Gfs*37	Frameshift
1111	259221_7:5527764:T:C	259221	7:5527764:T:C	259221:7:5527764:T:C	DECIPHER	ACTB	ENST00000493945.6:c.1112A>G	ENSP00000494269.1:p.His371Arg	c.1112A>G	p.H371R	Missense
1112	NM_003073.3:c.84C>G	2213	22:23787253:C:G	2213:22:23787253:C:G	LOVD	SMARCB1	ENST00000644036.2:c.84C>G	ENSP00000494049.2:p.Ile28Met	c.84C>G	p.I28M	Missense
1113	611675	14665_p1	20:62172705:C:T	14665_p1:20:62172705:C:T	SSC Rare Inherited Variants	SS18L1	ENST00000331758.8:c.940C>T	ENSP00000333012.3:p.Gln314Ter	c.940C>T	p.Q314*	Nonsense
1114	NM_020732.3:c.6700_6701del	2185	6:157207840:TCT:T	2185:6:157207840:TCT:T	LOVD	ARID1B	ENST00000350026.10:c.6661_6662del	ENSP00000055163.7:p.Leu2221GlyfsTer7	c.6661_6662del	p.L2221Gfs*7	Frameshift
1115	NM_003070.3:c.3593T>G	2173	9:2115958:T:G	2173:9:2115958:T:G	LOVD	SMARCA2	ENST00000349721.8:c.3593T>G	ENSP00000265773.5:p.Val1198Gly	c.3593T>G	p.V1198G	Missense
1116	265539_12:45852807:C:CCAAG	265539	12:45852807:C:CCAAG	265539:12:45852807:C:CCAAG	DECIPHER	ARID2	ENST00000334344.11:c.4687_4690dup	ENSP00000335044.6:p.Thr1564LysfsTer5	c.4687_4690dup	p.T1564Kfs*5	Frameshift
1117	266631_6:157148864:TG:T	266631	6:157148864:TG:T	266631:6:157148864:TG:T	DECIPHER	ARID1B	ENST00000350026.10:c.2757del	ENSP00000055163.7:p.Pro920ArgfsTer6	c.2757del	p.P920Rfs*6	Frameshift
1118	275366_19:10989366:G:A	275366	19:10989366:G:A	275366:19:10989366:G:A	DECIPHER	SMARCA4	ENST00000344626.10:c.1168G>A	ENSP00000343896.4:p.Gly390Arg	c.1168G>A	p.G390R	Missense
1119	266722_1:26774817:T:A	266722	1:26774817:T:A	266722:1:26774817:T:A	DECIPHER	ARID1A	ENST00000324856.13:c.4590T>A	ENSP00000320485.7:p.Asp1530Glu	c.4590T>A	p.D1530E	Missense
1120	275340_1:26767951:C:A	275340	1:26767951:C:A	275340:1:26767951:C:A	DECIPHER	ARID1A	ENST00000324856.13:c.3150C>A	ENSP00000320485.7:p.Asp1050Glu	c.3150C>A	p.D1050E	Missense
1121	274394_7:100647507:T:TG	274394	7:100647507:T:TG	274394:7:100647507:T:TG	DECIPHER	ACTL6B	ENST00000160382.10:c.695dup	ENSP00000160382.5:p.Asn233LysfsTer17	c.695dup	p.N233Kfs*17	Frameshift
1122	813686	813686	9:2191337:A:G	813686:9:2191337:A:G	ClinVar	SMARCA2	ENST00000349721.8:c.4666A>G	ENSP00000265773.5:p.Lys1556Glu	c.4666A>G	p.K1556E	Missense			germline				SCV001164055.1
1123	273880_7:5528649:G:C	273880	7:5528649:G:C	273880:7:5528649:G:C	DECIPHER	ACTB	ENST00000493945.6:c.434C>G	ENSP00000494269.1:p.Ser145Cys	c.434C>G	p.S145C	Missense
1124	273160_6:157207477:TG:T	273160	6:157207477:TG:T	273160:6:157207477:TG:T	DECIPHER	ARID1B	ENST00000350026.10:c.6298del	ENSP00000055163.7:p.Ala2100LeufsTer3	c.6298del	p.A2100Lfs*3	Frameshift
1125	273027_19:10987731:G:C	273027	19:10987731:G:C	273027:19:10987731:G:C	DECIPHER	SMARCA4	ENST00000344626.10:c.925G>C	ENSP00000343896.4:p.Gly309Arg	c.925G>C	p.G309R	Missense
1126	272640_19:11033312:C:T	272640	19:11033312:C:T	272640:19:11033312:C:T	DECIPHER	SMARCA4	ENST00000344626.10:c.3569C>T	ENSP00000343896.4:p.Ala1190Val	c.3569C>T	p.A1190V	Missense
1127	577443	SSC02963	19:38218936:A:T	SSC02963:19:38218936:A:T	SSC Rare Inherited Variants	DPF1	ENST00000420980.8:c.421T>A	ENSP00000397354.3:p.Cys141Ser	c.421T>A	p.C141S	Missense
1128	272339_12:45850771:TCCCAA:T	272339	12:45850771:TCCCAA:T	272339:12:45850771:TCCCAA:T	DECIPHER	ARID2	ENST00000334344.11:c.2649_2653del	ENSP00000335044.6:p.Pro884SerfsTer65	c.2649_2653del	p.P884Sfs*65	Frameshift
1129	272231_9:2081995:C:T	272231	9:2081995:C:T	272231:9:2081995:C:T	DECIPHER	SMARCA2	ENST00000349721.8:c.2348C>T	ENSP00000265773.5:p.Ser783Leu	c.2348C>T	p.S783L	Missense
1130	SP0020053-6-157201143-AG-A	SP0020053	6:157201143:AG:A	SP0020053:6:157201143:AG:A	Aggregated De Novo Mutations (JK)	ARID1B	ENST00000350026.10:c.4511del	ENSP00000055163.7:p.Ser1504ThrfsTer62	c.4511del	p.S1504Tfs*62	Frameshift
1131	271566_7:5529565:G:T	271566	7:5529565:G:T	271566:7:5529565:G:T	DECIPHER	ACTB	ENST00000493945.6:c.93C>A	ENSP00000494269.1:p.Phe31Leu	c.93C>A	p.F31L	Missense
1132	271555_7:5528494:C:T	271555	7:5528494:C:T	271555:7:5528494:C:T	DECIPHER	ACTB	ENST00000493945.6:c.589G>A	ENSP00000494269.1:p.Gly197Ser	c.589G>A	p.G197S	Missense
1133	271233_6:157110561:G:A	271233	6:157110561:G:A	271233:6:157110561:G:A	DECIPHER	ARID1B	ENST00000350026.10:c.2332G>A	ENSP00000055163.7:p.Gly778Ser	c.2332G>A	p.G778S	Missense
1134	270265_19:10996370:A:C	270265	19:10996370:A:C	270265:19:10996370:A:C	DECIPHER	SMARCA4	ENST00000344626.10:c.1751A>C	ENSP00000343896.4:p.Lys584Thr	c.1751A>C	p.K584T	Missense
1135	270158_6:157181168:G:A	270158	6:157181168:G:A	270158:6:157181168:G:A	DECIPHER	ARID1B	ENST00000350026.10:c.3296G>A	ENSP00000055163.7:p.Gly1099Asp	c.3296G>A	p.G1099D	Missense
1136	268399_9:2123728:A:G	268399	9:2123728:A:G	268399:9:2123728:A:G	DECIPHER	SMARCA2	ENST00000349721.8:c.3772A>G	ENSP00000265773.5:p.Met1258Val	c.3772A>G	p.M1258V	Missense
1137	268297_6:157196208:C:CA	268297	6:157196208:C:CA	268297:6:157196208:C:CA	DECIPHER	ARID1B	ENST00000350026.10:c.3869dup	ENSP00000055163.7:p.Asn1290LysfsTer18	c.3869dup	p.N1290Kfs*18	Frameshift
1138	267982_6:157133052:AC:A	267982	6:157133052:AC:A	267982:6:157133052:AC:A	DECIPHER	ARID1B	ENST00000350026.10:c.2360del	ENSP00000055163.7:p.Pro787LeufsTer45	c.2360del	p.P787Lfs*45	Frameshift
1139	585674	SSC06454	19:47699403:C:T	SSC06454:19:47699403:C:T	SSC Rare Inherited Variants	BICRA	ENST00000396720.7:c.3593C>T	ENSP00000379946.2:p.Pro1198Leu	c.3593C>T	p.P1198L	Missense
1140	267629_12:45852021:AG:A	267629	12:45852021:AG:A	267629:12:45852021:AG:A	DECIPHER	ARID2	ENST00000334344.11:c.3899del	ENSP00000335044.6:p.Ser1300MetfsTer22	c.3899del	p.S1300Mfs*22	Frameshift
1141	267400_1:26766511:C:T	267400	1:26766511:C:T	267400:1:26766511:C:T	DECIPHER	ARID1A	ENST00000324856.13:c.2933C>T	ENSP00000320485.7:p.Ala978Val	c.2933C>T	p.A978V	Missense
1142	267395_12:45837534:A:AT	267395	12:45837534:A:AT	267395:12:45837534:A:AT	DECIPHER	ARID2	ENST00000334344.11:c.1158dup	ENSP00000335044.6:p.Asn387Ter	c.1158dup	p.N387*	Nonsense
1143	267004_7:5527759:T:A	267004	7:5527759:T:A	267004:7:5527759:T:A	DECIPHER	ACTB	ENST00000493945.6:c.1117A>T	ENSP00000494269.1:p.Lys373Ter	c.1117A>T	p.K373*	Nonsense
1144	292305_6:156778874:A:AGGAGGAGGAGGCAGC	292305	6:156778874:A:AGGAGGAGGAGGCAGC	292305:6:156778874:A:AGGAGGAGGAGGCAGC	DECIPHER	ARID1B	ENST00000350026.10:c.957_971dup	ENSP00000055163.7:p.Ser320_Gly324dup	c.957_971dup	p.S320_G324dup	Inframeshift
1145	1106678	1106678	19:47694310:GC:A	1106678:19:47694310:GC:A	ClinVar	BICRA	ENST00000396720.7:c.2479_2480delinsA	ENSP00000379946.2:p.Ala827ThrfsTer15	c.2479_2480delinsA	p.A827Tfs*15	Frameshift			de novo,germline				SCV001748858.1,SCV001634283.1
1146	537775	537775	19:11041512:C:T	537775:19:11041512:C:T	ClinVar	SMARCA4	ENST00000344626.10:c.4376C>T	ENSP00000343896.4:p.Thr1459Ile	c.4376C>T	p.T1459I	Missense			unknown,germline				SCV000896708.1,SCV002056936.1
1147	280515	280515	6:157206703:TAGAA:T	280515:6:157206703:TAGAA:T	ClinVar	ARID1B	ENST00000350026.10:c.5531_5534del	ENSP00000055163.7:p.Lys1844SerfsTer17	c.5531_5534del	p.K1844Sfs*17	Frameshift			de novo,germline,germline,germline,de novo				SCV000898142.1,SCV002054292.1,SCV001445124.1,SCV000593414.1,SCV001482531.1
1148	981926	981926	6:157207376:CAG:C	981926:6:157207376:CAG:C	ClinVar	ARID1B	ENST00000350026.10:c.6200_6201del	ENSP00000055163.7:p.Arg2067ThrfsTer8	c.6200_6201del	p.R2067Tfs*8	Frameshift			de novo				SCV001438329.1
1149	985586	985586	6:157207371:C:A	985586:6:157207371:C:A	ClinVar	ARID1B	ENST00000350026.10:c.6191C>A	ENSP00000055163.7:p.Ser2064Ter	c.6191C>A	p.S2064*	Nonsense			germline				SCV001444745.1
1150	932092	932092	6:157207364:G:T	932092:6:157207364:G:T	ClinVar	ARID1B	ENST00000350026.10:c.6184G>T	ENSP00000055163.7:p.Val2062Phe	c.6184G>T	p.V2062F	Missense			unknown				SCV001370295.2
1151	589546	589546	6:157207359:A:C	589546:6:157207359:A:C	ClinVar	ARID1B	ENST00000350026.10:c.6179A>C	ENSP00000055163.7:p.Asn2060Thr	c.6179A>C	p.N2060T	Missense			germline				SCV000850501.3
1152	1177331	1177331	6:157207336:TC:T	1177331:6:157207336:TC:T	ClinVar	ARID1B	ENST00000350026.10:c.6159del	ENSP00000055163.7:p.Pro2055GlnfsTer31	c.6159del	p.P2055Qfs*31	Frameshift			de novo				SCV001748880.1
1153	996787	996787	6:157207182:G:A	996787:6:157207182:G:A	ClinVar	ARID1B	ENST00000350026.10:c.6002G>A	ENSP00000055163.7:p.Trp2001Ter	c.6002G>A	p.W2001*	Nonsense			unknown				SCV001524639.1
1154	1177317	1177317	6:157207181:TG:T	1177317:6:157207181:TG:T	ClinVar	ARID1B	ENST00000350026.10:c.6004del	ENSP00000055163.7:p.Asp2002ThrfsTer6	c.6004del	p.D2002Tfs*6	Frameshift			unknown				SCV001748852.1
1155	521515	521515	6:157207180:G:A	521515:6:157207180:G:A	ClinVar	ARID1B	ENST00000350026.10:c.6000G>A	ENSP00000055163.7:p.Trp2000Ter	c.6000G>A	p.W2000*	Nonsense			germline				SCV000742142.2
1156	689678	689678	6:157207035:T:C	689678:6:157207035:T:C	ClinVar	ARID1B	ENST00000350026.10:c.5855T>C	ENSP00000055163.7:p.Met1952Thr	c.5855T>C	p.M1952T	Missense			de novo,de novo				SCV002505753.1,SCV000992630.1
1157	689678	689678	6:157207035:T:C	689678:6:157207035:T:C	ClinVar	ARID1B	ENST00000350026.10:c.5855T>C	ENSP00000055163.7:p.Met1952Thr	c.5855T>C	p.M1952T	Missense			de novo,de novo				SCV002505753.1,SCV000992630.1
1158	985846	985846	6:157206963:TG:T	985846:6:157206963:TG:T	ClinVar	ARID1B	ENST00000350026.10:c.5785del	ENSP00000055163.7:p.Ala1929LeufsTer32	c.5785del	p.A1929Lfs*32	Frameshift			germline				SCV001445144.1
1159	985914	985914	6:157206953:C:T	985914:6:157206953:C:T	ClinVar	ARID1B	ENST00000350026.10:c.5773C>T	ENSP00000055163.7:p.Gln1925Ter	c.5773C>T	p.Q1925*	Nonsense			germline				SCV001445256.1
1160	488678	488678	6:157206917:C:T	488678:6:157206917:C:T	ClinVar	ARID1B	ENST00000350026.10:c.5737C>T	ENSP00000055163.7:p.Arg1913Ter	c.5737C>T	p.R1913*	Nonsense			de novo,germline				SCV001748851.1,SCV002054294.1
1161	488678	488678	6:157206917:C:T	488678:6:157206917:C:T	ClinVar	ARID1B	ENST00000350026.10:c.5737C>T	ENSP00000055163.7:p.Arg1913Ter	c.5737C>T	p.R1913*	Nonsense			de novo,germline				SCV001748851.1,SCV002054294.1
1162	588202	588202	6:157206896:C:A	588202:6:157206896:C:A	ClinVar	ARID1B	ENST00000350026.10:c.5716C>A	ENSP00000055163.7:p.Leu1906Met	c.5716C>A	p.L1906M	Missense			germline				SCV000847683.3
1163	122704	SSC07541	3:47686050:A:G	SSC07541:3:47686050:A:G	SSC Rare Inherited Variants	SMARCC1	ENST00000254480.10:c.1384T>C	ENSP00000254480.5:p.Cys462Arg	c.1384T>C	p.C462R	Missense
1164	A140275-6-156779466-T-C	A140275	6:156779466:T:C	A140275:6:156779466:T:C	Aggregated De Novo Mutations (JK)	ARID1B	ENST00000350026.10:c.1537T>C	ENSP00000055163.7:p.Ser513Pro	c.1537T>C	p.S513P	Missense
1165	827774	827774	9:2088540:G:A	827774:9:2088540:G:A	ClinVar	SMARCA2	ENST00000349721.8:c.2810G>A	ENSP00000265773.5:p.Arg937His	c.2810G>A	p.R937H	Missense			de novo,germline,unknown				SCV001169160.1,SCV001443896.1,SCV001522621.1
1166	1177316	1177316	6:157206856:TGG:T	1177316:6:157206856:TGG:T	ClinVar	ARID1B	ENST00000350026.10:c.5677_5678del	ENSP00000055163.7:p.Gly1893TyrfsTer37	c.5677_5678del	p.G1893Yfs*37	Frameshift			de novo				SCV001748850.1
1167	1177315	1177315	6:157206826:GC:G	1177315:6:157206826:GC:G	ClinVar	ARID1B	ENST00000350026.10:c.5650del	ENSP00000055163.7:p.Gln1884ArgfsTer77	c.5650del	p.Q1884Rfs*77	Frameshift			de novo				SCV001748849.1
1168	127901	SSC02599	3:52550796:G:T	SSC02599:3:52550796:G:T	SSC Rare Inherited Variants	PBRM1	ENST00000296302.11:c.4631C>A	ENSP00000296302.7:p.Ala1544Asp	c.4631C>A	p.A1544D	Missense
1169	CC1262_201-12-45836897-G-A	CC1262_201	12:45836897:G:A	CC1262_201:12:45836897:G:A	Aggregated De Novo Mutations (JK)	ARID2	ENST00000334344.11:c.929G>A	ENSP00000335044.6:p.Arg310His	c.929G>A	p.R310H	Missense
1170	982759	982759	6:157206796:AG:A	982759:6:157206796:AG:A	ClinVar	ARID1B	ENST00000350026.10:c.5620del	ENSP00000055163.7:p.Ala1874HisfsTer87	c.5620del	p.A1874Hfs*87	Frameshift			de novo				SCV001440274.2
1171	589566	589566	6:157206724:C:CA	589566:6:157206724:C:CA	ClinVar	ARID1B	ENST00000350026.10:c.5547dup	ENSP00000055163.7:p.Gly1850ArgfsTer4	c.5547dup	p.G1850Rfs*4	Frameshift			germline				SCV000850528.3
1172	280515	280515	6:157206703:TAGAA:T	280515:6:157206703:TAGAA:T	ClinVar	ARID1B	ENST00000350026.10:c.5531_5534del	ENSP00000055163.7:p.Lys1844SerfsTer17	c.5531_5534del	p.K1844Sfs*17	Frameshift			de novo,germline,germline,germline,de novo				SCV000898142.1,SCV002054292.1,SCV001445124.1,SCV000593414.1,SCV001482531.1
1173	974620	974620	6:157207389:T:C	974620:6:157207389:T:C	ClinVar	ARID1B	ENST00000350026.10:c.6209T>C	ENSP00000055163.7:p.Leu2070Pro	c.6209T>C	p.L2070P	Missense			de novo				SCV001426283.1
1174	488470	488470	6:157207393:G:GACCCTCTGTAAACTCAGTATCCAGGACA	488470:6:157207393:G:GACCCTCTGTAAACTCAGTATCCAGGACA	ClinVar	ARID1B	ENST00000350026.10:c.6215_6242dup	ENSP00000055163.7:p.Asn2082ProfsTer3	c.6215_6242dup	p.N2082Pfs*3	Frameshift			germline				SCV000680144.1
1175	267263	267263	6:157207394:ACC:A	267263:6:157207394:ACC:A	ClinVar	ARID1B	ENST00000350026.10:c.6216_6217del	ENSP00000055163.7:p.Cys2074Ter	c.6216_6217del	p.C2074*	Nonsense			de novo				SCV000328184.1
1176	931491	931491	6:157207669:G:GC	931491:6:157207669:G:GC	ClinVar	ARID1B	ENST00000350026.10:c.6490dup	ENSP00000055163.7:p.His2164ProfsTer15	c.6490dup	p.H2164Pfs*15	Frameshift			unknown				SCV001368859.2
1177	635104	635104	7:100647479:G:A	635104:7:100647479:G:A	ClinVar	ACTL6B	ENST00000160382.10:c.724C>T	ENSP00000160382.5:p.Gln242Ter	c.724C>T	p.Q242*	Nonsense			unknown,germline				SCV000996406.1,SCV000924557.2
1178	635104	635104	7:100647479:G:A	635104:7:100647479:G:A	ClinVar	ACTL6B	ENST00000160382.10:c.724C>T	ENSP00000160382.5:p.Gln242Ter	c.724C>T	p.Q242*	Nonsense			unknown,germline				SCV000996406.1,SCV000924557.2
1179	827770	827770	9:2088516:A:T	827770:9:2088516:A:T	ClinVar	SMARCA2	ENST00000349721.8:c.2786A>T	ENSP00000265773.5:p.Glu929Val	c.2786A>T	p.E929V	Missense			de novo,de novo,germline				SCV001437900.1,SCV001169158.1,SCV001572901.1
1180	692141	692141	7:100647055:G:C	692141:7:100647055:G:C	ClinVar	ACTL6B	ENST00000160382.10:c.852C>G	ENSP00000160382.5:p.Tyr284Ter	c.852C>G	p.Y284*	Nonsense			germline				SCV001190865.1
1181	982902	982902	7:100646768:C:G	982902:7:100646768:C:G	ClinVar	ACTL6B	ENST00000160382.10:c.1000G>C	ENSP00000160382.5:p.Asp334His	c.1000G>C	p.D334H	Missense			unknown				SCV001440570.1
1182	828105	828105	7:100646577:G:A	828105:7:100646577:G:A	ClinVar	ACTL6B	ENST00000160382.10:c.1087C>T	ENSP00000160382.5:p.Arg363Ter	c.1087C>T	p.R363*	Nonsense			germline				SCV001190719.1
1183	1177328	1177328	7:100643267:G:T	1177328:7:100643267:G:T	ClinVar	ACTL6B	ENST00000160382.10:c.1260C>A	ENSP00000160382.5:p.Cys420Ter	c.1260C>A	p.C420*	Nonsense			unknown				SCV001748874.1
1184	599301	599301	7:100643251:GGCACTTTCGCTCCAC:G	599301:7:100643251:GGCACTTTCGCTCCAC:G	ClinVar	ACTL6B	ENST00000160382.10:c.1261_1275del	ENSP00000160382.5:p.Val421_Cys425del	c.1261_1275del	p.V421_C425del	Inframeshift			germline				SCV000863976.1
1185	560954	560954	6:157207840:TC:T	560954:6:157207840:TC:T	ClinVar	ARID1B	ENST00000350026.10:c.6661del	ENSP00000055163.7:p.Leu2221TrpfsTer27	c.6661del	p.L2221Wfs*27	Frameshift			de novo,de novo				SCV000807358.1,SCV001748883.1
1186	560954	560954	6:157207840:TC:T	560954:6:157207840:TC:T	ClinVar	ARID1B	ENST00000350026.10:c.6661del	ENSP00000055163.7:p.Leu2221TrpfsTer27	c.6661del	p.L2221Wfs*27	Frameshift			de novo,de novo				SCV000807358.1,SCV001748883.1
1187	998030	998030	6:157207824:C:G	998030:6:157207824:C:G	ClinVar	ARID1B	ENST00000350026.10:c.6644C>G	ENSP00000055163.7:p.Ser2215Ter	c.6644C>G	p.S2215*	Nonsense			de novo				SCV001482358.1
1188	802287	802287	6:157207667:CA:C	802287:6:157207667:CA:C	ClinVar	ARID1B	ENST00000350026.10:c.6488del	ENSP00000055163.7:p.Gln2163ArgfsTer17	c.6488del	p.Q2163Rfs*17	Frameshift			unknown				SCV001137266.1
1189	521375	521375	6:157207463:C:T	521375:6:157207463:C:T	ClinVar	ARID1B	ENST00000350026.10:c.6283C>T	ENSP00000055163.7:p.Gln2095Ter	c.6283C>T	p.Q2095*	Nonsense			germline				SCV000741930.2
1190	978388	978388	6:157207665:GC:G	978388:6:157207665:GC:G	ClinVar	ARID1B	ENST00000350026.10:c.6487del	ENSP00000055163.7:p.Gln2163SerfsTer17	c.6487del	p.Q2163Sfs*17	Frameshift			de novo				SCV001433552.1
1191	635084	635084	6:157207611:GA:G	635084:6:157207611:GA:G	ClinVar	ARID1B	ENST00000350026.10:c.6434del	ENSP00000055163.7:p.Asn2145ThrfsTer2	c.6434del	p.N2145Tfs*2	Frameshift			germline				SCV000924545.1
1192	992656	992656	6:157207606:C:G	992656:6:157207606:C:G	ClinVar	ARID1B	ENST00000350026.10:c.6426C>G	ENSP00000055163.7:p.Ser2142Arg	c.6426C>G	p.S2142R	Missense			unknown				SCV001468301.1
1193	31209	31209	6:157207602:GAAGCATTGGAA:G	31209:6:157207602:GAAGCATTGGAA:G	ClinVar	ARID1B	ENST00000350026.10:c.6424_6434del	ENSP00000055163.7:p.Ser2142LeufsTer33	c.6424_6434del	p.S2142Lfs*33	Frameshift			germline				SCV000045499.4
1194	973143	973143	6:157207594:GC:G	973143:6:157207594:GC:G	ClinVar	ARID1B	ENST00000350026.10:c.6415del	ENSP00000055163.7:p.Gln2139ArgfsTer8	c.6415del	p.Q2139Rfs*8	Frameshift			de novo				SCV001423516.1
1195	827770	827770	9:2088516:A:T	827770:9:2088516:A:T	ClinVar	SMARCA2	ENST00000349721.8:c.2786A>T	ENSP00000265773.5:p.Glu929Val	c.2786A>T	p.E929V	Missense			de novo,de novo,germline				SCV001437900.1,SCV001169158.1,SCV001572901.1
1196	827770	827770	9:2088516:A:T	827770:9:2088516:A:T	ClinVar	SMARCA2	ENST00000349721.8:c.2786A>T	ENSP00000265773.5:p.Glu929Val	c.2786A>T	p.E929V	Missense			de novo,de novo,germline				SCV001437900.1,SCV001169158.1,SCV001572901.1
1197	448984	448984	6:157207523:C:T	448984:6:157207523:C:T	ClinVar	ARID1B	ENST00000350026.10:c.6343C>T	ENSP00000055163.7:p.Arg2115Ter	c.6343C>T	p.R2115*	Nonsense			germline,unknown,germline				SCV001423633.1,SCV001934404.1,SCV002054299.1
1198	448984	448984	6:157207523:C:T	448984:6:157207523:C:T	ClinVar	ARID1B	ENST00000350026.10:c.6343C>T	ENSP00000055163.7:p.Arg2115Ter	c.6343C>T	p.R2115*	Nonsense			germline,unknown,germline				SCV001423633.1,SCV001934404.1,SCV002054299.1
1199	448984	448984	6:157207523:C:T	448984:6:157207523:C:T	ClinVar	ARID1B	ENST00000350026.10:c.6343C>T	ENSP00000055163.7:p.Arg2115Ter	c.6343C>T	p.R2115*	Nonsense			germline,unknown,germline				SCV001423633.1,SCV001934404.1,SCV002054299.1
1200	374240	374240	6:157207496:GT:G	374240:6:157207496:GT:G	ClinVar	ARID1B	ENST00000350026.10:c.6318del	ENSP00000055163.7:p.Asp2108IlefsTer24	c.6318del	p.D2108Ifs*24	Frameshift			de novo				SCV000493095.1
1201	280515	280515	6:157206703:TAGAA:T	280515:6:157206703:TAGAA:T	ClinVar	ARID1B	ENST00000350026.10:c.5531_5534del	ENSP00000055163.7:p.Lys1844SerfsTer17	c.5531_5534del	p.K1844Sfs*17	Frameshift			de novo,germline,germline,germline,de novo				SCV000898142.1,SCV002054292.1,SCV001445124.1,SCV000593414.1,SCV001482531.1
1202	280515	280515	6:157206703:TAGAA:T	280515:6:157206703:TAGAA:T	ClinVar	ARID1B	ENST00000350026.10:c.5531_5534del	ENSP00000055163.7:p.Lys1844SerfsTer17	c.5531_5534del	p.K1844Sfs*17	Frameshift			de novo,germline,germline,germline,de novo				SCV000898142.1,SCV002054292.1,SCV001445124.1,SCV000593414.1,SCV001482531.1
1203	635105	635105	7:100648608:A:G	635105:7:100648608:A:G	ClinVar	ACTL6B	ENST00000160382.10:c.617T>C	ENSP00000160382.5:p.Leu206Pro	c.617T>C	p.L206P	Missense			unknown,germline				SCV000996407.1,SCV001190872.1
1204	280515	280515	6:157206703:TAGAA:T	280515:6:157206703:TAGAA:T	ClinVar	ARID1B	ENST00000350026.10:c.5531_5534del	ENSP00000055163.7:p.Lys1844SerfsTer17	c.5531_5534del	p.K1844Sfs*17	Frameshift			de novo,germline,germline,germline,de novo				SCV000898142.1,SCV002054292.1,SCV001445124.1,SCV000593414.1,SCV001482531.1
1205	800905	800905	6:157201448:AG:A	800905:6:157201448:AG:A	ClinVar	ARID1B	ENST00000350026.10:c.4816del	ENSP00000055163.7:p.Val1606SerfsTer2	c.4816del	p.V1606Sfs*2	Frameshift			de novo,germline				SCV001748844.1,SCV001133067.1
1206	588815	588815	6:157201407:G:A	588815:6:157201407:G:A	ClinVar	ARID1B	ENST00000350026.10:c.4774G>A	ENSP00000055163.7:p.Glu1592Lys	c.4774G>A	p.E1592K	Missense			germline,germline				SCV000849073.3,SCV002054259.1
1207	588815	588815	6:157201407:G:A	588815:6:157201407:G:A	ClinVar	ARID1B	ENST00000350026.10:c.4774G>A	ENSP00000055163.7:p.Glu1592Lys	c.4774G>A	p.E1592K	Missense			germline,germline				SCV000849073.3,SCV002054259.1
1208	931676	931676	6:157201317:C:G	931676:6:157201317:C:G	ClinVar	ARID1B	ENST00000350026.10:c.4684C>G	ENSP00000055163.7:p.Leu1562Val	c.4684C>G	p.L1562V	Missense			unknown				SCV001369456.2
1209	588947	588947	6:157201267:C:G	588947:6:157201267:C:G	ClinVar	ARID1B	ENST00000350026.10:c.4634C>G	ENSP00000055163.7:p.Ser1545Cys	c.4634C>G	p.S1545C	Missense			germline				SCV000849324.3
1210	1029467	1029467	6:157201251:G:T	1029467:6:157201251:G:T	ClinVar	ARID1B	ENST00000350026.10:c.4618G>T	ENSP00000055163.7:p.Ala1540Ser	c.4618G>T	p.A1540S	Missense			unknown				SCV001522538.1
1211	973145	973145	6:157201215:C:T	973145:6:157201215:C:T	ClinVar	ARID1B	ENST00000350026.10:c.4582C>T	ENSP00000055163.7:p.Gln1528Ter	c.4582C>T	p.Q1528*	Nonsense			de novo				SCV001423520.1
1212	31217	31217	6:157201212:TACCAGACGCC:T	31217:6:157201212:TACCAGACGCC:T	ClinVar	ARID1B	ENST00000350026.10:c.4583_4592del	ENSP00000055163.7:p.Gln1528ArgfsTer35	c.4583_4592del	p.Q1528Rfs*35	Frameshift			germline				SCV000045507.3
1213	560952	560952	6:157201130:G:A	560952:6:157201130:G:A	ClinVar	ARID1B	ENST00000350026.10:c.4497G>A	ENSP00000055163.7:p.Trp1499Ter	c.4497G>A	p.W1499*	Nonsense			de novo				SCV000807354.1
1214	931887	931887	6:157201119:G:A	931887:6:157201119:G:A	ClinVar	ARID1B	ENST00000350026.10:c.4486G>A	ENSP00000055163.7:p.Glu1496Lys	c.4486G>A	p.E1496K	Missense			unknown				SCV001369863.2
1215	521539	521539	6:157201064:C:G	521539:6:157201064:C:G	ClinVar	ARID1B	ENST00000350026.10:c.4431C>G	ENSP00000055163.7:p.Tyr1477Ter	c.4431C>G	p.Y1477*	Nonsense			germline				SCV000742176.2
1216	985802	985802	6:157201006:T:C	985802:6:157201006:T:C	ClinVar	ARID1B	ENST00000350026.10:c.4373T>C	ENSP00000055163.7:p.Met1458Thr	c.4373T>C	p.M1458T	Missense			germline				SCV001445076.1
1217	126332	126332	6:157200967:AG:A	126332:6:157200967:AG:A	ClinVar	ARID1B	ENST00000350026.10:c.4338del	ENSP00000055163.7:p.Pro1447LeufsTer34	c.4338del	p.P1447Lfs*34	Frameshift			germline				SCV000147834.1
1218	981687	981687	6:157200885:A:AGGATGCAG	981687:6:157200885:A:AGGATGCAG	ClinVar	ARID1B	ENST00000350026.10:c.4255_4262dup	ENSP00000055163.7:p.Pro1422CysfsTer16	c.4255_4262dup	p.P1422Cfs*16	Frameshift			de novo				SCV001438249.1
1219	1033957	1033957	6:157200862:A:G	1033957:6:157200862:A:G	ClinVar	ARID1B	ENST00000350026.10:c.4229A>G	ENSP00000055163.7:p.Tyr1410Cys	c.4229A>G	p.Y1410C	Missense			unknown				SCV001529915.1
1220	1065335	1065335	6:157200843:AG:A	1065335:6:157200843:AG:A	ClinVar	ARID1B	ENST00000350026.10:c.4212del	ENSP00000055163.7:p.Arg1404SerfsTer31	c.4212del	p.R1404Sfs*31	Frameshift			germline				SCV001572783.1
1221	3F899-9-2104169-G-C	3F899	9:2104169:G:C	3F899:9:2104169:G:C	Aggregated De Novo Mutations (JK)	SMARCA2	ENST00000349721.8:c.3292G>C	ENSP00000265773.5:p.Gly1098Arg	c.3292G>C	p.G1098R	Missense
1222	127947	SSC06966	3:52634798:C:T	SSC06966:3:52634798:C:T	SSC Rare Inherited Variants	PBRM1	ENST00000296302.11:c.1105G>A	ENSP00000296302.7:p.Gly369Arg	c.1105G>A	p.G369R	Missense
1223	1177312	1177312	6:157200816:GGA:G	1177312:6:157200816:GGA:G	ClinVar	ARID1B	ENST00000350026.10:c.4185_4186del	ENSP00000055163.7:p.Gly1396LeufsTer49	c.4185_4186del	p.G1396Lfs*49	Frameshift			de novo				SCV001748842.1
1224	208654	208654	6:157200764:CAT:C	208654:6:157200764:CAT:C	ClinVar	ARID1B	ENST00000350026.10:c.4132_4133del	ENSP00000055163.7:p.Met1378ValfsTer67	c.4132_4133del	p.M1378Vfs*67	Frameshift			germline				SCV000244102.3
1225	1177311	1177311	6:157200754:A:AC	1177311:6:157200754:A:AC	ClinVar	ARID1B	ENST00000350026.10:c.4122dup	ENSP00000055163.7:p.Glu1375ArgfsTer71	c.4122dup	p.E1375Rfs*71	Frameshift			de novo				SCV001748841.1
1226	126331	126331	6:157198899:C:T	126331:6:157198899:C:T	ClinVar	ARID1B	ENST00000350026.10:c.4063C>T	ENSP00000055163.7:p.Gln1355Ter	c.4063C>T	p.Q1355*	Nonsense			germline				SCV000147833.1
1227	ASC_CA_181_A-9-2115855-G-T	ASC_CA_181_A	9:2115855:G:T	ASC_CA_181_A:9:2115855:G:T	Aggregated De Novo Mutations (JK)	SMARCA2	ENST00000349721.8:c.3490G>T	ENSP00000265773.5:p.Gly1164Trp	c.3490G>T	p.G1164W	Missense
1228	1177310	1177310	6:157198871:T:TGG	1177310:6:157198871:T:TGG	ClinVar	ARID1B	ENST00000350026.10:c.4036_4037dup	ENSP00000055163.7:p.Gly1347GlufsTer89	c.4036_4037dup	p.G1347Efs*89	Frameshift			de novo				SCV001748839.1
1229	976071	976071	9:2088582:A:G	976071:9:2088582:A:G	ClinVar	SMARCA2	ENST00000349721.8:c.2852A>G	ENSP00000265773.5:p.Lys951Arg	c.2852A>G	p.K951R	Missense			germline				SCV001428872.1
1230	800905	800905	6:157201448:AG:A	800905:6:157201448:AG:A	ClinVar	ARID1B	ENST00000350026.10:c.4816del	ENSP00000055163.7:p.Val1606SerfsTer2	c.4816del	p.V1606Sfs*2	Frameshift			de novo,germline				SCV001748844.1,SCV001133067.1
1231	520741	520741	6:157201481:A:AG	520741:6:157201481:A:AG	ClinVar	ARID1B	ENST00000350026.10:c.4849dup	ENSP00000055163.7:p.Asp1617GlyfsTer6	c.4849dup	p.D1617Gfs*6	Frameshift			germline				SCV000740996.2
1232	560953	560953	6:157201482:GA:G	560953:6:157201482:GA:G	ClinVar	ARID1B	ENST00000350026.10:c.4850del	ENSP00000055163.7:p.Asp1617ValfsTer10	c.4850del	p.D1617Vfs*10	Frameshift			de novo,de novo				SCV001748846.1,SCV000807356.1
1233	689668	689668	6:157206405:CAGAA:C	689668:6:157206405:CAGAA:C	ClinVar	ARID1B	ENST00000350026.10:c.5228_5231del	ENSP00000055163.7:p.Glu1743AlafsTer9	c.5228_5231del	p.E1743Afs*9	Frameshift			unknown,de novo,germline				SCV002012211.1,SCV000992619.1,SCV002054286.1
1234	280569	280569	6:157206682:T:TC	280569:6:157206682:T:TC	ClinVar	ARID1B	ENST00000350026.10:c.5508dup	ENSP00000055163.7:p.Ser1838LysfsTer5	c.5508dup	p.S1838Kfs*5	Frameshift			unknown,germline				SCV002012249.1,SCV002054291.1
1235	280569	280569	6:157206682:T:TC	280569:6:157206682:T:TC	ClinVar	ARID1B	ENST00000350026.10:c.5508dup	ENSP00000055163.7:p.Ser1838LysfsTer5	c.5508dup	p.S1838Kfs*5	Frameshift			unknown,germline				SCV002012249.1,SCV002054291.1
1236	976389	976389	6:157206669:G:T	976389:6:157206669:G:T	ClinVar	ARID1B	ENST00000350026.10:c.5489G>T	ENSP00000055163.7:p.Arg1830Leu	c.5489G>T	p.R1830L	Missense			germline				SCV001429518.1
1237	592129	592129	6:157206623:G:T	592129:6:157206623:G:T	ClinVar	ARID1B	ENST00000350026.10:c.5443G>T	ENSP00000055163.7:p.Glu1815Ter	c.5443G>T	p.E1815*	Nonsense			germline				SCV000854722.1
1238	1172514	1172514	6:157206607:CG:C	1172514:6:157206607:CG:C	ClinVar	ARID1B	ENST00000350026.10:c.5432del	ENSP00000055163.7:p.Gly1811ValfsTer27	c.5432del	p.G1811Vfs*27	Frameshift			germline				SCV001736716.1
1239	827774	827774	9:2088540:G:A	827774:9:2088540:G:A	ClinVar	SMARCA2	ENST00000349721.8:c.2810G>A	ENSP00000265773.5:p.Arg937His	c.2810G>A	p.R937H	Missense			de novo,germline,unknown				SCV001169160.1,SCV001443896.1,SCV001522621.1
1240	210302	210302	6:157206545:C:T	210302:6:157206545:C:T	ClinVar	ARID1B	ENST00000350026.10:c.5365C>T	ENSP00000055163.7:p.Arg1789Ter	c.5365C>T	p.R1789*	Nonsense			germline,germline				SCV002054290.1,SCV000741625.2
1241	210302	210302	6:157206545:C:T	210302:6:157206545:C:T	ClinVar	ARID1B	ENST00000350026.10:c.5365C>T	ENSP00000055163.7:p.Arg1789Ter	c.5365C>T	p.R1789*	Nonsense			germline,germline				SCV002054290.1,SCV000741625.2
1242	434390	434390	6:157206530:CTGTT:C	434390:6:157206530:CTGTT:C	ClinVar	ARID1B	ENST00000350026.10:c.5355_5358del	ENSP00000055163.7:p.Phe1785LeufsTer52	c.5355_5358del	p.F1785Lfs*52	Frameshift			germline,germline				SCV002054288.1,SCV000593413.1
1243	434390	434390	6:157206530:CTGTT:C	434390:6:157206530:CTGTT:C	ClinVar	ARID1B	ENST00000350026.10:c.5355_5358del	ENSP00000055163.7:p.Phe1785LeufsTer52	c.5355_5358del	p.F1785Lfs*52	Frameshift			germline,germline				SCV002054288.1,SCV000593413.1
1244	973330	973330	6:157206407:G:T	973330:6:157206407:G:T	ClinVar	ARID1B	ENST00000350026.10:c.5227G>T	ENSP00000055163.7:p.Glu1743Ter	c.5227G>T	p.E1743*	Nonsense			unknown				SCV001423818.1
1245	689668	689668	6:157206405:CAGAA:C	689668:6:157206405:CAGAA:C	ClinVar	ARID1B	ENST00000350026.10:c.5228_5231del	ENSP00000055163.7:p.Glu1743AlafsTer9	c.5228_5231del	p.E1743Afs*9	Frameshift			unknown,de novo,germline				SCV002012211.1,SCV000992619.1,SCV002054286.1
1246	560953	560953	6:157201482:GA:G	560953:6:157201482:GA:G	ClinVar	ARID1B	ENST00000350026.10:c.4850del	ENSP00000055163.7:p.Asp1617ValfsTer10	c.4850del	p.D1617Vfs*10	Frameshift			de novo,de novo				SCV001748846.1,SCV000807356.1
1247	689668	689668	6:157206405:CAGAA:C	689668:6:157206405:CAGAA:C	ClinVar	ARID1B	ENST00000350026.10:c.5228_5231del	ENSP00000055163.7:p.Glu1743AlafsTer9	c.5228_5231del	p.E1743Afs*9	Frameshift			unknown,de novo,germline				SCV002012211.1,SCV000992619.1,SCV002054286.1
1248	1177314	1177314	6:157206401:AAGAC:A	1177314:6:157206401:AAGAC:A	ClinVar	ARID1B	ENST00000350026.10:c.5225_5228del	ENSP00000055163.7:p.Thr1742LysfsTer10	c.5225_5228del	p.T1742Kfs*10	Frameshift			de novo				SCV001748848.1
1249	210300	210300	6:157206292:GA:G	210300:6:157206292:GA:G	ClinVar	ARID1B	ENST00000350026.10:c.5114del	ENSP00000055163.7:p.Lys1705ArgfsTer48	c.5114del	p.K1705Rfs*48	Frameshift			germline				SCV000246532.1
1250	827774	827774	9:2088540:G:A	827774:9:2088540:G:A	ClinVar	SMARCA2	ENST00000349721.8:c.2810G>A	ENSP00000265773.5:p.Arg937His	c.2810G>A	p.R937H	Missense			de novo,germline,unknown				SCV001169160.1,SCV001443896.1,SCV001522621.1
1251	210299	210299	6:157206290:AG:A	210299:6:157206290:AG:A	ClinVar	ARID1B	ENST00000350026.10:c.5112del	ENSP00000055163.7:p.Lys1705ArgfsTer48	c.5112del	p.K1705Rfs*48	Frameshift			germline				SCV000246531.1
1252	589734	589734	6:157206268:A:T	589734:6:157206268:A:T	ClinVar	ARID1B	ENST00000350026.10:c.5088A>T	ENSP00000055163.7:p.Lys1696Asn	c.5088A>T	p.K1696N	Missense			germline				SCV000850816.3
1253	210298	210298	6:157206196:G:GT	210298:6:157206196:G:GT	ClinVar	ARID1B	ENST00000350026.10:c.5017dup	ENSP00000055163.7:p.Tyr1673LeufsTer3	c.5017dup	p.Y1673Lfs*3	Frameshift			germline				SCV000246530.1
1254	978573	978573	6:157203986:A:T	978573:6:157203986:A:T	ClinVar	ARID1B	ENST00000350026.10:c.4976A>T	ENSP00000055163.7:p.Asn1659Ile	c.4976A>T	p.N1659I	Missense			unknown				SCV001433836.1
1255	985598	985598	6:157203916:GC:G	985598:6:157203916:GC:G	ClinVar	ARID1B	ENST00000350026.10:c.4907del	ENSP00000055163.7:p.Ala1636ValfsTer35	c.4907del	p.A1636Vfs*35	Frameshift			germline				SCV001444765.1
1256	1177313	1177313	6:157203887:TGATGATGTC:AGA	1177313:6:157203887:TGATGATGTC:AGA	ClinVar	ARID1B	ENST00000350026.10:c.4877_4886delinsAGA	ENSP00000055163.7:p.Val1626GlufsTer43	c.4877_4886delinsAGA	p.V1626Efs*43	Frameshift			de novo				SCV001748847.1
1257	827811	827811	6:157203882:G:GC	827811:6:157203882:G:GC	ClinVar	ARID1B	ENST00000350026.10:c.4873dup	ENSP00000055163.7:p.Arg1625ProfsTer7	c.4873dup	p.R1625Pfs*7	Frameshift			de novo				SCV001190282.1
1258	635105	635105	7:100648608:A:G	635105:7:100648608:A:G	ClinVar	ACTL6B	ENST00000160382.10:c.617T>C	ENSP00000160382.5:p.Leu206Pro	c.617T>C	p.L206P	Missense			unknown,germline				SCV000996407.1,SCV001190872.1
1259	692138	692138	7:100648735:G:A	692138:7:100648735:G:A	ClinVar	ACTL6B	ENST00000160382.10:c.556C>T	ENSP00000160382.5:p.Gln186Ter	c.556C>T	p.Q186*	Nonsense			unknown				SCV000996408.1
1260	537775	537775	19:11041512:C:T	537775:19:11041512:C:T	ClinVar	SMARCA4	ENST00000344626.10:c.4376C>T	ENSP00000343896.4:p.Thr1459Ile	c.4376C>T	p.T1459I	Missense			unknown,germline				SCV000896708.1,SCV002056936.1
1261	998240	998240	7:5529267:C:T	998240:7:5529267:C:T	ClinVar	ACTB	ENST00000493945.6:c.257G>A	ENSP00000494269.1:p.Trp86Ter	c.257G>A	p.W86*	Nonsense			unknown				SCV001482731.1
1262	978583	978583	9:2039897:T:A	978583:9:2039897:T:A	ClinVar	SMARCA2	ENST00000349721.8:c.787T>A	ENSP00000265773.5:p.Ser263Thr	c.787T>A	p.S263T	Missense			unknown				SCV001433847.1
1263	694693	694693	9:2083359:C:A	694693:9:2083359:C:A	ClinVar	SMARCA2	ENST00000349721.8:c.2361C>A	ENSP00000265773.5:p.Asn787Lys	c.2361C>A	p.N787K	Missense			unknown,de novo				SCV000999313.1,SCV001748920.1
1264	981747	981747	9:2083381:T:C	981747:9:2083381:T:C	ClinVar	SMARCA2	ENST00000349721.8:c.2383T>C	ENSP00000265773.5:p.Trp795Arg	c.2383T>C	p.W795R	Missense			de novo				SCV001438104.1
1265	160759-6-157206598-G-A	160759	6:157206598:G:A	160759:6:157206598:G:A	Aggregated De Novo Mutations (JK)	ARID1B	ENST00000350026.10:c.5418G>A	ENSP00000055163.7:p.Trp1806Ter	c.5418G>A	p.W1806*	Nonsense
1266	122682	11099_p1	3:47622254:G:A	11099_p1:3:47622254:G:A	SSC Rare Inherited Variants	SMARCC1	ENST00000254480.10:c.2734C>T	ENSP00000254480.5:p.Arg912Ter	c.2734C>T	p.R912*	Nonsense
1267	976684	976684	7:5529654:C:A	976684:7:5529654:C:A	ClinVar	ACTB	ENST00000493945.6:c.4G>T	ENSP00000494269.1:p.Asp2Tyr	c.4G>T	p.D2Y	Missense			de novo				SCV001429964.1
1268	968546	968546	7:5529650:TC:AA	968546:7:5529650:TC:AA	ClinVar	ACTB	ENST00000493945.6:c.7_8delinsTT	ENSP00000494269.1:p.Asp3Phe	c.7_8delinsTT	p.D3F	Missense			germline				SCV001416876.1
1269	577358	577358	7:5529639:C:T	577358:7:5529639:C:T	ClinVar	ACTB	ENST00000493945.6:c.19G>A	ENSP00000494269.1:p.Ala7Thr	c.19G>A	p.A7T	Missense			germline,germline,de novo,de novo				SCV000828829.2,SCV001428506.1,SCV002059300.1,SCV001431690.1
1270	577358	577358	7:5529639:C:T	577358:7:5529639:C:T	ClinVar	ACTB	ENST00000493945.6:c.19G>A	ENSP00000494269.1:p.Ala7Thr	c.19G>A	p.A7T	Missense			germline,germline,de novo,de novo				SCV000828829.2,SCV001428506.1,SCV002059300.1,SCV001431690.1
1271	577358	577358	7:5529639:C:T	577358:7:5529639:C:T	ClinVar	ACTB	ENST00000493945.6:c.19G>A	ENSP00000494269.1:p.Ala7Thr	c.19G>A	p.A7T	Missense			germline,germline,de novo,de novo				SCV000828829.2,SCV001428506.1,SCV002059300.1,SCV001431690.1
1272	577358	577358	7:5529639:C:T	577358:7:5529639:C:T	ClinVar	ACTB	ENST00000493945.6:c.19G>A	ENSP00000494269.1:p.Ala7Thr	c.19G>A	p.A7T	Missense			germline,germline,de novo,de novo				SCV000828829.2,SCV001428506.1,SCV002059300.1,SCV001431690.1
1273	1177308	1177308	7:5529638:G:A	1177308:7:5529638:G:A	ClinVar	ACTB	ENST00000493945.6:c.20C>T	ENSP00000494269.1:p.Ala7Val	c.20C>T	p.A7V	Missense			de novo				SCV001748836.1
1274	1064854	1064854	7:5529624:TGTC:T	1064854:7:5529624:TGTC:T	ClinVar	ACTB	ENST00000493945.6:c.31_33del	ENSP00000494269.1:p.Asp11del	c.31_33del	p.D11del	Inframeshift			germline				SCV001572307.1
1275	534590	534590	7:5529614:C:G	534590:7:5529614:C:G	ClinVar	ACTB	ENST00000493945.6:c.44G>C	ENSP00000494269.1:p.Gly15Ala	c.44G>C	p.G15A	Missense			germline				SCV000763851.2
1276	128262	128262	7:5529594:C:T	128262:7:5529594:C:T	ClinVar	ACTB	ENST00000493945.6:c.64G>A	ENSP00000494269.1:p.Ala22Thr	c.64G>A	p.A22T	Missense			germline				SCV000150135.1
1277	1177309	1177309	7:5529588:C:T	1177309:7:5529588:C:T	ClinVar	ACTB	ENST00000493945.6:c.70G>A	ENSP00000494269.1:p.Asp24Asn	c.70G>A	p.D24N	Missense			de novo				SCV001748837.1
1278	279942	279942	7:5529576:G:C	279942:7:5529576:G:C	ClinVar	ACTB	ENST00000493945.6:c.82C>G	ENSP00000494269.1:p.Arg28Gly	c.82C>G	p.R28G	Missense			de novo,germline				SCV001748864.1,SCV000992730.1
1279	279942	279942	7:5529576:G:C	279942:7:5529576:G:C	ClinVar	ACTB	ENST00000493945.6:c.82C>G	ENSP00000494269.1:p.Arg28Gly	c.82C>G	p.R28G	Missense			de novo,germline				SCV001748864.1,SCV000992730.1
1280	466230	466230	7:5529545:G:A	466230:7:5529545:G:A	ClinVar	ACTB	ENST00000493945.6:c.113C>T	ENSP00000494269.1:p.Pro38Leu	c.113C>T	p.P38L	Missense			germline				SCV000641798.2
1281	1177325	1177325	7:5529540:G:A	1177325:7:5529540:G:A	ClinVar	ACTB	ENST00000493945.6:c.118C>T	ENSP00000494269.1:p.His40Tyr	c.118C>T	p.H40Y	Missense			de novo				SCV001748865.1
1282	985415	985415	7:5529354:T:G	985415:7:5529354:T:G	ClinVar	ACTB	ENST00000493945.6:c.170A>C	ENSP00000494269.1:p.Glu57Ala	c.170A>C	p.E57A	Missense			germline				SCV001444481.1
1283	973113	973113	7:5529351:G:A	973113:7:5529351:G:A	ClinVar	ACTB	ENST00000493945.6:c.173C>T	ENSP00000494269.1:p.Ala58Val	c.173C>T	p.A58V	Missense			de novo				SCV001423474.1
1284	828115	828115	7:5529315:G:T	828115:7:5529315:G:T	ClinVar	ACTB	ENST00000493945.6:c.209C>A	ENSP00000494269.1:p.Pro70His	c.209C>A	p.P70H	Missense			germline				SCV001190731.1
1285	520411	520411	7:5529307:G:A	520411:7:5529307:G:A	ClinVar	ACTB	ENST00000493945.6:c.217C>T	ENSP00000494269.1:p.His73Tyr	c.217C>T	p.H73Y	Missense			de novo				SCV000740293.1
1286	620046	620046	7:5529305:G:C	620046:7:5529305:G:C	ClinVar	ACTB	ENST00000493945.6:c.219C>G	ENSP00000494269.1:p.His73Gln	c.219C>G	p.H73Q	Missense			de novo				SCV000890091.1
1287	694693	694693	9:2083359:C:A	694693:9:2083359:C:A	ClinVar	SMARCA2	ENST00000349721.8:c.2361C>A	ENSP00000265773.5:p.Asn787Lys	c.2361C>A	p.N787K	Missense			unknown,de novo				SCV000999313.1,SCV001748920.1
1288	4B705-6-157206572-G-T	4B705	6:157206572:G:T	4B705:6:157206572:G:T	Aggregated De Novo Mutations (JK)	ARID1B	ENST00000350026.10:c.5392G>T	ENSP00000055163.7:p.Glu1798Ter	c.5392G>T	p.E1798*	Nonsense
1289	33397	SF0020352.SP0020352	1:26696772:CGGCGGT:C	SF0020352.SP0020352:1:26696772:CGGCGGT:C	SPARK Rare Inherited Variants	ARID1A	ENST00000324856.13:c.375_380del	ENSP00000320485.7:p.Gly126_Gly127del	c.375_380del	p.G126_G127del	Inframeshift
1290	829811	829811	9:2060867:C:T	829811:9:2060867:C:T	ClinVar	SMARCA2	ENST00000349721.8:c.1573C>T	ENSP00000265773.5:p.Arg525Cys	c.1573C>T	p.R525C	Missense			germline				SCV001572900.1
1291	521300	521300	9:2081973:T:C	521300:9:2081973:T:C	ClinVar	SMARCA2	ENST00000349721.8:c.2326T>C	ENSP00000265773.5:p.Tyr776His	c.2326T>C	p.Y776H	Missense			germline				SCV000741810.2
1292	68760	68760	9:2081914:C:T	68760:9:2081914:C:T	ClinVar	SMARCA2	ENST00000349721.8:c.2267C>T	ENSP00000265773.5:p.Thr756Ile	c.2267C>T	p.T756I	Missense			de novo				SCV000807327.1
1293	1032869	1032869	9:2081901:G:A	1032869:9:2081901:G:A	ClinVar	SMARCA2	ENST00000349721.8:c.2254G>A	ENSP00000265773.5:p.Gly752Arg	c.2254G>A	p.G752R	Missense			de novo,de novo				SCV001528138.1,SCV001748917.1
1294	1032869	1032869	9:2081901:G:A	1032869:9:2081901:G:A	ClinVar	SMARCA2	ENST00000349721.8:c.2254G>A	ENSP00000265773.5:p.Gly752Arg	c.2254G>A	p.G752R	Missense			de novo,de novo				SCV001528138.1,SCV001748917.1
1295	827775	827775	9:2077748:T:C	827775:9:2077748:T:C	ClinVar	SMARCA2	ENST00000349721.8:c.2156T>C	ENSP00000265773.5:p.Leu719Pro	c.2156T>C	p.L719P	Missense			de novo				SCV001169163.1
1296	217002	217002	9:2060894:G:T	217002:9:2060894:G:T	ClinVar	SMARCA2	ENST00000349721.8:c.1600G>T	ENSP00000265773.5:p.Asp534Tyr	c.1600G>T	p.D534Y	Missense			de novo				SCV000255471.2
1297	827769	827769	9:2060894:G:A	827769:9:2060894:G:A	ClinVar	SMARCA2	ENST00000349721.8:c.1600G>A	ENSP00000265773.5:p.Asp534Asn	c.1600G>A	p.D534N	Missense			de novo				SCV001169157.1
1298	829810	829810	9:2060879:C:G	829810:9:2060879:C:G	ClinVar	SMARCA2	ENST00000349721.8:c.1585C>G	ENSP00000265773.5:p.Leu529Val	c.1585C>G	p.L529V	Missense			de novo				SCV001169156.1
1299	829814	829814	9:2060868:G:A	829814:9:2060868:G:A	ClinVar	SMARCA2	ENST00000349721.8:c.1574G>A	ENSP00000265773.5:p.Arg525His	c.1574G>A	p.R525H	Missense			germline,de novo,de novo				SCV002318571.1,SCV001169154.1,SCV001437909.1
1300	829814	829814	9:2060868:G:A	829814:9:2060868:G:A	ClinVar	SMARCA2	ENST00000349721.8:c.1574G>A	ENSP00000265773.5:p.Arg525His	c.1574G>A	p.R525H	Missense			germline,de novo,de novo				SCV002318571.1,SCV001169154.1,SCV001437909.1
1301	829814	829814	9:2060868:G:A	829814:9:2060868:G:A	ClinVar	SMARCA2	ENST00000349721.8:c.1574G>A	ENSP00000265773.5:p.Arg525His	c.1574G>A	p.R525H	Missense			germline,de novo,de novo				SCV002318571.1,SCV001169154.1,SCV001437909.1
1302	829812	829812	9:2060832:G:T	829812:9:2060832:G:T	ClinVar	SMARCA2	ENST00000349721.8:c.1538G>T	ENSP00000265773.5:p.Gly513Val	c.1538G>T	p.G513V	Missense			de novo				SCV001169153.1
1303	436803	436803	9:2081995:C:G	436803:9:2081995:C:G	ClinVar	SMARCA2	ENST00000349721.8:c.2348C>G	ENSP00000265773.5:p.Ser783Trp	c.2348C>G	p.S783W	Missense			germline				SCV000597179.1
1304	979174	979174	9:2060832:G:A	979174:9:2060832:G:A	ClinVar	SMARCA2	ENST00000349721.8:c.1538G>A	ENSP00000265773.5:p.Gly513Asp	c.1538G>A	p.G513D	Missense			de novo				SCV001432486.1
1305	982400	982400	9:2060823:A:G	982400:9:2060823:A:G	ClinVar	SMARCA2	ENST00000349721.8:c.1529A>G	ENSP00000265773.5:p.Asp510Gly	c.1529A>G	p.D510G	Missense			de novo				SCV001439337.1
1306	829813	829813	9:2058457:G:A	829813:9:2058457:G:A	ClinVar	SMARCA2	ENST00000349721.8:c.1514G>A	ENSP00000265773.5:p.Arg505Gln	c.1514G>A	p.R505Q	Missense			germline,de novo				SCV001572898.1,SCV001169152.1
1307	829813	829813	9:2058457:G:A	829813:9:2058457:G:A	ClinVar	SMARCA2	ENST00000349721.8:c.1514G>A	ENSP00000265773.5:p.Arg505Gln	c.1514G>A	p.R505Q	Missense			germline,de novo				SCV001572898.1,SCV001169152.1
1308	827829	827829	9:2058401:C:G	827829:9:2058401:C:G	ClinVar	SMARCA2	ENST00000349721.8:c.1458C>G	ENSP00000265773.5:p.Asn486Lys	c.1458C>G	p.N486K	Missense			de novo,de novo				SCV001437882.1,SCV001169166.1
1309	827829	827829	9:2058401:C:G	827829:9:2058401:C:G	ClinVar	SMARCA2	ENST00000349721.8:c.1458C>G	ENSP00000265773.5:p.Asn486Lys	c.1458C>G	p.N486K	Missense			de novo,de novo				SCV001437882.1,SCV001169166.1
1310	374228	374228	9:2058393:C:A	374228:9:2058393:C:A	ClinVar	SMARCA2	ENST00000349721.8:c.1450C>A	ENSP00000265773.5:p.His484Asn	c.1450C>A	p.H484N	Missense			de novo,de novo				SCV000493082.1,SCV001169165.1
1311	374228	374228	9:2058393:C:A	374228:9:2058393:C:A	ClinVar	SMARCA2	ENST00000349721.8:c.1450C>A	ENSP00000265773.5:p.His484Asn	c.1450C>A	p.H484N	Missense			de novo,de novo				SCV000493082.1,SCV001169165.1
1312	451242	451242	9:2056738:G:A	451242:9:2056738:G:A	ClinVar	SMARCA2	ENST00000349721.8:c.1240G>A	ENSP00000265773.5:p.Ala414Thr	c.1240G>A	p.A414T	Missense			unknown				SCV000804408.1
1313	802454	802454	9:2047367:C:A	802454:9:2047367:C:A	ClinVar	SMARCA2	ENST00000349721.8:c.929C>A	ENSP00000265773.5:p.Pro310Gln	c.929C>A	p.P310Q	Missense			unknown				SCV001137735.1
1314	931617	931617	9:2047357:G:A	931617:9:2047357:G:A	ClinVar	SMARCA2	ENST00000349721.8:c.919G>A	ENSP00000265773.5:p.Val307Met	c.919G>A	p.V307M	Missense			unknown				SCV001369283.2
1315	930603	930603	7:5529299:G:C	930603:7:5529299:G:C	ClinVar	ACTB	ENST00000493945.6:c.225C>G	ENSP00000494269.1:p.Ile75Met	c.225C>G	p.I75M	Missense			unknown				SCV001366995.2
1316	521266	521266	7:5529265:G:C	521266:7:5529265:G:C	ClinVar	ACTB	ENST00000493945.6:c.259C>G	ENSP00000494269.1:p.His87Asp	c.259C>G	p.H87D	Missense			germline				SCV000741762.2
1317	33468	SF0011265.SP0011265	1:26729799:G:A	SF0011265.SP0011265:1:26729799:G:A	SPARK Rare Inherited Variants	ARID1A	ENST00000324856.13:c.1286G>A	ENSP00000320485.7:p.Arg429Gln	c.1286G>A	p.R429Q	Missense
1318	982901	982901	7:5529249:T:C	982901:7:5529249:T:C	ClinVar	ACTB	ENST00000493945.6:c.275A>G	ENSP00000494269.1:p.Asn92Ser	c.275A>G	p.N92S	Missense			unknown				SCV001440569.1
1319	418804	418804	7:5528454:C:T	418804:7:5528454:C:T	ClinVar	ACTB	ENST00000493945.6:c.629G>A	ENSP00000494269.1:p.Arg210His	c.629G>A	p.R210H	Missense			germline,de novo				SCV001984836.1,SCV001748869.1
1320	436804	436804	9:2086950:C:A	436804:9:2086950:C:A	ClinVar	SMARCA2	ENST00000349721.8:c.2648C>A	ENSP00000265773.5:p.Pro883Gln	c.2648C>A	p.P883Q	Missense			germline,unknown				SCV000597180.1,SCV000893805.1
1321	986208	986208	7:5528438:C:A	986208:7:5528438:C:A	ClinVar	ACTB	ENST00000493945.6:c.645G>T	ENSP00000494269.1:p.Lys215Asn	c.645G>T	p.K215N	Missense			germline				SCV001445685.1
1322	565729	565729	7:5528397:G:A	565729:7:5528397:G:A	ClinVar	ACTB	ENST00000493945.6:c.686C>T	ENSP00000494269.1:p.Thr229Met	c.686C>T	p.T229M	Missense			germline				SCV000812841.2
1323	1065516	1065516	7:5528355:G:A	1065516:7:5528355:G:A	ClinVar	ACTB	ENST00000493945.6:c.728C>T	ENSP00000494269.1:p.Pro243Leu	c.728C>T	p.P243L	Missense			de novo				SCV001573079.1
1324	950805	950805	7:5528350:C:T	950805:7:5528350:C:T	ClinVar	ACTB	ENST00000493945.6:c.733G>A	ENSP00000494269.1:p.Gly245Ser	c.733G>A	p.G245S	Missense			germline				SCV001394709.3
1325	436804	436804	9:2086950:C:A	436804:9:2086950:C:A	ClinVar	SMARCA2	ENST00000349721.8:c.2648C>A	ENSP00000265773.5:p.Pro883Gln	c.2648C>A	p.P883Q	Missense			germline,unknown				SCV000597180.1,SCV000893805.1
1326	545067	545067	7:5528310:G:A	545067:7:5528310:G:A	ClinVar	ACTB	ENST00000493945.6:c.773C>T	ENSP00000494269.1:p.Pro258Leu	c.773C>T	p.P258L	Missense			germline				SCV001444766.1
1327	985268	985268	7:5528304:G:T	985268:7:5528304:G:T	ClinVar	ACTB	ENST00000493945.6:c.779C>A	ENSP00000494269.1:p.Ala260Glu	c.779C>A	p.A260E	Missense			germline				SCV001444253.1
1328	264642	264642	7:5528281:C:G	264642:7:5528281:C:G	ClinVar	ACTB	ENST00000493945.6:c.802G>C	ENSP00000494269.1:p.Gly268Arg	c.802G>C	p.G268R	Missense			de novo				SCV000301471.1
1329	989343	989343	7:5528281:C:A	989343:7:5528281:C:A	ClinVar	ACTB	ENST00000493945.6:c.802G>T	ENSP00000494269.1:p.Gly268Cys	c.802G>T	p.G268C	Missense			unknown				SCV001451619.1
1330	1174495	1174495	7:5528113:T:TC	1174495:7:5528113:T:TC	ClinVar	ACTB	ENST00000493945.6:c.874dup	ENSP00000494269.1:p.Asp292GlyfsTer43	c.874dup	p.D292Gfs*43	Frameshift			germline				SCV001739329.1
1331	1029077	1029077	7:5528108:A:C	1029077:7:5528108:A:C	ClinVar	ACTB	ENST00000493945.6:c.880T>G	ENSP00000494269.1:p.Tyr294Asp	c.880T>G	p.Y294D	Missense			unknown				SCV001521922.1
1332	521672	521672	7:5528100:G:C	521672:7:5528100:G:C	ClinVar	ACTB	ENST00000493945.6:c.888C>G	ENSP00000494269.1:p.Asn296Lys	c.888C>G	p.N296K	Missense			germline				SCV000742361.2
1333	644089	644089	7:5528042:CCTT:C	644089:7:5528042:CCTT:C	ClinVar	ACTB	ENST00000493945.6:c.943_945del	ENSP00000494269.1:p.Lys315del	c.943_945del	p.K315del	Inframeshift			germline				SCV000937516.2
1334	976006	976006	7:5528023:G:C	976006:7:5528023:G:C	ClinVar	ACTB	ENST00000493945.6:c.965C>G	ENSP00000494269.1:p.Pro322Arg	c.965C>G	p.P322R	Missense			germline				SCV001428748.1
1335	1044904	1044904	7:5527872:C:G	1044904:7:5527872:C:G	ClinVar	ACTB	ENST00000493945.6:c.1004G>C	ENSP00000494269.1:p.Arg335Pro	c.1004G>C	p.R335P	Missense			germline				SCV001543555.2
1336	438273	438273	7:5527863:G:A	438273:7:5527863:G:A	ClinVar	ACTB	ENST00000493945.6:c.1013C>T	ENSP00000494269.1:p.Ser338Phe	c.1013C>T	p.S338F	Missense			de novo				SCV000599235.1
1337	1177327	1177327	7:5527810:A:G	1177327:7:5527810:A:G	ClinVar	ACTB	ENST00000493945.6:c.1066T>C	ENSP00000494269.1:p.Trp356Arg	c.1066T>C	p.W356R	Missense			de novo				SCV001748870.1
1338	561721	561721	7:5527797:T:TG	561721:7:5527797:T:TG	ClinVar	ACTB	ENST00000493945.6:c.1078dup	ENSP00000494269.1:p.Gln360ProfsTer4	c.1078dup	p.Q360Pfs*4	Frameshift			germline				SCV000939706.1
1339	218132	218132	7:5527786:C:T	218132:7:5527786:C:T	ClinVar	ACTB	ENST00000493945.6:c.1090G>A	ENSP00000494269.1:p.Glu364Lys	c.1090G>A	p.E364K	Missense			germline				SCV000257377.1
1340	635107	635107	7:100655459:T:C	635107:7:100655459:T:C	ClinVar	ACTL6B	ENST00000160382.10:c.230A>G	ENSP00000160382.5:p.Asp77Gly	c.230A>G	p.D77G	Missense			unknown				SCV000996403.1
1341	521074	521074	9:2087039:T:C	521074:9:2087039:T:C	ClinVar	SMARCA2	ENST00000349721.8:c.2737T>C	ENSP00000265773.5:p.Phe913Leu	c.2737T>C	p.F913L	Missense			germline				SCV000741496.2
1342	692139	692139	7:100650116:C:T	692139:7:100650116:C:T	ClinVar	ACTL6B	ENST00000160382.10:c.389G>A	ENSP00000160382.5:p.Arg130Gln	c.389G>A	p.R130Q	Missense			unknown				SCV000996409.1
1343	160708-6-157084894-C-T	160708	6:157084894:C:T	160708:6:157084894:C:T	Aggregated De Novo Mutations (JK)	ARID1B	ENST00000350026.10:c.2231C>T	ENSP00000055163.7:p.Ala744Val	c.2231C>T	p.A744V	Missense
1344	418804	418804	7:5528454:C:T	418804:7:5528454:C:T	ClinVar	ACTB	ENST00000493945.6:c.629G>A	ENSP00000494269.1:p.Arg210His	c.629G>A	p.R210H	Missense			germline,de novo				SCV001984836.1,SCV001748869.1
1345	807362	807362	7:5528455:G:A	807362:7:5528455:G:A	ClinVar	ACTB	ENST00000493945.6:c.628C>T	ENSP00000494269.1:p.Arg210Cys	c.628C>T	p.R210C	Missense			de novo				SCV001149665.1
1346	127172	127172	7:5528458:C:T	127172:7:5528458:C:T	ClinVar	ACTB	ENST00000493945.6:c.625G>A	ENSP00000494269.1:p.Val209Met	c.625G>A	p.V209M	Missense			germline,de novo				SCV001429963.1,SCV001748868.1
1347	18275	18275	7:5528536:G:A	18275:7:5528536:G:A	ClinVar	ACTB	ENST00000493945.6:c.547C>T	ENSP00000494269.1:p.Arg183Trp	c.547C>T	p.R183W	Missense			de novo,de novo,germline,de novo,germline,germline				SCV001149666.1,SCV001748866.1,SCV000593022.1,SCV000928382.1,SCV000742353.2,SCV002061292.1
1348	1066727	1066727	7:5529201:G:T	1066727:7:5529201:G:T	ClinVar	ACTB	ENST00000493945.6:c.323C>A	ENSP00000494269.1:p.Ala108Asp	c.323C>A	p.A108D	Missense			germline				SCV001575230.2
1349	917875	917875	7:5529199:G:A	917875:7:5529199:G:A	ClinVar	ACTB	ENST00000493945.6:c.325C>T	ENSP00000494269.1:p.Pro109Ser	c.325C>T	p.P109S	Missense			de novo				SCV001337673.1
1350	438274	438274	7:5529174:T:A	438274:7:5529174:T:A	ClinVar	ACTB	ENST00000493945.6:c.350A>T	ENSP00000494269.1:p.Glu117Val	c.350A>T	p.E117V	Missense			de novo				SCV000599236.1
1351	521314	521314	7:5528677:T:C	521314:7:5528677:T:C	ClinVar	ACTB	ENST00000493945.6:c.406A>G	ENSP00000494269.1:p.Ile136Val	c.406A>G	p.I136V	Missense			germline				SCV000741830.2
1352	973260	973260	7:5528592:G:T	973260:7:5528592:G:T	ClinVar	ACTB	ENST00000493945.6:c.491C>A	ENSP00000494269.1:p.Pro164His	c.491C>A	p.P164H	Missense			germline				SCV001423632.1
1353	446430	446430	7:5528556:A:G	446430:7:5528556:A:G	ClinVar	ACTB	ENST00000493945.6:c.527T>C	ENSP00000494269.1:p.Leu176Pro	c.527T>C	p.L176P	Missense			de novo				SCV000611783.1
1354	208776	208776	7:5528546:G:C	208776:7:5528546:G:C	ClinVar	ACTB	ENST00000493945.6:c.537C>G	ENSP00000494269.1:p.Asp179Glu	c.537C>G	p.D179E	Missense			germline				SCV000244243.6
1355	989344	989344	7:5528536:G:C	989344:7:5528536:G:C	ClinVar	ACTB	ENST00000493945.6:c.547C>G	ENSP00000494269.1:p.Arg183Gly	c.547C>G	p.R183G	Missense			unknown				SCV001451620.1
1356	18275	18275	7:5528536:G:A	18275:7:5528536:G:A	ClinVar	ACTB	ENST00000493945.6:c.547C>T	ENSP00000494269.1:p.Arg183Trp	c.547C>T	p.R183W	Missense			de novo,de novo,germline,de novo,germline,germline				SCV001149666.1,SCV001748866.1,SCV000593022.1,SCV000928382.1,SCV000742353.2,SCV002061292.1
1357	18275	18275	7:5528536:G:A	18275:7:5528536:G:A	ClinVar	ACTB	ENST00000493945.6:c.547C>T	ENSP00000494269.1:p.Arg183Trp	c.547C>T	p.R183W	Missense			de novo,de novo,germline,de novo,germline,germline				SCV001149666.1,SCV001748866.1,SCV000593022.1,SCV000928382.1,SCV000742353.2,SCV002061292.1
1358	18275	18275	7:5528536:G:A	18275:7:5528536:G:A	ClinVar	ACTB	ENST00000493945.6:c.547C>T	ENSP00000494269.1:p.Arg183Trp	c.547C>T	p.R183W	Missense			de novo,de novo,germline,de novo,germline,germline				SCV001149666.1,SCV001748866.1,SCV000593022.1,SCV000928382.1,SCV000742353.2,SCV002061292.1
1359	18275	18275	7:5528536:G:A	18275:7:5528536:G:A	ClinVar	ACTB	ENST00000493945.6:c.547C>T	ENSP00000494269.1:p.Arg183Trp	c.547C>T	p.R183W	Missense			de novo,de novo,germline,de novo,germline,germline				SCV001149666.1,SCV001748866.1,SCV000593022.1,SCV000928382.1,SCV000742353.2,SCV002061292.1
1360	127172	127172	7:5528458:C:T	127172:7:5528458:C:T	ClinVar	ACTB	ENST00000493945.6:c.625G>A	ENSP00000494269.1:p.Val209Met	c.625G>A	p.V209M	Missense			germline,de novo				SCV001429963.1,SCV001748868.1
1361	18275	18275	7:5528536:G:A	18275:7:5528536:G:A	ClinVar	ACTB	ENST00000493945.6:c.547C>T	ENSP00000494269.1:p.Arg183Trp	c.547C>T	p.R183W	Missense			de novo,de novo,germline,de novo,germline,germline				SCV001149666.1,SCV001748866.1,SCV000593022.1,SCV000928382.1,SCV000742353.2,SCV002061292.1
1362	1177326	1177326	7:5528496:C:A	1177326:7:5528496:C:A	ClinVar	ACTB	ENST00000493945.6:c.587G>T	ENSP00000494269.1:p.Arg196Leu	c.587G>T	p.R196L	Missense			de novo				SCV001748867.1
1363	860924	860924	7:5528467:G:A	860924:7:5528467:G:A	ClinVar	ACTB	ENST00000493945.6:c.616C>T	ENSP00000494269.1:p.Arg206Trp	c.616C>T	p.R206W	Missense			germline				SCV001232377.3
1364	265318	265318	7:5528466:C:T	265318:7:5528466:C:T	ClinVar	ACTB	ENST00000493945.6:c.617G>A	ENSP00000494269.1:p.Arg206Gln	c.617G>A	p.R206Q	Missense			unknown,de novo,germline,de novo,germline				SCV001137273.1,SCV001622757.1,SCV001393543.3,SCV001738364.1,SCV002097914.1
1365	212225	212225	9:2084156:C:T	212225:9:2084156:C:T	ClinVar	SMARCA2	ENST00000349721.8:c.2486C>T	ENSP00000265773.5:p.Thr829Ile	c.2486C>T	p.T829I	Missense			germline				SCV000248939.2
1366	267266	267266	9:2086854:A:G	267266:9:2086854:A:G	ClinVar	SMARCA2	ENST00000349721.8:c.2552A>G	ENSP00000265773.5:p.Asp851Gly	c.2552A>G	p.D851G	Missense			unknown				SCV000328186.1
1367	265318	265318	7:5528466:C:T	265318:7:5528466:C:T	ClinVar	ACTB	ENST00000493945.6:c.617G>A	ENSP00000494269.1:p.Arg206Gln	c.617G>A	p.R206Q	Missense			unknown,de novo,germline,de novo,germline				SCV001137273.1,SCV001622757.1,SCV001393543.3,SCV001738364.1,SCV002097914.1
1368	265318	265318	7:5528466:C:T	265318:7:5528466:C:T	ClinVar	ACTB	ENST00000493945.6:c.617G>A	ENSP00000494269.1:p.Arg206Gln	c.617G>A	p.R206Q	Missense			unknown,de novo,germline,de novo,germline				SCV001137273.1,SCV001622757.1,SCV001393543.3,SCV001738364.1,SCV002097914.1
1369	265318	265318	7:5528466:C:T	265318:7:5528466:C:T	ClinVar	ACTB	ENST00000493945.6:c.617G>A	ENSP00000494269.1:p.Arg206Gln	c.617G>A	p.R206Q	Missense			unknown,de novo,germline,de novo,germline				SCV001137273.1,SCV001622757.1,SCV001393543.3,SCV001738364.1,SCV002097914.1
1370	265318	265318	7:5528466:C:T	265318:7:5528466:C:T	ClinVar	ACTB	ENST00000493945.6:c.617G>A	ENSP00000494269.1:p.Arg206Gln	c.617G>A	p.R206Q	Missense			unknown,de novo,germline,de novo,germline				SCV001137273.1,SCV001622757.1,SCV001393543.3,SCV001738364.1,SCV002097914.1
1371	944265	944265	7:5528466:C:CG	944265:7:5528466:C:CG	ClinVar	ACTB	ENST00000493945.6:c.616dup	ENSP00000494269.1:p.Arg206ProfsTer6	c.616dup	p.R206Pfs*6	Frameshift			germline				SCV001386313.3
1372	520835	520835	6:157196295:T:A	520835:6:157196295:T:A	ClinVar	ARID1B	ENST00000350026.10:c.3954T>A	ENSP00000055163.7:p.Tyr1318Ter	c.3954T>A	p.Y1318*	Nonsense			germline				SCV000741141.2
1373	993011	993011	6:157196275:C:T	993011:6:157196275:C:T	ClinVar	ARID1B	ENST00000350026.10:c.3934C>T	ENSP00000055163.7:p.Gln1312Ter	c.3934C>T	p.Q1312*	Nonsense			germline				SCV001469224.1
1374	802286	802286	6:157196232:C:A	802286:6:157196232:C:A	ClinVar	ARID1B	ENST00000350026.10:c.3891C>A	ENSP00000055163.7:p.Tyr1297Ter	c.3891C>A	p.Y1297*	Nonsense			unknown				SCV001137265.1
1375	1172645	1172645	1:26773845:TC:T	1172645:1:26773845:TC:T	ClinVar	ARID1A	ENST00000324856.13:c.4049del	ENSP00000320485.7:p.Ser1350LeufsTer131	c.4049del	p.S1350Lfs*131	Frameshift			de novo				SCV001737034.1
1376	1029505	1029505	22:23825241:G:A	1029505:22:23825241:G:A	ClinVar	SMARCB1	ENST00000644036.2:c.812G>A	ENSP00000494049.2:p.Gly271Glu	c.812G>A	p.G271E	Missense			de novo,de novo				SCV001522625.1,SCV001748954.1
1377	438304	438304	22:23803396:G:A	438304:22:23803396:G:A	ClinVar	SMARCB1	ENST00000644036.2:c.602G>A	ENSP00000494049.2:p.Arg201Gln	c.602G>A	p.R201Q	Missense			germline				SCV000599282.1
1378	1029504	1029504	22:23801068:A:G	1029504:22:23801068:A:G	ClinVar	SMARCB1	ENST00000644036.2:c.487A>G	ENSP00000494049.2:p.Thr163Ala	c.487A>G	p.T163A	Missense			unknown				SCV001522624.1
1379	917881	917881	1:26780416:A:T	917881:1:26780416:A:T	ClinVar	ARID1A	ENST00000324856.13:c.6518A>T	ENSP00000320485.7:p.Asn2173Ile	c.6518A>T	p.N2173I	Missense			de novo				SCV001251977.1
1380	1177345	1177345	1:26780388:C:T	1177345:1:26780388:C:T	ClinVar	ARID1A	ENST00000324856.13:c.6490C>T	ENSP00000320485.7:p.Arg2164Trp	c.6490C>T	p.R2164W	Missense			de novo				SCV001748900.1
1381	225081	225081	1:26780130:G:A	225081:1:26780130:G:A	ClinVar	ARID1A	ENST00000324856.13:c.6232G>A	ENSP00000320485.7:p.Glu2078Lys	c.6232G>A	p.E2078K	Missense			de novo				SCV001437984.1
1382	801462	801462	1:26780094:A:T	801462:1:26780094:A:T	ClinVar	ARID1A	ENST00000324856.13:c.6196A>T	ENSP00000320485.7:p.Asn2066Tyr	c.6196A>T	p.N2066Y	Missense			unknown				SCV001135225.1
1383	560947	560947	1:26780031:AAAGTG:A	560947:1:26780031:AAAGTG:A	ClinVar	ARID1A	ENST00000324856.13:c.6134_6138del	ENSP00000320485.7:p.Lys2045ArgfsTer52	c.6134_6138del	p.K2045Rfs*52	Frameshift			unknown,germline,unknown				SCV002515291.1,SCV000807348.1,SCV001748899.1
1384	560947	560947	1:26780031:AAAGTG:A	560947:1:26780031:AAAGTG:A	ClinVar	ARID1A	ENST00000324856.13:c.6134_6138del	ENSP00000320485.7:p.Lys2045ArgfsTer52	c.6134_6138del	p.K2045Rfs*52	Frameshift			unknown,germline,unknown				SCV002515291.1,SCV000807348.1,SCV001748899.1
1385	560947	560947	1:26780031:AAAGTG:A	560947:1:26780031:AAAGTG:A	ClinVar	ARID1A	ENST00000324856.13:c.6134_6138del	ENSP00000320485.7:p.Lys2045ArgfsTer52	c.6134_6138del	p.K2045Rfs*52	Frameshift			unknown,germline,unknown				SCV002515291.1,SCV000807348.1,SCV001748899.1
1386	930845	930845	1:26779995:AAGG:A	930845:1:26779995:AAGG:A	ClinVar	ARID1A	ENST00000324856.13:c.6105_6107del	ENSP00000320485.7:p.Glu2036del	c.6105_6107del	p.E2036del	Inframeshift			unknown				SCV001367438.2
1387	521265	521265	1:26779887:A:G	521265:1:26779887:A:G	ClinVar	ARID1A	ENST00000324856.13:c.5989A>G	ENSP00000320485.7:p.Asn1997Asp	c.5989A>G	p.N1997D	Missense			germline				SCV000741761.2
1388	985412	985412	1:26779873:C:CATTTGT	985412:1:26779873:C:CATTTGT	ClinVar	ARID1A	ENST00000324856.13:c.5976_5981dup	ENSP00000320485.7:p.Phe1993_Val1994dup	c.5976_5981dup	p.F1993_V1994dup	Inframeshift			germline				SCV001444476.1
1389	1028997	1028997	1:26779861:T:C	1028997:1:26779861:T:C	ClinVar	ARID1A	ENST00000324856.13:c.5963T>C	ENSP00000320485.7:p.Ile1988Thr	c.5963T>C	p.I1988T	Missense			de novo				SCV001521798.1
1390	1120179	1120179	1:26779836:CGCTGCGTCTGTGTGTCCAATACCATTCGAAGCCTGTCATTTGTGCCAGGCAATGACTTTGA:C	1120179:1:26779836:CGCTGCGTCTGTGTGTCCAATACCATTCGAAGCCTGTCATTTGTGCCAGGCAATGACTTTGA:C	ClinVar	ARID1A	ENST00000324856.13:c.5940_6000del	ENSP00000320485.7:p.Val1982ProfsTer13	c.5940_6000del	p.V1982Pfs*13	Frameshift			germline				SCV001652915.2
1391	816871	816871	1:26779586:GC:G	816871:1:26779586:GC:G	ClinVar	ARID1A	ENST00000324856.13:c.5693del	ENSP00000320485.7:p.Pro1898HisfsTer25	c.5693del	p.P1898Hfs*25	Frameshift			de novo				SCV001167571.1
1392	366215	366215	9:2096706:A:T	366215:9:2096706:A:T	ClinVar	SMARCA2	ENST00000349721.8:c.2933A>T	ENSP00000265773.5:p.Tyr978Phe	c.2933A>T	p.Y978F	Missense			germline				SCV000479180.3
1393	984945	984945	1:26779429:G:A	984945:1:26779429:G:A	ClinVar	ARID1A	ENST00000324856.13:c.5531G>A	ENSP00000320485.7:p.Trp1844Ter	c.5531G>A	p.W1844*	Nonsense			germline				SCV001443759.1
1394	989290	989290	1:26779152:A:G	989290:1:26779152:A:G	ClinVar	ARID1A	ENST00000324856.13:c.5254A>G	ENSP00000320485.7:p.Lys1752Glu	c.5254A>G	p.K1752E	Missense			unknown				SCV001451544.1
1395	210260	210260	1:26779036:T:C	210260:1:26779036:T:C	ClinVar	ARID1A	ENST00000324856.13:c.5138T>C	ENSP00000320485.7:p.Leu1713Pro	c.5138T>C	p.L1713P	Missense			germline				SCV000246492.1
1396	523488	523488	1:26775673:A:G	523488:1:26775673:A:G	ClinVar	ARID1A	ENST00000324856.13:c.5090A>G	ENSP00000320485.7:p.Asp1697Gly	c.5090A>G	p.D1697G	Missense			unknown,unknown				SCV001367754.2,SCV000747594.1
1397	523488	523488	1:26775673:A:G	523488:1:26775673:A:G	ClinVar	ARID1A	ENST00000324856.13:c.5090A>G	ENSP00000320485.7:p.Asp1697Gly	c.5090A>G	p.D1697G	Missense			unknown,unknown				SCV001367754.2,SCV000747594.1
1398	559859	559859	1:26775086:T:TA	559859:1:26775086:T:TA	ClinVar	ARID1A	ENST00000324856.13:c.4860dup	ENSP00000320485.7:p.Pro1621ThrfsTer27	c.4860dup	p.P1621Tfs*27	Frameshift			de novo				SCV000803774.1
1399	233712	37031	6:157207716:T:A	37031:6:157207716:T:A	SSC Rare Inherited Variants	ARID1B	ENST00000350026.10:c.6536T>A	ENSP00000055163.7:p.Val2179Glu	c.6536T>A	p.V2179E	Missense
1400	689719	689719	1:26774929:C:T	689719:1:26774929:C:T	ClinVar	ARID1A	ENST00000324856.13:c.4702C>T	ENSP00000320485.7:p.Pro1568Ser	c.4702C>T	p.P1568S	Missense			de novo				SCV000992677.1
1401	1029505	1029505	22:23825241:G:A	1029505:22:23825241:G:A	ClinVar	SMARCB1	ENST00000644036.2:c.812G>A	ENSP00000494049.2:p.Gly271Glu	c.812G>A	p.G271E	Missense			de novo,de novo				SCV001522625.1,SCV001748954.1
1402	532967	532967	22:23825309:G:A	532967:22:23825309:G:A	ClinVar	SMARCB1	ENST00000644036.2:c.880G>A	ENSP00000494049.2:p.Ala294Thr	c.880G>A	p.A294T	Missense			germline				SCV001444565.1
1403	559897	559897	22:23833655:C:G	559897:22:23833655:C:G	ClinVar	SMARCB1	ENST00000644036.2:c.1070C>G	ENSP00000494049.2:p.Thr357Arg	c.1070C>G	p.T357R	Missense			unknown,germline				SCV000803837.1,SCV002521770.1
1404	684694	684694	3:47689406:G:GTT	684694:3:47689406:G:GTT	ClinVar	SMARCC1	ENST00000254480.10:c.1242_1243dup	ENSP00000254480.5:p.Thr415LysfsTer29	c.1242_1243dup	p.T415Kfs*29	Frameshift			de novo				SCV000987146.1
1405	635838	635838	6:156778779:C:T	635838:6:156778779:C:T	ClinVar	ARID1B	ENST00000350026.10:c.850C>T	ENSP00000055163.7:p.Gln284Ter	c.850C>T	p.Q284*	Nonsense			germline				SCV000926286.1
1406	930931	930931	6:156778726:T:G	930931:6:156778726:T:G	ClinVar	ARID1B	ENST00000350026.10:c.797T>G	ENSP00000055163.7:p.Met266Arg	c.797T>G	p.M266R	Missense			unknown				SCV001367577.2
1407	521684	521684	6:156778646:TGCGAGCGGCGGCC:G	521684:6:156778646:TGCGAGCGGCGGCC:G	ClinVar	ARID1B	ENST00000350026.10:c.717_730delinsG	ENSP00000055163.7:p.Ala240ProfsTer22	c.717_730delinsG	p.A240Pfs*22	Frameshift			germline				SCV000742378.1
1408	588872	588872	6:156778581:C:T	588872:6:156778581:C:T	ClinVar	ARID1B	ENST00000350026.10:c.652C>T	ENSP00000055163.7:p.Pro218Ser	c.652C>T	p.P218S	Missense			germline				SCV000849189.3
1409	33676	SF0022171.SP0022171	1:26780553:C:G	SF0022171.SP0022171:1:26780553:C:G	SPARK Rare Inherited Variants	ARID1A	ENST00000324856.13:c.6655C>G	ENSP00000320485.7:p.Gln2219Glu	c.6655C>G	p.Q2219E	Missense
1410	981689	981689	6:156778256:GCTAAACCAGTTC:G	981689:6:156778256:GCTAAACCAGTTC:G	ClinVar	ARID1B	ENST00000350026.10:c.329_340del	ENSP00000055163.7:p.Leu110_Phe113del	c.329_340del	p.L110_F113del	Inframeshift			de novo				SCV001438251.1
1411	973149	973149	6:156778024:C:G	973149:6:156778024:C:G	ClinVar	ARID1B	ENST00000350026.10:c.95C>G	ENSP00000055163.7:p.Ala32Gly	c.95C>G	p.A32G	Missense			unknown				SCV001423524.1
1412	233693	SSC06470	6:157206905:G:A	SSC06470:6:157206905:G:A	SSC Rare Inherited Variants	ARID1B	ENST00000350026.10:c.5725G>A	ENSP00000055163.7:p.Glu1909Lys	c.5725G>A	p.E1909K	Missense
1413	374256	374256	6:156777946:G:A	374256:6:156777946:G:A	ClinVar	ARID1B	ENST00000350026.10:c.17G>A	ENSP00000055163.7:p.Gly6Asp	c.17G>A	p.G6D	Missense			de novo,de novo				SCV000328707.1,SCV001748901.1
1414	374256	374256	6:156777946:G:A	374256:6:156777946:G:A	ClinVar	ARID1B	ENST00000350026.10:c.17G>A	ENSP00000055163.7:p.Gly6Asp	c.17G>A	p.G6D	Missense			de novo,de novo				SCV000328707.1,SCV001748901.1
1415	684693	684693	3:47736075:T:A	684693:3:47736075:T:A	ClinVar	SMARCC1	ENST00000254480.10:c.535A>T	ENSP00000254480.5:p.Lys179Ter	c.535A>T	p.K179*	Nonsense			de novo				SCV000987145.1
1416	684691	684691	3:47676777:T:G	684691:3:47676777:T:G	ClinVar	SMARCC1	ENST00000254480.10:c.1577A>C	ENSP00000254480.5:p.His526Pro	c.1577A>C	p.H526P	Missense			de novo				SCV000987143.1
1417	559897	559897	22:23833655:C:G	559897:22:23833655:C:G	ClinVar	SMARCB1	ENST00000644036.2:c.1070C>G	ENSP00000494049.2:p.Thr357Arg	c.1070C>G	p.T357R	Missense			unknown,germline				SCV000803837.1,SCV002521770.1
1418	684690	684690	3:47676764:C:CGAGTCCCCACT	684690:3:47676764:C:CGAGTCCCCACT	ClinVar	SMARCC1	ENST00000254480.10:c.1589_1590insAGTGGGGACTC	ENSP00000254480.5:p.Gln531ValfsTer33	c.1589_1590insAGTGGGGACTC	p.Q531Vfs*33	Frameshift			germline				SCV000987142.1
1419	1177322	1177322	3:47636048:CT:C	1177322:3:47636048:CT:C	ClinVar	SMARCC1	ENST00000254480.10:c.2464del	ENSP00000254480.5:p.Ser822ValfsTer3	c.2464del	p.S822Vfs*3	Frameshift			unknown				SCV001748861.1
1420	684692	684692	3:47622315:CT:C	684692:3:47622315:CT:C	ClinVar	SMARCC1	ENST00000254480.10:c.2672del	ENSP00000254480.5:p.Lys891ArgfsTer6	c.2672del	p.K891Rfs*6	Frameshift			de novo				SCV000987144.1
1421	1177321	1177321	3:47610096:G:A	1177321:3:47610096:G:A	ClinVar	SMARCC1	ENST00000254480.10:c.3013C>T	ENSP00000254480.5:p.Gln1005Ter	c.3013C>T	p.Q1005*	Nonsense			unknown				SCV001748860.1
1422	1177319	1177319	3:179586588:C:T	1177319:3:179586588:C:T	ClinVar	ACTL6A	ENST00000429709.7:c.1165C>T	ENSP00000397552.2:p.Arg389Trp	c.1165C>T	p.R389W	Missense			de novo				SCV001748857.1
1423	1177318	1177318	3:179573468:C:T	1177318:3:179573468:C:T	ClinVar	ACTL6A	ENST00000429709.7:c.377C>T	ENSP00000397552.2:p.Pro126Leu	c.377C>T	p.P126L	Missense			de novo				SCV001748855.1
1424	212263	212263	22:23833672:A:G	212263:22:23833672:A:G	ClinVar	SMARCB1	ENST00000644036.2:c.1087A>G	ENSP00000494049.2:p.Lys363Glu	c.1087A>G	p.K363E	Missense			germline				SCV002011943.1
1425	30201	30201	22:23833669:GAGA:G	30201:22:23833669:GAGA:G	ClinVar	SMARCB1	ENST00000644036.2:c.1091_1093del	ENSP00000494049.2:p.Lys364del	c.1091_1093del	p.K364del	Inframeshift			germline,de novo,germline,unknown				SCV000268063.2,SCV001244989.1,SCV000044412.2,SCV000999275.1
1426	30201	30201	22:23833669:GAGA:G	30201:22:23833669:GAGA:G	ClinVar	SMARCB1	ENST00000644036.2:c.1091_1093del	ENSP00000494049.2:p.Lys364del	c.1091_1093del	p.K364del	Inframeshift			germline,de novo,germline,unknown				SCV000268063.2,SCV001244989.1,SCV000044412.2,SCV000999275.1
1427	30201	30201	22:23833669:GAGA:G	30201:22:23833669:GAGA:G	ClinVar	SMARCB1	ENST00000644036.2:c.1091_1093del	ENSP00000494049.2:p.Lys364del	c.1091_1093del	p.K364del	Inframeshift			germline,de novo,germline,unknown				SCV000268063.2,SCV001244989.1,SCV000044412.2,SCV000999275.1
1428	30201	30201	22:23833669:GAGA:G	30201:22:23833669:GAGA:G	ClinVar	SMARCB1	ENST00000644036.2:c.1091_1093del	ENSP00000494049.2:p.Lys364del	c.1091_1093del	p.K364del	Inframeshift			germline,de novo,germline,unknown				SCV000268063.2,SCV001244989.1,SCV000044412.2,SCV000999275.1
1429	1031598	1031598	1:26774341:C:A	1031598:1:26774341:C:A	ClinVar	ARID1A	ENST00000324856.13:c.4114C>A	ENSP00000320485.7:p.Pro1372Thr	c.4114C>A	p.P1372T	Missense			unknown				SCV001526069.1
1430	30294	30294	1:26773716:C:T	30294:1:26773716:C:T	ClinVar	ARID1A	ENST00000324856.13:c.4003C>T	ENSP00000320485.7:p.Arg1335Ter	c.4003C>T	p.R1335*	Nonsense			germline				SCV000044520.2
1431	434386	434386	6:157196200:C:T	434386:6:157196200:C:T	ClinVar	ARID1B	ENST00000350026.10:c.3859C>T	ENSP00000055163.7:p.Gln1287Ter	c.3859C>T	p.Q1287*	Nonsense			de novo,germline				SCV001478363.1,SCV000593409.1
1432	253683	SSC03540	7:100655524:C:G	SSC03540:7:100655524:C:G	SSC Rare Inherited Variants	ACTL6B	ENST00000160382.10:c.165G>C	ENSP00000160382.5:p.Glu55Asp	c.165G>C	p.E55D	Missense
1433	623658	623658	1:26697152:A:AGCCGCCTCCCTCCTCCAGCGCC	623658:1:26697152:A:AGCCGCCTCCCTCCTCCAGCGCC	ClinVar	ARID1A	ENST00000324856.13:c.750_771dup	ENSP00000320485.7:p.Ser258AlafsTer149	c.750_771dup	p.S258Afs*149	Frameshift			de novo				SCV000891773.1
1434	291287	13297_p1	9:2047420:A:C	13297_p1:9:2047420:A:C	SSC Rare Inherited Variants	SMARCA2	ENST00000349721.8:c.982A>C	ENSP00000265773.5:p.Ile328Leu	c.982A>C	p.I328L	Missense
1435	210259	210259	1:26696793:TG:T	210259:1:26696793:TG:T	ClinVar	ARID1A	ENST00000324856.13:c.394del	ENSP00000320485.7:p.Val132TrpfsTer100	c.394del	p.V132Wfs*100	Frameshift			germline				SCV000246491.1
1436	291311	11330_p1	9:2086916:G:T	11330_p1:9:2086916:G:T	SSC Rare Inherited Variants	SMARCA2	ENST00000349721.8:c.2614G>T	ENSP00000265773.5:p.Val872Leu	c.2614G>T	p.V872L	Missense
1437	1028991	1028991	1:26696692:G:A	1028991:1:26696692:G:A	ClinVar	ARID1A	ENST00000324856.13:c.289G>A	ENSP00000320485.7:p.Glu97Lys	c.289G>A	p.E97K	Missense			unknown				SCV001521792.1
1438	992765	992765	1:26696671:A:AGCG	992765:1:26696671:A:AGCG	ClinVar	ARID1A	ENST00000324856.13:c.276_278dup	ENSP00000320485.7:p.Gly93dup	c.276_278dup	p.G93dup	Inframeshift			germline				SCV001468819.1
1439	976365	976365	1:26696656:GGCGGCGGAGCCGGCA:G	976365:1:26696656:GGCGGCGGAGCCGGCA:G	ClinVar	ARID1A	ENST00000324856.13:c.261_275del	ENSP00000320485.7:p.Ala88_Gly92del	c.261_275del	p.A88_G92del	Inframeshift			germline				SCV001429479.1
1440	1177329	1177329	1:26696569:C:T	1177329:1:26696569:C:T	ClinVar	ARID1A	ENST00000324856.13:c.166C>T	ENSP00000320485.7:p.Gln56Ter	c.166C>T	p.Q56*	Nonsense			de novo				SCV001748875.1
1441	288085	SF0030052.SP0030052	3:47610194:TG:T	SF0030052.SP0030052:3:47610194:TG:T	SPARK Rare Inherited Variants	SMARCC1	ENST00000254480.10:c.2914del	ENSP00000254480.5:p.Gln972SerfsTer19	c.2914del	p.Q972Sfs*19	Frameshift
1442	30292	30292	1:26696421:CCCCGCCGCCGCCAGCAGCCTGGGCAA:C	30292:1:26696421:CCCCGCCGCCGCCAGCAGCCTGGGCAA:C	ClinVar	ARID1A	ENST00000324856.13:c.31_56del	ENSP00000320485.7:p.Ser11AlafsTer91	c.31_56del	p.S11Afs*91	Frameshift			germline,germline				SCV000044518.2,SCV000246490.1
1443	30292	30292	1:26696421:CCCCGCCGCCGCCAGCAGCCTGGGCAA:C	30292:1:26696421:CCCCGCCGCCGCCAGCAGCCTGGGCAA:C	ClinVar	ARID1A	ENST00000324856.13:c.31_56del	ENSP00000320485.7:p.Ser11AlafsTer91	c.31_56del	p.S11Afs*91	Frameshift			germline,germline				SCV000044518.2,SCV000246490.1
1444	996135	996135	19:47696510:C:CT	996135:19:47696510:C:CT	ClinVar	BICRA	ENST00000396720.7:c.3247dup	ENSP00000379946.2:p.Cys1083LeufsTer26	c.3247dup	p.C1083Lfs*26	Frameshift			de novo,germline				SCV001478410.1,SCV001634285.1
1445	996135	996135	19:47696510:C:CT	996135:19:47696510:C:CT	ClinVar	BICRA	ENST00000396720.7:c.3247dup	ENSP00000379946.2:p.Cys1083LeufsTer26	c.3247dup	p.C1083Lfs*26	Frameshift			de novo,germline				SCV001478410.1,SCV001634285.1
1446	377393	377393	9:2081976:C:G	377393:9:2081976:C:G	ClinVar	SMARCA2	ENST00000349721.8:c.2329C>G	ENSP00000265773.5:p.Leu777Val	c.2329C>G	p.L777V	Missense			de novo				SCV000299283.1
1447	1106678	1106678	19:47694310:GC:A	1106678:19:47694310:GC:A	ClinVar	BICRA	ENST00000396720.7:c.2479_2480delinsA	ENSP00000379946.2:p.Ala827ThrfsTer15	c.2479_2480delinsA	p.A827Tfs*15	Frameshift			de novo,germline				SCV001748858.1,SCV001634283.1
1448	1012211	1012211	19:47680104:GC:G	1012211:19:47680104:GC:G	ClinVar	BICRA	ENST00000396720.7:c.936del	ENSP00000379946.2:p.Ala313ProfsTer30	c.936del	p.A313Pfs*30	Frameshift			de novo				SCV001499823.1
1449	623481	623481	19:11060180:A:G	623481:19:11060180:A:G	ClinVar	SMARCA4	ENST00000344626.10:c.4904A>G	ENSP00000343896.4:p.Gln1635Arg	c.4904A>G	p.Q1635R	Missense			germline				SCV000891161.1
1450	647335	647335	19:11060167:A:T	647335:19:11060167:A:T	ClinVar	SMARCA4	ENST00000344626.10:c.4891A>T	ENSP00000343896.4:p.Ser1631Cys	c.4891A>T	p.S1631C	Missense			germline,unknown				SCV002057010.1,SCV001440852.1
1451	647335	647335	19:11060167:A:T	647335:19:11060167:A:T	ClinVar	SMARCA4	ENST00000344626.10:c.4891A>T	ENSP00000343896.4:p.Ser1631Cys	c.4891A>T	p.S1631C	Missense			germline,unknown				SCV002057010.1,SCV001440852.1
1452	288087	SF0101064.SP0101064	3:47610243:G:A	SF0101064.SP0101064:3:47610243:G:A	SPARK Rare Inherited Variants	SMARCC1	ENST00000254480.10:c.2866C>T	ENSP00000254480.5:p.Gln956Ter	c.2866C>T	p.Q956*	Nonsense
1453	364776	70372	11:65344031:C:G	70372:11:65344031:C:G	SSC Rare Inherited Variants	DPF2	ENST00000528416.6:c.599C>G	ENSP00000436901.1:p.Ser200Cys	c.599C>G	p.S200C	Missense
1454	392999	SSC06454	12:45817876:G:T	SSC06454:12:45817876:G:T	SSC Rare Inherited Variants	ARID2	ENST00000334344.11:c.625G>T	ENSP00000335044.6:p.Val209Leu	c.625G>T	p.V209L	Missense
1455	393004	68776	12:45837500:A:T	68776:12:45837500:A:T	SSC Rare Inherited Variants	ARID2	ENST00000334344.11:c.1123A>T	ENSP00000335044.6:p.Met375Leu	c.1123A>T	p.M375L	Missense
1456	288123	SF0128143.SP0128143	3:47676751:C:CGAGTCCCCACT	SF0128143.SP0128143:3:47676751:C:CGAGTCCCCACT	SPARK Rare Inherited Variants	SMARCC1	ENST00000254480.10:c.1592_1602dup	ENSP00000254480.5:p.Val535SerfsTer29	c.1592_1602dup	p.V535Sfs*29	Frameshift
1457	288125	SF0088948.SP0088948	3:47686073:T:C	SF0088948.SP0088948:3:47686073:T:C	SPARK Rare Inherited Variants	SMARCC1	ENST00000254480.10:c.1361A>G	ENSP00000254480.5:p.Tyr454Cys	c.1361A>G	p.Y454C	Missense
1458	1098604	1098604	1:26697167:C:T	1098604:1:26697167:C:T	ClinVar	ARID1A	ENST00000324856.13:c.764C>T	ENSP00000320485.7:p.Ser255Phe	c.764C>T	p.S255F	Missense			germline				SCV001622845.1
1459	827772	827772	9:2097433:A:G	827772:9:2097433:A:G	ClinVar	SMARCA2	ENST00000349721.8:c.3040A>G	ENSP00000265773.5:p.Lys1014Glu	c.3040A>G	p.K1014E	Missense			de novo				SCV001169162.1
1460	976055	976055	1:26697249:CGGCGGG:C	976055:1:26697249:CGGCGGG:C	ClinVar	ARID1A	ENST00000324856.13:c.849_854del	ENSP00000320485.7:p.Gly284_Gly285del	c.849_854del	p.G284_G285del	Inframeshift			germline				SCV001428851.1
1461	253684	SSC02441	7:100655534:A:G	SSC02441:7:100655534:A:G	SSC Rare Inherited Variants	ACTL6B	ENST00000160382.10:c.155T>C	ENSP00000160382.5:p.Leu52Pro	c.155T>C	p.L52P	Missense
1462	1028994	1028994	1:26771196:G:T	1028994:1:26771196:G:T	ClinVar	ARID1A	ENST00000324856.13:c.3276G>T	ENSP00000320485.7:p.Leu1092Phe	c.3276G>T	p.L1092F	Missense			unknown				SCV001521795.1
1463	986358	986358	1:26767997:C:T	986358:1:26767997:C:T	ClinVar	ARID1A	ENST00000324856.13:c.3196C>T	ENSP00000320485.7:p.Gln1066Ter	c.3196C>T	p.Q1066*	Nonsense			germline				SCV001445909.1
1464	975336	975336	1:26767997:C:CAA	975336:1:26767997:C:CAA	ClinVar	ARID1A	ENST00000324856.13:c.3197_3198insAA	ENSP00000320485.7:p.Val1067ArgfsTer27	c.3197_3198insAA	p.V1067Rfs*27	Frameshift			de novo				SCV001427641.1
1465	689740	689740	1:26767949:G:T	689740:1:26767949:G:T	ClinVar	ARID1A	ENST00000324856.13:c.3148G>T	ENSP00000320485.7:p.Asp1050Tyr	c.3148G>T	p.D1050Y	Missense			germline,de novo				SCV000992735.1,SCV001748898.1
1466	689740	689740	1:26767949:G:T	689740:1:26767949:G:T	ClinVar	ARID1A	ENST00000324856.13:c.3148G>T	ENSP00000320485.7:p.Asp1050Tyr	c.3148G>T	p.D1050Y	Missense			germline,de novo				SCV000992735.1,SCV001748898.1
1467	1177344	1177344	1:26767947:T:G	1177344:1:26767947:T:G	ClinVar	ARID1A	ENST00000324856.13:c.3146T>G	ENSP00000320485.7:p.Leu1049Arg	c.3146T>G	p.L1049R	Missense			de novo				SCV001748897.1
1468	975337	975337	1:26767862:A:G	975337:1:26767862:A:G	ClinVar	ARID1A	ENST00000324856.13:c.3061A>G	ENSP00000320485.7:p.Lys1021Glu	c.3061A>G	p.K1021E	Missense			de novo				SCV001427642.1
1469	1028992	1028992	1:26767850:G:A	1028992:1:26767850:G:A	ClinVar	ARID1A	ENST00000324856.13:c.3049G>A	ENSP00000320485.7:p.Glu1017Lys	c.3049G>A	p.E1017K	Missense			de novo				SCV001521793.1
1470	452118	452118	1:26767834:G:T	452118:1:26767834:G:T	ClinVar	ARID1A	ENST00000324856.13:c.3033G>T	ENSP00000320485.7:p.Leu1011Phe	c.3033G>T	p.L1011F	Missense			de novo,de novo				SCV001712153.1,SCV001440046.1
1471	452118	452118	1:26767834:G:T	452118:1:26767834:G:T	ClinVar	ARID1A	ENST00000324856.13:c.3033G>T	ENSP00000320485.7:p.Leu1011Phe	c.3033G>T	p.L1011F	Missense			de novo,de novo				SCV001712153.1,SCV001440046.1
1472	1177343	1177343	1:26766488:TG:T	1177343:1:26766488:TG:T	ClinVar	ARID1A	ENST00000324856.13:c.2914del	ENSP00000320485.7:p.Asp972MetfsTer2	c.2914del	p.D972Mfs*2	Frameshift			de novo				SCV001748896.1
1473	1031597	1031597	1:26763183:C:T	1031597:1:26763183:C:T	ClinVar	ARID1A	ENST00000324856.13:c.2630C>T	ENSP00000320485.7:p.Pro877Leu	c.2630C>T	p.P877L	Missense			de novo,de novo				SCV001748879.1,SCV001526068.1
1474	434335	434335	1:26697316:GCCCGGGGCTACCAGGGCTAC:G	434335:1:26697316:GCCCGGGGCTACCAGGGCTAC:G	ClinVar	ARID1A	ENST00000324856.13:c.921_940del	ENSP00000320485.7:p.Tyr308ArgfsTer85	c.921_940del	p.Y308Rfs*85	Frameshift			germline				SCV000593357.1
1475	1031597	1031597	1:26763183:C:T	1031597:1:26763183:C:T	ClinVar	ARID1A	ENST00000324856.13:c.2630C>T	ENSP00000320485.7:p.Pro877Leu	c.2630C>T	p.P877L	Missense			de novo,de novo				SCV001748879.1,SCV001526068.1
1476	989255	989255	1:26761408:C:T	989255:1:26761408:C:T	ClinVar	ARID1A	ENST00000324856.13:c.2186C>T	ENSP00000320485.7:p.Pro729Leu	c.2186C>T	p.P729L	Missense			unknown				SCV001451473.1
1477	1064818	1064818	1:26761084:G:A	1064818:1:26761084:G:A	ClinVar	ARID1A	ENST00000324856.13:c.2149G>A	ENSP00000320485.7:p.Ala717Thr	c.2149G>A	p.A717T	Missense			germline				SCV001572262.1
1478	TRE_2184-3-47676673-CA-C	TRE_2184	3:47676673:CA:C	TRE_2184:3:47676673:CA:C	Aggregated De Novo Mutations (JK)	SMARCC1	ENST00000254480.10:c.1680del	ENSP00000254480.5:p.Asp561IlefsTer23	c.1680del	p.D561Ifs*23	Frameshift
1479	1177330	1177330	1:26731502:GCCAGCACCCTCGACGCTCTCCCAGCAGGCTGCGTATCCTCAGCCCCAGTCTCAGCAGTC:G	1177330:1:26731502:GCCAGCACCCTCGACGCTCTCCCAGCAGGCTGCGTATCCTCAGCCCCAGTCTCAGCAGTC:G	ClinVar	ARID1A	ENST00000324856.13:c.1708_1766del	ENSP00000320485.7:p.Pro570AsnfsTer33	c.1708_1766del	p.P570Nfs*33	Frameshift			de novo				SCV001748877.1
1480	973289	973289	1:26731403:C:A	973289:1:26731403:C:A	ClinVar	ARID1A	ENST00000324856.13:c.1602C>A	ENSP00000320485.7:p.Tyr534Ter	c.1602C>A	p.Y534*	Nonsense			unknown				SCV001423747.1
1481	NM_020732.3:c.5329A>T	1738	6:157206470:A:T	1738:6:157206470:A:T	LOVD	ARID1B	ENST00000350026.10:c.5290A>T	ENSP00000055163.7:p.Lys1764Ter	c.5290A>T	p.K1764*	Nonsense
1482	07C66440-3-47675587-A-C	07C66440	3:47675587:A:C	07C66440:3:47675587:A:C	Aggregated De Novo Mutations (JK)	SMARCC1	ENST00000254480.10:c.1727T>G	ENSP00000254480.5:p.Val576Gly	c.1727T>G	p.V576G	Missense
1483	560946	560946	1:26729861:C:T	560946:1:26729861:C:T	ClinVar	ARID1A	ENST00000324856.13:c.1348C>T	ENSP00000320485.7:p.Gln450Ter	c.1348C>T	p.Q450*	Nonsense			de novo,de novo				SCV001748876.1,SCV000807347.1
1484	560946	560946	1:26729861:C:T	560946:1:26729861:C:T	ClinVar	ARID1A	ENST00000324856.13:c.1348C>T	ENSP00000320485.7:p.Gln450Ter	c.1348C>T	p.Q450*	Nonsense			de novo,de novo				SCV001748876.1,SCV000807347.1
1485	225843	225843	1:26697510:CG:C	225843:1:26697510:CG:C	ClinVar	ARID1A	ENST00000324856.13:c.1113del	ENSP00000320485.7:p.Gln372SerfsTer19	c.1113del	p.Q372Sfs*19	Frameshift			somatic				SCV000267954.2
1486	1098674	1098674	6:156778812:T:G	1098674:6:156778812:T:G	ClinVar	ARID1B	ENST00000350026.10:c.883T>G	ENSP00000055163.7:p.Cys295Gly	c.883T>G	p.C295G	Missense			germline				SCV001622959.1
1487	233685	SSC08446	6:157206587:C:A	SSC08446:6:157206587:C:A	SSC Rare Inherited Variants	ARID1B	ENST00000350026.10:c.5407C>A	ENSP00000055163.7:p.Leu1803Ile	c.5407C>A	p.L1803I	Missense
1488	233646	SSC10971	6:157190080:T:A	SSC10971:6:157190080:T:A	SSC Rare Inherited Variants	ARID1B	ENST00000350026.10:c.3693T>A	ENSP00000055163.7:p.Ser1231Arg	c.3693T>A	p.S1231R	Missense
1489	233638	SSC03213	6:157181004:C:G	SSC03213:6:157181004:C:G	SSC Rare Inherited Variants	ARID1B	ENST00000350026.10:c.3132C>G	ENSP00000055163.7:p.Ile1044Met	c.3132C>G	p.I1044M	Missense
1490	560949	560949	6:157181061:C:G	560949:6:157181061:C:G	ClinVar	ARID1B	ENST00000350026.10:c.3189C>G	ENSP00000055163.7:p.Tyr1063Ter	c.3189C>G	p.Y1063*	Nonsense			unknown,germline				SCV001748937.1,SCV000807351.1
1491	560949	560949	6:157181061:C:G	560949:6:157181061:C:G	ClinVar	ARID1B	ENST00000350026.10:c.3189C>G	ENSP00000055163.7:p.Tyr1063Ter	c.3189C>G	p.Y1063*	Nonsense			unknown,germline				SCV001748937.1,SCV000807351.1
1492	31216	31216	6:157181056:C:T	31216:6:157181056:C:T	ClinVar	ARID1B	ENST00000350026.10:c.3184C>T	ENSP00000055163.7:p.Arg1062Ter	c.3184C>T	p.R1062*	Nonsense			germline				SCV002054276.1
1493	1177361	1177361	6:157181049:G:A	1177361:6:157181049:G:A	ClinVar	ARID1B	ENST00000350026.10:c.3177G>A	ENSP00000055163.7:p.Trp1059Ter	c.3177G>A	p.W1059*	Nonsense			de novo				SCV001748935.1
1494	589768	589768	6:157181045:TCTGG:CAGA	589768:6:157181045:TCTGG:CAGA	ClinVar	ARID1B	ENST00000350026.10:c.3173_3177delinsCAGA	ENSP00000055163.7:p.Leu1058ProfsTer59	c.3173_3177delinsCAGA	p.L1058Pfs*59	Frameshift			germline				SCV000850876.3
1495	988736	988736	6:157181043:GCTCTGGGTCGACCGATACCTCA:G	988736:6:157181043:GCTCTGGGTCGACCGATACCTCA:G	ClinVar	ARID1B	ENST00000350026.10:c.3173_3194del	ENSP00000055163.7:p.Leu1058ProfsTer52	c.3173_3194del	p.L1058Pfs*52	Frameshift			de novo				SCV001450682.1
1496	521793	521793	6:157181016:C:G	521793:6:157181016:C:G	ClinVar	ARID1B	ENST00000350026.10:c.3144C>G	ENSP00000055163.7:p.Tyr1048Ter	c.3144C>G	p.Y1048*	Nonsense			germline				SCV000742541.2
1497	1177360	1177360	6:157180990:AC:A	1177360:6:157180990:AC:A	ClinVar	ARID1B	ENST00000350026.10:c.3119del	ENSP00000055163.7:p.Thr1040MetfsTer77	c.3119del	p.T1040Mfs*77	Frameshift			de novo				SCV001748934.1
1498	1174076	1174076	6:157174117:G:C	1174076:6:157174117:G:C	ClinVar	ARID1B	ENST00000350026.10:c.3096G>C	ENSP00000055163.7:p.Lys1032Asn	c.3096G>C	p.K1032N	Missense			germline				SCV001738716.1
1499	976727	976727	6:157174082:G:GA	976727:6:157174082:G:GA	ClinVar	ARID1B	ENST00000350026.10:c.3063dup	ENSP00000055163.7:p.Glu1022ArgfsTer32	c.3063dup	p.E1022Rfs*32	Frameshift			de novo				SCV001430045.1
1500	430942	430942	6:157174076:GGCAAA:G	430942:6:157174076:GGCAAA:G	ClinVar	ARID1B	ENST00000350026.10:c.3057_3061del	ENSP00000055163.7:p.Lys1020ArgfsTer32	c.3057_3061del	p.K1020Rfs*32	Frameshift			germline				SCV000584044.1
1501	972901	972901	6:157174049:A:T	972901:6:157174049:A:T	ClinVar	ARID1B	ENST00000350026.10:c.3028A>T	ENSP00000055163.7:p.Lys1010Ter	c.3028A>T	p.K1010*	Nonsense			de novo				SCV001245460.1
1502	1033954	1033954	6:157167074:CT:C	1033954:6:157167074:CT:C	ClinVar	ARID1B	ENST00000350026.10:c.2877del	ENSP00000055163.7:p.Met960TrpfsTer11	c.2877del	p.M960Wfs*11	Frameshift			de novo,de novo				SCV001529912.1,SCV001748931.1
1503	1033954	1033954	6:157167074:CT:C	1033954:6:157167074:CT:C	ClinVar	ARID1B	ENST00000350026.10:c.2877del	ENSP00000055163.7:p.Met960TrpfsTer11	c.2877del	p.M960Wfs*11	Frameshift			de novo,de novo				SCV001529912.1,SCV001748931.1
1504	985070	985070	6:157148747:GT:G	985070:6:157148747:GT:G	ClinVar	ARID1B	ENST00000350026.10:c.2637del	ENSP00000055163.7:p.Ala880LeufsTer21	c.2637del	p.A880Lfs*21	Frameshift			germline				SCV001443955.1
1505	1177358	1177358	6:157148737:C:T	1177358:6:157148737:C:T	ClinVar	ARID1B	ENST00000350026.10:c.2626C>T	ENSP00000055163.7:p.Gln876Ter	c.2626C>T	p.Q876*	Nonsense			de novo				SCV001748929.1
1506	1177357	1177357	6:157148704:GC:G	1177357:6:157148704:GC:G	ClinVar	ARID1B	ENST00000350026.10:c.2595del	ENSP00000055163.7:p.Asn866ThrfsTer35	c.2595del	p.N866Tfs*35	Frameshift			de novo				SCV001748928.1
1507	177157	SSC10416	5:879826:G:A	SSC10416:5:879826:G:A	SSC Rare Inherited Variants	BRD9	ENST00000467963.6:c.1106C>T	ENSP00000419765.1:p.Thr369Met	c.1106C>T	p.T369M	Missense
1508	666554	666554	6:157133121:G:GC	666554:6:157133121:G:GC	ClinVar	ARID1B	ENST00000350026.10:c.2428dup	ENSP00000055163.7:p.Gln810ProfsTer8	c.2428dup	p.Q810Pfs*8	Frameshift			de novo				SCV000966150.1
1509	434380	434380	6:157133116:T:TG	434380:6:157133116:T:TG	ClinVar	ARID1B	ENST00000350026.10:c.2426dup	ENSP00000055163.7:p.Gln810ProfsTer8	c.2426dup	p.Q810Pfs*8	Frameshift			germline				SCV000593403.1
1510	973148	973148	6:157110475:GT:G	973148:6:157110475:GT:G	ClinVar	ARID1B	ENST00000350026.10:c.2247del	ENSP00000055163.7:p.Gln750ArgfsTer19	c.2247del	p.Q750Rfs*19	Frameshift			unknown				SCV001423523.1
1511	GEA378-19-11059804-A-G	GEA378	19:11059804:A:G	GEA378:19:11059804:A:G	Aggregated De Novo Mutations (JK)	SMARCA4	ENST00000344626.10:c.4687A>G	ENSP00000343896.4:p.Lys1563Glu	c.4687A>G	p.K1563E	Missense
1512	691270	691270	6:157084813:GC:G	691270:6:157084813:GC:G	ClinVar	ARID1B	ENST00000350026.10:c.2151del	ENSP00000055163.7:p.Ser717ArgfsTer15	c.2151del	p.S717Rfs*15	Frameshift			de novo				SCV000994571.1
1513	666286	666286	6:157084790:ACATGCGTCCCCTCATCTCTC:A	666286:6:157084790:ACATGCGTCCCCTCATCTCTC:A	ClinVar	ARID1B	ENST00000350026.10:c.2130_2149del	ENSP00000055163.7:p.His710GlnfsTer33	c.2130_2149del	p.H710Qfs*33	Frameshift			de novo				SCV000965702.1
1514	210275	210275	6:157084773:C:T	210275:6:157084773:C:T	ClinVar	ARID1B	ENST00000350026.10:c.2110C>T	ENSP00000055163.7:p.Gln704Ter	c.2110C>T	p.Q704*	Nonsense			germline				SCV002054270.1
1515	589004	589004	6:157181071:A:C	589004:6:157181071:A:C	ClinVar	ARID1B	ENST00000350026.10:c.3199A>C	ENSP00000055163.7:p.Met1067Leu	c.3199A>C	p.M1067L	Missense			germline,germline				SCV002054257.1,SCV000849452.3
1516	589004	589004	6:157181071:A:C	589004:6:157181071:A:C	ClinVar	ARID1B	ENST00000350026.10:c.3199A>C	ENSP00000055163.7:p.Met1067Leu	c.3199A>C	p.M1067L	Missense			germline,germline				SCV002054257.1,SCV000849452.3
1517	374248	374248	6:157181118:G:GAA	374248:6:157181118:G:GAA	ClinVar	ARID1B	ENST00000350026.10:c.3247_3248dup	ENSP00000055163.7:p.Pro1084SerfsTer34	c.3247_3248dup	p.P1084Sfs*34	Frameshift			de novo				SCV000493106.1
1518	694703	694703	6:157189671:A:AC	694703:6:157189671:A:AC	ClinVar	ARID1B	ENST00000350026.10:c.3547dup	ENSP00000055163.7:p.Gln1183ProfsTer14	c.3547dup	p.Q1183Pfs*14	Frameshift			germline,de novo,unknown,germline,germline				SCV002507032.1,SCV001748942.1,SCV000999332.1,SCV001428686.1,SCV002016469.1
1519	434386	434386	6:157196200:C:T	434386:6:157196200:C:T	ClinVar	ARID1B	ENST00000350026.10:c.3859C>T	ENSP00000055163.7:p.Gln1287Ter	c.3859C>T	p.Q1287*	Nonsense			de novo,germline				SCV001478363.1,SCV000593409.1
1520	802285	802285	6:157196194:CA:C	802285:6:157196194:CA:C	ClinVar	ARID1B	ENST00000350026.10:c.3855del	ENSP00000055163.7:p.Gly1286AspfsTer149	c.3855del	p.G1286Dfs*149	Frameshift			unknown				SCV001137264.1
1521	931496	931496	6:157196178:C:G	931496:6:157196178:C:G	ClinVar	ARID1B	ENST00000350026.10:c.3837C>G	ENSP00000055163.7:p.Ser1279Arg	c.3837C>G	p.S1279R	Missense			unknown				SCV001368869.2
1522	985382	985382	6:157190120:G:GC	985382:6:157190120:G:GC	ClinVar	ARID1B	ENST00000350026.10:c.3738dup	ENSP00000055163.7:p.Tyr1247LeufsTer17	c.3738dup	p.Y1247Lfs*17	Frameshift			germline				SCV001444424.1
1523	560951	560951	6:157190085:C:A	560951:6:157190085:C:A	ClinVar	ARID1B	ENST00000350026.10:c.3698C>A	ENSP00000055163.7:p.Ser1233Ter	c.3698C>A	p.S1233*	Nonsense			de novo,de novo				SCV001748838.1,SCV000807353.1
1524	560951	560951	6:157190085:C:A	560951:6:157190085:C:A	ClinVar	ARID1B	ENST00000350026.10:c.3698C>A	ENSP00000055163.7:p.Ser1233Ter	c.3698C>A	p.S1233*	Nonsense			de novo,de novo				SCV001748838.1,SCV000807353.1
1525	977627	977627	6:157190078:AGT:A	977627:6:157190078:AGT:A	ClinVar	ARID1B	ENST00000350026.10:c.3693_3694del	ENSP00000055163.7:p.Ser1231ArgfsTer32	c.3693_3694del	p.S1231Rfs*32	Frameshift			de novo				SCV001431798.1
1526	985672	985672	6:157189770:CA:C	985672:6:157189770:CA:C	ClinVar	ARID1B	ENST00000350026.10:c.3642del	ENSP00000055163.7:p.Gly1215ValfsTer16	c.3642del	p.G1215Vfs*16	Frameshift			germline				SCV001444878.1
1527	524204	524204	6:157189721:G:GA	524204:6:157189721:G:GA	ClinVar	ARID1B	ENST00000350026.10:c.3593dup	ENSP00000055163.7:p.Pro1199AlafsTer34	c.3593dup	p.P1199Afs*34	Frameshift			de novo				SCV000746261.1
1528	694703	694703	6:157189671:A:AC	694703:6:157189671:A:AC	ClinVar	ARID1B	ENST00000350026.10:c.3547dup	ENSP00000055163.7:p.Gln1183ProfsTer14	c.3547dup	p.Q1183Pfs*14	Frameshift			germline,de novo,unknown,germline,germline				SCV002507032.1,SCV001748942.1,SCV000999332.1,SCV001428686.1,SCV002016469.1
1529	694703	694703	6:157189671:A:AC	694703:6:157189671:A:AC	ClinVar	ARID1B	ENST00000350026.10:c.3547dup	ENSP00000055163.7:p.Gln1183ProfsTer14	c.3547dup	p.Q1183Pfs*14	Frameshift			germline,de novo,unknown,germline,germline				SCV002507032.1,SCV001748942.1,SCV000999332.1,SCV001428686.1,SCV002016469.1
1530	694703	694703	6:157189671:A:AC	694703:6:157189671:A:AC	ClinVar	ARID1B	ENST00000350026.10:c.3547dup	ENSP00000055163.7:p.Gln1183ProfsTer14	c.3547dup	p.Q1183Pfs*14	Frameshift			germline,de novo,unknown,germline,germline				SCV002507032.1,SCV001748942.1,SCV000999332.1,SCV001428686.1,SCV002016469.1
1531	31211	31211	6:157181154:CAA:C	31211:6:157181154:CAA:C	ClinVar	ARID1B	ENST00000350026.10:c.3284_3285del	ENSP00000055163.7:p.Lys1095ArgfsTer9	c.3284_3285del	p.K1095Rfs*9	Frameshift			germline,unknown				SCV000045501.4,SCV000999330.1
1532	694703	694703	6:157189671:A:AC	694703:6:157189671:A:AC	ClinVar	ARID1B	ENST00000350026.10:c.3547dup	ENSP00000055163.7:p.Gln1183ProfsTer14	c.3547dup	p.Q1183Pfs*14	Frameshift			germline,de novo,unknown,germline,germline				SCV002507032.1,SCV001748942.1,SCV000999332.1,SCV001428686.1,SCV002016469.1
1533	689741	689741	6:157189659:C:T	689741:6:157189659:C:T	ClinVar	ARID1B	ENST00000350026.10:c.3529C>T	ENSP00000055163.7:p.Gln1177Ter	c.3529C>T	p.Q1177*	Nonsense			germline				SCV000992736.1
1534	985290	985290	6:157189648:C:A	985290:6:157189648:C:A	ClinVar	ARID1B	ENST00000350026.10:c.3518C>A	ENSP00000055163.7:p.Ser1173Ter	c.3518C>A	p.S1173*	Nonsense			germline				SCV001444290.1
1535	560950	560950	6:157184431:TC:T	560950:6:157184431:TC:T	ClinVar	ARID1B	ENST00000350026.10:c.3509del	ENSP00000055163.7:p.Pro1170LeufsTer28	c.3509del	p.P1170Lfs*28	Frameshift			germline,unknown				SCV000807352.1,SCV001748939.1
1536	560950	560950	6:157184431:TC:T	560950:6:157184431:TC:T	ClinVar	ARID1B	ENST00000350026.10:c.3509del	ENSP00000055163.7:p.Pro1170LeufsTer28	c.3509del	p.P1170Lfs*28	Frameshift			germline,unknown				SCV000807352.1,SCV001748939.1
1537	1177362	1177362	6:157184416:G:GC	1177362:6:157184416:G:GC	ClinVar	ARID1B	ENST00000350026.10:c.3493dup	ENSP00000055163.7:p.Leu1165ProfsTer8	c.3493dup	p.L1165Pfs*8	Frameshift			de novo				SCV001748941.1
1538	434385	434385	6:157184332:GT:G	434385:6:157184332:GT:G	ClinVar	ARID1B	ENST00000350026.10:c.3411del	ENSP00000055163.7:p.Phe1137LeufsTer61	c.3411del	p.F1137Lfs*61	Frameshift			germline				SCV000593408.1
1539	434384	434384	6:157184315:C:T	434384:6:157184315:C:T	ClinVar	ARID1B	ENST00000350026.10:c.3391C>T	ENSP00000055163.7:p.Gln1131Ter	c.3391C>T	p.Q1131*	Nonsense			de novo				SCV001423518.1
1540	636329	636329	6:157184286:C:G	636329:6:157184286:C:G	ClinVar	ARID1B	ENST00000350026.10:c.3362C>G	ENSP00000055163.7:p.Ser1121Ter	c.3362C>G	p.S1121*	Nonsense			unknown				SCV000926266.1
1541	520937	520937	6:157184261:GC:G	520937:6:157184261:GC:G	ClinVar	ARID1B	ENST00000350026.10:c.3338del	ENSP00000055163.7:p.Ala1113GlufsTer4	c.3338del	p.A1113Efs*4	Frameshift			germline				SCV000741294.2
1542	31211	31211	6:157181154:CAA:C	31211:6:157181154:CAA:C	ClinVar	ARID1B	ENST00000350026.10:c.3284_3285del	ENSP00000055163.7:p.Lys1095ArgfsTer9	c.3284_3285del	p.K1095Rfs*9	Frameshift			germline,unknown				SCV000045501.4,SCV000999330.1
1543	620011	620011	6:157084701:G:T	620011:6:157084701:G:T	ClinVar	ARID1B	ENST00000350026.10:c.2038G>T	ENSP00000055163.7:p.Glu680Ter	c.2038G>T	p.E680*	Nonsense			de novo,germline,de novo				SCV001440635.2,SCV002054269.1,SCV000890044.1
1544	620011	620011	6:157084701:G:T	620011:6:157084701:G:T	ClinVar	ARID1B	ENST00000350026.10:c.2038G>T	ENSP00000055163.7:p.Glu680Ter	c.2038G>T	p.E680*	Nonsense			de novo,germline,de novo				SCV001440635.2,SCV002054269.1,SCV000890044.1
1545	620011	620011	6:157084701:G:T	620011:6:157084701:G:T	ClinVar	ARID1B	ENST00000350026.10:c.2038G>T	ENSP00000055163.7:p.Glu680Ter	c.2038G>T	p.E680*	Nonsense			de novo,germline,de novo				SCV001440635.2,SCV002054269.1,SCV000890044.1
1546	817086	817086	6:156779167:CG:C	817086:6:156779167:CG:C	ClinVar	ARID1B	ENST00000350026.10:c.1243del	ENSP00000055163.7:p.Ala415ProfsTer15	c.1243del	p.A415Pfs*15	Frameshift			germline,de novo				SCV002054263.1,SCV001481814.1
1547	429976	429976	6:156779318:GGCGGGCGGCCA:G	429976:6:156779318:GGCGGGCGGCCA:G	ClinVar	ARID1B	ENST00000350026.10:c.1392_1402del	ENSP00000055163.7:p.Gln467ArgfsTer64	c.1392_1402del	p.Q467Rfs*64	Frameshift			germline				SCV000741214.2
1548	1077137	1077137	6:156779315:GGC:G	1077137:6:156779315:GGC:G	ClinVar	ARID1B	ENST00000350026.10:c.1388_1389del	ENSP00000055163.7:p.Ala463GlyfsTer71	c.1388_1389del	p.A463Gfs*71	Frameshift			de novo				SCV001593225.1
1549	931777	931777	6:156779310:GGGGCGGCGGC:G	931777:6:156779310:GGGGCGGCGGC:G	ClinVar	ARID1B	ENST00000350026.10:c.1389_1398del	ENSP00000055163.7:p.Ala464SerfsTer35	c.1389_1398del	p.A464Sfs*35	Frameshift			germline,de novo,unknown				SCV002054265.1,SCV001748903.1,SCV001369663.2
1550	931777	931777	6:156779310:GGGGCGGCGGC:G	931777:6:156779310:GGGGCGGCGGC:G	ClinVar	ARID1B	ENST00000350026.10:c.1389_1398del	ENSP00000055163.7:p.Ala464SerfsTer35	c.1389_1398del	p.A464Sfs*35	Frameshift			germline,de novo,unknown				SCV002054265.1,SCV001748903.1,SCV001369663.2
1551	931777	931777	6:156779310:GGGGCGGCGGC:G	931777:6:156779310:GGGGCGGCGGC:G	ClinVar	ARID1B	ENST00000350026.10:c.1389_1398del	ENSP00000055163.7:p.Ala464SerfsTer35	c.1389_1398del	p.A464Sfs*35	Frameshift			germline,de novo,unknown				SCV002054265.1,SCV001748903.1,SCV001369663.2
1552	126315	126315	6:156779304:G:A	126315:6:156779304:G:A	ClinVar	ARID1B	ENST00000350026.10:c.1375G>A	ENSP00000055163.7:p.Ala459Thr	c.1375G>A	p.A459T	Missense			germline				SCV000147817.1
1553	974828	974828	6:156779302:CGGCGGCGGGGGCGGCGGCG:C	974828:6:156779302:CGGCGGCGGGGGCGGCGGCG:C	ClinVar	ARID1B	ENST00000350026.10:c.1380_1398del	ENSP00000055163.7:p.Gly461SerfsTer35	c.1380_1398del	p.G461Sfs*35	Frameshift			de novo,germline,germline				SCV001748902.1,SCV002054264.1,SCV001426608.1
1554	974828	974828	6:156779302:CGGCGGCGGGGGCGGCGGCG:C	974828:6:156779302:CGGCGGCGGGGGCGGCGGCG:C	ClinVar	ARID1B	ENST00000350026.10:c.1380_1398del	ENSP00000055163.7:p.Gly461SerfsTer35	c.1380_1398del	p.G461Sfs*35	Frameshift			de novo,germline,germline				SCV001748902.1,SCV002054264.1,SCV001426608.1
1555	974828	974828	6:156779302:CGGCGGCGGGGGCGGCGGCG:C	974828:6:156779302:CGGCGGCGGGGGCGGCGGCG:C	ClinVar	ARID1B	ENST00000350026.10:c.1380_1398del	ENSP00000055163.7:p.Gly461SerfsTer35	c.1380_1398del	p.G461Sfs*35	Frameshift			de novo,germline,germline				SCV001748902.1,SCV002054264.1,SCV001426608.1
1556	981686	981686	6:156779246:G:GTA	981686:6:156779246:G:GTA	ClinVar	ARID1B	ENST00000350026.10:c.1318_1319dup	ENSP00000055163.7:p.Ser441ThrfsTer62	c.1318_1319dup	p.S441Tfs*62	Frameshift			unknown				SCV001438248.1
1557	33611	SF0103952.SP0103952	1:26775179:C:T	SF0103952.SP0103952:1:26775179:C:T	SPARK Rare Inherited Variants	ARID1A	ENST00000324856.13:c.4952C>T	ENSP00000320485.7:p.Pro1651Leu	c.4952C>T	p.P1651L	Missense
1558	817086	817086	6:156779167:CG:C	817086:6:156779167:CG:C	ClinVar	ARID1B	ENST00000350026.10:c.1243del	ENSP00000055163.7:p.Ala415ProfsTer15	c.1243del	p.A415Pfs*15	Frameshift			germline,de novo				SCV002054263.1,SCV001481814.1
1559	973144	973144	6:156779370:GC:G	973144:6:156779370:GC:G	ClinVar	ARID1B	ENST00000350026.10:c.1444del	ENSP00000055163.7:p.Gln482SerfsTer20	c.1444del	p.Q482Sfs*20	Frameshift			de novo				SCV001423519.1
1560	802284	802284	6:156779125:C:CG	802284:6:156779125:C:CG	ClinVar	ARID1B	ENST00000350026.10:c.1202dup	ENSP00000055163.7:p.Phe402LeufsTer133	c.1202dup	p.F402Lfs*133	Frameshift			unknown				SCV001137263.1
1561	33619	SF0074219.SP0074219	1:26779030:G:A	SF0074219.SP0074219:1:26779030:G:A	SPARK Rare Inherited Variants	ARID1A	ENST00000324856.13:c.5132G>A	ENSP00000320485.7:p.Gly1711Glu	c.5132G>A	p.G1711E	Missense
1562	NP115-19-11041349-C-T	NP115	19:11041349:C:T	NP115:19:11041349:C:T	Aggregated De Novo Mutations (JK)	SMARCA4	ENST00000344626.10:c.4213C>T	ENSP00000343896.4:p.Arg1405Trp	c.4213C>T	p.R1405W	Missense
1563	233604	SSC06093	6:156935554:A:G	SSC06093:6:156935554:A:G	SSC Rare Inherited Variants	ARID1B	ENST00000350026.10:c.1976A>G	ENSP00000055163.7:p.Gln659Arg	c.1976A>G	p.Q659R	Missense
1564	587789	587789	6:156779011:C:T	587789:6:156779011:C:T	ClinVar	ARID1B	ENST00000350026.10:c.1082C>T	ENSP00000055163.7:p.Ser361Leu	c.1082C>T	p.S361L	Missense			germline				SCV000846060.3
1565	817019	817019	6:156778963:CGGCGGCGGCAGCAGCAGGA:C	817019:6:156778963:CGGCGGCGGCAGCAGCAGGA:C	ClinVar	ARID1B	ENST00000350026.10:c.1044_1062del	ENSP00000055163.7:p.Gly351AlafsTer12	c.1044_1062del	p.G351Afs*12	Frameshift			germline,germline,germline				SCV002521771.1,SCV002054262.1,SCV001445675.1
1566	817019	817019	6:156778963:CGGCGGCGGCAGCAGCAGGA:C	817019:6:156778963:CGGCGGCGGCAGCAGCAGGA:C	ClinVar	ARID1B	ENST00000350026.10:c.1044_1062del	ENSP00000055163.7:p.Gly351AlafsTer12	c.1044_1062del	p.G351Afs*12	Frameshift			germline,germline,germline				SCV002521771.1,SCV002054262.1,SCV001445675.1
1567	817019	817019	6:156778963:CGGCGGCGGCAGCAGCAGGA:C	817019:6:156778963:CGGCGGCGGCAGCAGCAGGA:C	ClinVar	ARID1B	ENST00000350026.10:c.1044_1062del	ENSP00000055163.7:p.Gly351AlafsTer12	c.1044_1062del	p.G351Afs*12	Frameshift			germline,germline,germline				SCV002521771.1,SCV002054262.1,SCV001445675.1
1568	985116	985116	6:156778960:CGGCGGCGGCGGCAGCAGCAGGA:C	985116:6:156778960:CGGCGGCGGCGGCAGCAGCAGGA:C	ClinVar	ARID1B	ENST00000350026.10:c.1044_1065del	ENSP00000055163.7:p.Gly351MetfsTer11	c.1044_1065del	p.G351Mfs*11	Frameshift			germline				SCV001444030.1
1569	233614	SSC05731	6:157084837:C:T	SSC05731:6:157084837:C:T	SSC Rare Inherited Variants	ARID1B	ENST00000350026.10:c.2174C>T	ENSP00000055163.7:p.Ser725Phe	c.2174C>T	p.S725F	Missense
1570	436805	436805	9:2088583:G:C	436805:9:2088583:G:C	ClinVar	SMARCA2	ENST00000349721.8:c.2853G>C	ENSP00000265773.5:p.Lys951Asn	c.2853G>C	p.K951N	Missense			germline				SCV000597181.1
1571	1177346	1177346	6:156779331:C:A	1177346:6:156779331:C:A	ClinVar	ARID1B	ENST00000350026.10:c.1402C>A	ENSP00000055163.7:p.Gln468Lys	c.1402C>A	p.Q468K	Missense			de novo				SCV001748904.1
1572	215990	SSC11925	6:42865033:ACCT:A	SSC11925:6:42865033:ACCT:A	SSC Rare Inherited Variants	BICRAL	ENST00000314073.10:c.2829_2831del	ENSP00000313933.4:p.Ser945del	c.2829_2831del	p.S945del	Inframeshift
1573	1177349	1177349	6:156935566:C:CA	1177349:6:156935566:C:CA	ClinVar	ARID1B	ENST00000350026.10:c.1990dup	ENSP00000055163.7:p.Ser664LysfsTer10	c.1990dup	p.S664Kfs*10	Frameshift			de novo				SCV001748909.1
1574	397537	397537	6:156829419:C:T	397537:6:156829419:C:T	ClinVar	ARID1B	ENST00000350026.10:c.1735C>T	ENSP00000055163.7:p.Gln579Ter	c.1735C>T	p.Q579*	Nonsense			de novo				SCV000537738.1
1575	434379	434379	6:156901497:A:AG	434379:6:156901497:A:AG	ClinVar	ARID1B	ENST00000350026.10:c.1860dup	ENSP00000055163.7:p.Ser621ValfsTer19	c.1860dup	p.S621Vfs*19	Frameshift			germline				SCV000593402.1
1576	828172	828172	6:156901496:C:T	828172:6:156901496:C:T	ClinVar	ARID1B	ENST00000350026.10:c.1858C>T	ENSP00000055163.7:p.Gln620Ter	c.1858C>T	p.Q620*	Nonsense			germline				SCV001190832.1
1577	1177348	1177348	6:156901471:A:AC	1177348:6:156901471:A:AC	ClinVar	ARID1B	ENST00000350026.10:c.1837dup	ENSP00000055163.7:p.Gln613ProfsTer27	c.1837dup	p.Q613Pfs*27	Frameshift			de novo				SCV001748908.1
1578	1098582	1098582	6:156901461:C:CG	1098582:6:156901461:C:CG	ClinVar	ARID1B	ENST00000350026.10:c.1824dup	ENSP00000055163.7:p.His609AlafsTer31	c.1824dup	p.H609Afs*31	Frameshift			de novo				SCV001622818.1
1579	973146	973146	6:156901439:T:TAA	973146:6:156901439:T:TAA	ClinVar	ARID1B	ENST00000350026.10:c.1802_1803insAA	ENSP00000055163.7:p.Tyr601Ter	c.1802_1803insAA	p.Y601*	Nonsense			de novo				SCV001423521.1
1580	438280	438280	6:156901439:T:TA	438280:6:156901439:T:TA	ClinVar	ARID1B	ENST00000350026.10:c.1802dup	ENSP00000055163.7:p.Tyr601Ter	c.1802dup	p.Y601*	Nonsense			de novo				SCV000599244.1
1581	215969	SSC08031	6:42830033:CAGG:C	SSC08031:6:42830033:CAGG:C	SSC Rare Inherited Variants	BICRAL	ENST00000314073.10:c.1703_1705del	ENSP00000313933.4:p.Gly568del	c.1703_1705del	p.G568del	Inframeshift
1582	666285	666285	6:156901434:CA:C	666285:6:156901434:CA:C	ClinVar	ARID1B	ENST00000350026.10:c.1797del	ENSP00000055163.7:p.Tyr600IlefsTer55	c.1797del	p.Y600Ifs*55	Frameshift			de novo				SCV000965701.1
1583	560948	560948	6:156901427:C:T	560948:6:156901427:C:T	ClinVar	ARID1B	ENST00000350026.10:c.1789C>T	ENSP00000055163.7:p.Gln597Ter	c.1789C>T	p.Q597*	Nonsense			de novo,de novo				SCV001748907.1,SCV000807350.1
1584	560948	560948	6:156901427:C:T	560948:6:156901427:C:T	ClinVar	ARID1B	ENST00000350026.10:c.1789C>T	ENSP00000055163.7:p.Gln597Ter	c.1789C>T	p.Q597*	Nonsense			de novo,de novo				SCV001748907.1,SCV000807350.1
1585	1177347	1177347	6:156901391:G:T	1177347:6:156901391:G:T	ClinVar	ARID1B	ENST00000350026.10:c.1753G>T	ENSP00000055163.7:p.Gly585Ter	c.1753G>T	p.G585*	Nonsense			de novo				SCV001748906.1
1586	985788	985788	6:156829358:T:G	985788:6:156829358:T:G	ClinVar	ARID1B	ENST00000350026.10:c.1674T>G	ENSP00000055163.7:p.Tyr558Ter	c.1674T>G	p.Y558*	Nonsense			germline				SCV001445058.1
1587	434378	434378	6:156779412:C:T	434378:6:156779412:C:T	ClinVar	ARID1B	ENST00000350026.10:c.1483C>T	ENSP00000055163.7:p.Gln495Ter	c.1483C>T	p.Q495*	Nonsense			germline				SCV000593401.1
1588	520639	520639	6:156829302:C:T	520639:6:156829302:C:T	ClinVar	ARID1B	ENST00000350026.10:c.1618C>T	ENSP00000055163.7:p.Gln540Ter	c.1618C>T	p.Q540*	Nonsense			de novo,germline,de novo,germline				SCV001748905.1,SCV000740838.2,SCV000807349.1,SCV002054268.1
1589	520639	520639	6:156829302:C:T	520639:6:156829302:C:T	ClinVar	ARID1B	ENST00000350026.10:c.1618C>T	ENSP00000055163.7:p.Gln540Ter	c.1618C>T	p.Q540*	Nonsense			de novo,germline,de novo,germline				SCV001748905.1,SCV000740838.2,SCV000807349.1,SCV002054268.1
1590	520639	520639	6:156829302:C:T	520639:6:156829302:C:T	ClinVar	ARID1B	ENST00000350026.10:c.1618C>T	ENSP00000055163.7:p.Gln540Ter	c.1618C>T	p.Q540*	Nonsense			de novo,germline,de novo,germline				SCV001748905.1,SCV000740838.2,SCV000807349.1,SCV002054268.1
1591	520639	520639	6:156829302:C:T	520639:6:156829302:C:T	ClinVar	ARID1B	ENST00000350026.10:c.1618C>T	ENSP00000055163.7:p.Gln540Ter	c.1618C>T	p.Q540*	Nonsense			de novo,germline,de novo,germline				SCV001748905.1,SCV000740838.2,SCV000807349.1,SCV002054268.1
1592	374179	374179	6:156829296:C:T	374179:6:156829296:C:T	ClinVar	ARID1B	ENST00000350026.10:c.1612C>T	ENSP00000055163.7:p.Gln538Ter	c.1612C>T	p.Q538*	Nonsense			unknown				SCV000493002.1
1593	976075	976075	6:156779469:C:T	976075:6:156779469:C:T	ClinVar	ARID1B	ENST00000350026.10:c.1540C>T	ENSP00000055163.7:p.Gln514Ter	c.1540C>T	p.Q514*	Nonsense			germline,germline,unknown,germline				SCV001428880.1,SCV001445471.1,SCV001431664.1,SCV002054309.1
1594	976075	976075	6:156779469:C:T	976075:6:156779469:C:T	ClinVar	ARID1B	ENST00000350026.10:c.1540C>T	ENSP00000055163.7:p.Gln514Ter	c.1540C>T	p.Q514*	Nonsense			germline,germline,unknown,germline				SCV001428880.1,SCV001445471.1,SCV001431664.1,SCV002054309.1
1595	976075	976075	6:156779469:C:T	976075:6:156779469:C:T	ClinVar	ARID1B	ENST00000350026.10:c.1540C>T	ENSP00000055163.7:p.Gln514Ter	c.1540C>T	p.Q514*	Nonsense			germline,germline,unknown,germline				SCV001428880.1,SCV001445471.1,SCV001431664.1,SCV002054309.1
1596	976075	976075	6:156779469:C:T	976075:6:156779469:C:T	ClinVar	ARID1B	ENST00000350026.10:c.1540C>T	ENSP00000055163.7:p.Gln514Ter	c.1540C>T	p.Q514*	Nonsense			germline,germline,unknown,germline				SCV001428880.1,SCV001445471.1,SCV001431664.1,SCV002054309.1
1597	976450	976450	6:156779442:AC:A	976450:6:156779442:AC:A	ClinVar	ARID1B	ENST00000350026.10:c.1518del	ENSP00000055163.7:p.Gly507AspfsTer16	c.1518del	p.G507Dfs*16	Frameshift			germline				SCV001427065.1
1598	976101	976101	6:156779415:AG:A	976101:6:156779415:AG:A	ClinVar	ARID1B	ENST00000350026.10:c.1488del	ENSP00000055163.7:p.Ser497ValfsTer5	c.1488del	p.S497Vfs*5	Frameshift			germline				SCV001428937.1
1599	NM_020732.3:c.5570_5573del	1742	6:157206710:AAAGA:A	1742:6:157206710:AAAGA:A	LOVD	ARID1B	ENST00000350026.10:c.5531_5534del	ENSP00000055163.7:p.Lys1844SerfsTer17	c.5531_5534del	p.K1844Sfs*17	Frameshift
1600	NM_020732.3:c.3223C>T	891	6:157181056:C:T	891:6:157181056:C:T	LOVD	ARID1B	ENST00000350026.10:c.3184C>T	ENSP00000055163.7:p.Arg1062Ter	c.3184C>T	p.R1062*	Nonsense
1601	NM_020732.3:c.3208_3209del	1724	6:157181040:AAA:A	1724:6:157181040:AAA:A	LOVD	ARID1B	ENST00000350026.10:c.3169_3170del	ENSP00000055163.7:p.Lys1057AlafsTer47	c.3169_3170del	p.K1057Afs*47	Frameshift
1602	31180|GDX-1-26780308-C-A	31180|GDX	1:26780308:C:A	31180|GDX:1:26780308:C:A	Aggregated De Novo Mutations (DNM)	ARID1A	ENST00000324856.13:c.6410C>A	ENSP00000320485.7:p.Ala2137Asp	c.6410C>A	p.A2137D	Missense
1603	3629|GDX-6-156779318-GGCGGGCGGCCA-G	3629|GDX	6:156779318:GGCGGGCGGCCA:G	3629|GDX:6:156779318:GGCGGGCGGCCA:G	Aggregated De Novo Mutations (DNM)	ARID1B	ENST00000350026.10:c.1392_1402del	ENSP00000055163.7:p.Gln467ArgfsTer64	c.1392_1402del	p.Q467Rfs*64	Frameshift
1604	35935|GDX-5-864482-A-T	35935|GDX	5:864482:A:T	35935|GDX:5:864482:A:T	Aggregated De Novo Mutations (DNM)	BRD9	ENST00000467963.6:c.1780T>A	ENSP00000419765.1:p.Ser594Thr	c.1780T>A	p.S594T	Missense
1605	3543|GDX-1-26772970-A-T	3543|GDX	1:26772970:A:T	3543|GDX:1:26772970:A:T	Aggregated De Novo Mutations (DNM)	ARID1A	ENST00000324856.13:c.3698A>T	ENSP00000320485.7:p.Tyr1233Phe	c.3698A>T	p.Y1233F	Missense
1606	35420|GDX-6-157200744-GC-G	35420|GDX	6:157200744:GC:G	35420|GDX:6:157200744:GC:G	Aggregated De Novo Mutations (DNM)	ARID1B	ENST00000350026.10:c.4113del	ENSP00000055163.7:p.Lys1372SerfsTer63	c.4113del	p.K1372Sfs*63	Frameshift
1607	35116|GDX-6-157184246-A-T	35116|GDX	6:157184246:A:T	35116|GDX:6:157184246:A:T	Aggregated De Novo Mutations (DNM)	ARID1B	ENST00000350026.10:c.3322A>T	ENSP00000055163.7:p.Lys1108Ter	c.3322A>T	p.K1108*	Nonsense
1608	34028|GDX-19-11030794-CT-C	34028|GDX	19:11030794:CT:C	34028|GDX:19:11030794:CT:C	Aggregated De Novo Mutations (DNM)	SMARCA4	ENST00000344626.10:c.3449del	ENSP00000343896.4:p.Phe1150SerfsTer14	c.3449del	p.F1150Sfs*14	Frameshift
1609	33443|GDX-12-45852825-G-GT	33443|GDX	12:45852825:G:GT	33443|GDX:12:45852825:G:GT	Aggregated De Novo Mutations (DNM)	ARID2	ENST00000334344.11:c.4703dup	ENSP00000335044.6:p.Ala1569SerfsTer40	c.4703dup	p.A1569Sfs*40	Frameshift
1610	32387|GDX-6-157184329-C-G	32387|GDX	6:157184329:C:G	32387|GDX:6:157184329:C:G	Aggregated De Novo Mutations (DNM)	ARID1B	ENST00000350026.10:c.3405C>G	ENSP00000055163.7:p.Tyr1135Ter	c.3405C>G	p.Y1135*	Nonsense
1611	31839|GDX-20-62163463-A-C	31839|GDX	20:62163463:A:C	31839|GDX:20:62163463:A:C	Aggregated De Novo Mutations (DNM)	SS18L1	ENST00000331758.8:c.562A>C	ENSP00000333012.3:p.Met188Leu	c.562A>C	p.M188L	Missense
1612	31830|GDX-6-157110561-G-A	31830|GDX	6:157110561:G:A	31830|GDX:6:157110561:G:A	Aggregated De Novo Mutations (DNM)	ARID1B	ENST00000350026.10:c.2332G>A	ENSP00000055163.7:p.Gly778Ser	c.2332G>A	p.G778S	Missense
1613	31645|GDX-3-47610197-T-C	31645|GDX	3:47610197:T:C	31645|GDX:3:47610197:T:C	Aggregated De Novo Mutations (DNM)	SMARCC1	ENST00000254480.10:c.2912A>G	ENSP00000254480.5:p.His971Arg	c.2912A>G	p.H971R	Missense
1614	31327|GDX-19-11041349-C-T	31327|GDX	19:11041349:C:T	31327|GDX:19:11041349:C:T	Aggregated De Novo Mutations (DNM)	SMARCA4	ENST00000344626.10:c.4213C>T	ENSP00000343896.4:p.Arg1405Trp	c.4213C>T	p.R1405W	Missense
1615	30381|GDX-6-157148764-C-T	30381|GDX	6:157148764:C:T	30381|GDX:6:157148764:C:T	Aggregated De Novo Mutations (DNM)	ARID1B	ENST00000350026.10:c.2653C>T	ENSP00000055163.7:p.Arg885Ter	c.2653C>T	p.R885*	Nonsense
1616	26275|GDX-12-56184936-T-C	26275|GDX	12:56184936:T:C	26275|GDX:12:56184936:T:C	Aggregated De Novo Mutations (DNM)	SMARCC2	ENST00000267064.8:c.400A>G	ENSP00000267064.4:p.Asn134Asp	c.400A>G	p.N134D	Missense
1617	30275|GDX-6-157200915-C-CA	30275|GDX	6:157200915:C:CA	30275|GDX:6:157200915:C:CA	Aggregated De Novo Mutations (DNM)	ARID1B	ENST00000350026.10:c.4283dup	ENSP00000055163.7:p.His1428GlnfsTer18	c.4283dup	p.H1428Qfs*18	Frameshift
1618	30060|GDX-7-100646637-C-T	30060|GDX	7:100646637:C:T	30060|GDX:7:100646637:C:T	Aggregated De Novo Mutations (DNM)	ACTL6B	ENST00000160382.10:c.1027G>A	ENSP00000160382.5:p.Gly343Arg	c.1027G>A	p.G343R	Missense
1619	29794|GDX-6-157084819-CG-C	29794|GDX	6:157084819:CG:C	29794|GDX:6:157084819:CG:C	Aggregated De Novo Mutations (DNM)	ARID1B	ENST00000350026.10:c.2162del	ENSP00000055163.7:p.Gly721AlafsTer11	c.2162del	p.G721Afs*11	Frameshift
1620	29786|GDX-9-2097414-C-G	29786|GDX	9:2097414:C:G	29786|GDX:9:2097414:C:G	Aggregated De Novo Mutations (DNM)	SMARCA2	ENST00000349721.8:c.3021C>G	ENSP00000265773.5:p.Asn1007Lys	c.3021C>G	p.N1007K	Missense
1621	28996|GDX-11-65346046-T-C	28996|GDX	11:65346046:T:C	28996|GDX:11:65346046:T:C	Aggregated De Novo Mutations (DNM)	DPF2	ENST00000528416.6:c.892T>C	ENSP00000436901.1:p.Cys298Arg	c.892T>C	p.C298R	Missense
1622	28920|GDX-19-11033338-G-A	28920|GDX	19:11033338:G:A	28920|GDX:19:11033338:G:A	Aggregated De Novo Mutations (DNM)	SMARCA4	ENST00000344626.10:c.3595G>A	ENSP00000343896.4:p.Val1199Met	c.3595G>A	p.V1199M	Missense
1623	2871|GDX-9-2115940-T-C	2871|GDX	9:2115940:T:C	2871|GDX:9:2115940:T:C	Aggregated De Novo Mutations (DNM)	SMARCA2	ENST00000349721.8:c.3575T>C	ENSP00000265773.5:p.Leu1192Pro	c.3575T>C	p.L1192P	Missense
1624	28466|GDX-6-157207236-C-T	28466|GDX	6:157207236:C:T	28466|GDX:6:157207236:C:T	Aggregated De Novo Mutations (DNM)	ARID1B	ENST00000350026.10:c.6056C>T	ENSP00000055163.7:p.Ser2019Phe	c.6056C>T	p.S2019F	Missense
1625	28463|GDX-9-2088539-C-T	28463|GDX	9:2088539:C:T	28463|GDX:9:2088539:C:T	Aggregated De Novo Mutations (DNM)	SMARCA2	ENST00000349721.8:c.2809C>T	ENSP00000265773.5:p.Arg937Cys	c.2809C>T	p.R937C	Missense
1626	28151|GDX-19-11030817-G-A	28151|GDX	19:11030817:G:A	28151|GDX:19:11030817:G:A	Aggregated De Novo Mutations (DNM)	SMARCA4	ENST00000344626.10:c.3470G>A	ENSP00000343896.4:p.Arg1157Gln	c.3470G>A	p.R1157Q	Missense
1627	27995|GDX-6-157207547-T-C	27995|GDX	6:157207547:T:C	27995|GDX:6:157207547:T:C	Aggregated De Novo Mutations (DNM)	ARID1B	ENST00000350026.10:c.6367T>C	ENSP00000055163.7:p.Ser2123Pro	c.6367T>C	p.S2123P	Missense
1628	2787|GDX-7-100655459-T-C	2787|GDX	7:100655459:T:C	2787|GDX:7:100655459:T:C	Aggregated De Novo Mutations (DNM)	ACTL6B	ENST00000160382.10:c.230A>G	ENSP00000160382.5:p.Asp77Gly	c.230A>G	p.D77G	Missense
1629	37656|GDX-6-156779172-GC-G	37656|GDX	6:156779172:GC:G	37656|GDX:6:156779172:GC:G	Aggregated De Novo Mutations (DNM)	ARID1B	ENST00000350026.10:c.1245del	ENSP00000055163.7:p.Thr416ProfsTer14	c.1245del	p.T416Pfs*14	Frameshift
1630	37795|GDX-6-157207265-G-A	37795|GDX	6:157207265:G:A	37795|GDX:6:157207265:G:A	Aggregated De Novo Mutations (DNM)	ARID1B	ENST00000350026.10:c.6085G>A	ENSP00000055163.7:p.Glu2029Lys	c.6085G>A	p.E2029K	Missense
1631	37810|GDX-6-157207261-C-G	37810|GDX	6:157207261:C:G	37810|GDX:6:157207261:C:G	Aggregated De Novo Mutations (DNM)	ARID1B	ENST00000350026.10:c.6081C>G	ENSP00000055163.7:p.Tyr2027Ter	c.6081C>G	p.Y2027*	Nonsense
1632	37835|GDX-6-157207086-AC-A	37835|GDX	6:157207086:AC:A	37835|GDX:6:157207086:AC:A	Aggregated De Novo Mutations (DNM)	ARID1B	ENST00000350026.10:c.5908del	ENSP00000055163.7:p.His1970ThrfsTer38	c.5908del	p.H1970Tfs*38	Frameshift
1633	48765|GDX-9-2115977-T-G	48765|GDX	9:2115977:T:G	48765|GDX:9:2115977:T:G	Aggregated De Novo Mutations (DNM)	SMARCA2	ENST00000349721.8:c.3612T>G	ENSP00000265773.5:p.Phe1204Leu	c.3612T>G	p.F1204L	Missense
1634	47941|GDX-19-47699348-A-G	47941|GDX	19:47699348:A:G	47941|GDX:19:47699348:A:G	Aggregated De Novo Mutations (DNM)	BICRA	ENST00000396720.7:c.3538A>G	ENSP00000379946.2:p.Ile1180Val	c.3538A>G	p.I1180V	Missense
1635	46780|GDX-20-62159905-G-A	46780|GDX	20:62159905:G:A	46780|GDX:20:62159905:G:A	Aggregated De Novo Mutations (DNM)	SS18L1	ENST00000331758.8:c.175G>A	ENSP00000333012.3:p.Val59Ile	c.175G>A	p.V59I	Missense
1636	46567|GDX-12-45839335-TAGTG-T	46567|GDX	12:45839335:TAGTG:T	46567|GDX:12:45839335:TAGTG:T	Aggregated De Novo Mutations (DNM)	ARID2	ENST00000334344.11:c.1338_1341del	ENSP00000335044.6:p.Leu446PhefsTer16	c.1338_1341del	p.L446Ffs*16	Frameshift
1637	46248|GDX-9-2110274-C-G	46248|GDX	9:2110274:C:G	46248|GDX:9:2110274:C:G	Aggregated De Novo Mutations (DNM)	SMARCA2	ENST00000349721.8:c.3313C>G	ENSP00000265773.5:p.Arg1105Gly	c.3313C>G	p.R1105G	Missense
1638	46218|GDX-6-157206843-G-GT	46218|GDX	6:157206843:G:GT	46218|GDX:6:157206843:G:GT	Aggregated De Novo Mutations (DNM)	ARID1B	ENST00000350026.10:c.5664dup	ENSP00000055163.7:p.Lys1889Ter	c.5664dup	p.K1889*	Nonsense
1639	46172|GDX-22-23833681-C-T	46172|GDX	22:23833681:C:T	46172|GDX:22:23833681:C:T	Aggregated De Novo Mutations (DNM)	SMARCB1	ENST00000644036.2:c.1096C>T	ENSP00000494049.2:p.Arg366Cys	c.1096C>T	p.R366C	Missense
1640	SP0041178-7-5528533-C-A	SP0041178	7:5528533:C:A	SP0041178:7:5528533:C:A	Aggregated De Novo Mutations (JK)	ACTB	ENST00000493945.6:c.550G>T	ENSP00000494269.1:p.Asp184Tyr	c.550G>T	p.D184Y	Missense
1641	44179|GDX-6-157181096-C-G	44179|GDX	6:157181096:C:G	44179|GDX:6:157181096:C:G	Aggregated De Novo Mutations (DNM)	ARID1B	ENST00000350026.10:c.3224C>G	ENSP00000055163.7:p.Ser1075Ter	c.3224C>G	p.S1075*	Nonsense
1642	43933|GDX-6-157148845-C-T	43933|GDX	6:157148845:C:T	43933|GDX:6:157148845:C:T	Aggregated De Novo Mutations (DNM)	ARID1B	ENST00000350026.10:c.2734C>T	ENSP00000055163.7:p.Gln912Ter	c.2734C>T	p.Q912*	Nonsense
1643	43912|GDX-19-11033471-G-A	43912|GDX	19:11033471:G:A	43912|GDX:19:11033471:G:A	Aggregated De Novo Mutations (DNM)	SMARCA4	ENST00000344626.10:c.3728G>A	ENSP00000343896.4:p.Arg1243Gln	c.3728G>A	p.R1243Q	Missense
1644	43807|GDX-12-45852855-C-T	43807|GDX	12:45852855:C:T	43807|GDX:12:45852855:C:T	Aggregated De Novo Mutations (DNM)	ARID2	ENST00000334344.11:c.4732C>T	ENSP00000335044.6:p.Gln1578Ter	c.4732C>T	p.Q1578*	Nonsense
1645	43032|GDX-6-157206952-G-A	43032|GDX	6:157206952:G:A	43032|GDX:6:157206952:G:A	Aggregated De Novo Mutations (DNM)	ARID1B	ENST00000350026.10:c.5772G>A	ENSP00000055163.7:p.Trp1924Ter	c.5772G>A	p.W1924*	Nonsense
1646	42553|GDX-19-11013112-C-T	42553|GDX	19:11013112:C:T	42553|GDX:19:11013112:C:T	Aggregated De Novo Mutations (DNM)	SMARCA4	ENST00000344626.10:c.2438C>T	ENSP00000343896.4:p.Ser813Leu	c.2438C>T	p.S813L	Missense
1647	41684|GDX-19-11021824-C-T	41684|GDX	19:11021824:C:T	41684|GDX:19:11021824:C:T	Aggregated De Novo Mutations (DNM)	SMARCA4	ENST00000344626.10:c.2716C>T	ENSP00000343896.4:p.Arg906Cys	c.2716C>T	p.R906C	Missense
1648	40932|GDX-6-157181137-C-T	40932|GDX	6:157181137:C:T	40932|GDX:6:157181137:C:T	Aggregated De Novo Mutations (DNM)	ARID1B	ENST00000350026.10:c.3265C>T	ENSP00000055163.7:p.Arg1089Ter	c.3265C>T	p.R1089*	Nonsense
1649	40784|GDX-19-11021780-G-A	40784|GDX	19:11021780:G:A	40784|GDX:19:11021780:G:A	Aggregated De Novo Mutations (DNM)	SMARCA4	ENST00000344626.10:c.2672G>A	ENSP00000343896.4:p.Cys891Tyr	c.2672G>A	p.C891Y	Missense
1650	4072|GDX-6-157200911-GAC-G	4072|GDX	6:157200911:GAC:G	4072|GDX:6:157200911:GAC:G	Aggregated De Novo Mutations (DNM)	ARID1B	ENST00000350026.10:c.4283_4284del	ENSP00000055163.7:p.His1428ArgfsTer17	c.4283_4284del	p.H1428Rfs*17	Frameshift
1651	40707|GDX-9-2115967-C-T	40707|GDX	9:2115967:C:T	40707|GDX:9:2115967:C:T	Aggregated De Novo Mutations (DNM)	SMARCA2	ENST00000349721.8:c.3602C>T	ENSP00000265773.5:p.Ala1201Val	c.3602C>T	p.A1201V	Missense
1652	40225|GDX-6-157206682-T-TC	40225|GDX	6:157206682:T:TC	40225|GDX:6:157206682:T:TC	Aggregated De Novo Mutations (DNM)	ARID1B	ENST00000350026.10:c.5508dup	ENSP00000055163.7:p.Ser1838LysfsTer5	c.5508dup	p.S1838Kfs*5	Frameshift
1653	40054|GDX-6-157148764-C-T	40054|GDX	6:157148764:C:T	40054|GDX:6:157148764:C:T	Aggregated De Novo Mutations (DNM)	ARID1B	ENST00000350026.10:c.2653C>T	ENSP00000055163.7:p.Arg885Ter	c.2653C>T	p.R885*	Nonsense
1654	40030|GDX-22-23833669-GAGA-G	40030|GDX	22:23833669:GAGA:G	40030|GDX:22:23833669:GAGA:G	Aggregated De Novo Mutations (DNM)	SMARCB1	ENST00000644036.2:c.1091_1093del	ENSP00000494049.2:p.Lys364del	c.1091_1093del	p.K364del	Inframeshift
1655	40024|GDX-18-26018377-G-C	40024|GDX	18:26018377:G:C	40024|GDX:18:26018377:G:C	Aggregated De Novo Mutations (DNM)	SS18	ENST00000415083.7:c.1234C>G	ENSP00000414516.2:p.Gln412Glu	c.1234C>G	p.Q412E	Missense
1656	38899|GDX-6-157206703-TAGAA-T	38899|GDX	6:157206703:TAGAA:T	38899|GDX:6:157206703:TAGAA:T	Aggregated De Novo Mutations (DNM)	ARID1B	ENST00000350026.10:c.5531_5534del	ENSP00000055163.7:p.Lys1844SerfsTer17	c.5531_5534del	p.K1844Sfs*17	Frameshift
1657	38892|GDX-22-23834143-G-A	38892|GDX	22:23834143:G:A	38892|GDX:22:23834143:G:A	Aggregated De Novo Mutations (DNM)	SMARCB1	ENST00000644036.2:c.1121G>A	ENSP00000494049.2:p.Arg374Gln	c.1121G>A	p.R374Q	Missense
1658	27803|GDX-1-26780007-C-T	27803|GDX	1:26780007:C:T	27803|GDX:1:26780007:C:T	Aggregated De Novo Mutations (DNM)	ARID1A	ENST00000324856.13:c.6109C>T	ENSP00000320485.7:p.Gln2037Ter	c.6109C>T	p.Q2037*	Nonsense
1659	551738	SF0024265.SP0024265	6:156779262:G:GCGCCGCCGC	SF0024265.SP0024265:6:156779262:G:GCGCCGCCGC	SPARK Rare Inherited Variants	ARID1B	ENST00000350026.10:c.1342_1350dup	ENSP00000055163.7:p.Pro448_Pro450dup	c.1342_1350dup	p.P448_P450dup	Inframeshift
1660	105562|GDX-12-45893708-GA-G	105562|GDX	12:45893708:GA:G	105562|GDX:12:45893708:GA:G	Aggregated De Novo Mutations (DNM)	ARID2	ENST00000334344.11:c.5352del	ENSP00000335044.6:p.Glu1784AspfsTer7	c.5352del	p.E1784Dfs*7	Frameshift
1661	115914|GDX-19-11021761-C-T	115914|GDX	19:11021761:C:T	115914|GDX:19:11021761:C:T	Aggregated De Novo Mutations (DNM)	SMARCA4	ENST00000344626.10:c.2653C>T	ENSP00000343896.4:p.Arg885Cys	c.2653C>T	p.R885C	Missense
1662	13293.p1|asd_cohorts-6-42829208-C-G	13293.p1|asd_cohorts	6:42829208:C:G	13293.p1|asd_cohorts:6:42829208:C:G	Aggregated De Novo Mutations (DNM)	BICRAL	ENST00000314073.10:c.875C>G	ENSP00000313933.4:p.Pro292Arg	c.875C>G	p.P292R	Missense
1663	13253|GDX-19-47679963-TC-T	13253|GDX	19:47679963:TC:T	13253|GDX:19:47679963:TC:T	Aggregated De Novo Mutations (DNM)	BICRA	ENST00000396720.7:c.794del	ENSP00000379946.2:p.Ser265TrpfsTer9	c.794del	p.S265Wfs*9	Frameshift
1664	13134|GDX-12-56178071-C-T	13134|GDX	12:56178071:C:T	13134|GDX:12:56178071:C:T	Aggregated De Novo Mutations (DNM)	SMARCC2	ENST00000267064.8:c.1333G>A	ENSP00000267064.4:p.Ala445Thr	c.1333G>A	p.A445T	Missense
1665	12910.p1|asd_cohorts-12-45836908-C-T	12910.p1|asd_cohorts	12:45836908:C:T	12910.p1|asd_cohorts:12:45836908:C:T	Aggregated De Novo Mutations (DNM)	ARID2	ENST00000334344.11:c.940C>T	ENSP00000335044.6:p.Arg314Cys	c.940C>T	p.R314C	Missense
1666	12766|GDX-6-157207507-CA-C	12766|GDX	6:157207507:CA:C	12766|GDX:6:157207507:CA:C	Aggregated De Novo Mutations (DNM)	ARID1B	ENST00000350026.10:c.6332del	ENSP00000055163.7:p.Asn2111ThrfsTer21	c.6332del	p.N2111Tfs*21	Frameshift
1667	12408|GDX-19-11027804-C-T	12408|GDX	19:11027804:C:T	12408|GDX:19:11027804:C:T	Aggregated De Novo Mutations (DNM)	SMARCA4	ENST00000344626.10:c.3236C>T	ENSP00000343896.4:p.Ser1079Leu	c.3236C>T	p.S1079L	Missense
1668	124002|GDX-1-26767868-T-C	124002|GDX	1:26767868:T:C	124002|GDX:1:26767868:T:C	Aggregated De Novo Mutations (DNM)	ARID1A	ENST00000324856.13:c.3067T>C	ENSP00000320485.7:p.Trp1023Arg	c.3067T>C	p.W1023R	Missense
1669	12346.p1|asd_cohorts-3-52609496-T-C	12346.p1|asd_cohorts	3:52609496:T:C	12346.p1|asd_cohorts:3:52609496:T:C	Aggregated De Novo Mutations (DNM)	PBRM1	ENST00000296302.11:c.2384A>G	ENSP00000296302.7:p.Asp795Gly	c.2384A>G	p.D795G	Missense
1670	1189|GDX-9-2056765-C-G	1189|GDX	9:2056765:C:G	1189|GDX:9:2056765:C:G	Aggregated De Novo Mutations (DNM)	SMARCA2	ENST00000349721.8:c.1267C>G	ENSP00000265773.5:p.Leu423Val	c.1267C>G	p.L423V	Missense
1671	118004|GDX-19-11027893-A-G	118004|GDX	19:11027893:A:G	118004|GDX:19:11027893:A:G	Aggregated De Novo Mutations (DNM)	SMARCA4	ENST00000344626.10:c.3325A>G	ENSP00000343896.4:p.Met1109Val	c.3325A>G	p.M1109V	Missense
1672	11678.p1|asd_cohorts-17-63833991-G-A	11678.p1|asd_cohorts	17:63833991:G:A	11678.p1|asd_cohorts:17:63833991:G:A	Aggregated De Novo Mutations (DNM)	SMARCD2	ENST00000448276.7:c.1099C>T	ENSP00000392617.2:p.Arg367Ter	c.1099C>T	p.R367*	Nonsense
1673	116339|GDX-1-26780590-T-C	116339|GDX	1:26780590:T:C	116339|GDX:1:26780590:T:C	Aggregated De Novo Mutations (DNM)	ARID1A	ENST00000324856.13:c.6692T>C	ENSP00000320485.7:p.Met2231Thr	c.6692T>C	p.M2231T	Missense
1674	115800|GDX-6-157206248-G-A	115800|GDX	6:157206248:G:A	115800|GDX:6:157206248:G:A	Aggregated De Novo Mutations (DNM)	ARID1B	ENST00000350026.10:c.5068G>A	ENSP00000055163.7:p.Val1690Met	c.5068G>A	p.V1690M	Missense
1675	24838|GDX-7-100647262-G-T	24838|GDX	7:100647262:G:T	24838|GDX:7:100647262:G:T	Aggregated De Novo Mutations (DNM)	ACTL6B	ENST00000160382.10:c.782C>A	ENSP00000160382.5:p.Ala261Asp	c.782C>A	p.A261D	Missense
1676	115591|GDX-6-157207104-GAA-G	115591|GDX	6:157207104:GAA:G	115591|GDX:6:157207104:GAA:G	Aggregated De Novo Mutations (DNM)	ARID1B	ENST00000350026.10:c.5926_5927del	ENSP00000055163.7:p.Lys1976AlafsTer7	c.5926_5927del	p.K1976Afs*7	Frameshift
1677	115420|GDX-19-47680453-C-A	115420|GDX	19:47680453:C:A	115420|GDX:19:47680453:C:A	Aggregated De Novo Mutations (DNM)	BICRA	ENST00000396720.7:c.1283C>A	ENSP00000379946.2:p.Pro428Gln	c.1283C>A	p.P428Q	Missense
1678	113382|GDX-6-156779125-CG-C	113382|GDX	6:156779125:CG:C	113382|GDX:6:156779125:CG:C	Aggregated De Novo Mutations (DNM)	ARID1B	ENST00000350026.10:c.1202del	ENSP00000055163.7:p.Gly401AlafsTer29	c.1202del	p.G401Afs*29	Frameshift
1679	112997|GDX-6-157200957-TC-T	112997|GDX	6:157200957:TC:T	112997|GDX:6:157200957:TC:T	Aggregated De Novo Mutations (DNM)	ARID1B	ENST00000350026.10:c.4326del	ENSP00000055163.7:p.Ser1443ProfsTer38	c.4326del	p.S1443Pfs*38	Frameshift
1680	11135|GDX-9-2081995-C-T	11135|GDX	9:2081995:C:T	11135|GDX:9:2081995:C:T	Aggregated De Novo Mutations (DNM)	SMARCA2	ENST00000349721.8:c.2348C>T	ENSP00000265773.5:p.Ser783Leu	c.2348C>T	p.S783L	Missense
1681	111011|GDX-19-47680998-G-GCTGC	111011|GDX	19:47680998:G:GCTGC	111011|GDX:19:47680998:G:GCTGC	Aggregated De Novo Mutations (DNM)	BICRA	ENST00000396720.7:c.1830_1833dup	ENSP00000379946.2:p.Thr612CysfsTer63	c.1830_1833dup	p.T612Cfs*63	Frameshift
1682	10C106241|asd_cohorts-6-157206256-C-CG	10C106241|asd_cohorts	6:157206256:C:CG	10C106241|asd_cohorts:6:157206256:C:CG	Aggregated De Novo Mutations (DNM)	ARID1B	ENST00000350026.10:c.5076_5077insG	ENSP00000055163.7:p.Pro1693AlafsTer7	c.5076_5077insG	p.P1693Afs*7	Frameshift
1683	10C104773|asd_cohorts-3-47661389-T-C	10C104773|asd_cohorts	3:47661389:T:C	10C104773|asd_cohorts:3:47661389:T:C	Aggregated De Novo Mutations (DNM)	SMARCC1	ENST00000254480.10:c.2225A>G	ENSP00000254480.5:p.Gln742Arg	c.2225A>G	p.Q742R	Missense
1684	108495|GDX-6-156779227-ACGGCGGCAGCTACCCCGAGTACAGCAGCCCCAGCGCGCCGC-A	108495|GDX	6:156779227:ACGGCGGCAGCTACCCCGAGTACAGCAGCCCCAGCGCGCCGC:A	108495|GDX:6:156779227:ACGGCGGCAGCTACCCCGAGTACAGCAGCCCCAGCGCGCCGC:A	Aggregated De Novo Mutations (DNM)	ARID1B	ENST00000350026.10:c.1301_1341del	ENSP00000055163.7:p.Gly434AlafsTer87	c.1301_1341del	p.G434Afs*87	Frameshift
1685	108302|GDX-12-45836871-C-CA	108302|GDX	12:45836871:C:CA	108302|GDX:12:45836871:C:CA	Aggregated De Novo Mutations (DNM)	ARID2	ENST00000334344.11:c.905dup	ENSP00000335044.6:p.Asn302LysfsTer3	c.905dup	p.N302Kfs*3	Frameshift
1686	108229|GDX-19-11019610-G-A	108229|GDX	19:11019610:G:A	108229|GDX:19:11019610:G:A	Aggregated De Novo Mutations (DNM)	SMARCA4	ENST00000344626.10:c.2525G>A	ENSP00000343896.4:p.Arg842Gln	c.2525G>A	p.R842Q	Missense
1687	10656|GDX-22-23834143-G-A	10656|GDX	22:23834143:G:A	10656|GDX:22:23834143:G:A	Aggregated De Novo Mutations (DNM)	SMARCB1	ENST00000644036.2:c.1121G>A	ENSP00000494049.2:p.Arg374Gln	c.1121G>A	p.R374Q	Missense
1688	13447.p1|asd_cohorts-6-157206531-CTGTT-C	13447.p1|asd_cohorts	6:157206531:CTGTT:C	13447.p1|asd_cohorts:6:157206531:CTGTT:C	Aggregated De Novo Mutations (DNM)	ARID1B	ENST00000350026.10:c.5352_5355del	ENSP00000055163.7:p.Phe1785LeufsTer52	c.5352_5355del	p.F1785Lfs*52	Frameshift
1689	SP0000124-18-26090518-G-A	SP0000124	18:26090518:G:A	SP0000124:18:26090518:G:A	Aggregated De Novo Mutations (JK)	SS18	ENST00000415083.7:c.52C>T	ENSP00000414516.2:p.Pro18Ser	c.52C>T	p.P18S	Missense
1690	1385|GDX-6-157148764-C-T	1385|GDX	6:157148764:C:T	1385|GDX:6:157148764:C:T	Aggregated De Novo Mutations (DNM)	ARID1B	ENST00000350026.10:c.2653C>T	ENSP00000055163.7:p.Arg885Ter	c.2653C>T	p.R885*	Nonsense
1691	14112|GDX-22-23791772-G-A	14112|GDX	22:23791772:G:A	14112|GDX:22:23791772:G:A	Aggregated De Novo Mutations (DNM)	SMARCB1	ENST00000644036.2:c.110G>A	ENSP00000494049.2:p.Arg37His	c.110G>A	p.R37H	Missense
1692	2451|GDX-6-156935499-C-T	2451|GDX	6:156935499:C:T	2451|GDX:6:156935499:C:T	Aggregated De Novo Mutations (DNM)	ARID1B	ENST00000350026.10:c.1921C>T	ENSP00000055163.7:p.Gln641Ter	c.1921C>T	p.Q641*	Nonsense
1693	24450|GDX-9-2115967-C-T	24450|GDX	9:2115967:C:T	24450|GDX:9:2115967:C:T	Aggregated De Novo Mutations (DNM)	SMARCA2	ENST00000349721.8:c.3602C>T	ENSP00000265773.5:p.Ala1201Val	c.3602C>T	p.A1201V	Missense
1694	23492|GDX-9-2115967-C-A	23492|GDX	9:2115967:C:A	23492|GDX:9:2115967:C:A	Aggregated De Novo Mutations (DNM)	SMARCA2	ENST00000349721.8:c.3602C>A	ENSP00000265773.5:p.Ala1201Glu	c.3602C>A	p.A1201E	Missense
1695	22669|GDX-11-65346046-T-A	22669|GDX	11:65346046:T:A	22669|GDX:11:65346046:T:A	Aggregated De Novo Mutations (DNM)	DPF2	ENST00000528416.6:c.892T>A	ENSP00000436901.1:p.Cys298Ser	c.892T>A	p.C298S	Missense
1696	22640|GDX-1-26779245-GA-G	22640|GDX	1:26779245:GA:G	22640|GDX:1:26779245:GA:G	Aggregated De Novo Mutations (DNM)	ARID1A	ENST00000324856.13:c.5351del	ENSP00000320485.7:p.Asn1784MetfsTer5	c.5351del	p.N1784Mfs*5	Frameshift
1697	22011|GDX-9-2115829-A-C	22011|GDX	9:2115829:A:C	22011|GDX:9:2115829:A:C	Aggregated De Novo Mutations (DNM)	SMARCA2	ENST00000349721.8:c.3464A>C	ENSP00000265773.5:p.Gln1155Pro	c.3464A>C	p.Q1155P	Missense
1698	2183|GDX-12-45852441-C-T	2183|GDX	12:45852441:C:T	2183|GDX:12:45852441:C:T	Aggregated De Novo Mutations (DNM)	ARID2	ENST00000334344.11:c.4318C>T	ENSP00000335044.6:p.Gln1440Ter	c.4318C>T	p.Q1440*	Nonsense
1699	21391|GDX-6-157084819-CG-CGG	21391|GDX	6:157084819:CG:CGG	21391|GDX:6:157084819:CG:CGG	Aggregated De Novo Mutations (DNM)	ARID1B	ENST00000350026.10:c.2157dup	ENSP00000055163.7:p.Ser723IlefsTer27	c.2157dup	p.S723Ifs*27	Frameshift
1700	20427|GDX-1-26773394-G-A	20427|GDX	1:26773394:G:A	20427|GDX:1:26773394:G:A	Aggregated De Novo Mutations (DNM)	ARID1A	ENST00000324856.13:c.3764G>A	ENSP00000320485.7:p.Gly1255Glu	c.3764G>A	p.G1255E	Missense
1701	19939|GDX-6-157207633-GGATGGGGTCAC-G	19939|GDX	6:157207633:GGATGGGGTCAC:G	19939|GDX:6:157207633:GGATGGGGTCAC:G	Aggregated De Novo Mutations (DNM)	ARID1B	ENST00000350026.10:c.6459_6469del	ENSP00000055163.7:p.Val2154ProfsTer21	c.6459_6469del	p.V2154Pfs*21	Frameshift
1702	19652|GDX-19-11010400-G-A	19652|GDX	19:11010400:G:A	19652|GDX:19:11010400:G:A	Aggregated De Novo Mutations (DNM)	SMARCA4	ENST00000344626.10:c.2143G>A	ENSP00000343896.4:p.Asp715Asn	c.2143G>A	p.D715N	Missense
1703	19466|GDX-6-156778598-C-CCCGGCGGCCGT	19466|GDX	6:156778598:C:CCCGGCGGCCGT	19466|GDX:6:156778598:C:CCCGGCGGCCGT	Aggregated De Novo Mutations (DNM)	ARID1B	ENST00000350026.10:c.672_682dup	ENSP00000055163.7:p.Pro228ArgfsTer42	c.672_682dup	p.P228Rfs*42	Frameshift
1704	18460|GDX-9-2039889-A-G	18460|GDX	9:2039889:A:G	18460|GDX:9:2039889:A:G	Aggregated De Novo Mutations (DNM)	SMARCA2	ENST00000349721.8:c.779A>G	ENSP00000265773.5:p.Asn260Ser	c.779A>G	p.N260S	Missense
1705	17594|GDX-9-2110407-A-G	17594|GDX	9:2110407:A:G	17594|GDX:9:2110407:A:G	Aggregated De Novo Mutations (DNM)	SMARCA2	ENST00000349721.8:c.3446A>G	ENSP00000265773.5:p.Asn1149Ser	c.3446A>G	p.N1149S	Missense
1706	1734|GDX-12-45850658-TG-T	1734|GDX	12:45850658:TG:T	1734|GDX:12:45850658:TG:T	Aggregated De Novo Mutations (DNM)	ARID2	ENST00000334344.11:c.2536del	ENSP00000335044.6:p.Val846LeufsTer3	c.2536del	p.V846Lfs*3	Frameshift
1707	16878|GDX-6-157181137-C-T	16878|GDX	6:157181137:C:T	16878|GDX:6:157181137:C:T	Aggregated De Novo Mutations (DNM)	ARID1B	ENST00000350026.10:c.3265C>T	ENSP00000055163.7:p.Arg1089Ter	c.3265C>T	p.R1089*	Nonsense
1708	1660|GDX-11-65348868-G-A	1660|GDX	11:65348868:G:A	1660|GDX:11:65348868:G:A	Aggregated De Novo Mutations (DNM)	DPF2	ENST00000528416.6:c.1036G>A	ENSP00000436901.1:p.Asp346Asn	c.1036G>A	p.D346N	Missense
1709	16249|GDX-6-156779452-C-CGA	16249|GDX	6:156779452:C:CGA	16249|GDX:6:156779452:C:CGA	Aggregated De Novo Mutations (DNM)	ARID1B	ENST00000350026.10:c.1524_1525dup	ENSP00000055163.7:p.Thr509ArgfsTer15	c.1524_1525dup	p.T509Rfs*15	Frameshift
1710	15938|GDX-6-156779186-CA-C	15938|GDX	6:156779186:CA:C	15938|GDX:6:156779186:CA:C	Aggregated De Novo Mutations (DNM)	ARID1B	ENST00000350026.10:c.1259del	ENSP00000055163.7:p.Asn420IlefsTer10	c.1259del	p.N420Ifs*10	Frameshift
1711	15040|GDX-6-157201050-C-T	15040|GDX	6:157201050:C:T	15040|GDX:6:157201050:C:T	Aggregated De Novo Mutations (DNM)	ARID1B	ENST00000350026.10:c.4417C>T	ENSP00000055163.7:p.Gln1473Ter	c.4417C>T	p.Q1473*	Nonsense
1712	14541|GDX-6-157148764-C-T	14541|GDX	6:157148764:C:T	14541|GDX:6:157148764:C:T	Aggregated De Novo Mutations (DNM)	ARID1B	ENST00000350026.10:c.2653C>T	ENSP00000055163.7:p.Arg885Ter	c.2653C>T	p.R885*	Nonsense
1713	14479|GDX-6-157207523-C-T	14479|GDX	6:157207523:C:T	14479|GDX:6:157207523:C:T	Aggregated De Novo Mutations (DNM)	ARID1B	ENST00000350026.10:c.6343C>T	ENSP00000055163.7:p.Arg2115Ter	c.6343C>T	p.R2115*	Nonsense
1714	14476|GDX-6-157148764-C-T	14476|GDX	6:157148764:C:T	14476|GDX:6:157148764:C:T	Aggregated De Novo Mutations (DNM)	ARID1B	ENST00000350026.10:c.2653C>T	ENSP00000055163.7:p.Arg885Ter	c.2653C>T	p.R885*	Nonsense
1715	SP0022099-6-157207431-A-C	SP0022099	6:157207431:A:C	SP0022099:6:157207431:A:C	Aggregated De Novo Mutations (JK)	ARID1B	ENST00000350026.10:c.6251A>C	ENSP00000055163.7:p.Asp2084Ala	c.6251A>C	p.D2084A	Missense
1716	14393.p1|asd_cohorts-6-157189671-A-AC	14393.p1|asd_cohorts	6:157189671:A:AC	14393.p1|asd_cohorts:6:157189671:A:AC	Aggregated De Novo Mutations (DNM)	ARID1B	ENST00000350026.10:c.3547dup	ENSP00000055163.7:p.Gln1183ProfsTer14	c.3547dup	p.Q1183Pfs*14	Frameshift
1717	49150|GDX-22-23791772-G-A	49150|GDX	22:23791772:G:A	49150|GDX:22:23791772:G:A	Aggregated De Novo Mutations (DNM)	SMARCB1	ENST00000644036.2:c.110G>A	ENSP00000494049.2:p.Arg37His	c.110G>A	p.R37H	Missense
1718	49544|GDX-9-2116015-T-C	49544|GDX	9:2116015:T:C	49544|GDX:9:2116015:T:C	Aggregated De Novo Mutations (DNM)	SMARCA2	ENST00000349721.8:c.3650T>C	ENSP00000265773.5:p.Leu1217Pro	c.3650T>C	p.L1217P	Missense
1719	51044|GDX-1-26780565-T-A	51044|GDX	1:26780565:T:A	51044|GDX:1:26780565:T:A	Aggregated De Novo Mutations (DNM)	ARID1A	ENST00000324856.13:c.6667T>A	ENSP00000320485.7:p.Phe2223Ile	c.6667T>A	p.F2223I	Missense
1720	DDD13k.01053|DDD-6-157207149-AGGGGG-AGGGG	DDD13k.01053|DDD	6:157207149:AGGGGG:AGGGG	DDD13k.01053|DDD:6:157207149:AGGGGG:AGGGG	Aggregated De Novo Mutations (DNM)	ARID1B	ENST00000350026.10:c.5974del	ENSP00000055163.7:p.Val1992TrpfsTer16	c.5974del	p.V1992Wfs*16	Frameshift
1721	SP0041340-12-56184921-G-A	SP0041340	12:56184921:G:A	SP0041340:12:56184921:G:A	Aggregated De Novo Mutations (JK)	SMARCC2	ENST00000267064.8:c.415C>T	ENSP00000267064.4:p.Arg139Ter	c.415C>T	p.R139*	Nonsense
1722	DDD13k.02676|DDD-12-45730053-TAAAAAAA-TAAAAAAAA	DDD13k.02676|DDD	12:45730053:TAAAAAAA:TAAAAAAAA	DDD13k.02676|DDD:12:45730053:TAAAAAAA:TAAAAAAAA	Aggregated De Novo Mutations (DNM)	ARID2	ENST00000334344.11:c.109_110insA	ENSP00000335044.6:p.Ile37AsnfsTer29	c.109_110insA	p.I37Nfs*29	Frameshift
1723	DDD13k.02658|DDD-6-157200737-GCCCCC-GCCCC	DDD13k.02658|DDD	6:157200737:GCCCCC:GCCCC	DDD13k.02658|DDD:6:157200737:GCCCCC:GCCCC	Aggregated De Novo Mutations (DNM)	ARID1B	ENST00000350026.10:c.4109del	ENSP00000055163.7:p.Pro1370GlnfsTer65	c.4109del	p.P1370Qfs*65	Frameshift
1724	DDD13k.01978|DDD-3-47772824-T-C	DDD13k.01978|DDD	3:47772824:T:C	DDD13k.01978|DDD:3:47772824:T:C	Aggregated De Novo Mutations (DNM)	SMARCC1	ENST00000254480.10:c.308A>G	ENSP00000254480.5:p.Lys103Arg	c.308A>G	p.K103R	Missense
1725	DDD13k.01970|DDD-6-157206405-CAGAAAG-CAG	DDD13k.01970|DDD	6:157206405:CAGAAAG:CAG	DDD13k.01970|DDD:6:157206405:CAGAAAG:CAG	Aggregated De Novo Mutations (DNM)	ARID1B	ENST00000350026.10:c.5228_5231del	ENSP00000055163.7:p.Glu1743AlafsTer9	c.5228_5231del	p.E1743Afs*9	Frameshift
1726	DDD13k.01945|DDD-6-157207836-ACTCTCT-ACTCT	DDD13k.01945|DDD	6:157207836:ACTCTCT:ACTCT	DDD13k.01945|DDD:6:157207836:ACTCTCT:ACTCT	Aggregated De Novo Mutations (DNM)	ARID1B	ENST00000350026.10:c.6661_6662del	ENSP00000055163.7:p.Leu2221GlyfsTer7	c.6661_6662del	p.L2221Gfs*7	Frameshift
1727	DDD13k.01866|DDD-16-50320716-G-A	DDD13k.01866|DDD	16:50320716:G:A	DDD13k.01866|DDD:16:50320716:G:A	Aggregated De Novo Mutations (DNM)	BRD7	ENST00000394688.8:c.1559C>T	ENSP00000378180.3:p.Ala520Val	c.1559C>T	p.A520V	Missense
1728	DDD13k.01847|DDD-6-157206405-CAGAAAG-CAG	DDD13k.01847|DDD	6:157206405:CAGAAAG:CAG	DDD13k.01847|DDD:6:157206405:CAGAAAG:CAG	Aggregated De Novo Mutations (DNM)	ARID1B	ENST00000350026.10:c.5228_5231del	ENSP00000055163.7:p.Glu1743AlafsTer9	c.5228_5231del	p.E1743Afs*9	Frameshift
1729	DDD13k.01706|DDD-14-72731889-G-T	DDD13k.01706|DDD	14:72731889:G:T	DDD13k.01706|DDD:14:72731889:G:T	Aggregated De Novo Mutations (DNM)	DPF3	ENST00000556509.6:c.347C>A	ENSP00000450518.1:p.Thr116Asn	c.347C>A	p.T116N	Missense
1730	DDD13k.01556|DDD-6-157206530-CTGTTTGTT-CTGTT	DDD13k.01556|DDD	6:157206530:CTGTTTGTT:CTGTT	DDD13k.01556|DDD:6:157206530:CTGTTTGTT:CTGTT	Aggregated De Novo Mutations (DNM)	ARID1B	ENST00000350026.10:c.5355_5358del	ENSP00000055163.7:p.Phe1785LeufsTer52	c.5355_5358del	p.F1785Lfs*52	Frameshift
1731	DDD13k.01447|DDD-7-151242840-G-A	DDD13k.01447|DDD	7:151242840:G:A	DDD13k.01447|DDD:7:151242840:G:A	Aggregated De Novo Mutations (DNM)	SMARCD3	ENST00000262188.13:c.337C>T	ENSP00000262188.8:p.Arg113Trp	c.337C>T	p.R113W	Missense
1732	DDD13k.01189|DDD-6-157206664-TCCTCGC-TC	DDD13k.01189|DDD	6:157206664:TCCTCGC:TC	DDD13k.01189|DDD:6:157206664:TCCTCGC:TC	Aggregated De Novo Mutations (DNM)	ARID1B	ENST00000350026.10:c.5486_5490del	ENSP00000055163.7:p.Pro1829GlnfsTer12	c.5486_5490del	p.P1829Qfs*12	Frameshift
1733	DDD13k.00675|DDD-6-157133163-C-G	DDD13k.00675|DDD	6:157133163:C:G	DDD13k.00675|DDD:6:157133163:C:G	Aggregated De Novo Mutations (DNM)	ARID1B	ENST00000350026.10:c.2468C>G	ENSP00000055163.7:p.Ser823Ter	c.2468C>G	p.S823*	Nonsense
1734	5133|GDX-6-157203894-GTCCCTTA-G	5133|GDX	6:157203894:GTCCCTTA:G	5133|GDX:6:157203894:GTCCCTTA:G	Aggregated De Novo Mutations (DNM)	ARID1B	ENST00000350026.10:c.4885_4891del	ENSP00000055163.7:p.Ser1629AsnfsTer40	c.4885_4891del	p.S1629Nfs*40	Frameshift
1735	DDD13k.00464|DDD-6-42828689-CA-CAA	DDD13k.00464|DDD	6:42828689:CA:CAA	DDD13k.00464|DDD:6:42828689:CA:CAA	Aggregated De Novo Mutations (DNM)	BICRAL	ENST00000314073.10:c.357dup	ENSP00000313933.4:p.Leu120IlefsTer35	c.357dup	p.L120Ifs*35	Frameshift
1736	DDD13k.00418|DDD-6-157206530-CTGTTTGTT-CTGTT	DDD13k.00418|DDD	6:157206530:CTGTTTGTT:CTGTT	DDD13k.00418|DDD:6:157206530:CTGTTTGTT:CTGTT	Aggregated De Novo Mutations (DNM)	ARID1B	ENST00000350026.10:c.5355_5358del	ENSP00000055163.7:p.Phe1785LeufsTer52	c.5355_5358del	p.F1785Lfs*52	Frameshift
1737	AU144A|asd_cohorts-6-157167137-C-T	AU144A|asd_cohorts	6:157167137:C:T	AU144A|asd_cohorts:6:157167137:C:T	Aggregated De Novo Mutations (DNM)	ARID1B	ENST00000350026.10:c.2938C>T	ENSP00000055163.7:p.Gln980Ter	c.2938C>T	p.Q980*	Nonsense
1738	98381|GDX-6-157167103-GC-G	98381|GDX	6:157167103:GC:G	98381|GDX:6:157167103:GC:G	Aggregated De Novo Mutations (DNM)	ARID1B	ENST00000350026.10:c.2907del	ENSP00000055163.7:p.Met970Ter	c.2907del	p.M970*	Nonsense
1739	96847|GDX-6-157203865-GT-G	96847|GDX	6:157203865:GT:G	96847|GDX:6:157203865:GT:G	Aggregated De Novo Mutations (DNM)	ARID1B	ENST00000350026.10:c.4857del	ENSP00000055163.7:p.Thr1620LeufsTer7	c.4857del	p.T1620Lfs*7	Frameshift
1740	96031|GDX-9-2060847-T-C	96031|GDX	9:2060847:T:C	96031|GDX:9:2060847:T:C	Aggregated De Novo Mutations (DNM)	SMARCA2	ENST00000349721.8:c.1553T>C	ENSP00000265773.5:p.Ile518Thr	c.1553T>C	p.I518T	Missense
1741	551678	SF0088196.SP0088196	6:156778168:C:CCCACCAGCAGCA	SF0088196.SP0088196:6:156778168:C:CCCACCAGCAGCA	SPARK Rare Inherited Variants	ARID1B	ENST00000350026.10:c.246_257dup	ENSP00000055163.7:p.Gln82_His85dup	c.246_257dup	p.Q82_H85dup	Inframeshift
1742	94776|GDX-19-11030853-A-G	94776|GDX	19:11030853:A:G	94776|GDX:19:11030853:A:G	Aggregated De Novo Mutations (DNM)	SMARCA4	ENST00000344626.10:c.3506A>G	ENSP00000343896.4:p.Asp1169Gly	c.3506A>G	p.D1169G	Missense
1743	92493|GDX-6-157174033-G-GGA	92493|GDX	6:157174033:G:GGA	92493|GDX:6:157174033:G:GGA	Aggregated De Novo Mutations (DNM)	ARID1B	ENST00000350026.10:c.3012_3013insGA	ENSP00000055163.7:p.Ser1005AspfsTer113	c.3012_3013insGA	p.S1005Dfs*113	Frameshift
1744	922|GDX-6-157206917-C-T	922|GDX	6:157206917:C:T	922|GDX:6:157206917:C:T	Aggregated De Novo Mutations (DNM)	ARID1B	ENST00000350026.10:c.5737C>T	ENSP00000055163.7:p.Arg1913Ter	c.5737C>T	p.R1913*	Nonsense
1745	919|GDX-19-10994859-AG-A	919|GDX	19:10994859:AG:A	919|GDX:19:10994859:AG:A	Aggregated De Novo Mutations (DNM)	SMARCA4	ENST00000344626.10:c.1453del	ENSP00000343896.4:p.Asp485IlefsTer16	c.1453del	p.D485Ifs*16	Frameshift
1746	89566|GDX-6-156779318-G-GGCGGGCGGCCA	89566|GDX	6:156779318:G:GGCGGGCGGCCA	89566|GDX:6:156779318:G:GGCGGGCGGCCA	Aggregated De Novo Mutations (DNM)	ARID1B	ENST00000350026.10:c.1392_1402dup	ENSP00000055163.7:p.Gln468ArgfsTer38	c.1392_1402dup	p.Q468Rfs*38	Frameshift
1747	DDD13k.03428|DDD-3-52579119-CAT-C	DDD13k.03428|DDD	3:52579119:CAT:C	DDD13k.03428|DDD:3:52579119:CAT:C	Aggregated De Novo Mutations (DNM)	PBRM1	ENST00000296302.11:c.3466_3467del	ENSP00000296302.7:p.Met1156ValfsTer24	c.3466_3467del	p.M1156Vfs*24	Frameshift
1748	DDD13k.03540|DDD-6-157207297-GC-GCC	DDD13k.03540|DDD	6:157207297:GC:GCC	DDD13k.03540|DDD:6:157207297:GC:GCC	Aggregated De Novo Mutations (DNM)	ARID1B	ENST00000350026.10:c.6118dup	ENSP00000055163.7:p.Leu2040ProfsTer36	c.6118dup	p.L2040Pfs*36	Frameshift
1749	DDD13k.03592|DDD-7-151241565-T-G	DDD13k.03592|DDD	7:151241565:T:G	DDD13k.03592|DDD:7:151241565:T:G	Aggregated De Novo Mutations (DNM)	SMARCD3	ENST00000262188.13:c.866A>C	ENSP00000262188.8:p.Gln289Pro	c.866A>C	p.Q289P	Missense
1750	DDD13k.03755|DDD-19-38222689-G-A	DDD13k.03755|DDD	19:38222689:G:A	DDD13k.03755|DDD:19:38222689:G:A	Aggregated De Novo Mutations (DNM)	DPF1	ENST00000420980.8:c.49C>T	ENSP00000397354.3:p.Arg17Cys	c.49C>T	p.R17C	Missense
1751	NDAR_INVPC670BF4_wes1|asd_cohorts-6-157167180-C-A	NDAR_INVPC670BF4_wes1|asd_cohorts	6:157167180:C:A	NDAR_INVPC670BF4_wes1|asd_cohorts:6:157167180:C:A	Aggregated De Novo Mutations (DNM)	ARID1B	ENST00000350026.10:c.2981C>A	ENSP00000055163.7:p.Ser994Ter	c.2981C>A	p.S994*	Nonsense
1752	DEASD_0171_001|asd_cohorts-6-157207044-A-G	DEASD_0171_001|asd_cohorts	6:157207044:A:G	DEASD_0171_001|asd_cohorts:6:157207044:A:G	Aggregated De Novo Mutations (DNM)	ARID1B	ENST00000350026.10:c.5864A>G	ENSP00000055163.7:p.His1955Arg	c.5864A>G	p.H1955R	Missense
1753	DEASD_0150_001|asd_cohorts-19-10986384-T-C	DEASD_0150_001|asd_cohorts	19:10986384:T:C	DEASD_0150_001|asd_cohorts:19:10986384:T:C	Aggregated De Novo Mutations (DNM)	SMARCA4	ENST00000344626.10:c.551T>C	ENSP00000343896.4:p.Ile184Thr	c.551T>C	p.I184T	Missense
1754	DEASD_0033_001|asd_cohorts-7-5528074-A-G	DEASD_0033_001|asd_cohorts	7:5528074:A:G	DEASD_0033_001|asd_cohorts:7:5528074:A:G	Aggregated De Novo Mutations (DNM)	ACTB	ENST00000493945.6:c.914T>C	ENSP00000494269.1:p.Met305Thr	c.914T>C	p.M305T	Missense
1755	DDD13k.09687|DDD-22-23833669-GAGAAGAAGA-GAGAAGA	DDD13k.09687|DDD	22:23833669:GAGAAGAAGA:GAGAAGA	DDD13k.09687|DDD:22:23833669:GAGAAGAAGA:GAGAAGA	Aggregated De Novo Mutations (DNM)	SMARCB1	ENST00000644036.2:c.1091_1093del	ENSP00000494049.2:p.Lys364del	c.1091_1093del	p.K364del	Inframeshift
1756	DDD13k.08226|DDD-22-23833669-GAGAAGAAGA-GAGAAGA	DDD13k.08226|DDD	22:23833669:GAGAAGAAGA:GAGAAGA	DDD13k.08226|DDD:22:23833669:GAGAAGAAGA:GAGAAGA	Aggregated De Novo Mutations (DNM)	SMARCB1	ENST00000644036.2:c.1091_1093del	ENSP00000494049.2:p.Lys364del	c.1091_1093del	p.K364del	Inframeshift
1757	DDD13k.08218|DDD-11-65341004-C-T	DDD13k.08218|DDD	11:65341004:C:T	DDD13k.08218|DDD:11:65341004:C:T	Aggregated De Novo Mutations (DNM)	DPF2	ENST00000528416.6:c.232C>T	ENSP00000436901.1:p.Arg78Cys	c.232C>T	p.R78C	Missense
1758	DDD13k.08186|DDD-6-157148864-TGGGG-TGGG	DDD13k.08186|DDD	6:157148864:TGGGG:TGGG	DDD13k.08186|DDD:6:157148864:TGGGG:TGGG	Aggregated De Novo Mutations (DNM)	ARID1B	ENST00000350026.10:c.2757del	ENSP00000055163.7:p.Pro920ArgfsTer6	c.2757del	p.P920Rfs*6	Frameshift
1759	DDD13k.07400|DDD-6-157190061-ACCC-ACC	DDD13k.07400|DDD	6:157190061:ACCC:ACC	DDD13k.07400|DDD:6:157190061:ACCC:ACC	Aggregated De Novo Mutations (DNM)	ARID1B	ENST00000350026.10:c.3677del	ENSP00000055163.7:p.Pro1226HisfsTer5	c.3677del	p.P1226Hfs*5	Frameshift
1760	DDD13k.07323|DDD-6-157148739-GCC-GC	DDD13k.07323|DDD	6:157148739:GCC:GC	DDD13k.07323|DDD:6:157148739:GCC:GC	Aggregated De Novo Mutations (DNM)	ARID1B	ENST00000350026.10:c.2630del	ENSP00000055163.7:p.Pro877HisfsTer24	c.2630del	p.P877Hfs*24	Frameshift
1761	DDD13k.07074|DDD-6-157200737-GCCCCC-GCCCCCC	DDD13k.07074|DDD	6:157200737:GCCCCC:GCCCCCC	DDD13k.07074|DDD:6:157200737:GCCCCC:GCCCCCC	Aggregated De Novo Mutations (DNM)	ARID1B	ENST00000350026.10:c.4109_4110insC	ENSP00000055163.7:p.Ala1371SerfsTer75	c.4109_4110insC	p.A1371Sfs*75	Frameshift
1762	DDD13k.06815|DDD-19-47680002-G-T	DDD13k.06815|DDD	19:47680002:G:T	DDD13k.06815|DDD:19:47680002:G:T	Aggregated De Novo Mutations (DNM)	BICRA	ENST00000396720.7:c.832G>T	ENSP00000379946.2:p.Ala278Ser	c.832G>T	p.A278S	Missense
1763	DDD13k.05813|DDD-12-45836789-GAAA-GAA	DDD13k.05813|DDD	12:45836789:GAAA:GAA	DDD13k.05813|DDD:12:45836789:GAAA:GAA	Aggregated De Novo Mutations (DNM)	ARID2	ENST00000334344.11:c.824del	ENSP00000335044.6:p.Lys275SerfsTer17	c.824del	p.K275Sfs*17	Frameshift
1764	DDD13k.05795|DDD-6-157206530-CTGTTTGTT-CTGTT	DDD13k.05795|DDD	6:157206530:CTGTTTGTT:CTGTT	DDD13k.05795|DDD:6:157206530:CTGTTTGTT:CTGTT	Aggregated De Novo Mutations (DNM)	ARID1B	ENST00000350026.10:c.5355_5358del	ENSP00000055163.7:p.Phe1785LeufsTer52	c.5355_5358del	p.F1785Lfs*52	Frameshift
1765	DDD13k.05681|DDD-19-47680484-G-GC	DDD13k.05681|DDD	19:47680484:G:GC	DDD13k.05681|DDD:19:47680484:G:GC	Aggregated De Novo Mutations (DNM)	BICRA	ENST00000396720.7:c.1320dup	ENSP00000379946.2:p.Gly441ArgfsTer233	c.1320dup	p.G441Rfs*233	Frameshift
1766	DDD13k.05655|DDD-7-100646637-C-T	DDD13k.05655|DDD	7:100646637:C:T	DDD13k.05655|DDD:7:100646637:C:T	Aggregated De Novo Mutations (DNM)	ACTL6B	ENST00000160382.10:c.1027G>A	ENSP00000160382.5:p.Gly343Arg	c.1027G>A	p.G343R	Missense
1767	DDD13k.05500|DDD-5-870507-G-T	DDD13k.05500|DDD	5:870507:G:T	DDD13k.05500|DDD:5:870507:G:T	Aggregated De Novo Mutations (DNM)	BRD9	ENST00000467963.6:c.1491C>A	ENSP00000419765.1:p.Asp497Glu	c.1491C>A	p.D497E	Missense
1768	DDD13k.05071|DDD-19-47680674-GC-G	DDD13k.05071|DDD	19:47680674:GC:G	DDD13k.05071|DDD:19:47680674:GC:G	Aggregated De Novo Mutations (DNM)	BICRA	ENST00000396720.7:c.1510del	ENSP00000379946.2:p.His504ThrfsTer21	c.1510del	p.H504Tfs*21	Frameshift
1769	SP0108725-12-56181592-GT-G	SP0108725	12:56181592:GT:G	SP0108725:12:56181592:GT:G	Aggregated De Novo Mutations (JK)	SMARCC2	ENST00000267064.8:c.845del	ENSP00000267064.4:p.Asn282ThrfsTer58	c.845del	p.N282Tfs*58	Frameshift
1770	DDD13k.04579|DDD-12-45852807-CCAAGCA-CCAAGCAAGCA	DDD13k.04579|DDD	12:45852807:CCAAGCA:CCAAGCAAGCA	DDD13k.04579|DDD:12:45852807:CCAAGCA:CCAAGCAAGCA	Aggregated De Novo Mutations (DNM)	ARID2	ENST00000334344.11:c.4690_4691insAGCA	ENSP00000335044.6:p.Thr1564LysfsTer5	c.4690_4691insAGCA	p.T1564Kfs*5	Frameshift
1771	DDD13k.04459|DDD-7-100646637-C-T	DDD13k.04459|DDD	7:100646637:C:T	DDD13k.04459|DDD:7:100646637:C:T	Aggregated De Novo Mutations (DNM)	ACTL6B	ENST00000160382.10:c.1027G>A	ENSP00000160382.5:p.Gly343Arg	c.1027G>A	p.G343R	Missense
1772	DDD13k.04326|DDD-6-157201322-GT-GTT	DDD13k.04326|DDD	6:157201322:GT:GTT	DDD13k.04326|DDD:6:157201322:GT:GTT	Aggregated De Novo Mutations (DNM)	ARID1B	ENST00000350026.10:c.4690dup	ENSP00000055163.7:p.Ser1564PhefsTer59	c.4690dup	p.S1564Ffs*59	Frameshift
1773	DDD13k.04157|DDD-12-45837534-AT-ATT	DDD13k.04157|DDD	12:45837534:AT:ATT	DDD13k.04157|DDD:12:45837534:AT:ATT	Aggregated De Novo Mutations (DNM)	ARID2	ENST00000334344.11:c.1158dup	ENSP00000335044.6:p.Asn387Ter	c.1158dup	p.N387*	Nonsense
1774	DDD13k.03922|DDD-12-45850768-G-GCT	DDD13k.03922|DDD	12:45850768:G:GCT	DDD13k.03922|DDD:12:45850768:G:GCT	Aggregated De Novo Mutations (DNM)	ARID2	ENST00000334344.11:c.2645_2646insCT	ENSP00000335044.6:p.Val883LeufsTer10	c.2645_2646insCT	p.V883Lfs*10	Frameshift
1775	DDD13k.03899|DDD-6-157133052-ACCC-ACC	DDD13k.03899|DDD	6:157133052:ACCC:ACC	DDD13k.03899|DDD:6:157133052:ACCC:ACC	Aggregated De Novo Mutations (DNM)	ARID1B	ENST00000350026.10:c.2360del	ENSP00000055163.7:p.Pro787LeufsTer45	c.2360del	p.P787Lfs*45	Frameshift
1776	89373|GDX-6-157201335-C-T	89373|GDX	6:157201335:C:T	89373|GDX:6:157201335:C:T	Aggregated De Novo Mutations (DNM)	ARID1B	ENST00000350026.10:c.4702C>T	ENSP00000055163.7:p.Gln1568Ter	c.4702C>T	p.Q1568*	Nonsense
1777	87722|GDX-6-157148845-C-T	87722|GDX	6:157148845:C:T	87722|GDX:6:157148845:C:T	Aggregated De Novo Mutations (DNM)	ARID1B	ENST00000350026.10:c.2734C>T	ENSP00000055163.7:p.Gln912Ter	c.2734C>T	p.Q912*	Nonsense
1778	8768|GDX-19-11033842-G-A	8768|GDX	19:11033842:G:A	8768|GDX:19:11033842:G:A	Aggregated De Novo Mutations (DNM)	SMARCA4	ENST00000344626.10:c.3850G>A	ENSP00000343896.4:p.Asp1284Asn	c.3850G>A	p.D1284N	Missense
1779	6995|GDX-6-157190129-C-T	6995|GDX	6:157190129:C:T	6995|GDX:6:157190129:C:T	Aggregated De Novo Mutations (DNM)	ARID1B	ENST00000350026.10:c.3742C>T	ENSP00000055163.7:p.Gln1248Ter	c.3742C>T	p.Q1248*	Nonsense
1780	69279|GDX-19-11033299-G-A	69279|GDX	19:11033299:G:A	69279|GDX:19:11033299:G:A	Aggregated De Novo Mutations (DNM)	SMARCA4	ENST00000344626.10:c.3556G>A	ENSP00000343896.4:p.Ala1186Thr	c.3556G>A	p.A1186T	Missense
1781	551682	SF0071169.SP0071170	6:156778349:G:GGGCGGCGCGGGC	SF0071169.SP0071170:6:156778349:G:GGGCGGCGCGGGC	SPARK Rare Inherited Variants	ARID1B	ENST00000350026.10:c.430_441dup	ENSP00000055163.7:p.Gly144_Ala147dup	c.430_441dup	p.G144_A147dup	Inframeshift
1782	68715|GDX-9-2088564-T-G	68715|GDX	9:2088564:T:G	68715|GDX:9:2088564:T:G	Aggregated De Novo Mutations (DNM)	SMARCA2	ENST00000349721.8:c.2834T>G	ENSP00000265773.5:p.Phe945Cys	c.2834T>G	p.F945C	Missense
1783	68521|GDX-6-157133045-CAAAG-C	68521|GDX	6:157133045:CAAAG:C	68521|GDX:6:157133045:CAAAG:C	Aggregated De Novo Mutations (DNM)	ARID1B	ENST00000350026.10:c.2354_2357del	ENSP00000055163.7:p.Arg785ThrfsTer46	c.2354_2357del	p.R785Tfs*46	Frameshift
1784	6753|GDX-6-157207810-GGATATCTC-G	6753|GDX	6:157207810:GGATATCTC:G	6753|GDX:6:157207810:GGATATCTC:G	Aggregated De Novo Mutations (DNM)	ARID1B	ENST00000350026.10:c.6637_6644del	ENSP00000055163.7:p.Ile2214CysfsTer12	c.6637_6644del	p.I2214Cfs*12	Frameshift
1785	6673|GDX-6-157203895-TC-T	6673|GDX	6:157203895:TC:T	6673|GDX:6:157203895:TC:T	Aggregated De Novo Mutations (DNM)	ARID1B	ENST00000350026.10:c.4888del	ENSP00000055163.7:p.Lys1631AsnfsTer40	c.4888del	p.K1631Nfs*40	Frameshift
1786	66090|GDX-6-157181056-C-T	66090|GDX	6:157181056:C:T	66090|GDX:6:157181056:C:T	Aggregated De Novo Mutations (DNM)	ARID1B	ENST00000350026.10:c.3184C>T	ENSP00000055163.7:p.Arg1062Ter	c.3184C>T	p.R1062*	Nonsense
1787	66036|GDX-6-42865124-A-G	66036|GDX	6:42865124:A:G	66036|GDX:6:42865124:A:G	Aggregated De Novo Mutations (DNM)	BICRAL	ENST00000314073.10:c.2918A>G	ENSP00000313933.4:p.Gln973Arg	c.2918A>G	p.Q973R	Missense
1788	65993|GDX-19-11033384-T-C	65993|GDX	19:11033384:T:C	65993|GDX:19:11033384:T:C	Aggregated De Novo Mutations (DNM)	SMARCA4	ENST00000344626.10:c.3641T>C	ENSP00000343896.4:p.Ile1214Thr	c.3641T>C	p.I1214T	Missense
1789	65171|GDX-11-65348877-G-A	65171|GDX	11:65348877:G:A	65171|GDX:11:65348877:G:A	Aggregated De Novo Mutations (DNM)	DPF2	ENST00000528416.6:c.1045G>A	ENSP00000436901.1:p.Asp349Asn	c.1045G>A	p.D349N	Missense
1790	64792|GDX-17-40636453-C-G	64792|GDX	17:40636453:C:G	64792|GDX:17:40636453:C:G	Aggregated De Novo Mutations (DNM)	SMARCE1	ENST00000348513.12:c.311G>C	ENSP00000323967.6:p.Trp104Ser	c.311G>C	p.W104S	Missense
1791	63115|GDX-19-11021762-G-A	63115|GDX	19:11021762:G:A	63115|GDX:19:11021762:G:A	Aggregated De Novo Mutations (DNM)	SMARCA4	ENST00000344626.10:c.2654G>A	ENSP00000343896.4:p.Arg885His	c.2654G>A	p.R885H	Missense
1792	62500|GDX-6-157148764-C-T	62500|GDX	6:157148764:C:T	62500|GDX:6:157148764:C:T	Aggregated De Novo Mutations (DNM)	ARID1B	ENST00000350026.10:c.2653C>T	ENSP00000055163.7:p.Arg885Ter	c.2653C>T	p.R885*	Nonsense
1793	61629|GDX-6-157190187-A-AC	61629|GDX	6:157190187:A:AC	61629|GDX:6:157190187:A:AC	Aggregated De Novo Mutations (DNM)	ARID1B	ENST00000350026.10:c.3804dup	ENSP00000055163.7:p.Phe1269LeufsTer39	c.3804dup	p.F1269Lfs*39	Frameshift
1794	60962|GDX-6-157167112-C-CA	60962|GDX	6:157167112:C:CA	60962|GDX:6:157167112:C:CA	Aggregated De Novo Mutations (DNM)	ARID1B	ENST00000350026.10:c.2915dup	ENSP00000055163.7:p.Asn972LysfsTer4	c.2915dup	p.N972Kfs*4	Frameshift
1795	5976|GDX-11-65346306-T-C	5976|GDX	11:65346306:T:C	5976|GDX:11:65346306:T:C	Aggregated De Novo Mutations (DNM)	DPF2	ENST00000528416.6:c.964T>C	ENSP00000436901.1:p.Trp322Arg	c.964T>C	p.W322R	Missense
1796	58374|GDX-19-11024427-A-G	58374|GDX	19:11024427:A:G	58374|GDX:19:11024427:A:G	Aggregated De Novo Mutations (DNM)	SMARCA4	ENST00000344626.10:c.3070A>G	ENSP00000343896.4:p.Lys1024Glu	c.3070A>G	p.K1024E	Missense
1797	58018|GDX-19-11019678-A-G	58018|GDX	19:11019678:A:G	58018|GDX:19:11019678:A:G	Aggregated De Novo Mutations (DNM)	SMARCA4	ENST00000344626.10:c.2593A>G	ENSP00000343896.4:p.Lys865Glu	c.2593A>G	p.K865E	Missense
1798	5706|GDX-6-157207690-G-GCC	5706|GDX	6:157207690:G:GCC	5706|GDX:6:157207690:G:GCC	Aggregated De Novo Mutations (DNM)	ARID1B	ENST00000350026.10:c.6514_6515dup	ENSP00000055163.7:p.Pro2173ArgfsTer8	c.6514_6515dup	p.P2173Rfs*8	Frameshift
1799	56601|GDX-9-2115849-C-T	56601|GDX	9:2115849:C:T	56601|GDX:9:2115849:C:T	Aggregated De Novo Mutations (DNM)	SMARCA2	ENST00000349721.8:c.3484C>T	ENSP00000265773.5:p.Arg1162Cys	c.3484C>T	p.R1162C	Missense
1800	56536|GDX-6-157167174-A-ACAGCT	56536|GDX	6:157167174:A:ACAGCT	56536|GDX:6:157167174:A:ACAGCT	Aggregated De Novo Mutations (DNM)	ARID1B	ENST00000350026.10:c.2977_2981dup	ENSP00000055163.7:p.Ala996ArgfsTer10	c.2977_2981dup	p.A996Rfs*10	Frameshift
1801	55724|GDX-6-156779289-C-T	55724|GDX	6:156779289:C:T	55724|GDX:6:156779289:C:T	Aggregated De Novo Mutations (DNM)	ARID1B	ENST00000350026.10:c.1360C>T	ENSP00000055163.7:p.Gln454Ter	c.1360C>T	p.Q454*	Nonsense
1802	SP0105842-12-50096920-AC-A	SP0105842	12:50096920:AC:A	SP0105842:12:50096920:AC:A	Aggregated De Novo Mutations (JK)	SMARCD1	ENST00000394963.9:c.1343del	ENSP00000378414.4:p.Pro448LeufsTer19	c.1343del	p.P448Lfs*19	Frameshift
1803	5376|GDX-19-10996282-C-A	5376|GDX	19:10996282:C:A	5376|GDX:19:10996282:C:A	Aggregated De Novo Mutations (DNM)	SMARCA4	ENST00000344626.10:c.1663C>A	ENSP00000343896.4:p.Gln555Lys	c.1663C>A	p.Q555K	Missense
1804	51341|GDX-19-11021761-C-T	51341|GDX	19:11021761:C:T	51341|GDX:19:11021761:C:T	Aggregated De Novo Mutations (DNM)	SMARCA4	ENST00000344626.10:c.2653C>T	ENSP00000343896.4:p.Arg885Cys	c.2653C>T	p.R885C	Missense
1805	69282|GDX-6-157189686-GGC-G	69282|GDX	6:157189686:GGC:G	69282|GDX:6:157189686:GGC:G	Aggregated De Novo Mutations (DNM)	ARID1B	ENST00000350026.10:c.3557_3558del	ENSP00000055163.7:p.Gly1186GlufsTer10	c.3557_3558del	p.G1186Efs*10	Frameshift
1806	70477|GDX-6-157206917-C-T	70477|GDX	6:157206917:C:T	70477|GDX:6:157206917:C:T	Aggregated De Novo Mutations (DNM)	ARID1B	ENST00000350026.10:c.5737C>T	ENSP00000055163.7:p.Arg1913Ter	c.5737C>T	p.R1913*	Nonsense
1807	87037|GDX-6-157084872-C-T	87037|GDX	6:157084872:C:T	87037|GDX:6:157084872:C:T	Aggregated De Novo Mutations (DNM)	ARID1B	ENST00000350026.10:c.2209C>T	ENSP00000055163.7:p.Arg737Ter	c.2209C>T	p.R737*	Nonsense
1808	71616|GDX-9-2110417-G-C	71616|GDX	9:2110417:G:C	71616|GDX:9:2110417:G:C	Aggregated De Novo Mutations (DNM)	SMARCA2	ENST00000349721.8:c.3456G>C	ENSP00000265773.5:p.Gln1152His	c.3456G>C	p.Q1152H	Missense
1809	86745|GDX-19-11021914-T-A	86745|GDX	19:11021914:T:A	86745|GDX:19:11021914:T:A	Aggregated De Novo Mutations (DNM)	SMARCA4	ENST00000344626.10:c.2806T>A	ENSP00000343896.4:p.Cys936Ser	c.2806T>A	p.C936S	Missense
1810	85885|GDX-11-65348891-CATGT-C	85885|GDX	11:65348891:CATGT:C	85885|GDX:11:65348891:CATGT:C	Aggregated De Novo Mutations (DNM)	DPF2	ENST00000528416.6:c.1061_1064del	ENSP00000436901.1:p.Met354ThrfsTer24	c.1061_1064del	p.M354Tfs*24	Frameshift
1811	8560|GDX-6-157167076-T-TA	8560|GDX	6:157167076:T:TA	8560|GDX:6:157167076:T:TA	Aggregated De Novo Mutations (DNM)	ARID1B	ENST00000350026.10:c.2878dup	ENSP00000055163.7:p.Met960AsnfsTer16	c.2878dup	p.M960Nfs*16	Frameshift
1812	85598|GDX-6-157206863-C-T	85598|GDX	6:157206863:C:T	85598|GDX:6:157206863:C:T	Aggregated De Novo Mutations (DNM)	ARID1B	ENST00000350026.10:c.5683C>T	ENSP00000055163.7:p.Gln1895Ter	c.5683C>T	p.Q1895*	Nonsense
1813	84508|GDX-12-45893663-C-T	84508|GDX	12:45893663:C:T	84508|GDX:12:45893663:C:T	Aggregated De Novo Mutations (DNM)	ARID2	ENST00000334344.11:c.5305C>T	ENSP00000335044.6:p.Arg1769Ter	c.5305C>T	p.R1769*	Nonsense
1814	82684|GDX-17-40636406-C-T	82684|GDX	17:40636406:C:T	82684|GDX:17:40636406:C:T	Aggregated De Novo Mutations (DNM)	SMARCE1	ENST00000348513.12:c.358G>A	ENSP00000323967.6:p.Glu120Lys	c.358G>A	p.E120K	Missense
1815	82178|GDX-6-157196311-C-T	82178|GDX	6:157196311:C:T	82178|GDX:6:157196311:C:T	Aggregated De Novo Mutations (DNM)	ARID1B	ENST00000350026.10:c.3970C>T	ENSP00000055163.7:p.Arg1324Ter	c.3970C>T	p.R1324*	Nonsense
1816	8108|GDX-6-157207769-G-T	8108|GDX	6:157207769:G:T	8108|GDX:6:157207769:G:T	Aggregated De Novo Mutations (DNM)	ARID1B	ENST00000350026.10:c.6589G>T	ENSP00000055163.7:p.Glu2197Ter	c.6589G>T	p.E2197*	Nonsense
1817	8081|GDX-9-2115850-G-A	8081|GDX	9:2115850:G:A	8081|GDX:9:2115850:G:A	Aggregated De Novo Mutations (DNM)	SMARCA2	ENST00000349721.8:c.3485G>A	ENSP00000265773.5:p.Arg1162His	c.3485G>A	p.R1162H	Missense
1818	80530|GDX-22-23787200-G-A	80530|GDX	22:23787200:G:A	80530|GDX:22:23787200:G:A	Aggregated De Novo Mutations (DNM)	SMARCB1	ENST00000644036.2:c.31G>A	ENSP00000494049.2:p.Gly11Arg	c.31G>A	p.G11R	Missense
1819	80487|GDX-6-157084773-C-T	80487|GDX	6:157084773:C:T	80487|GDX:6:157084773:C:T	Aggregated De Novo Mutations (DNM)	ARID1B	ENST00000350026.10:c.2110C>T	ENSP00000055163.7:p.Gln704Ter	c.2110C>T	p.Q704*	Nonsense
1820	79393|GDX-9-2170431-G-T	79393|GDX	9:2170431:G:T	79393|GDX:9:2170431:G:T	Aggregated De Novo Mutations (DNM)	SMARCA2	ENST00000349721.8:c.4212G>T	ENSP00000265773.5:p.Glu1404Asp	c.4212G>T	p.E1404D	Missense
1821	75400|GDX-6-157200918-G-T	75400|GDX	6:157200918:G:T	75400|GDX:6:157200918:G:T	Aggregated De Novo Mutations (DNM)	ARID1B	ENST00000350026.10:c.4285G>T	ENSP00000055163.7:p.Gly1429Ter	c.4285G>T	p.G1429*	Nonsense
1822	74833|GDX-19-11033467-G-A	74833|GDX	19:11033467:G:A	74833|GDX:19:11033467:G:A	Aggregated De Novo Mutations (DNM)	SMARCA4	ENST00000344626.10:c.3724G>A	ENSP00000343896.4:p.Glu1242Lys	c.3724G>A	p.E1242K	Missense
1823	74646|GDX-6-156779310-G-GGGGCGGCGGC	74646|GDX	6:156779310:G:GGGGCGGCGGC	74646|GDX:6:156779310:G:GGGGCGGCGGC	Aggregated De Novo Mutations (DNM)	ARID1B	ENST00000350026.10:c.1389_1398dup	ENSP00000055163.7:p.Gln467GlyfsTer71	c.1389_1398dup	p.Q467Gfs*71	Frameshift
1824	74194|GDX-19-10985346-G-A	74194|GDX	19:10985346:G:A	74194|GDX:19:10985346:G:A	Aggregated De Novo Mutations (DNM)	SMARCA4	ENST00000344626.10:c.296G>A	ENSP00000343896.4:p.Arg99Gln	c.296G>A	p.R99Q	Missense
1825	7415|GDX-12-45852563-AC-A	7415|GDX	12:45852563:AC:A	7415|GDX:12:45852563:AC:A	Aggregated De Novo Mutations (DNM)	ARID2	ENST00000334344.11:c.4441del	ENSP00000335044.6:p.His1481IlefsTer4	c.4441del	p.H1481Ifs*4	Frameshift
1826	73623|GDX-6-157203873-TG-T	73623|GDX	6:157203873:TG:T	73623|GDX:6:157203873:TG:T	Aggregated De Novo Mutations (DNM)	ARID1B	ENST00000350026.10:c.4864del	ENSP00000055163.7:p.Glu1622ArgfsTer5	c.4864del	p.E1622Rfs*5	Frameshift
1827	73357|GDX-6-157201376-G-GC	73357|GDX	6:157201376:G:GC	73357|GDX:6:157201376:G:GC	Aggregated De Novo Mutations (DNM)	ARID1B	ENST00000350026.10:c.4745dup	ENSP00000055163.7:p.Pro1583ThrfsTer40	c.4745dup	p.P1583Tfs*40	Frameshift
1828	73161|GDX-12-45905042-TAAGG-T	73161|GDX	12:45905042:TAAGG:T	73161|GDX:12:45905042:TAAGG:T	Aggregated De Novo Mutations (DNM)	ARID2	ENST00000334344.11:c.5475_5478del	ENSP00000335044.6:p.Lys1825AsnfsTer13	c.5475_5478del	p.K1825Nfs*13	Frameshift
1829	73106|GDX-19-47680239-G-T	73106|GDX	19:47680239:G:T	73106|GDX:19:47680239:G:T	Aggregated De Novo Mutations (DNM)	BICRA	ENST00000396720.7:c.1069G>T	ENSP00000379946.2:p.Gly357Trp	c.1069G>T	p.G357W	Missense
1830	72623|GDX-7-151245553-T-A	72623|GDX	7:151245553:T:A	72623|GDX:7:151245553:T:A	Aggregated De Novo Mutations (DNM)	SMARCD3	ENST00000262188.13:c.197A>T	ENSP00000262188.8:p.Glu66Val	c.197A>T	p.E66V	Missense
1831	551682	SF0071169.SP0071169	6:156778349:G:GGGCGGCGCGGGC	SF0071169.SP0071169:6:156778349:G:GGGCGGCGCGGGC	SPARK Rare Inherited Variants	ARID1B	ENST00000350026.10:c.430_441dup	ENSP00000055163.7:p.Gly144_Ala147dup	c.430_441dup	p.G144_A147dup	Inframeshift
1832	72501|GDX-12-45850881-C-T	72501|GDX	12:45850881:C:T	72501|GDX:12:45850881:C:T	Aggregated De Novo Mutations (DNM)	ARID2	ENST00000334344.11:c.2758C>T	ENSP00000335044.6:p.Gln920Ter	c.2758C>T	p.Q920*	Nonsense
1833	72104|GDX-9-2086856-G-A	72104|GDX	9:2086856:G:A	72104|GDX:9:2086856:G:A	Aggregated De Novo Mutations (DNM)	SMARCA2	ENST00000349721.8:c.2554G>A	ENSP00000265773.5:p.Glu852Lys	c.2554G>A	p.E852K	Missense
1834	10590|GDX-6-157207836-ACT-A	10590|GDX	6:157207836:ACT:A	10590|GDX:6:157207836:ACT:A	Aggregated De Novo Mutations (DNM)	ARID1B	ENST00000350026.10:c.6661_6662del	ENSP00000055163.7:p.Leu2221GlyfsTer7	c.6661_6662del	p.L2221Gfs*7	Frameshift
1835	105488|GDX-6-156779240-C-A	105488|GDX	6:156779240:C:A	105488|GDX:6:156779240:C:A	Aggregated De Novo Mutations (DNM)	ARID1B	ENST00000350026.10:c.1311C>A	ENSP00000055163.7:p.Tyr437Ter	c.1311C>A	p.Y437*	Nonsense
1836	NM_020732.3:c.6560del	1680	6:157207700:CT:C	1680:6:157207700:CT:C	LOVD	ARID1B	ENST00000350026.10:c.6521del	ENSP00000055163.7:p.Leu2174ArgfsTer6	c.6521del	p.L2174Rfs*6	Frameshift
1837	551930	SF0061725.SP0061725	6:157206242:T:C	SF0061725.SP0061725:6:157206242:T:C	SPARK Rare Inherited Variants	ARID1B	ENST00000350026.10:c.5062T>C	ENSP00000055163.7:p.Tyr1688His	c.5062T>C	p.Y1688H	Missense
1838	ENST00000350026:c.1714G>T	1364	6:156829398:G:T	1364:6:156829398:G:T	Vergano De Novo Novel Variants	ARID1B	c.1714G>T	p.G572*	c.1714G>T	p.G572*	Nonsense			de novo	heterozygous	M	5			CSSR209
1839	ENST00000350026:c.3871_3874dup	1365	6:157196215:A:AAGCA	1365:6:157196215:A:AAGCA	Vergano De Novo Novel Variants	ARID1B	c.3871_3874dup	p.S1292Kfs*17	c.3871_3874dup	p.S1292Kfs*17	Frameshift			de novo	hetero	F	6			CSSR243
1840	ENST00000350026:c.3411del	1366	6:157184334:TT:T	1366:6:157184334:TT:T	Vergano De Novo Novel Variants	ARID1B	c.3411del	p.F1137Lfs*61	c.3411del	p.F1137Lfs*61	Frameshift			de novo	hetero	M	18			CSSR252
1841	ENST00000350026:c.1721_1722dup	1367	6:156829406:G:GAG	1367:6:156829406:G:GAG	Vergano De Novo Novel Variants	ARID1B	c.1721_1722dup	p.Y575Sfs*16	c.1721_1722dup	p.Y575Sfs*16	Frameshift			de novo	hetero	F	9			CSSR283
1842	1355948	SF0096688.SP0096688	19:10987902:A:T	SF0096688.SP0096688:19:10987902:A:T	SPARK Rare Inherited Variants	SMARCA4	ENST00000344626.10:c.1096A>T	ENSP00000343896.4:p.Ile366Phe	c.1096A>T	p.I366F	Missense
1843	ENST00000350026:c.6159del	1368	6:157207338:CC:C	1368:6:157207338:CC:C	Vergano De Novo Novel Variants	ARID1B	c.6159del	p.P2055Qfs*31	c.6159del	p.P2055Qfs*31	Frameshift			de novo	hetero	M	13			CSSR197
708	NM_003073.3:c.1130G>A	79	22:23834152:G:A	79:22:23834152:G:A	Curated Literature De Novo Variants	SMARCB1	ENST00000644036.2:c.1130G>A	ENSP00000494049.2:p.Arg377His	c.1130G>A	p.R377H	Missense	6.57e-06	22426308	De novo
1845	ENST00000350026:c.5022dup	1370	6:157206202:T:TT	1370:6:157206202:T:TT	Vergano De Novo Novel Variants	ARID1B	c.5022dup	p.R1675*	c.5022dup	p.R1675*	Nonsense			de novo	hetero	F	4			CSSR269
1846	ENST00000350026:c.5501dup	1371	6:157206681:C:CC	1371:6:157206681:C:CC	Vergano De Novo Novel Variants	ARID1B	c.5501dup	p.P1835Sfs*8	c.5501dup	p.P1835Sfs*8	Frameshift			de novo	hetero	M	13			CSSR301
1847	ENST00000644036:c.1021C>T	1372	22:23833606:C:T	1372:22:23833606:C:T	Vergano De Novo Novel Variants	SMARCB1	c.1021C>T	p.R341W	c.1021C>T	p.R341W	Missense			de novo	hetero	M	6			CSSR249
1848	ENST00000644036:c.1106A>T	1373	22:23833691:A:T	1373:22:23833691:A:T	Vergano De Novo Novel Variants	SMARCB1	c.1106A>T	p.D369V	c.1106A>T	p.D369V	Missense			unknown (adopted)	hetero	F	10			CSSR233
1849	1355931	SF0064631.SP0064631	19:10986944:G:A	SF0064631.SP0064631:19:10986944:G:A	SPARK Rare Inherited Variants	SMARCA4	ENST00000344626.10:c.800G>A	ENSP00000343896.4:p.Gly267Asp	c.800G>A	p.G267D	Missense
1850	551931	SF0044892.SP0044892	6:157206245:G:A	SF0044892.SP0044892:6:157206245:G:A	SPARK Rare Inherited Variants	ARID1B	ENST00000350026.10:c.5065G>A	ENSP00000055163.7:p.Glu1689Lys	c.5065G>A	p.E1689K	Missense
1851	1270863	SF0061655.SP0061655	17:63834719:T:C	SF0061655.SP0061655:17:63834719:T:C	SPARK Rare Inherited Variants	SMARCD2	ENST00000448276.7:c.805A>G	ENSP00000392617.2:p.Asn269Asp	c.805A>G	p.N269D	Missense
1852	551959	SF0060129.SP0060129	6:157206687:C:A	SF0060129.SP0060129:6:157206687:C:A	SPARK Rare Inherited Variants	ARID1B	ENST00000350026.10:c.5507C>A	ENSP00000055163.7:p.Pro1836His	c.5507C>A	p.P1836H	Missense
1853	1270902	SF0142081.SP0142081	17:63842559:C:A	SF0142081.SP0142081:17:63842559:C:A	SPARK Rare Inherited Variants	SMARCD2	ENST00000448276.7:c.116G>T	ENSP00000392617.2:p.Gly39Val	c.116G>T	p.G39V	Missense
1854	552000	SF0006866.SP0006866	6:157207635:A:T	SF0006866.SP0006866:6:157207635:A:T	SPARK Rare Inherited Variants	ARID1B	ENST00000350026.10:c.6455A>T	ENSP00000055163.7:p.Asp2152Val	c.6455A>T	p.D2152V	Missense
1855	557740	SF0125553.SP0125553	6:169705237:C:T	SF0125553.SP0125553:6:169705237:C:T	SPARK Rare Inherited Variants	PHF10	ENST00000339209.9:c.1307G>A	ENSP00000341805.4:p.Cys436Tyr	c.1307G>A	p.C436Y	Missense
1856	599687	SF0105144.SP0105144	7:100643311:T:G	SF0105144.SP0105144:7:100643311:T:G	SPARK Rare Inherited Variants	ACTL6B	ENST00000160382.10:c.1216A>C	ENSP00000160382.5:p.Met406Leu	c.1216A>C	p.M406L	Missense
1857	599689	SF0010199.SP0010199	7:100646314:C:T	SF0010199.SP0010199:7:100646314:C:T	SPARK Rare Inherited Variants	ACTL6B	ENST00000160382.10:c.1135G>A	ENSP00000160382.5:p.Ala379Thr	c.1135G>A	p.A379T	Missense
1858	599707	SF0063673.SP0063673	7:100648597:T:A	SF0063673.SP0063673:7:100648597:T:A	SPARK Rare Inherited Variants	ACTL6B	ENST00000160382.10:c.628A>T	ENSP00000160382.5:p.Met210Leu	c.628A>T	p.M210L	Missense
1859	599710	SF0091717.SP0091717	7:100648658:G:C	SF0091717.SP0091717:7:100648658:G:C	SPARK Rare Inherited Variants	ACTL6B	ENST00000160382.10:c.567C>G	ENSP00000160382.5:p.Ile189Met	c.567C>G	p.I189M	Missense
1860	599711	SF0096824.SP0096824	7:100648735:G:C	SF0096824.SP0096824:7:100648735:G:C	SPARK Rare Inherited Variants	ACTL6B	ENST00000160382.10:c.556C>G	ENSP00000160382.5:p.Gln186Glu	c.556C>G	p.Q186E	Missense
1861	599714	SF0016173.SP0016173	7:100648798:G:C	SF0016173.SP0016173:7:100648798:G:C	SPARK Rare Inherited Variants	ACTL6B	ENST00000160382.10:c.493C>G	ENSP00000160382.5:p.Leu165Val	c.493C>G	p.L165V	Missense
1862	1270868	SF0045541.SP0045541	17:63835428:C:T	SF0045541.SP0045541:17:63835428:C:T	SPARK Rare Inherited Variants	SMARCD2	ENST00000448276.7:c.707G>A	ENSP00000392617.2:p.Gly236Glu	c.707G>A	p.G236E	Missense
1863	1270866	SF0095727.SP0095727	17:63834768:G:C	SF0095727.SP0095727:17:63834768:G:C	SPARK Rare Inherited Variants	SMARCD2	ENST00000448276.7:c.756C>G	ENSP00000392617.2:p.Phe252Leu	c.756C>G	p.F252L	Missense
1864	ENST00000350026:c.1041_1071del	1363	6:156778969:CGGCAGCAGCAGGAGGCGGCGGCGGCGGCGGC:C	1363:6:156778969:CGGCAGCAGCAGGAGGCGGCGGCGGCGGCGGC:C	Vergano De Novo Novel Variants	ARID1B	c.1041_1071del	p.A348Mfs*11	c.1041_1071del	p.A348Mfs*11	Frameshift			unknown	hetero	M	10			CSSR291
1865	ENST00000350026:c.3914_3923delinsAGTCCCTCC	1362	6:157196254:ATGTCTAACCT:AAGTCCCTCC	1362:6:157196254:ATGTCTAACCT:AAGTCCCTCC	Vergano De Novo Novel Variants	ARID1B	c.3914_3923delinsAGTCCCTCC	p.M1305Kfs*130	c.3914_3923delinsAGTCCCTCC	p.M1305Kfs*130	Frameshift			unknown	hetero	M	unknown			CSSR354
1866	ENST00000350026:c.6225dup	1361	6:157207405:A:AA	1361:6:157207405:A:AA	Vergano De Novo Novel Variants	ARID1B	c.6225dup	p.L2076Tfs*7	c.6225dup	p.L2076Tfs*7	Frameshift			de novo	hetero	F	5			CSSR240
1867	551923	SF0011842.SP0011842	6:157203923:G:C	SF0011842.SP0011842:6:157203923:G:C	SPARK Rare Inherited Variants	ARID1B	ENST00000350026.10:c.4913G>C	ENSP00000055163.7:p.Ser1638Thr	c.4913G>C	p.S1638T	Missense
1868	ENST00000350026:c.5392G>T	1353	6:157206572:G:T	1353:6:157206572:G:T	Vergano De Novo Novel Variants	ARID1B	c.5392G>T	p.E1798*	c.5392G>T	p.E1798*	Nonsense			de novo	hetero	F	19			CSSR339
1869	1389771	SF0110400.SP0110401	19:38222674:G:A	SF0110400.SP0110401:19:38222674:G:A	SPARK Rare Inherited Variants	DPF1	ENST00000420980.8:c.64C>T	ENSP00000397354.3:p.His22Tyr	c.64C>T	p.H22Y	Missense
1870	1389761	SF0036440.SP0036440	19:38218983:G:T	SF0036440.SP0036440:19:38218983:G:T	SPARK Rare Inherited Variants	DPF1	ENST00000420980.8:c.374C>A	ENSP00000397354.3:p.Thr125Lys	c.374C>A	p.T125K	Missense
1871	ENST00000350026:c.5772del	1354	6:157206951:GG:G	1354:6:157206951:GG:G	Vergano De Novo Novel Variants	ARID1B	c.5772del	p.W1924Cfs*37	c.5772del	p.W1924Cfs*37	Frameshift			de novo	hetero	F	4			CSSR358
1872	1389756	SF0038363.SP0038363	19:38218936:A:T	SF0038363.SP0038363:19:38218936:A:T	SPARK Rare Inherited Variants	DPF1	ENST00000420980.8:c.421T>A	ENSP00000397354.3:p.Cys141Ser	c.421T>A	p.C141S	Missense
1873	551912	SF0081940.SP0081940	6:157201291:G:A	SF0081940.SP0081940:6:157201291:G:A	SPARK Rare Inherited Variants	ARID1B	ENST00000350026.10:c.4658G>A	ENSP00000055163.7:p.Arg1553His	c.4658G>A	p.R1553H	Missense
1874	ENST00000350026:c.5962G>T	1355	6:157207142:G:T	1355:6:157207142:G:T	Vergano De Novo Novel Variants	ARID1B	c.5962G>T	p.E1988*	c.5962G>T	p.E1988*	Nonsense			de novo	hetero	F	8			CSSR286
1875	1389736	SF0088874.SP0088874	19:38212304:G:A	SF0088874.SP0088874:19:38212304:G:A	SPARK Rare Inherited Variants	DPF1	ENST00000420980.8:c.967C>T	ENSP00000397354.3:p.Pro323Ser	c.967C>T	p.P323S	Missense
1876	1356111	SF0043206.SP0043206	19:11060093:A:G	SF0043206.SP0043206:19:11060093:A:G	SPARK Rare Inherited Variants	SMARCA4	ENST00000344626.10:c.4817A>G	ENSP00000343896.4:p.Gln1606Arg	c.4817A>G	p.Q1606R	Missense
1877	1356111	SF0087107.SP0087107	19:11060093:A:G	SF0087107.SP0087107:19:11060093:A:G	SPARK Rare Inherited Variants	SMARCA4	ENST00000344626.10:c.4817A>G	ENSP00000343896.4:p.Gln1606Arg	c.4817A>G	p.Q1606R	Missense
1878	1356111	SF0030820.SP0030820	19:11060093:A:G	SF0030820.SP0030820:19:11060093:A:G	SPARK Rare Inherited Variants	SMARCA4	ENST00000344626.10:c.4817A>G	ENSP00000343896.4:p.Gln1606Arg	c.4817A>G	p.Q1606R	Missense
1879	ENST00000350026:c.6235C>T	1356	6:157207415:C:T	1356:6:157207415:C:T	Vergano De Novo Novel Variants	ARID1B	c.6235C>T	p.Q2079*	c.6235C>T	p.Q2079*	Nonsense			de novo	hetero	F	19			CSSR267
1880	1356094	SF0060149.SP0060149	19:11058800:A:G	SF0060149.SP0060149:19:11058800:A:G	SPARK Rare Inherited Variants	SMARCA4	ENST00000344626.10:c.4546A>G	ENSP00000343896.4:p.Asn1516Asp	c.4546A>G	p.N1516D	Missense
1881	1356090	SF0028291.SP0028291	19:11058325:G:A	SF0028291.SP0028291:19:11058325:G:A	SPARK Rare Inherited Variants	SMARCA4	ENST00000344626.10:c.4495G>A	ENSP00000343896.4:p.Glu1499Lys	c.4495G>A	p.E1499K	Missense
1882	1356088	SF0028004.SP0028004	19:11058308:A:C	SF0028004.SP0028004:19:11058308:A:C	SPARK Rare Inherited Variants	SMARCA4	ENST00000344626.10:c.4478A>C	ENSP00000343896.4:p.Glu1493Ala	c.4478A>C	p.E1493A	Missense
1883	ENST00000350026:c.1534_1537dup	1357	6:156779466:T:TAGAT	1357:6:156779466:T:TAGAT	Vergano De Novo Novel Variants	ARID1B	c.1534_1537dup	p.S513*	c.1534_1537dup	p.S513*	Nonsense			de novo	hetero	M	9			CSSR357
1884	ENST00000350026:c.6521del	1358	6:157207700:CT:C	1358:6:157207700:CT:C	Vergano De Novo Novel Variants	ARID1B	c.6521del	p.L2174Rfs*6	c.6521del	p.L2174Rfs*6	Frameshift			de novo	hetero	M	5			CSSR292
1885	1356055	SF0140367.SP0140367	19:11034968:C:T	SF0140367.SP0140367:19:11034968:C:T	SPARK Rare Inherited Variants	SMARCA4	ENST00000344626.10:c.4006C>T	ENSP00000343896.4:p.Arg1336Cys	c.4006C>T	p.R1336C	Missense
1886	1356051	SF0107372.SP0107372	19:11034175:A:G	SF0107372.SP0107372:19:11034175:A:G	SPARK Rare Inherited Variants	SMARCA4	ENST00000344626.10:c.3926A>G	ENSP00000343896.4:p.His1309Arg	c.3926A>G	p.H1309R	Missense
1887	ENST00000350026:c.4662del	1359	6:157201294:TG:T	1359:6:157201294:TG:T	Vergano De Novo Novel Variants	ARID1B	c.4662del	p.M1554Ifs*12	c.4662del	p.M1554Ifs*12	Frameshift			de novo	hetero	M	2			CSSR329
1888	551917	SF0045374.SP0045374	6:157201351:C:A	SF0045374.SP0045374:6:157201351:C:A	SPARK Rare Inherited Variants	ARID1B	ENST00000350026.10:c.4718C>A	ENSP00000055163.7:p.Thr1573Lys	c.4718C>A	p.T1573K	Missense
1889	1356023	SF0032591.SP0032591	19:11027923:C:T	SF0032591.SP0032591:19:11027923:C:T	SPARK Rare Inherited Variants	SMARCA4	ENST00000344626.10:c.3355C>T	ENSP00000343896.4:p.Arg1119Cys	c.3355C>T	p.R1119C	Missense
1890	ENST00000350026:c.5954_5957del	1360	6:157207133:GAGGA:G	1360:6:157207133:GAGGA:G	Vergano De Novo Novel Variants	ARID1B	c.5954_5957del	p.E1985Gfs*22	c.5954_5957del	p.E1985Gfs*22	Frameshift			de novo	hetero	M	23			CSSR258
1891	1355983	SF0136592.SP0136592	19:11007929:G:A	SF0136592.SP0136592:19:11007929:G:A	SPARK Rare Inherited Variants	SMARCA4	ENST00000344626.10:c.2029G>A	ENSP00000343896.4:p.Ala677Thr	c.2029G>A	p.A677T	Missense
1892	1355983	SF0136592.SP0136593	19:11007929:G:A	SF0136592.SP0136593:19:11007929:G:A	SPARK Rare Inherited Variants	SMARCA4	ENST00000344626.10:c.2029G>A	ENSP00000343896.4:p.Ala677Thr	c.2029G>A	p.A677T	Missense
1893	1270866	SF0116686.SP0116686	17:63834768:G:C	SF0116686.SP0116686:17:63834768:G:C	SPARK Rare Inherited Variants	SMARCD2	ENST00000448276.7:c.756C>G	ENSP00000392617.2:p.Phe252Leu	c.756C>G	p.F252L	Missense
1894	1270863	SF0020602.SP0020602	17:63834719:T:C	SF0020602.SP0020602:17:63834719:T:C	SPARK Rare Inherited Variants	SMARCD2	ENST00000448276.7:c.805A>G	ENSP00000392617.2:p.Asn269Asp	c.805A>G	p.N269D	Missense
1895	104652|GDX-19-11059830-AGGCGAGGAGAGTGAGGAGGAGGAAGAG-A	104652|GDX	19:11059830:AGGCGAGGAGAGTGAGGAGGAGGAAGAG:A	104652|GDX:19:11059830:AGGCGAGGAGAGTGAGGAGGAGGAAGAG:A	Aggregated De Novo Mutations (DNM)	SMARCA4	ENST00000344626.10:c.4723_4749del	ENSP00000343896.4:p.Ser1575_Glu1583del	c.4723_4749del	p.S1575_E1583del	Inframeshift
1896	950919	SF0057997.SP0057997	12:56189422:A:T	SF0057997.SP0057997:12:56189422:A:T	SPARK Rare Inherited Variants	SMARCC2	ENST00000267064.8:c.40T>A	ENSP00000267064.4:p.Tyr14Asn	c.40T>A	p.Y14N	Missense
[truncated: 642 more rows]
