# Supplementary material for: Landscape of mSWI/SNF chromatin remodeling complex perturbations in neurodevelopmental disorders
Source: Nat Genet. 2023 Jul 27;55(8):1400–12. doi: 10.1038/s41588-023-01451-6 (PMC10412456; doi:10.1038/s41588-023-01451-6)
Supplement: Supplementary file 3 — Gene lists used for: 1) developmental disorder (DDG2P) genes, 2) curated chromatin regulators (this study), 3) SynGO gene list and gene symbol/id mappings (adapted from Koopmans et al.83 and 4) EpiFactor gene lists and complexes (adapted from Medvedeva et al.82. [file 41588_2023_1451_MOESM3_ESM.xlsx]

## Sheet: DDG2P (6-13-2022)
Gene
PAK3
HPSE2
CKAP2L
BRWD3
EXT1
TLK2
CRELD1
UBR7
FANCL
PCCB
SKI
AAAS
PHF6
ELMO2
ZEB1
ADNP
TRNT1
EXTL3
PPP1R21
UBE4A
MFSD2A
CANT1
LINGO1
CLCN6
OXCT1
MNX1
SOX3
EPG5
FAM20C
COX7B
FH
ADSL
PLAA
OGDHL
LNPK
SIM1
CACNA1B
EEF1B2
AMER1
SEMA3A
COPB1
KDM6B
ALDH7A1
RPS23
FAM20A
FBLN1
FOLR1
ACER3
NAA10
FZR1
TRIP11
GJA8
NR5A1
ZNF713
MID1
DDX11
MEIS2
NOG
EIF2S3
CEP41
ODAPH
SUMF1
TBC1D20
GTF2H5
DLG3
BLM
SOX6
PTRH2
LRIT3
RANBP2
AP2S1
SEC61A1
PEX2
POU4F1
NDUFV1
PMS2
KCNA1
HSD17B10
ABCB7
SCN4A
USP14
PITX2
SLC2A2
DNAAF6
SLC25A20
SETBP1
XYLT1
EFTUD2
PIEZO1
ANKRD26
COA8
MED17
POLR1A
TKT
AARS1
DCC
QKI
WWOX
NALCN
OTOGL
FZD5
MFSD8
DCDC2
EXPH5
CBL
COQ5
COPB2
TRIP13
FEZF1
THG1L
NEDD4L
NOTCH1
LBR
CASK
ANKRD17
ATIC
TSEN2
COL6A2
RNASET2
NPR3
SPTBN1
RPGRIP1L
NDUFS8
GRIN2A
HNRNPK
BRF1
DYRK1A
PNKP
POC1A
CDT1
DRC1
ONECUT1
PSMB8
GABRA1
COL11A1
AIRE
ALG11
CTSD
SMPD4
ACP5
KLHL40
ATP6V1B1
ATP6V1B2
HOXA13
RAB23
CRYBB2
LHX3
DEPDC5
RALGAPA1
COL4A4
KAT6A
ATP5F1A
UQCRQ
KDM3B
PGM1
SUOX
CFAP298
PEX13
KCNC1
NONO
RNASEH2A
UGP2
PUS3
IDS
EPHB4
MT-TL1
DARS2
XRCC4
B4GALT7
CDH3
SDCCAG8
ARL14EP
ADAMTS9
VSX2
POC1B
CLTC
LRIG2
GLUL
EXT2
POMT2
ITGA8
QRICH1
SMAD6
RAB3GAP2
DDX59
DPF1
LAMP2
TMEM240
NPHP4
CNTNAP1
MBOAT7
SLC22A5
ALS2
SZT2
CNKSR2
EEF1A2
ASXL2
B3GALNT2
THOC6
WASF1
AP2M1
SCN2A
TAOK1
GABRB3
LRRC56
ADRA2B
AGA
NODAL
FUT8
PTH1R
AUH
GATAD2B
BMP4
PGAP1
CDH11
HPRT1
LAMB1
MN1
ACADM
CCNQ
SMARCD3
DDX23
ALG12
NAA15
SMC1A
DSP
DPF3
CARS2
MESD
PDGFRB
EIF3F
CERT1
ZEB2
ORC1
FTSJ1
KCNQ5
PHOX2B
SYT1
PRKACB
KCNJ11
MYO5B
DMP1
PTS
TBX5
GAN
PNPLA6
GJB3
RNF135
P4HB
KCNJ8
LIPN
STIL
NTRK1
OCRL
MOGS
SPATA5
SUMO1
ATM
KIAA1109
CIB2
OGT
CEP104
RBBP8
MYSM1
EVC
EXOSC3
BICD2
RSPH1
NRAS
TBX4
COL6A1
MATN3
HDAC4
PBX1
FOXE3
TBX3
KMT2D
LFNG
FBXW7
NAPB
FGFR2
ZMYND11
FGD1
ZDHHC9
FOXF1
GATM
PIEZO2
POLR3A
ARID1B
AP4M1
IKBKG
NFIB
PEX26
BCL7C
ALX3
SPARC
PIGM
CTC1
HOXA1
ROR2
GNA11
BBS5
ALMS1
CHD4
NDUFA12
SMARCA2
PLOD2
PEX12
IFT80
NR1I3
FBXO28
ACTB
ECM1
TERT
AIPL1
ABCB6
PSMC5
RNF168
CLP1
ATAD3A
PTPN14
ALX1
SAMD9L
RSRC1
ASNS
LRAT
DCAF17
PIGO
NEK8
P3H1
TAT
MAP2K2
PIGT
ZNF142
KCNT1
DLG4
ASCC3
DSPP
KCNN3
SRSF1
CYP27A1
ATP7A
ARG1
DPM1
RRAS2
SOX11
BBS2
MAPK1
GPC3
PRRX1
RAC1
PIK3R2
SOS1
PEX14
PUS1
RAB3GAP1
TK2
GNS
TMEM260
ACO2
P4HTM
RPS6KA3
FBXW11
NARS2
MLC1
LINS1
PNPO
FOXRED1
ZFYVE26
DNM1L
FTO
TANGO2
GK
TWIST2
GDF11
KITLG
NUP107
PALB2
SPTBN4
TMEM114
GNAO1
MYOCD
H4C3
CTSK
DNAAF11
COL4A3
ACADS
SERAC1
GHR
GON4L
AKT1
ROBO4
NDST1
PARP1
ANAPC1
BMP2
NBN
ADARB1
CPLANE1
MAP3K7
EMG1
DYNC2I2
TSHB
TMEM165
GMPPB
SPRED2
AUTS2
CDH15
GJA1
LGI4
SEC23B
KIF5A
CYB5R3
RAX
SLC45A1
SOBP
FREM1
TUFM
ZNF599
DLX5
PQBP1
CBS
CLMP
HMGCL
HUWE1
EFEMP2
TBXAS1
MAGI2
ZFP57
MASP1
DYNC1H1
GRIA1
QARS1
MAST1
TRAPPC10
BBS4
PTPRF
ANO5
CWC27
COL4A2
VLDLR
DHRS3
TRAPPC11
SLC12A5
HMGCS2
POLA1
RSPO4
TGFBR1
FBXO11
UFM1
UBR1
VPS33B
ERBB3
COQ8A
VAC14
NKAP
EEF2
GRIN2B
CSTA
EP300
IARS1
EDA
TGFB2
HACE1
SLC39A13
ZDHHC15
EDNRA
TAPT1
TRPM3
ERCC1
CACNA1H
MCEE
SIX3
NDUFS4
GOLGA2
PUF60
CCDC88C
LRP5
UQCRB
SON
CCDC39
FGF12
TMX2
PEX3
TYRP1
AHI1
TUBB3
SNRPE
PDE4D
NFU1
ESCO2
STRA6
ZBTB20
B9D1
PDHX
TAFAZZIN
FOXP1
GLDC
PC
BCKDHA
MAB21L2
FARS2
NPHS2
GTF2E2
TOE1
MTM1
MCCC2
PRDM15
FGF10
SMARCAL1
FLVCR2
GRID2
AGTPBP1
AK2
FTL
TFAP2B
CRYAA
COX15
SBDS
ABAT
PCDHGC4
IGF2
MSL3
ARSB
BRD7
SOX5
COL2A1
DDR2
GDF3
EED
MAPRE2
FAM111A
IARS2
SMARCD2
MICU1
MSX2
UNC45B
PRORP
HNRNPR
TBX15
CDC42BPB
TAB2
MYH9
SMARCA4
CACNA1C
GORAB
SHMT2
TANC2
COX14
MYPN
DLL3
TECPR2
TAF2
H3-3A
PIGQ
B3GALT6
OTULIN
SLC9A7
NR2F1
AFG3L2
CRADD
ZNF292
PECR
CTNND1
DYNC2H1
RPL11
FKRP
PDE6G
RAB39B
KCNA2
NPR2
WDR11
TUBGCP6
RORB
NLGN4X
FRY
MYF5
SDHAF1
DYM
PTHLH
VIPAS39
CHRNA3
MPLKIP
MEGF10
BTD
LONP1
RYR2
TUBGCP2
COL27A1
HSD3B7
ALX4
CHRDL1
CHD2
DDX54
MAB21L1
CA8
FANCE
MED13L
MPV17
RAI1
RBM8A
MIB1
TMEM237
TRIO
SLC6A9
KIFBP
NDUFA1
FLG
MRPS34
SIN3A
FOXJ1
ERCC8
EOMES
SUZ12
COG4
TCF12
GRIN2D
DOCK8
ETFB
ARHGAP35
BGN
KCTD1
GLI2
BSND
TPP1
MACF1
PIGK
MPZ
ACTA2
BMPR1B
IDUA
ASH1L
DDX6
COQ9
PCBP2
HERC1
EDAR
SLC25A26
SACS
CRB1
CLCN4
WDR4
MAPK8IP3
PIGV
CCND2
RARB
BCAP31
NT5C3A
PRKG2
KIF7
SLC25A15
CHST3
TCTN2
NEU1
STAT5B
PEX5
CTU2
TP73
UNC80
PCARE
FN1
ERCC3
TSHZ1
UGT1A1
PGM2L1
TBX22
PDIA6
CFAP418
CUX2
INPP5K
SLC35C1
SPEG
VRK1
CEP83
WAC
TP53RK
NEK1
GNAI3
AKR1D1
CRIM1
MLYCD
PHGDH
CCNA2
CTNS
RAD51C
UQCRFS1
COG1
TOGARAM1
MPDZ
SMOC1
PNPLA1
ZMPSTE24
MDH2
OGDH
NIPBL
MFRP
ALDH1A3
KCNC3
SNAP25
KARS1
GAS2L2
HMGB1
PMM2
ANKH
TNNT3
JAG1
RPL10
TSEN54
CELF2
PEX16
CSNK2B
PRDM6
PEX11B
CCDC103
RABL6
PAX6
GLDN
WDR37
THRA
DNAJC12
PPP2CA
SHOC2
SYT2
IVD
SPTLC2
SMAD3
GUSB
GCDH
RNF13
BLOC1S6
IGHMBP2
PAX9
GALNS
IL11RA
GLI3
DNAH5
DDB1
WDR45B
RXYLT1
ETFDH
MMP14
CLCNKB
CA2
PRRT2
ARFGEF1
ATP1A3
FGFR1
DSG1
BCL11B
PDCD10
RAB11B
CTDP1
UROS
ZNF711
ADCY5
MYLK
U2AF2
KRAS
RPS26
CHD3
DDHD2
CSPP1
SYNE1
MYH8
ZNF407
TMCO1
CDK16
PAFAH1B1
ZNF462
SURF1
NKX3-2
TEK
CDKN1C
PPT1
ASCL1
DLAT
NBAS
OTUD7A
POMP
CD151
KCNH5
YAP1
SUPT16H
JAGN1
RYR1
AHDC1
NHLRC2
CACNA1A
PRMT9
GLE1
COL10A1
CNOT3
NRXN2
COL13A1
TLL1
BCL7A
SLC37A4
NUDT2
MECOM
GNB5
MSX1
SLC16A2
ADK
MMAA
ARHGAP31
RGS7
JAM3
RNASEH2B
KCNQ1
HIBCH
NRROS
GPC6
TNRC6B
SPRTN
MOCS2
CHSY1
ZMYM2
TRMT10C
MAPK10
RFX6
TCOF1
LMX1B
CTNND2
TRAPPC4
CLIC2
ODAD2
BBS7
TARS1
ECHS1
CASP2
TRIM32
SEPSECS
SLC5A6
DHX34
DLD
TTC12
METTL23
ACY1
TPP2
LMBRD2
ABL1
UBA5
LMOD3
MSL2
SATB2
HGSNAT
RMI1
GZF1
ANKRD11
PPP2R1A
ATP13A2
ARL6
DNAH9
ZFYVE19
POT1
ACVR2B
MYL1
FAR1
TBX20
NUP62
KCNH1
EIF2AK2
CAV1
MIR184
ASS1
CUL4B
SLC13A5
PXDN
COL18A1
PLXNA1
CDK10
IFITM5
ELP2
COQ2
TCTN3
NTRK2
DDHD1
HTRA2
CRYBA1
COLEC11
TRPV4
SLC5A5
RAF1
COMP
RMRP
CCDC115
LTBP2
YY1
XPC
MAOA
GRM1
TNPO2
TGFBR2
ATRX
ARHGEF6
POU3F3
UMPS
KIRREL3
ACOX1
CPS1
TMEM70
DGAT1
RIT1
VCP
BICRA
TASP1
ADAMTS18
STX1B
IFT122
CRYGC
TMEM126B
SIK1
CHUK
PTCHD1
MED12
KIF1A
GATA6
PIK3R1
DNM1
COG5
FIG4
SPTBN2
MMGT1
CHRNA1
SPAG1
TFRC
PIGH
MED27
AP1G1
CEP290
UPF1
AFF4
ALPL
PACS1
CRYBA4
TBC1D2B
NPHS1
ALG3
JAG2
ABCB11
INPP5E
WNT7A
MAGT1
SHROOM3
TM4SF20
DEGS1
PAX8
VIP
NDUFAF2
IGF1
MECP2
STAMBP
FGFR3
NPC2
MKKS
AGPS
TRPV3
PIBF1
HERC2
TSC1
GMNN
GNE
ATP8B1
SLC6A5
NKX2-5
AP3B2
FDFT1
SLC6A3
EMC10
CFAP410
HESX1
SIX1
DLL4
RPS19
PLEC
SMC3
DHCR7
KMT5B
FGF13
TRPM1
MEGF8
GLMN
DYNC2LI1
NF1
MT-TP
SCAF4
CCDC88A
PIK3CA
ROBO3
WDR45
KIF14
NOTCH3
ORC4
MYLPF
PLCG2
CDKL5
RALA
PUS7
HMX1
CFC1
PCCA
SLC12A6
TYR
ATR
BBS10
POLG
MAPKAPK5
SF3B4
POMT1
RBM28
FOXC2
LIPT2
SRD5A3
FLVCR1
SC5D
PEPD
ATP1A1
KDM5A
SLC10A7
CFAP300
AP1B1
DVL1
MYBPC1
FLT4
SALL1
AR
MYOC
CHD7
FREM2
DYNC1I2
TUBGCP4
KANSL1
ITGA7
TUSC3
COL9A2
LZTR1
KMT2B
STT3B
CLCN3
RAD50
COL6A3
SLC9A6
COX16
BIN1
NBEA
HPDL
CENPJ
SLC25A22
ARID2
MADD
PLK4
EDEM3
SIAH1
MTHFR
TAF13
PMPCB
XPA
FZD6
GRM6
NAXE
COL25A1
ENTPD1
AP4S1
FRAS1
NARS1
RIPK4
TCF20
VPS53
C12orf57
SNX14
GEMIN4
ASPM
GRIA3
NCAPG2
QDPR
NCAPD3
SGSH
ZSWIM6
GAA
MED13
ERCC6
MAN2B1
TTC5
SETD5
ASXL3
TET3
DIS3L2
NDNF
RRM2B
BRAT1
MYCN
DHODH
PRPF8
NRCAM
DHTKD1
NCDN
KDM5B
FOXG1
EVC2
GATA2
HNRNPU
ABCD1
IGF1R
NADK2
SLC2A1
L1CAM
DAG1
MTF1
SRPX2
H4C11
PSAT1
ATP8A2
GREB1L
PRPS1
OCLN
CYP2U1
PPP2R5D
CCDC32
GBE1
EGR2
BCKDHB
SDHA
MMACHC
FGF3
UBE3A
COG8
PYCR2
MYH6
BMPER
SLC6A17
BOLA3
EPRS1
ALDH4A1
PPP1R12A
KDM1A
POMGNT1
PSMD12
ALG2
ZFHX4
CEP63
CRBN
GABRB2
CDC6
SUFU
LIFR
SLC46A1
NUP214
TACR3
FOXP2
BANF1
KAT5
HPS1
BUB1B
MIR17HG
ZFPM2
HLCS
SLC1A2
EIF2B4
KCNK9
EYA1
CNPY3
PNPT1
GALC
SLC17A5
CHRNB1
ARL3
SIX6
TCF7L2
LAMA1
TACO1
ECEL1
CRPPA
FAM126A
IQSEC2
TRAPPC2
MPDU1
PRSS12
GDF1
TGFB1
TRMT10A
TBC1D24
DDOST
LMNB2
H2AC6
ACVR1
CRB2
MEF2C
EIF2B5
ANO1
NAXD
MFN2
NDUFA9
SLC19A3
IL1RAPL1
SMCHD1
CDK8
EHMT1
PRKD1
ITGA6
KRT74
WNT3
CACNA1E
SLC24A1
DOLK
PDSS1
KCNT2
HYAL2
RIMS2
SS18
DNAAF3
MCCC1
HCFC1
PIP5K1C
NUS1
CLPB
CPAMD8
D2HGDH
RBPJ
MAMLD1
BCL11A
EFNB1
ALG6
PCGF2
STAG2
SLC35A2
LARP7
H1-4
AP4B1
PEX7
TINF2
FOXN1
MBD5
PPM1D
PLPBP
WDR19
HSPD1
CNTNAP2
SELENON
CHRNB2
TREX1
FANCM
MOCS1
PITX3
ERCC2
PLA2G6
SPEN
IRF6
AIFM1
STN1
CA5A
DNMT3B
FBXL4
ALG8
CTCF
SMAD2
SCUBE3
GFER
PYGL
NUBPL
FAH
SETD2
KLHL7
UFC1
UTP4
SCYL1
ACBD6
RETREG1
AKT2
TBCD
BCL7B
DDC
ATP6V1A
MAU2
RTTN
FLNA
OBSL1
SCN1B
MC2R
TIMM8A
RBM10
SCARF2
HPGD
MAFB
EIF5A
KIDINS220
LRPAP1
CRKL
SMARCD1
CHRNA4
CHMP1A
POGZ
TUBB2A
PAX1
BRD4
HOXA11
LAGE3
FANCG
BCOR
KCNQ3
MAN2C1
BICRAL
TBCE
ROGDI
ALDH1A2
SNORD118
PYCR1
SECISBP2
PDE10A
PIGB
RARS1
VAMP2
RFT1
HYDIN
SLC31A1
DHX30
TRPS1
GNPTG
PCDH12
CACNB4
MYT1
SRRM2
MRPS22
MYT1L
CSDE1
FGF14
FUCA1
UVSSA
SCO1
MAF
BCORL1
ACTA1
TMPRSS6
DARS1
MYO7A
ATP5F1D
WASHC5
TFE3
PHACTR1
TPRKB
HIRA
RAC3
ZBTB40
RPGRIP1
HNRNPD
HEXA
FAT4
FOXC1
CDC40
WT1
WRAP53
ADGRG6
GMPPA
ARNT2
DSE
PKD1L1
POLR1C
SLC25A19
GLRA1
WNT1
CCNO
PPP1CB
PLCB4
CLN8
GLIS3
DEAF1
PLCB1
KCNK4
SLC27A4
RPL13
LIAS
FLNB
LEMD2
TGFB3
ZIC1
SMARCC1
ATP6V1E1
MMUT
GAS8
BNC2
SARS1
ACSL4
LHX4
KAT6B
ACAD9
POLD1
DBT
IFT172
PEX19
ERCC5
PRUNE1
HOXB1
ACADVL
DCHS1
CEP135
RUBCN
RHOBTB2
DHX37
POMK
PLXND1
CACNA1G
IFT140
SLC6A8
PIGY
FRMPD4
CCBE1
WNT4
RNPC3
VANGL1
DPAGT1
HR
GBA2
RPE65
H3-3B
RSPO2
ETHE1
CHM
ODAD3
CAMK2A
TH
SOX4
YARS2
TAF1
NDP
STS
SRP54
KCNJ6
SPATA5L1
SLC25A42
MED23
SLC52A3
IQSEC1
DDX58
TGIF1
TAC3
SMARCE1
NPHP1
CNNM2
PGK1
SNX3
NFE2L2
POLR3GL
CAMK2B
SLC25A1
PPIL1
PIGW
LAMC3
KDELR2
FMN2
NDUFB3
CDK19
TRIM37
TTC8
TRIP12
FOXP3
IRX5
FKTN
ST3GAL5
MANBA
CEP152
INPP4A
USP7
LAMA2
NDUFB11
TGDS
BRCA2
UFSP2
STAR
NDUFA10
EIF2AK3
OTX2
TRIM8
SLC25A24
RECQL4
HCN1
FANCA
GEMIN5
AIMP1
MEOX1
SOX2
BBS9
USP27X
RSPH3
LRPPRC
PITX1
ELAC2
ATP6V0A1
CAMTA1
CEP85L
RRAS
CIT
UROC1
TMEM106B
CHAMP1
MTR
KCNA4
GBA
NADSYN1
HACD1
GNAS
TMEM67
PLP1
COL1A1
SAMHD1
ACAN
SLC4A1
TMEM63A
GDF6
RORA
ODC1
SKIV2L
FBN1
PTF1A
ARX
GLIS2
DNMT3A
TFAP2A
UBE3B
RTEL1
HYLS1
AGL
AFF3
GALE
ORC6
OTC
CDON
SHANK3
ERLIN2
DHX16
KIF3B
DNAAF4
GCH1
CDK13
NANS
CLN6
NGLY1
CUX1
COL9A1
MYH10
HNF1B
HSPG2
ZIC2
ARF1
TERC
ERF
NECTIN4
FTCD
DPYSL5
GTPBP3
APTX
NTNG2
NDUFS7
MSI1
ZNF750
KCTD7
GPC4
CRYBB1
KLHL15
OPHN1
IHH
KCNB1
CDC42
SLC25A38
KCNMA1
UBE2T
TCTN1
HRAS
BRSK2
CYP24A1
PORCN
ATP1A2
NDUFB7
KIF22
RAP1B
CTSA
SARS2
LRBA
GRIN1
STAT2
MAP2K1
NSMCE3
NCKAP1
SLC25A4
ERMARD
CDH2
GNPAT
GFAP
RPL26
NFIA
TRAIP
LTBP1
THUMPD1
MMADHC
MITF
FRMD7
LAS1L
ABHD5
SYNCRIP
GAD1
GFM1
SMG9
RNU12
PDSS2
SH3PXD2B
RAD21
CARS1
ITGA3
FASN
AKT3
OXR1
CCDC65
WDR81
THAP1
PSPH
GPAA1
TSEN34
TTC37
SETD1A
ELN
MYO18B
PSAP
PCBD1
HNRNPH2
PEX1
CIC
HARS1
VPS4A
ACAT1
SHOX
PPP1R13L
IFT43
ENPP1
TRAPPC9
SRCAP
RMND1
ZCCHC8
NPM1
ADPRS
CCNK
DKC1
SRY
ALAD
TMEM94
ABCD4
KMT2A
CCDC8
HMGB3
LDB3
COX6B1
TMEM251
LRP6
ADAMTSL2
AFF2
SLIRP
COL11A2
CNOT1
KDM6A
SOS2
CREBBP
IGBP1
BRPF1
ABHD16A
GNB1
MYRF
DPM3
NDUFV2
ALDH5A1
NPHP3
DOCK6
STXBP1
ANTXR1
TMEM222
PACS2
CCDC47
SNRPB
TELO2
ZMIZ1
SHANK1
GNB2
CD96
NDUFA8
CPSF3
MAN1B1
SCN3A
PIGG
EPB41L1
BRAF
BRCA1
CYP1B1
SLC9A9
B3GAT3
NECTIN1
ACTL6B
CAPN10
EMC1
RINT1
PLCH1
YRDC
FANCF
TSHR
PDE6H
TOP3A
MMAB
PKHD1
FLAD1
USB1
CUL7
CDC45
PHC1
RIN2
SYNGAP1
ZBTB16
PTDSS1
TSC2
KLF8
EDNRB
LMBRD1
STRADA
KPTN
WDFY3
TBCK
ALDH18A1
ASXL1
AASS
TRAPPC2L
PPA2
BAP1
WNT5A
GOT2
PRKACA
SPR
WDR62
PREPL
MTRR
AMPD2
PLCE1
KCNQ2
POLR1D
CRYBB3
KCND3
NMNAT1
MCOLN1
NCOR1
POLR3B
DOCK7
AGO1
SHH
SLC2A10
ATP6AP2
PROP1
SLC35D1
LIPT1
LARS2
RELN
SCAPER
CRIPT
HNRNPH1
CEP57
ZNF148
PIGS
DHCR24
ITPR1
USP9X
NUP133
TMTC3
KATNB1
DLG5
DMPK
DHDDS
SMG8
OSGEP
JARID2
CTBP1
CLCNKA
CHD1
POLR2A
CNKSR1
DDB2
GRHL3
TRAPPC12
GNB3
HK1
RERE
GLB1
PHIP
GSPT2
PIGU
SPG11
KLF7
FAM161A
GATA4
MTO1
PGM3
SLC4A11
HOXC13
RNASEH2C
HDAC8
RAB14
LEFTY2
ARHGEF9
PGAP2
CAMK2G
MAGEL2
SLC5A7
PRMT7
GLUD1
GPSM2
SYN1
ALG13
SNAP29
BFSP2
TSEN15
CRX
SH3BP2
NDUFAF8
RBFOX1
KMT2C
SHANK2
GRIA4
GTPBP2
UBTF
PIGA
PRR12
METTL5
DVL3
CDH1
PRDM12
ARMC9
HOXD13
PNPLA2
PIGN
APC2
NRXN3
TTC19
FBN2
ATOH7
GNAI1
SEC24D
KLF1
SOX17
ARID1A
LEMD3
ERCC4
SCRIB
IL11
DYNC2I1
SOX10
AMT
NDUFA6
TMEM199
STAC3
SPOP
SELENOI
NR2F2
SAMD9
MAP3K1
LMNB1
SLC33A1
DNA2
KCNJ10
WDR35
ACBD5
BPNT2
COG7
GRIA2
IPO8
SMS
HADH
KIF11
COA5
FCSK
COX10
RUNX2
TTC7A
NPC1
FHL1
DCX
DIP2B
HIVEP2
HAX1
HSD17B4
BCS1L
PTEN
ASPA
ZFHX3
LRP2
NDUFS1
PCYT2
YWHAG
TSPAN7
ARSL
SIX5
GDI1
FRRS1L
NHS
WDPCP
GJC2
PAPSS2
PTPN11
MMP21
ODAD4
NR4A2
ARFGEF2
ADA
RALGDS
GDF5
RYR3
RTN4IP1
RNU4ATAC
ALG1
MRE11
ZBTB18
POU1F1
SIL1
NCAPH
FANCB
CACNA1D
DSTYK
ASPH
KCNK3
PHF10
FYCO1
INPPL1
ADAR
PRIM1
GM2A
PHF21A
ZMYM6
TUBA1A
TUBG1
AP1S2
CLCN7
POMGNT2
TTN
HADHA
CLPP
ARSA
CHRNG
PHF8
B4GALT1
BBS1
H4C2
MTOR
LTBP3
KRIT1
TCN2
KIAA0586
MRAS
CAPRIN1
OTUD6B
SLC35A1
SETD1B
NAGLU
NYX
TWIST1
ELOVL4
CHD5
DNAAF5
TXNL4A
RAD51
PYROXD1
STT3A
MYH11
ITCH
NOP10
AGXT
GALK1
FMR1
GABBR2
KMT2E
CCDC78
CSF1R
DENND5A
IFT74
SIN3B
ABCC9
PRKAR1B
BBS12
DISP1
L2HGDH
SLC39A8
PPP1R15B
PDHA1
MGP
CSTB
KPNA7
TPM2
CHD8
TBC1D23
ALG9
DHPS
VPS13B
COLEC10
ERCC6L2
ZIC3
KIF4A
MECR
SPRED1
ALKBH8
SLC52A2
[truncated: 271 more rows]

## Sheet: DDG2P GOMFs
Cluster	GSEA.Database	Geneset	Geneset.Count	Cluster.Count	Total.Gene.Count	Cluster.Geneset.Count	Hypergeometric.Test.P.Value	Geneset.Cluster.Genes	ssc_dn_in_cnts	ssc_dn_cnts	spark_dn_in_cnts	spark_dn_cnts	ddd_dn_cnts	all_dn_in_cnts	all_dn_cnts	autism_dn_in_cnts	autism_dn_cnts	ssc_dn_in_cnts_prop	ssc_dn_cnts_prop	spark_dn_in_cnts_prop	spark_dn_cnts_prop	ddd_dn_cnts_prop	all_dn_in_cnts_prop	all_dn_cnts_prop	autism_dn_in_cnts_prop	autism_dn_cnts_prop	logp	rank
DDG2P_13_6_2022.uniq.genes.baf.genes.added.back	GOMF	RIBONUCLEOTIDE_BINDING	1905	2270	21292	377	1.77835e-35	AARS1,ABCB11,ABCB6,ABCB7,ABCC6,ABCC9,ABCD1,ABCD4,ABL1,ACAD9,ACADVL,ACAT1,ACBD5,ACBD6,ACSL4,ACTA1,ACTA2,ACTB,ACTG1,ACVR1,ACVR2B,ADCY5,ADK,AFG3L2,AGK,AK2,AKT1,AKT2,AKT3,ALDH18A1,ARF1,ARHGAP35,ARL3,ARL6,ASCC3,ASNS,ASS1,ATAD3A,ATM,ATP13A2,ATP1A1,ATP1A2,ATP1A3,ATP5F1A,ATP5F1D,ATP6V1A,ATP6V1B1,ATP6V1B2,ATP7A,ATP8A2,ATP8B1,ATR,ATRX,BBS10,BBS12,BCS1L,BLM,BMPR1B,BRAF,BRIP1,BRSK2,BUB1B,CACNA1B,CAD,CAMK2A,C…	5995	314	6501	264	2340	15414	2918	12496	578	15.9019	0.832891	17.244	0.700265	6.2069	40.8859	7.74005	33.1459	1.53316	34.75	1
DDG2P_13_6_2022.uniq.genes.baf.genes.added.back	GOMF	CHROMATIN_BINDING	583	2270	21292	169	2.0167e-35	ACTB,ACTL6A,ACTL6B,ADNP,AIRE,ANKRD17,APTX,AR,ARID1A,ARID1B,ARID2,ARX,ASCL1,ASH1L,ASXL1,ASXL2,ASXL3,ATRX,AUTS2,BAP1,BCAS3,BCL7A,BCL7C,BICRAL,BRD4,BRIP1,CDC45,CDT1,CENPF,CHD4,CHD7,CHD8,CREBBP,CSNK2B,CTBP1,CTCF,CTNNB1,DDX11,DHX30,DNMT3A,EED,EGR2,EOMES,EP300,ERCC1,ERCC3,ERCC4,ERCC6,EZH2,FANCM,FMR1,FOXC1,FOXC2,GATA2,GATA6,GATAD2B,GLI2,GLI3,GMNN,GRHL2,GRHL3,H1-4,H3-3A,H3-3B,HCFC1,HESX1,HIRA,HNF4A,HNRNP…	2613	188	2931	162	1746	7640	2096	5544	350	15.4615	1.11243	17.3432	0.95858	10.3314	45.2071	12.4024	32.8047	2.07101	34.6954	2
DDG2P_13_6_2022.uniq.genes.baf.genes.added.back	GOMF	ADENYL_NUCLEOTIDE_BINDING	1551	2270	21292	313	8.78861e-31	AARS1,ABCB11,ABCB6,ABCB7,ABCC6,ABCC9,ABCD1,ABCD4,ABL1,ACAD9,ACADVL,ACAT1,ACBD5,ACBD6,ACSL4,ACTA1,ACTA2,ACTB,ACTG1,ACVR1,ACVR2B,ADCY5,ADK,AFG3L2,AGK,AK2,AKT1,AKT2,AKT3,ALDH18A1,ASCC3,ASNS,ASS1,ATAD3A,ATM,ATP13A2,ATP1A1,ATP1A2,ATP1A3,ATP5F1A,ATP5F1D,ATP6V1A,ATP6V1B1,ATP6V1B2,ATP7A,ATP8A2,ATP8B1,ATR,ATRX,BBS10,BBS12,BCS1L,BLM,BMPR1B,BRAF,BRIP1,BRSK2,BUB1B,CACNA1B,CAD,CAMK2A,CAMK2B,CAMK2G,CARS1,CARS2…	5522	291	5957	248	2003	14021	2542	11479	539	17.6422	0.929712	19.0319	0.792332	6.39936	44.7955	8.12141	36.6741	1.72204	30.0561	3
DDG2P_13_6_2022.uniq.genes.baf.genes.added.back	GOMF	IDENTICAL_PROTEIN_BINDING	1977	2270	21292	362	4.79115e-27	ABAT,ABCB7,ABCD1,ACADM,ACADVL,ACAT1,ACOX1,ACTB,ACTG1,ACVR1,ACY1,ADSL,AGXT,AHI1,AIMP1,AIRE,AKT1,ALAD,ALDH18A1,ALDH1A3,ALDH3A2,ALDH4A1,ALDH5A1,ALDOA,ALS2,ANO1,ARG1,ASCL1,ASL,ASPA,ASS1,ATG7,ATIC,ATM,AXIN1,BANF1,BIN1,BLM,BLOC1S6,BRAF,BRCA2,CAD,CAMK2A,CAMK2B,CAMK2G,CANT1,CARS1,CASP2,CAV1,CBS,CCDC103,CCDC88A,CCDC88C,CDC42,CDH1,CDH2,CENPF,CENPJ,CEP290,CEP57,CHMP1A,CHUK,CIB2,CISD2,CLCNKA,CLDN19,CLN6,CLPP…	4852	278	5308	198	1950	12586	2426	10160	476	13.4033	0.767956	14.663	0.546961	5.38674	34.768	6.70166	28.0663	1.31492	26.3196	4
DDG2P_13_6_2022.uniq.genes.baf.genes.added.back	GOMF	TRANSCRIPTION_FACTOR_BINDING	594	2270	21292	152	1.52339e-25	ACTB,AR,ARID1A,ARNT2,ASCL1,ASXL1,BBS1,BBS10,BBS2,BBS4,BBS5,BBS7,BCAS3,BCOR,BRF1,C1QBP,CENPF,CHD4,CIT,CNOT1,CREBBP,CRKL,CRX,CSNK2B,CTBP1,CTCF,CTDP1,CTNNB1,DACT1,DDX3X,DDX54,DLL1,DNAAF4,DNMT3A,EED,EGR2,EHMT1,EOMES,EP300,ERCC1,ERCC4,EXOSC9,EZH2,FBP1,FLNA,FOXC1,FOXL2,FOXP1,FOXP3,GATA2,GATA3,GATA4,GATA6,GMNN,HCFC1,HDAC4,HDAC8,HIRA,HMGB1,HNF4A,HNRNPU,HOXC13,IGHMBP2,KAT5,KAT6A,KAT6B,KCTD1,KDM1A,LHX3,MED…	2109	133	2489	113	1394	6238	1640	4598	246	13.875	0.875	16.375	0.743421	9.17105	41.0395	10.7895	30.25	1.61842	24.8172	5
DDG2P_13_6_2022.uniq.genes.baf.genes.added.back	GOMF	DNA_BINDING_TRANSCRIPTION_FACTOR_BINDING	469	2270	21292	122	2.41844e-21	ACTB,AR,ARID1A,ARNT2,ASCL1,ASXL1,BBS1,BBS10,BBS2,BBS4,BBS5,BBS7,BCAS3,BCOR,CENPF,CHD4,CNOT1,CREBBP,CRKL,CRX,CSNK2B,CTBP1,CTDP1,CTNNB1,DACT1,DDX54,DLL1,DNAAF4,DNMT3A,EGR2,EOMES,EP300,EXOSC9,FBP1,FLNA,FOXC1,FOXL2,FOXP1,FOXP3,GATA2,GATA3,GATA4,GATA6,GMNN,HCFC1,HDAC4,HDAC8,HIRA,HMGB1,HNF4A,HOXC13,KAT5,KAT6A,KAT6B,KDM1A,LHX3,MED12,MED13,MED17,MED25,MEF2C,METTL23,MKKS,MYOCD,NBN,NCAPG2,NCOR1,NFE2L2,NFIA…	1628	109	1864	89	1136	4826	1334	3492	198	13.3443	0.893443	15.2787	0.729508	9.31148	39.5574	10.9344	28.623	1.62295	20.6165	6
DDG2P_13_6_2022.uniq.genes.baf.genes.added.back	GOMF	PROTEIN_CONTAINING_COMPLEX_BINDING	1273	2270	21292	244	8.92344e-21	ABL1,ACTB,ACTL6A,ACVR1,ACVR2B,ADGRG1,ADGRG6,ALAD,AMER1,ANK2,ANTXR1,ARHGAP35,ARID1A,ARID1B,ARPC4,ATM,ATP6V1B1,ATR,BCAP31,BCKDHB,BICD2,BIN1,BLOC1S6,BRD4,C1QBP,CAV1,CCBE1,CCDC47,CCDC88A,CD151,CDC42BPB,CDK5RAP2,CDKN1C,CENPF,CFL2,CHD4,CHRNB2,CIB2,COL4A3,COL6A1,COL6A2,COMP,CPS1,CRB2,CRIPT,CRYAB,CTDP1,CTNNA2,CTSK,DDB1,DDB2,DDR2,DDX3X,DEPDC5,DHX34,DLG4,DMD,DMP1,DSPP,EED,EEF2,EIF4A3,EIF5A,ENPP1,EPCAM,ERCC…	4108	239	4271	170	1650	10438	2059	8379	409	16.8361	0.979508	17.5041	0.696721	6.7623	42.7787	8.43852	34.3402	1.67623	20.0495	7
DDG2P_13_6_2022.uniq.genes.baf.genes.added.back	GOMF	RNA_POLYMERASE_II_SPECIFIC_DNA_BINDING_TRANSCRIPTION_FACTOR_BINDING	347	2270	21292	95	1.73176e-18	ACTB,AR,ARID1A,ARNT2,ASXL1,BBS1,BBS10,BBS2,BBS4,BBS5,BBS7,BCAS3,CHD4,CNOT1,CREBBP,CRKL,CRX,CSNK2B,CTBP1,CTDP1,CTNNB1,DACT1,DDX54,DLL1,DNAAF4,DNMT3A,EGR2,EOMES,EP300,EXOSC9,FBP1,FOXC1,FOXL2,FOXP1,FOXP3,GATA2,GATA3,GATA4,GATA6,HDAC4,HIRA,HMGB1,HNF4A,KAT6A,KAT6B,KDM1A,LHX3,MED12,MED13,MED17,MED25,MEF2C,MKKS,MYOCD,NCOR1,NFE2L2,NKX2-1,NKX2-5,NOTCH2,NPM1,NR4A2,NSD1,PARP1,PITX1,PITX2,POU1F1,POU4F1,PRRX1…	1365	97	1561	78	960	4061	1135	2926	175	14.3684	1.02105	16.4316	0.821053	10.1053	42.7474	11.9474	30.8	1.84211	17.7615	8
DDG2P_13_6_2022.uniq.genes.baf.genes.added.back	GOMF	CATION_TRANSMEMBRANE_TRANSPORTER_ACTIVITY	651	2270	21292	144	5.87632e-18	ABCC9,ANO1,ATP13A2,ATP1A1,ATP1A2,ATP1A3,ATP5F1A,ATP5F1D,ATP6V0A1,ATP6V0C,ATP6V1A,ATP6V1B1,ATP6V1B2,ATP6V1E1,ATP7A,CACNA1A,CACNA1B,CACNA1C,CACNA1D,CACNA1E,CACNA1G,CACNA1H,CACNB4,CHRNA1,CHRNA2,CHRNA3,CHRNA4,CHRNB1,CHRNB2,CHRNG,CLCN3,CLCN4,CNNM2,COX15,COX6B1,COX7B,CTNS,CYC1,GRIA1,GRIA2,GRIA3,GRIA4,GRIK2,GRIN1,GRIN2A,GRIN2B,GRIN2D,HCN1,ITPR1,KCNA1,KCNA2,KCNA4,KCNB1,KCNC1,KCNC3,KCND3,KCNE1,KCNH1,KCNH5…	3201	171	3283	111	1164	7930	1446	6484	282	22.2292	1.1875	22.7986	0.770833	8.08333	55.0694	10.0417	45.0278	1.95833	17.2309	9
DDG2P_13_6_2022.uniq.genes.baf.genes.added.back	GOMF	ION_TRANSMEMBRANE_TRANSPORTER_ACTIVITY	857	2270	21292	173	3.78938e-17	ABCC6,ABCC9,ANKH,ANO1,ANO5,ATP13A2,ATP1A1,ATP1A2,ATP1A3,ATP5F1A,ATP5F1D,ATP6V0A1,ATP6V0C,ATP6V1A,ATP6V1B1,ATP6V1B2,ATP6V1E1,ATP7A,BSND,CACNA1A,CACNA1B,CACNA1C,CACNA1D,CACNA1E,CACNA1G,CACNA1H,CACNB4,CHRNA1,CHRNA2,CHRNA3,CHRNA4,CHRNB1,CHRNB2,CHRNG,CLCN3,CLCN4,CLCN6,CLCN7,CLCNKA,CLCNKB,CLIC2,CNNM2,COX15,COX6B1,COX7B,CTNS,CYC1,GABRA1,GABRB2,GABRB3,GABRG2,GJA1,GLRA1,GLRB,GRIA1,GRIA2,GRIA3,GRIA4,GRID2,…	3505	193	3607	125	1281	8711	1599	7112	318	20.2601	1.11561	20.8497	0.722543	7.40462	50.3526	9.24277	41.1098	1.83815	16.4214	10
DDG2P_13_6_2022.uniq.genes.baf.genes.added.back	GOMF	INORGANIC_MOLECULAR_ENTITY_TRANSMEMBRANE_TRANSPORTER_ACTIVITY	737	2270	21292	154	9.49108e-17	ABCC6,ABCC9,ANKH,ANO1,ANO5,ATP13A2,ATP1A1,ATP1A2,ATP1A3,ATP5F1A,ATP5F1D,ATP6V0A1,ATP6V0C,ATP6V1A,ATP6V1B1,ATP6V1B2,ATP6V1E1,ATP7A,BSND,CACNA1A,CACNA1B,CACNA1C,CACNA1D,CACNA1E,CACNA1G,CACNA1H,CACNB4,CHRNA1,CHRNA2,CHRNA3,CHRNA4,CHRNB1,CHRNB2,CHRNG,CLCN3,CLCN4,CLCN6,CLCN7,CLCNKA,CLCNKB,CLIC2,CNNM2,COX15,COX6B1,COX7B,CTNS,CYC1,GABRA1,GABRB2,GABRB3,GABRG2,GLRA1,GLRB,GRIA1,GRIA2,GRIA3,GRIA4,GRID2,GRIK2…	3385	189	3458	123	1243	8398	1555	6843	312	21.9805	1.22727	22.4545	0.798701	8.07143	54.5325	10.0974	44.4351	2.02597	16.0227	11
DDG2P_13_6_2022.uniq.genes.baf.genes.added.back	GOMF	ATP_DEPENDENT_ACTIVITY	554	2270	21292	124	4.95e-16	ABCB11,ABCB6,ABCB7,ABCC6,ABCC9,ABCD1,ABCD4,ACSL4,AFG3L2,ALPL,ASCC3,ATAD3A,ATP13A2,ATP1A1,ATP1A2,ATP1A3,ATP5F1A,ATP6V0C,ATP6V1A,ATP6V1B2,ATP6V1E1,ATP7A,ATP8A2,ATP8B1,ATRX,BBS10,BBS12,BCS1L,BLM,BPTF,BRIP1,CHD1,CHD2,CHD3,CHD4,CHD5,CHD7,CHD8,CLCN6,CLCN7,CLPB,CLPP,DDX11,DDX23,DDX3X,DDX54,DDX58,DDX59,DDX6,DHX16,DHX30,DHX34,DHX37,DNA2,DNAH5,DNAH9,DYNC1H1,DYNC1I2,DYNC2H1,EIF4A3,ERCC2,ERCC3,ERCC6,ERCC6L2,…	2636	125	2973	126	955	6815	1206	5609	251	21.2581	1.00806	23.9758	1.01613	7.70161	54.9597	9.72581	45.2339	2.02419	15.3054	12
DDG2P_13_6_2022.uniq.genes.baf.genes.added.back	GOMF	TRANSPORTER_ACTIVITY	1235	2270	21292	223	6.14698e-16	ABCB11,ABCB6,ABCB7,ABCC6,ABCC9,ABCD1,ABCD4,ANKH,ANO1,ANO5,AP4M1,ATP13A2,ATP1A1,ATP1A2,ATP1A3,ATP5F1A,ATP5F1D,ATP6V0A1,ATP6V0C,ATP6V1A,ATP6V1B1,ATP6V1B2,ATP6V1E1,ATP7A,ATP8A2,ATP8B1,BSND,CACNA1A,CACNA1B,CACNA1C,CACNA1D,CACNA1E,CACNA1G,CACNA1H,CACNB4,CERT1,CHRNA1,CHRNA2,CHRNA3,CHRNA4,CHRNB1,CHRNB2,CHRNG,CLCN3,CLCN4,CLCN6,CLCN7,CLCNKA,CLCNKB,CLIC2,CNNM2,COX15,COX6B1,COX7B,CTNS,CYC1,DISP1,FLVCR1,FLVC…	4001	221	4139	142	1378	9881	1741	8140	363	17.9417	0.991031	18.5605	0.636771	6.17937	44.3094	7.80717	36.5022	1.6278	15.2113	13
DDG2P_13_6_2022.uniq.genes.baf.genes.added.back	GOMF	PROTEIN_DIMERIZATION_ACTIVITY	1055	2270	21292	197	1.13846e-15	ABCB7,ABCD1,ACOX1,ACVR1,AGXT,AIFM1,AIMP1,AKT1,ALDH1A3,ALDH3A2,ALG2,ALS2,ANO1,ANO5,ARNT2,ASCL1,ATG7,ATIC,ATOH7,ATP1A1,ATP1A2,AXIN1,BANF1,BHLHA9,BLM,BLOC1S6,CAMK2A,CAMK2B,CAMK2G,CANT1,CAV1,CBS,CCDC103,CCDC88A,CENPF,CEP57,CHMP1A,CHUK,CIB2,CISD2,CLN6,COQ9,CRPPA,CRYAB,CSF1R,DARS2,DNM1L,EFEMP2,EIF2AK1,ENPP1,EPRS1,ERBB3,ERCC5,EXT1,EXT2,FBXW11,FGFR1,FGFR2,FLNA,FLT4,FMR1,FOXP2,FOXP3,GABBR2,GALE,GCH1,GHR,G…	2233	112	2420	84	895	5744	1091	4653	196	11.335	0.568528	12.2843	0.426396	4.54315	29.1574	5.53807	23.6193	0.994924	14.9437	14
DDG2P_13_6_2022.uniq.genes.baf.genes.added.back	GOMF	CATION_CHANNEL_ACTIVITY	336	2270	21292	85	1.68466e-14	ABCC9,ANO1,ATP5F1A,ATP5F1D,ATP6V0C,ATP6V1A,CACNA1A,CACNA1B,CACNA1C,CACNA1D,CACNA1E,CACNA1G,CACNA1H,CACNB4,CHRNA1,CHRNA2,CHRNA3,CHRNA4,CHRNB1,CHRNB2,CHRNG,GRIA1,GRIA2,GRIA3,GRIA4,GRIK2,GRIN1,GRIN2A,GRIN2B,GRIN2D,HCN1,ITPR1,KCNA1,KCNA2,KCNA4,KCNB1,KCNC1,KCNC3,KCND3,KCNE1,KCNH1,KCNH5,KCNJ10,KCNJ11,KCNJ6,KCNJ8,KCNK3,KCNK4,KCNK9,KCNMA1,KCNN3,KCNQ1,KCNQ2,KCNQ3,KCNQ5,KCNT1,KCNT2,MCOLN1,NALCN,PIEZO1,PIEZ…	2513	141	2505	92	968	6219	1201	5018	233	29.5647	1.65882	29.4706	1.08235	11.3882	73.1647	14.1294	59.0353	2.74118	13.7735	15
DDG2P_13_6_2022.uniq.genes.baf.genes.added.back	GOMF	GATED_CHANNEL_ACTIVITY	342	2270	21292	86	1.71307e-14	ABCC9,ANO1,ANO5,CACNA1A,CACNA1B,CACNA1C,CACNA1D,CACNA1E,CACNA1G,CACNA1H,CACNB4,CHRNA1,CHRNA2,CHRNA3,CHRNA4,CHRNB1,CHRNB2,CHRNG,CLCN3,CLCN4,CLCN6,CLCN7,CLCNKA,CLCNKB,CLIC2,GABRA1,GABRB2,GABRB3,GABRG2,GLRA1,GLRB,GRIA1,GRIA2,GRIA3,GRIA4,GRID2,GRIK2,GRIN1,GRIN2A,GRIN2B,GRIN2D,HCN1,ITPR1,KCNA1,KCNA2,KCNA4,KCNB1,KCNC1,KCNC3,KCND3,KCNE1,KCNH1,KCNH5,KCNJ10,KCNJ11,KCNJ6,KCNJ8,KCNK3,KCNK4,KCNK9,KCNMA1,KCNN…	2409	148	2349	88	982	5976	1218	4758	236	28.0116	1.72093	27.314	1.02326	11.4186	69.4884	14.1628	55.3256	2.74419	13.7662	16
DDG2P_13_6_2022.uniq.genes.baf.genes.added.back	GOMF	HYDROLASE_ACTIVITY_ACTING_ON_ACID_ANHYDRIDES	729	2270	21292	145	5.31272e-14	ABCB6,ABCD1,AFG3L2,ALPL,ARF1,ARHGAP35,ARL3,ARL6,ASCC3,ATAD3A,ATP13A2,ATP1A2,ATP5F1A,ATRX,BBS10,BBS12,BCS1L,BLM,BRIP1,CANT1,CDC42,CHD1,CHD2,CHD3,CHD4,CHD5,CHD7,CHD8,CLPB,DDX11,DDX23,DDX3X,DDX54,DDX58,DDX59,DDX6,DHX16,DHX30,DHX34,DHX37,DNA2,DNM1,DNM1L,EEF1A2,EEF2,EFTUD2,EIF2S3,EIF4A3,ENPP1,ENTPD1,ERCC2,ERCC3,ERCC6,FANCM,GCH1,GFM1,GNA11,GNA14,GNAI1,GNAI3,GNAO1,GNAQ,GNAS,GNB1,GNB2,GNB3,GNB5,GSPT2,GTP…	1999	108	2290	106	1035	5538	1249	4289	214	13.7862	0.744828	15.7931	0.731034	7.13793	38.1931	8.61379	29.5793	1.47586	13.2747	17			1.68754e-14
DDG2P_13_6_2022.uniq.genes.baf.genes.added.back	GOMF	TRANSCRIPTION_REGULATOR_ACTIVITY	1918	2270	21292	306	5.84892e-14	AASS,ABL1,ACTL6A,ACTL6B,ADNP,AFF3,ALX1,ALX3,ALX4,AR,ARID1A,ARID1B,ARNT2,ARX,ASCL1,ASXL1,ATN1,ATOH7,BCL11A,BCL11B,BCOR,BHLHA9,BRCA1,BRD4,BRD7,C1QBP,CAMTA1,CC2D1A,CENPJ,CIC,CREBBP,CRX,CTBP1,CTCF,CTNNB1,CUX1,CUX2,DDX54,DEAF1,DLX5,DNMT3A,DNMT3B,DPF1,DPF2,DPF3,DYRK1A,EBF3,EGR2,EMX2,EOMES,EP300,ERF,EZH2,FEZF1,FOXC1,FOXC2,FOXE1,FOXE3,FOXF1,FOXG1,FOXJ1,FOXL2,FOXN1,FOXP1,FOXP2,FOXP3,FOXP4,GATA2,GATA3,GATA…	4371	298	5127	228	2780	12804	3306	9498	526	14.2843	0.973856	16.7549	0.745098	9.08497	41.8431	10.8039	31.0392	1.71895	13.2329	18
DDG2P_13_6_2022.uniq.genes.baf.genes.added.back	GOMF	TRANSFERASE_ACTIVITY_TRANSFERRING_PHOSPHORUS_CONTAINING_GROUPS	895	2270	21292	168	1.04533e-13	ABL1,ACVR1,ACVR2B,ADK,AGK,AK2,AKT1,AKT2,AKT3,ALDH18A1,ATM,ATR,BMPR1B,BRAF,BRD4,BRSK2,BUB1B,CAD,CAMK2A,CAMK2B,CAMK2G,CASK,CCNK,CDC42BPB,CDK10,CDK13,CDK16,CDK19,CDK8,CDKL5,CERT1,CHUK,CIT,CLP1,COASY,COQ8A,CRIM1,CRPPA,CSF1R,CSNK1G1,CSNK2A1,CSNK2B,CTU2,DDR2,DKC1,DMPK,DOLK,DPAGT1,DSTYK,DYRK1A,EIF2AK1,EIF2AK2,EIF2AK3,EPHB4,ERBB3,FAM20A,FAM20C,FCSK,FGFR1,FGFR2,FGFR3,FKRP,FKTN,FLAD1,FLT4,GALK1,GALT,GK,GMP…	2754	152	3163	120	990	7179	1262	5917	272	16.3929	0.904762	18.8274	0.714286	5.89286	42.7321	7.5119	35.2202	1.61905	12.9807	19
DDG2P_13_6_2022.uniq.genes.baf.genes.added.back	GOMF	SEQUENCE_SPECIFIC_DNA_BINDING	1680	2270	21292	274	1.1186e-13	ABL1,ADNP,AGO1,AIRE,ALX1,ALX3,ALX4,AR,ARNT2,ARX,ASCL1,ATOH7,BCL11A,BCL11B,BCOR,BHLHA9,BLM,BNC2,BPTF,BRCA1,BRD7,BRF1,CAMTA1,CC2D1A,CDC45,CDC6,CDK5RAP2,CHD2,CHD3,CHD7,CIC,CRX,CTC1,CTCF,CUX1,CUX2,DDX11,DEAF1,DLX5,DNMT3A,DPF1,EBF3,EGR2,EMX2,EOMES,ERCC6,ERF,EZH2,FEZF1,FOXC1,FOXC2,FOXE1,FOXE3,FOXF1,FOXG1,FOXJ1,FOXL2,FOXN1,FOXP1,FOXP2,FOXP3,FOXP4,GATA2,GATA3,GATA4,GATA6,GATAD2B,GLI2,GLI3,GLIS2,GLIS3,GRH…	3676	221	4405	201	2267	10770	2689	8081	422	13.4161	0.806569	16.0766	0.733577	8.27372	39.3066	9.81387	29.4927	1.54015	12.9513	20
DDG2P_13_6_2022.uniq.genes.baf.genes.added.back	GOMF	CATALYTIC_ACTIVITY_ACTING_ON_A_NUCLEIC_ACID	595	2270	21292	124	1.26849e-13	AARS1,AGO1,ALKBH8,APTX,ASCC3,ATRX,BLM,BPTF,BRIP1,CARS1,CARS2,CHD1,CHD2,CHD3,CHD4,CHD5,CHD7,CHD8,CNOT1,CPSF3,DARS1,DARS2,DDX11,DDX23,DDX3X,DDX54,DDX58,DDX59,DDX6,DHX16,DHX30,DHX34,DHX37,DIS3L2,DKC1,DNA2,DNMT3A,DNMT3B,EIF4A3,ELAC2,EMG1,EPRS1,ERCC1,ERCC2,ERCC3,ERCC4,ERCC5,ERCC6,ERCC6L2,EXOSC3,EXOSC9,FANCM,FARS2,FTO,FTSJ1,HARS1,IARS1,IARS2,IFIH1,IGHMBP2,KARS1,LARS2,LIG4,METTL5,MRE11,NARS1,NARS2,NSUN2…	1754	105	1860	87	717	4523	909	3614	192	14.1452	0.846774	15	0.701613	5.78226	36.4758	7.33065	29.1452	1.54839	12.8967	21
DDG2P_13_6_2022.uniq.genes.baf.genes.added.back	GOMF	PASSIVE_TRANSMEMBRANE_TRANSPORTER_ACTIVITY	485	2270	21292	107	1.42426e-13	ABCC9,ANO1,ANO5,ATP5F1A,ATP5F1D,ATP6V0C,ATP6V1A,BSND,CACNA1A,CACNA1B,CACNA1C,CACNA1D,CACNA1E,CACNA1G,CACNA1H,CACNB4,CHRNA1,CHRNA2,CHRNA3,CHRNA4,CHRNB1,CHRNB2,CHRNG,CLCN3,CLCN4,CLCN6,CLCN7,CLCNKA,CLCNKB,CLIC2,GABRA1,GABRB2,GABRB3,GABRG2,GJA1,GJA3,GJA8,GJB3,GJC2,GLRA1,GLRB,GRIA1,GRIA2,GRIA3,GRIA4,GRID2,GRIK2,GRIN1,GRIN2A,GRIN2B,GRIN2D,HCN1,ITPR1,KCNA1,KCNA2,KCNA4,KCNB1,KCNC1,KCNC3,KCND3,KCNE1,KCNH1…	2707	160	2707	100	1048	6722	1308	5414	260	25.2991	1.49533	25.2991	0.934579	9.79439	62.8224	12.2243	50.5981	2.42991	12.8464	22
DDG2P_13_6_2022.uniq.genes.baf.genes.added.back	GOMF	PROTEIN_C_TERMINUS_BINDING	179	2270	21292	55	1.65464e-13	ABL1,AXIN1,BANF1,BRCA2,CACNA1B,CENPF,CEP135,CTBP1,CTNNB1,DLG4,ECM1,EP300,ERCC1,ERCC2,ERCC3,ERCC4,ERCC6,FBLN1,FN1,GPSM2,HESX1,HRAS,HSPG2,KCNK3,LAMA1,LIG4,MAP2K1,MED12,MPDZ,MRE11,NIPBL,PEX1,PEX12,PEX16,PEX26,PEX6,POLR2A,PPP2CA,PROP1,RAD51,RBFOX1,SCAF4,SHANK1,SHANK2,SHANK3,SIAH1,SYT1,TAF13,TCF4,TERT,USP7,VPS4A,XRCC4,YAP1,ZBTB16	791	63	950	49	521	2374	633	1741	112	14.3818	1.14545	17.2727	0.890909	9.47273	43.1636	11.5091	31.6545	2.03636	12.7813	23
DDG2P_13_6_2022.uniq.genes.baf.genes.added.back	GOMF	PROTEIN_HOMODIMERIZATION_ACTIVITY	687	2270	21292	135	1.03272e-12	ABCB7,ABCD1,ACOX1,ACVR1,AGXT,AIMP1,AKT1,ALDH1A3,ALDH3A2,ALS2,ANO1,ATG7,ATIC,AXIN1,BANF1,BLM,BLOC1S6,CAMK2A,CAMK2B,CAMK2G,CANT1,CBS,CCDC103,CCDC88A,CENPF,CEP57,CHMP1A,CHUK,CIB2,CISD2,CLN6,COQ9,CRPPA,CRYAB,CSF1R,DARS2,DNM1L,EFEMP2,EIF2AK1,ENPP1,EPRS1,ERCC5,EXT1,EXT2,FGFR1,FGFR2,FLNA,FLT4,FMR1,FOXP2,FOXP3,GALE,GCH1,GHR,GLB1,GLDC,GNPTG,GRM6,HARS1,HESX1,HNF4A,HSD17B4,IKBKG,JAM3,KARS1,KIT,KLHL7,KMT2A,L…	1616	76	1770	53	537	4052	666	3386	129	11.9704	0.562963	13.1111	0.392593	3.97778	30.0148	4.93333	25.0815	0.955556	11.986	24
DDG2P_13_6_2022.uniq.genes.baf.genes.added.back	GOMF	OXIDOREDUCTASE_ACTIVITY	743	2270	21292	143	1.12344e-12	AASS,ACAD9,ACADM,ACADS,ACADVL,ACOX1,AGPS,AIFM1,AKR1D1,ALDH18A1,ALDH1A2,ALDH1A3,ALDH3A2,ALDH4A1,ALDH5A1,ALDH7A1,ALKBH8,ASPH,BCKDHA,BCKDHB,CBS,CLIC2,COX15,COX6B1,COX7B,CTBP1,CYB5R3,CYC1,CYP1B1,CYP24A1,CYP27A1,CYP2U1,D2HGDH,DEGS1,DHCR24,DHCR7,DHFR,DHODH,DHRS3,DHTKD1,DLAT,DLD,ETFA,ETFB,ETFDH,ETHE1,FAR1,FASN,FOXRED1,FTO,GCDH,GFER,GLDC,GLUD1,GPHN,GPX4,HADH,HADHA,HPD,HPDL,HPGD,HR,HSD17B10,HSD17B4,HSD3B7…	1134	64	1212	48	255	2713	367	2346	112	7.93007	0.447552	8.47552	0.335664	1.78322	18.972	2.56643	16.4056	0.783217	11.9495	25
DDG2P_13_6_2022.uniq.genes.baf.genes.added.back	GOMF	VOLTAGE_GATED_CHANNEL_ACTIVITY	203	2270	21292	57	3.90421e-12	ABCC9,ANO1,CACNA1A,CACNA1B,CACNA1C,CACNA1D,CACNA1E,CACNA1G,CACNA1H,CACNB4,CLCN3,CLCN4,CLCN6,CLCN7,CLCNKA,CLCNKB,CLIC2,GRIN1,GRIN2A,GRIN2B,GRIN2D,HCN1,KCNA1,KCNA2,KCNA4,KCNB1,KCNC1,KCNC3,KCND3,KCNE1,KCNH1,KCNH5,KCNJ10,KCNJ11,KCNJ6,KCNJ8,KCNK3,KCNK4,KCNK9,KCNMA1,KCNN3,KCNQ1,KCNQ2,KCNQ3,KCNQ5,KCNT1,KCNT2,NALCN,RYR1,SCN11A,SCN1A,SCN1B,SCN2A,SCN3A,SCN4A,SCN8A,SNAP25	1692	109	1650	61	773	4285	943	3342	170	29.6842	1.91228	28.9474	1.07018	13.5614	75.1754	16.5439	58.6316	2.98246	11.4085	26
DDG2P_13_6_2022.uniq.genes.baf.genes.added.back	GOMF	DNA_BINDING_TRANSCRIPTION_ACTIVATOR_ACTIVITY	464	2270	21292	100	3.95354e-12	ALX1,ALX4,AR,ARNT2,BCL11B,CRX,DLX5,EGR2,FOXC1,FOXC2,FOXF1,FOXJ1,FOXL2,FOXN1,GATA2,GATA3,GATA4,GLIS2,GLIS3,GRHL2,GRHL3,HNF4A,HOXA1,HOXA13,HOXB1,HOXC13,HOXD13,IRF6,KLF7,LHX3,LHX4,MAF,MAFB,MECOM,MEF2C,MEIS2,MEOX1,MITF,MSX1,MTF1,MYCN,MYF5,NFE2L2,NFIA,NFIB,NKX2-5,NR1I3,NR4A2,ONECUT1,OTX2,PAX6,PAX8,PAX9,PBX1,PHOX2B,PITX1,PITX3,POU1F1,POU4F1,PRDM15,PROP1,PRRX1,PTF1A,RAX,RBPJ,RFX6,RORB,RUNX2,SATB2,SHOX,S…	1080	48	1294	36	523	2981	607	2374	84	10.8	0.48	12.94	0.36	5.23	29.81	6.07	23.74	0.84	11.403	27
DDG2P_13_6_2022.uniq.genes.baf.genes.added.back	GOMF	METAL_ION_TRANSMEMBRANE_TRANSPORTER_ACTIVITY	429	2270	21292	94	6.59816e-12	ABCC9,ATP1A1,ATP1A2,ATP1A3,ATP7A,CACNA1A,CACNA1B,CACNA1C,CACNA1D,CACNA1E,CACNA1G,CACNA1H,CACNB4,CNNM2,GRIK2,GRIN1,GRIN2A,GRIN2B,GRIN2D,HCN1,ITPR1,KCNA1,KCNA2,KCNA4,KCNB1,KCNC1,KCNC3,KCND3,KCNE1,KCNH1,KCNH5,KCNJ10,KCNJ11,KCNJ6,KCNJ8,KCNK3,KCNK4,KCNK9,KCNMA1,KCNN3,KCNQ1,KCNQ2,KCNQ3,KCNQ5,KCNT1,KCNT2,MAGT1,MCOLN1,MFSD2A,MMGT1,NALCN,PKD1L1,RYR1,RYR2,RYR3,SCN11A,SCN1A,SCN1B,SCN2A,SCN3A,SCN4A,SCN8A,SEC…	2413	149	2276	89	1020	5947	1258	4689	238	25.6702	1.58511	24.2128	0.946809	10.8511	63.266	13.383	49.883	2.53191	11.1806	28
DDG2P_13_6_2022.uniq.genes.baf.genes.added.back	GOMF	ATP_HYDROLYSIS_ACTIVITY	330	2270	21292	78	8.39131e-12	ABCB6,ABCD1,AFG3L2,ALPL,ASCC3,ATAD3A,ATP13A2,ATP1A2,ATP5F1A,ATRX,BBS10,BBS12,BCS1L,BLM,BRIP1,CHD1,CHD2,CHD3,CHD4,CHD5,CHD7,CHD8,CLPB,DDX11,DDX23,DDX3X,DDX54,DDX58,DDX59,DDX6,DHX16,DHX30,DHX34,DHX37,DNA2,EIF4A3,ERCC2,ERCC3,ERCC6,FANCM,HSPD1,IFIH1,IGHMBP2,KIF14,KIF1A,KIF22,KIF2A,KIF3B,KIF5A,KIF5C,KIF7,LONP1,MKKS,MORC2,MYH3,MYH8,NUBPL,ORC1,PEX1,PEX6,PMS2,PSMC5,RAD50,RECQL4,RTEL1,SMARCA2,SMARCA4,SMC1…	1492	83	1679	83	673	4010	839	3171	166	19.1282	1.0641	21.5256	1.0641	8.62821	51.4103	10.7564	40.6538	2.12821	11.0762	29
DDG2P_13_6_2022.uniq.genes.baf.genes.added.back	GOMF	PROTEIN_DOMAIN_SPECIFIC_BINDING	687	2270	21292	132	9.67865e-12	ABL1,ACOX1,ALX4,AP2M1,AP4M1,AR,ARF1,ARHGAP31,ATN1,ATRX,AXIN1,BANF1,CASP2,CBL,CCDC88A,CCDC88C,CCNA2,CDC42,CENPJ,CHD8,CHMP1A,CIT,CLCN3,CLTC,CNOT1,CNTNAP1,CRADD,CRIM1,CRIPT,CRX,CSNK2B,CTBP1,CTNNB1,CUL3,DAG1,DDB1,DDC,DDX6,DLG4,DLX5,EGR2,EHMT1,ELMO2,ERCC1,FN1,FUT8,GATA2,GATA3,GHR,GNAI3,GPSM2,GRIA1,GRID2,GRIK2,GUSB,H4C11,H4C2,H4C3,HNRNPK,HOXB1,IKBKG,INPPL1,ITGA3,ITPR1,KCNA1,KIDINS220,KIF14,KIT,L1CAM,LA…	2101	157	2236	116	965	5575	1238	4337	273	15.9167	1.18939	16.9394	0.878788	7.31061	42.2348	9.37879	32.8561	2.06818	11.0142	30
DDG2P_13_6_2022.uniq.genes.baf.genes.added.back	GOMF	PROTEIN_N_TERMINUS_BINDING	105	2270	21292	37	1.71169e-11	ACOX1,ALG2,APTX,ATM,BANF1,CSNK2A1,EIF5A,ERCC2,ERCC3,ERCC4,ERCC5,ERCC6,HAX1,HESX1,KCNB1,MAP2K1,MAU2,MECP2,NBN,NIPBL,PARP1,PDCD10,PEX14,PEX19,PEX5,PTH,RBPJ,SLC6A3,SMARCA4,SMARCC1,SMARCE1,SRRM2,STXBP1,TBL1XR1,TDRD7,TERT,TSC1	475	30	436	26	355	1322	411	911	56	12.8378	0.810811	11.7838	0.702703	9.59459	35.7297	11.1081	24.6216	1.51351	10.7666	31
DDG2P_13_6_2022.uniq.genes.baf.genes.added.back	GOMF	TRANSCRIPTION_COREGULATOR_ACTIVITY	495	2270	21292	103	1.71562e-11	AASS,ABL1,ACTL6A,ACTL6B,ARID1A,ARID1B,ASXL1,ATN1,BCOR,BRCA1,BRD4,BRD7,C1QBP,CAMTA1,CENPJ,CREBBP,CTBP1,CTNNB1,DDX54,DNMT3A,DNMT3B,DPF1,DPF2,DPF3,DYRK1A,EP300,EZH2,FOXP3,GMNN,GON4L,HCFC1,HIRA,HMGB1,HNRNPU,HR,HYAL2,IRF2BPL,KAT5,KAT6A,KAT6B,KCTD1,KDM1A,KDM3B,KDM5A,KDM5B,KMT2C,KMT2D,MECP2,MED12,MED13,MED13L,MED17,MED23,MED27,MYOCD,MYSM1,NCOR1,NOTCH1,NPM1,NSD1,PCBD1,PEX14,PHF10,PHF8,PPP1R13L,PQBP1,PTPN…	2014	168	2302	119	1452	6055	1739	4316	287	19.5534	1.63107	22.3495	1.15534	14.0971	58.7864	16.8835	41.9029	2.78641	10.7656	32
DDG2P_13_6_2022.uniq.genes.baf.genes.added.back	GOMF	TRNA_BINDING	72	2270	21292	29	6.21748e-11	AARS1,AIMP1,ALKBH8,CARS1,CTU2,DARS2,EIF2S3,FARS2,HSD17B10,IARS1,IARS2,IGHMBP2,KARS1,MTRFR,NSUN2,PUS1,RARS1,SARS1,SARS2,SEPSECS,TARS1,TERT,THG1L,TRMT1,TRMT10A,TRMT10C,TRNT1,YARS2,YRDC	191	5	192	6	48	442	59	383	11	6.58621	0.172414	6.62069	0.206897	1.65517	15.2414	2.03448	13.2069	0.37931	10.2064	33
DDG2P_13_6_2022.uniq.genes.baf.genes.added.back	GOMF	CATALYTIC_ACTIVITY_ACTING_ON_A_TRNA	125	2270	21292	40	8.14205e-11	AARS1,ALKBH8,CARS1,CARS2,DARS1,DARS2,ELAC2,EPRS1,FARS2,FTO,FTSJ1,HARS1,IARS1,IARS2,KARS1,LARS2,NARS1,NARS2,NSUN2,NT5C3A,PRORP,PTRH2,PUS1,PUS3,QARS1,RARS1,RARS2,SARS1,SARS2,SEPSECS,TARS1,TRIT1,TRMT1,TRMT10A,TRMT10C,TRNT1,TSEN2,TSEN34,WDR4,YARS2	314	10	328	10	69	731	89	642	20	7.85	0.25	8.2	0.25	1.725	18.275	2.225	16.05	0.5	10.0893	34
DDG2P_13_6_2022.uniq.genes.baf.genes.added.back	GOMF	BETA_CATENIN_BINDING	87	2270	21292	32	1.09168e-10	AMER1,APC2,AR,AXIN1,CDH1,CDH2,CHD8,CTNNA2,CTNNB1,CTNND2,DACT1,DLG5,DVL1,DVL3,EP300,GJA1,GLI3,KANK1,KDM6B,MED12,NR4A2,PROP1,RORA,SALL1,SETD1A,SMAD3,SOX17,SOX9,SUFU,TBL1XR1,TCF4,TCF7L2	669	50	752	37	374	1882	461	1421	87	20.9062	1.5625	23.5	1.15625	11.6875	58.8125	14.4062	44.4062	2.71875	9.9619	35
DDG2P_13_6_2022.uniq.genes.baf.genes.added.back	GOMF	LIGASE_ACTIVITY_FORMING_CARBON_OXYGEN_BONDS	41	2270	21292	21	1.13691e-10	AARS1,CARS1,CARS2,DARS1,DARS2,EPRS1,FARS2,HARS1,IARS1,IARS2,KARS1,LARS2,NARS1,NARS2,QARS1,RARS1,RARS2,SARS1,SARS2,TARS1,YARS2	208	6	194	4	49	461	59	402	10	9.90476	0.285714	9.2381	0.190476	2.33333	21.9524	2.80952	19.1429	0.47619	9.94427	36
DDG2P_13_6_2022.uniq.genes.baf.genes.added.back	GOMF	VITAMIN_BINDING	149	2270	21292	44	1.8235e-10	ABAT,AGXT,ALDH1A2,CBS,DDC,DHFR,DHTKD1,FASN,FOLR1,FTCD,GAD1,GLDC,GOT2,HLCS,IRX5,LMBRD1,LRAT,MCCC1,MMAB,MMACHC,MMUT,MTR,OGDH,OGDHL,P3H1,P4HTM,PC,PCCA,PLOD1,PLOD2,PLOD3,PLPBP,PNPO,PSAT1,PYGL,SHMT2,SLC46A1,SPTLC2,STRA6,TAT,TCN2,TKT,UROS,VDR	441	21	472	10	77	1021	108	913	31	10.0227	0.477273	10.7273	0.227273	1.75	23.2045	2.45455	20.75	0.704545	9.73909	37
DDG2P_13_6_2022.uniq.genes.baf.genes.added.back	GOMF	ORGANIC_ACID_BINDING	150	2270	21292	44	2.31692e-10	AARS1,AGXT,ASS1,CAD,CEP104,CPS1,DBT,DDC,DHFR,FOLR1,FTCD,GLDC,GLRA1,GLRB,GLUD1,GLUL,GRIN1,GRIN2B,GRIN2D,HLCS,KARS1,LRAT,MCCC1,NAGS,NR2F2,OTC,P3H1,P4HTM,PC,PCCA,PLOD1,PLOD2,PLOD3,RARS1,RYR2,SHMT2,SLC46A1,TAT,TH,UBR1,UGT1A1,UROS,VDR,YARS2	635	33	549	21	205	1443	259	1184	54	14.4318	0.75	12.4773	0.477273	4.65909	32.7955	5.88636	26.9091	1.22727	9.63509	38
DDG2P_13_6_2022.uniq.genes.baf.genes.added.back	GOMF	SCAFFOLD_PROTEIN_BINDING	67	2270	21292	27	2.7858e-10	ADCY5,BRAF,CACNA1G,CACNA1H,CHUK,CIT,CRIPT,DLG4,DLL1,DSP,GJA1,GRID2,KCNQ1,LRP4,MAP2K1,MAP2K2,MAP3K7,NLGN3,NLGN4X,PDE4D,PHF6,PLCG2,PSAP,SHANK1,SHANK3,TCOF1,UBTF	477	36	524	31	268	1336	335	1001	67	17.6667	1.33333	19.4074	1.14815	9.92593	49.4815	12.4074	37.0741	2.48148	9.55505	39
DDG2P_13_6_2022.uniq.genes.baf.genes.added.back	GOMF	CYTOSKELETAL_PROTEIN_BINDING	986	2270	21292	167	6.33253e-10	ABL1,ACTA1,ACTB,ADNP,AGTPBP1,ALDOA,ALMS1,ANK2,ANTXR1,AP1G1,APC2,ARFGEF1,ARFGEF2,ARL3,ARPC4,B4GALT1,BBS4,BCAS3,BCL7B,BICD2,BIN1,BLOC1S6,BRCA1,BRCA2,BRSK2,CACNA1C,CACNA1D,CAMK2B,CAPN10,CCDC88A,CCDC88C,CDH1,CDK5RAP2,CENPF,CENPJ,CEP290,CEP57,CFL2,CRIPT,CRYAB,CTNNA2,DAG1,DCDC2,DCX,DDX3X,DIP2B,DLG4,DLG5,DMD,DNM1,DNM1L,DPYSL5,DYRK1A,EP300,EPB41L1,FAM161A,FBXW11,FGF13,FLNA,FLNB,FMN2,FMR1,FTCD,GAS2L2,GAS8…	3166	199	3398	135	1306	8204	1640	6564	334	18.9581	1.19162	20.3473	0.808383	7.82036	49.1257	9.82036	39.3054	2	9.19842	40
DDG2P_13_6_2022.uniq.genes.baf.genes.added.back	GOMF	ACTIVE_TRANSMEMBRANE_TRANSPORTER_ACTIVITY	406	2270	21292	85	7.39684e-10	ABCB11,ABCB6,ABCB7,ABCC6,ABCC9,ABCD1,ABCD4,ANKH,ATP13A2,ATP1A1,ATP1A2,ATP1A3,ATP6V0C,ATP6V1A,ATP6V1B2,ATP6V1E1,ATP7A,CLCN3,CLCN4,CLCN6,CLCN7,COX15,COX6B1,COX7B,CTNS,CYC1,KCNJ11,KCNJ8,MFSD2A,NDUFA1,NDUFA10,NDUFA12,NDUFA6,NDUFA8,NDUFA9,NDUFB3,NDUFB7,NDUFB8,NDUFS1,NDUFS4,NDUFS7,NDUFS8,NDUFV1,NDUFV2,SLC10A7,SLC12A5,SLC12A6,SLC13A5,SLC16A2,SLC17A5,SLC1A2,SLC22A5,SLC24A1,SLC24A4,SLC25A1,SLC25A22,SLC25A…	948	39	1036	34	248	2305	321	1984	73	11.1529	0.458824	12.1882	0.4	2.91765	27.1176	3.77647	23.3412	0.858824	9.13095	41
DDG2P_13_6_2022.uniq.genes.baf.genes.added.back	GOMF	AMINO_ACID_BINDING	57	2270	21292	24	9.2976e-10	AARS1,AGXT,ASS1,CAD,CEP104,CPS1,DDC,GLDC,GLRA1,GLRB,GLUD1,GLUL,GRIN1,GRIN2B,GRIN2D,KARS1,NAGS,OTC,RARS1,SHMT2,TAT,TH,UBR1,YARS2	316	22	337	17	158	850	197	653	39	13.1667	0.916667	14.0417	0.708333	6.58333	35.4167	8.20833	27.2083	1.625	9.03163	42
DDG2P_13_6_2022.uniq.genes.baf.genes.added.back	GOMF	LIGASE_ACTIVITY	168	2270	21292	46	1.11691e-09	AARS1,ACSL4,ASNS,ASS1,ATG7,ATP5F1A,ATP5F1D,ATP6V0C,ATP6V1A,CAD,CARS1,CARS2,CPS1,DARS1,DARS2,EPRS1,FARS2,GLUL,HARS1,HLCS,IARS1,IARS2,ITCH,KARS1,LARS2,LIG4,LIPT2,MCCC1,MCCC2,NADSYN1,NARS1,NARS2,PC,PCCA,PCCB,QARS1,RARS1,RARS2,SARS1,SARS2,SLC27A4,SUCLG1,TARS1,UBA5,XRCC4,YARS2	436	17	485	12	104	1054	133	921	29	9.47826	0.369565	10.5435	0.26087	2.26087	22.913	2.8913	20.0217	0.630435	8.95198	43
DDG2P_13_6_2022.uniq.genes.baf.genes.added.back	GOMF	CHROMATIN_DNA_BINDING	105	2270	21292	34	1.47052e-09	ACTB,ACTL6A,CHD4,CREBBP,CTCF,EP300,EZH2,FOXC2,GATAD2B,GRHL2,GRHL3,H1-4,H3-3A,H3-3B,HNRNPU,HR,KDM3B,KDM5A,KDM6A,KDM6B,LEMD2,LEMD3,NKAP,NOTCH1,SMAD3,SMARCA4,SMARCB1,SMARCC1,SMARCC2,SMARCD2,SMARCE1,SUZ12,THRA,ZIC2	591	38	632	36	437	1734	511	1223	74	17.3824	1.11765	18.5882	1.05882	12.8529	51	15.0294	35.9706	2.17647	8.83253	44
DDG2P_13_6_2022.uniq.genes.baf.genes.added.back	GOMF	HEXOSYLTRANSFERASE_ACTIVITY	202	2270	21292	51	3.11271e-09	AGL,ALG1,ALG11,ALG12,ALG13,ALG2,ALG3,ALG6,ALG8,ALG9,B3GALNT2,B3GALT6,B3GAT3,B4GALT1,B4GALT7,CHSY1,DPM1,EOGT,EXT1,EXT2,EXTL3,FUT8,GBA,GBA2,GBE1,HEXA,HEXB,HYAL1,LARGE1,LFNG,MGAT2,OGT,PIGA,PIGB,PIGH,PIGM,PIGQ,PIGV,PIGY,PLOD1,PLOD2,PLOD3,POMGNT1,POMGNT2,POMT1,POMT2,PYGL,STT3A,STT3B,TMTC3,UGT1A1	455	13	522	13	75	1078	101	977	26	8.92157	0.254902	10.2353	0.254902	1.47059	21.1373	1.98039	19.1569	0.509804	8.50686	45
DDG2P_13_6_2022.uniq.genes.baf.genes.added.back	GOMF	CATALYTIC_ACTIVITY_ACTING_ON_RNA	395	2270	21292	81	5.04889e-09	AARS1,AGO1,ALKBH8,BRIP1,CARS1,CARS2,CNOT1,CPSF3,DARS1,DARS2,DDX23,DDX3X,DDX54,DDX58,DDX59,DDX6,DHX16,DHX30,DHX34,DHX37,DIS3L2,EIF4A3,ELAC2,EMG1,EPRS1,EXOSC3,EXOSC9,FANCM,FARS2,FTO,FTSJ1,HARS1,IARS1,IARS2,IFIH1,IGHMBP2,KARS1,LARS2,METTL5,NARS1,NARS2,NSUN2,NT5C3A,PARN,PNPT1,POLR1A,POLR1C,POLR1D,POLR2A,POLR3A,POLR3B,PRIM1,PRORP,PTRH2,PUS1,PUS3,QARS1,RARS1,RARS2,RMRP,RNASEH2A,RNASET2,SAMHD1,SARS1,SAR…	991	31	1062	31	230	2345	292	2053	62	12.2346	0.382716	13.1111	0.382716	2.83951	28.9506	3.60494	25.3457	0.765432	8.2968	46
DDG2P_13_6_2022.uniq.genes.baf.genes.added.back	GOMF	EXTRACELLULAR_MATRIX_STRUCTURAL_CONSTITUENT_CONFERRING_TENSILE_STRENGTH	41	2270	21292	19	7.55544e-09	COL10A1,COL11A1,COL11A2,COL13A1,COL18A1,COL1A1,COL25A1,COL27A1,COL2A1,COL4A1,COL4A2,COL4A3,COL4A4,COL6A1,COL6A2,COL6A3,COL9A1,COL9A2,COL9A3	226	10	261	18	127	642	155	487	28	11.8947	0.526316	13.7368	0.947368	6.68421	33.7895	8.15789	25.6316	1.47368	8.12174	47
DDG2P_13_6_2022.uniq.genes.baf.genes.added.back	GOMF	VOLTAGE_GATED_CATION_CHANNEL_ACTIVITY	144	2270	21292	40	8.51181e-09	ABCC9,CACNA1A,CACNA1B,CACNA1C,CACNA1D,CACNA1E,CACNA1G,CACNA1H,CACNB4,GRIN1,GRIN2A,GRIN2B,GRIN2D,HCN1,KCNA1,KCNA2,KCNA4,KCNB1,KCNC1,KCNC3,KCND3,KCNE1,KCNH1,KCNH5,KCNJ10,KCNJ11,KCNJ6,KCNJ8,KCNK3,KCNK9,KCNMA1,KCNN3,KCNQ1,KCNQ2,KCNQ3,KCNQ5,KCNT1,KCNT2,RYR1,SNAP25	1183	56	1135	33	548	2955	637	2318	89	29.575	1.4	28.375	0.825	13.7	73.875	15.925	57.95	2.225	8.06998	48
DDG2P_13_6_2022.uniq.genes.baf.genes.added.back	GOMF	CIS_REGULATORY_REGION_SEQUENCE_SPECIFIC_DNA_BINDING	1230	2270	21292	194	9.43378e-09	AR,ARNT2,ARX,ASCL1,ATOH7,BCL11A,BCL11B,BPTF,BRF1,CC2D1A,CHD2,CHD7,CRX,CTCF,CUX2,DLX5,DNMT3A,EBF3,EGR2,EMX2,EOMES,EZH2,FEZF1,FOXC1,FOXC2,FOXE1,FOXE3,FOXF1,FOXJ1,FOXL2,FOXP1,FOXP2,FOXP3,FOXP4,GATA2,GATA3,GATA4,GATA6,GLI2,GLI3,GLIS2,GLIS3,GRHL2,GRHL3,GZF1,H3-3A,H3-3B,HDAC4,HESX1,HIVEP2,HNF1B,HNF4A,HNRNPU,HOXA1,HOXA11,HOXA13,HOXB1,HOXC13,HOXD13,HSF4,IRF6,IRX5,KDM6A,KDM6B,KLF1,KLF7,KLF8,LHX3,MAF,MAFB,…	2425	142	2890	118	1341	6916	1601	5315	260	12.5	0.731959	14.8969	0.608247	6.91237	35.6495	8.25258	27.3969	1.34021	8.02531	49
DDG2P_13_6_2022.uniq.genes.baf.genes.added.back	GOMF	HELICASE_ACTIVITY	157	2270	21292	42	1.22851e-08	ASCC3,ATRX,BLM,BRIP1,CHD1,CHD2,CHD3,CHD4,CHD5,CHD7,CHD8,DDX11,DDX23,DDX3X,DDX54,DDX58,DDX59,DDX6,DHX16,DHX30,DHX34,DHX37,DNA2,EIF4A3,ERCC2,ERCC3,ERCC6,ERCC6L2,FANCM,IFIH1,IGHMBP2,MRE11,RAD50,RAD51,RECQL4,RTEL1,SKIV2L,SMARCA2,SMARCA4,SMARCAL1,SRCAP,UPF1	921	67	1029	59	464	2540	590	1950	126	21.9286	1.59524	24.5	1.40476	11.0476	60.4762	14.0476	46.4286	3	7.91062	50
DDG2P_13_6_2022.uniq.genes.baf.genes.added.back	GOMF	MANNOSYLTRANSFERASE_ACTIVITY	24	2270	21292	14	1.63956e-08	ALG1,ALG11,ALG12,ALG2,ALG3,ALG8,ALG9,DPM1,PIGB,PIGM,PIGV,POMT1,POMT2,TMTC3	100	2	101	2	14	219	18	201	4	7.14286	0.142857	7.21429	0.142857	1	15.6429	1.28571	14.3571	0.285714	7.78527	51
DDG2P_13_6_2022.uniq.genes.baf.genes.added.back	GOMF	TRANSMITTER_GATED_CHANNEL_ACTIVITY	60	2270	21292	23	1.80098e-08	CHRNA1,CHRNA2,CHRNA3,CHRNA4,CHRNB1,CHRNB2,CHRNG,GABRA1,GABRB2,GABRB3,GABRG2,GLRA1,GLRB,GRIA1,GRIA2,GRIA3,GRIA4,GRID2,GRIK2,GRIN1,GRIN2A,GRIN2B,GRIN2D	360	31	422	22	219	1054	272	782	53	15.6522	1.34783	18.3478	0.956522	9.52174	45.8261	11.8261	34	2.30435	7.74449	52
DDG2P_13_6_2022.uniq.genes.baf.genes.added.back	GOMF	STRUCTURAL_MOLECULE_ACTIVITY	689	2270	21292	121	1.97598e-08	ACAN,ACTA1,ACTB,ACTG1,ACTL6B,ANK2,ARPC4,ASPH,BFSP2,BGN,CLDN19,CLTC,COL10A1,COL11A1,COL11A2,COL13A1,COL18A1,COL1A1,COL25A1,COL27A1,COL2A1,COL4A1,COL4A2,COL4A3,COL4A4,COL6A1,COL6A2,COL6A3,COL9A1,COL9A2,COL9A3,COMP,COPB1,COPB2,CRELD1,CRYAA,CRYAB,CRYBA1,CRYBA4,CRYBB1,CRYBB2,CRYBB3,CRYGC,CRYGD,CTNNA2,DAG1,DLG4,DMD,DSP,DSPP,ECM1,EFEMP2,ELN,EPB41L1,FBLN1,FBN1,FBN2,FLG,FN1,FRAS1,GFAP,HMGCL,HSPG2,IGFBP7,J…	1858	121	1844	112	655	4590	888	3702	233	15.3554	1	15.2397	0.92562	5.41322	37.9339	7.33884	30.595	1.92562	7.70422	53
DDG2P_13_6_2022.uniq.genes.baf.genes.added.back	GOMF	EXTRACELLULAR_MATRIX_STRUCTURAL_CONSTITUENT	172	2270	21292	44	2.41004e-08	ACAN,BGN,COL10A1,COL11A1,COL11A2,COL13A1,COL18A1,COL1A1,COL25A1,COL27A1,COL2A1,COL4A1,COL4A2,COL4A3,COL4A4,COL6A1,COL6A2,COL6A3,COL9A1,COL9A2,COL9A3,COMP,CRELD1,DSPP,ECM1,EFEMP2,ELN,FBLN1,FBN1,FBN2,FN1,FRAS1,HSPG2,IGFBP7,LAMA1,LAMA2,LAMB1,LTBP1,LTBP2,MATN3,MGP,PXDN,SPARC,SRPX2	647	35	685	50	264	1681	349	1332	85	14.7045	0.795455	15.5682	1.13636	6	38.2045	7.93182	30.2727	1.93182	7.61798	54
DDG2P_13_6_2022.uniq.genes.baf.genes.added.back	GOMF	TRANSCRIPTION_COACTIVATOR_ACTIVITY	266	2270	21292	59	3.408e-08	ABL1,ACTL6A,ACTL6B,ARID1A,ARID1B,ASXL1,BRCA1,BRD4,BRD7,CENPJ,CREBBP,CTNNB1,DYRK1A,EP300,HCFC1,HMGB1,HYAL2,KAT5,KAT6A,KDM1A,KDM5A,KMT2C,KMT2D,MED12,MED13,MED17,MED23,MED27,MYOCD,MYSM1,NOTCH1,NPM1,PCBD1,PQBP1,RERE,SIN3A,SMARCA2,SMARCA4,SMARCB1,SMARCC1,SMARCC2,SMARCD1,SMARCD2,SMARCD3,SMARCE1,SRCAP,SS18,SS18L1,TRIM32,TRIM37,TRIM8,TRIP11,TRIP4,UBE3A,WWOX,XPC,YAP1,ZFPM2,ZMIZ1	1072	104	1190	61	967	3394	1132	2262	165	18.1695	1.76271	20.1695	1.0339	16.3898	57.5254	19.1864	38.339	2.79661	7.4675	55
DDG2P_13_6_2022.uniq.genes.baf.genes.added.back	GOMF	TUBULIN_BINDING	374	2270	21292	75	4.92205e-08	ADNP,AGTPBP1,ALDOA,ALMS1,APC2,ARL3,BBS4,BCAS3,BRCA1,BRCA2,CCDC88A,CCDC88C,CDK5RAP2,CENPF,CENPJ,CEP290,CEP57,CRIPT,CRYAB,DAG1,DCX,DDX3X,DIP2B,DNM1,DNM1L,DPYSL5,FAM161A,FBXW11,FGF13,FMR1,FTCD,GAS2L2,GAS8,GJA1,GOLGA2,GPAA1,IFT74,KATNB1,KIF11,KIF14,KIF1A,KIF22,KIF2A,KIF3B,KIF4A,KIF5A,KIF5C,KIF7,KRIT1,LRPPRC,MACF1,MAPRE2,MAST1,MID1,NDE1,OFD1,PAFAH1B1,PAK1,PEX14,PHF6,PRUNE1,RAB11A,SBDS,SETD2,SMC3,SPAST…	1001	63	1123	38	436	2661	537	2124	101	13.3467	0.84	14.9733	0.506667	5.81333	35.48	7.16	28.32	1.34667	7.30785	56
DDG2P_13_6_2022.uniq.genes.baf.genes.added.back	GOMF	TRANSITION_METAL_ION_BINDING	1089	2270	21292	172	6.2222e-08	AARS1,ABL1,ACER3,ACO2,ACP5,ADA,ADAMTS9,ADNP,AFG3L2,AGTPBP1,AIRE,ALAD,ALKBH8,AR,ARG1,ATP13A2,ATP7A,B4GALT1,B4GALT7,BLM,BRCA1,CA2,CA5A,CA8,CAD,CHD3,CHD4,CHMP1A,CREBBP,CTCF,CYP1B1,CYP24A1,CYP27A1,CYP2U1,D2HGDH,DDX58,DMD,DPF1,DPF3,EHMT1,ENPP1,EP300,EPRS1,ETHE1,FAM20C,FBXO11,FLG,FTL,FTO,GALT,GATA2,GATA3,GATA4,GATA6,GATAD2B,GCH1,GLI2,GLRA1,GLUL,GRIN2A,GRIN2B,HDAC4,HERC2,HMGCL,HNF4A,IFIH1,IGHMBP2,KAT6A,…	2488	142	2750	150	1424	6954	1716	5238	292	14.4651	0.825581	15.9884	0.872093	8.27907	40.4302	9.97674	30.4535	1.69767	7.20606	57
DDG2P_13_6_2022.uniq.genes.baf.genes.added.back	GOMF	ATP_DEPENDENT_ACTIVITY_ACTING_ON_DNA	104	2270	21292	31	6.75125e-08	ASCC3,ATRX,BLM,BPTF,BRIP1,CHD1,CHD2,CHD3,CHD4,CHD5,CHD7,CHD8,DDX11,DDX3X,DNA2,ERCC2,ERCC3,ERCC6,FANCM,IGHMBP2,MRE11,RAD50,RAD51,RAD51C,RECQL4,RTEL1,SMARCA2,SMARCA4,SMARCAL1,SMC3,UPF1	678	55	731	50	406	1920	511	1409	105	21.871	1.77419	23.5806	1.6129	13.0968	61.9355	16.4839	45.4516	3.3871	7.17062	58
DDG2P_13_6_2022.uniq.genes.baf.genes.added.back	GOMF	DAMAGED_DNA_BINDING	69	2270	21292	24	7.97125e-08	APTX,BLM,BRCA1,CREBBP,CUL4B,DDB1,DDB2,EP300,ERCC1,ERCC2,ERCC3,ERCC4,ERCC5,FANCG,HMGB1,NBN,PNKP,POLD1,POT1,RBBP8,RECQL4,TP63,XPA,XPC	292	17	297	15	196	817	228	589	32	12.1667	0.708333	12.375	0.625	8.16667	34.0417	9.5	24.5417	1.33333	7.09847	59
DDG2P_13_6_2022.uniq.genes.baf.genes.added.back	GOMF	DNA_HELICASE_ACTIVITY	74	2270	21292	25	8.30437e-08	ASCC3,ATRX,BLM,BRIP1,CHD1,CHD2,CHD3,CHD4,CHD5,CHD7,CHD8,DDX11,DDX3X,DNA2,ERCC2,ERCC3,ERCC6,FANCM,IGHMBP2,MRE11,RAD50,RAD51,RECQL4,RTEL1,UPF1	527	46	571	47	296	1487	389	1098	93	21.08	1.84	22.84	1.88	11.84	59.48	15.56	43.92	3.72	7.08069	60
DDG2P_13_6_2022.uniq.genes.baf.genes.added.back	GOMF	PRIMARY_ACTIVE_TRANSMEMBRANE_TRANSPORTER_ACTIVITY	179	2270	21292	44	8.50852e-08	ABCB11,ABCB6,ABCB7,ABCC6,ABCC9,ABCD1,ABCD4,ATP13A2,ATP1A1,ATP1A2,ATP1A3,ATP6V0C,ATP6V1A,ATP6V1B2,ATP6V1E1,ATP7A,CLCN6,CLCN7,COX15,COX6B1,COX7B,CYC1,KCNJ11,KCNJ8,NDUFA1,NDUFA10,NDUFA12,NDUFA6,NDUFA8,NDUFA9,NDUFB3,NDUFB7,NDUFB8,NDUFS1,NDUFS4,NDUFS7,NDUFS8,NDUFV1,NDUFV2,SLC12A5,SLC26A2,SLC4A1,SURF1,UQCRFS1	473	14	514	15	133	1149	162	987	29	10.75	0.318182	11.6818	0.340909	3.02273	26.1136	3.68182	22.4318	0.659091	7.07015	61
DDG2P_13_6_2022.uniq.genes.baf.genes.added.back	GOMF	GLYCOSYLTRANSFERASE_ACTIVITY	280	2270	21292	60	9.6472e-08	AGL,ALG1,ALG11,ALG12,ALG13,ALG2,ALG3,ALG6,ALG8,ALG9,B3GALNT2,B3GALT6,B3GAT3,B4GALT1,B4GALT7,CHSY1,DPAGT1,DPM1,EOGT,EXT1,EXT2,EXTL3,FUT8,GBA,GBA2,GBE1,HEXA,HEXB,HPRT1,HYAL1,LARGE1,LFNG,MGAT2,OGT,PARP1,PIGA,PIGB,PIGH,PIGM,PIGQ,PIGV,PIGY,PLOD1,PLOD2,PLOD3,POMGNT1,POMGNT2,POMT1,POMT2,PYGL,RXYLT1,ST3GAL3,ST3GAL5,STT3A,STT3B,TMTC3,UGT1A1,UMPS,XYLT1,XYLT2	556	21	642	18	88	1325	127	1198	39	9.26667	0.35	10.7	0.3	1.46667	22.0833	2.11667	19.9667	0.65	7.0156	62
DDG2P_13_6_2022.uniq.genes.baf.genes.added.back	GOMF	NUCLEOTIDYLTRANSFERASE_ACTIVITY	128	2270	21292	35	1.0905e-07	ABL1,COASY,CRPPA,CTU2,DKC1,FLAD1,GALT,GMPPA,GMPPB,GPHN,KARS1,MAB21L1,NANS,NMNAT1,PAPSS2,PCYT1A,PCYT2,PNPT1,POLA1,POLD1,POLG,POLR1A,POLR1C,POLR1D,POLR2A,POLR3A,POLR3B,PRIM1,RMRP,TERC,TERT,THG1L,TRNT1,UGP2,YRDC	411	15	430	9	102	967	126	841	24	11.7429	0.428571	12.2857	0.257143	2.91429	27.6286	3.6	24.0286	0.685714	6.96237	63
DDG2P_13_6_2022.uniq.genes.baf.genes.added.back	GOMF	HMG_BOX_DOMAIN_BINDING	14	2270	21292	10	1.24366e-07	ALX4,DLX5,EGR2,GATA3,MEOX1,PAX3,PAX6,POU3F3,PRRX1,TCF12	116	1	120	1	36	274	38	236	2	11.6	0.1	12	0.1	3.6	27.4	3.8	23.6	0.2	6.9053	64
DDG2P_13_6_2022.uniq.genes.baf.genes.added.back	GOMF	HYDROLASE_ACTIVITY_HYDROLYZING_O_GLYCOSYL_COMPOUNDS	96	2270	21292	29	1.28615e-07	ACER3,ADPRS,AGL,EDEM3,FUCA1,GAA,GALC,GBA,GBA2,GBE1,GLB1,GM2A,GNE,GUSB,HEXA,HEXB,HPSE2,HYAL1,HYAL2,IDUA,MAN1B1,MAN2B1,MAN2C1,MANBA,MOGS,NAGA,NAGLU,NEU1,OTOGL	302	10	337	9	52	710	71	639	19	10.4138	0.344828	11.6207	0.310345	1.7931	24.4828	2.44828	22.0345	0.655172	6.89071	65
DDG2P_13_6_2022.uniq.genes.baf.genes.added.back	GOMF	KINASE_ACTIVITY	745	2270	21292	125	1.64228e-07	ABL1,ACVR1,ACVR2B,ADK,AGK,AK2,AKT1,AKT2,AKT3,ALDH18A1,ATM,ATR,BMPR1B,BRAF,BRD4,BRSK2,BUB1B,CAD,CAMK2A,CAMK2B,CAMK2G,CASK,CCNK,CDC42BPB,CDK10,CDK13,CDK16,CDK19,CDK8,CDKL5,CERT1,CHUK,CIT,CLP1,COASY,COQ8A,CRIM1,CSF1R,CSNK1G1,CSNK2A1,CSNK2B,DDR2,DMPK,DOLK,DSTYK,DYRK1A,EIF2AK1,EIF2AK2,EIF2AK3,EPHB4,ERBB3,FAM20A,FAM20C,FCSK,FGFR1,FGFR2,FGFR3,FLT4,GALK1,GK,GNE,GUCY2C,HK1,IGF1R,JAK3,KIT,LTBP1,MAP2K1,MAP2…	2292	133	2626	105	891	6047	1129	4918	238	18.336	1.064	21.008	0.84	7.128	48.376	9.032	39.344	1.904	6.78455	66
DDG2P_13_6_2022.uniq.genes.baf.genes.added.back	GOMF	TRANSCRIPTION_COREGULATOR_BINDING	108	2270	21292	31	1.74436e-07	AR,CHD4,CIT,CREBBP,CTBP1,CTCF,CTNNB1,EED,EHMT1,EP300,EZH2,GATA2,GATA3,GATA6,MED25,NFE2L2,NR5A1,PAX6,PBX1,RORA,SIX1,SIX3,SMAD3,SMAD4,SMARCA4,SMARCD3,SUZ12,TERT,TWIST1,ZBTB16,ZBTB7A	501	38	574	31	474	1618	543	1075	69	16.1613	1.22581	18.5161	1	15.2903	52.1935	17.5161	34.6774	2.22581	6.75836	67
DDG2P_13_6_2022.uniq.genes.baf.genes.added.back	GOMF	KINASE_BINDING	754	2270	21292	126	1.84012e-07	ABL1,ACTA2,ACTB,ACVR1,AKT1,ANK2,AP1B1,AXIN1,BCL11A,BRSK2,C1QBP,CAV1,CBL,CCDC88A,CCNA2,CCND2,CCNK,CDC42,CDC6,CDH2,CDK13,CDK5RAP2,CENPJ,CEP152,CIT,CLTC,CNKSR2,CRKL,CTNNB1,CTNND1,DACT1,DCX,DLG3,DLG4,DNM1,DSP,DVL1,EEF1A2,EEF2,ELMO2,ELP2,ERCC6L2,FLNA,FZD5,GATA4,GATA6,GCH1,GDF3,GFAP,GHR,GJA1,GOLGA2,HINT1,HYAL2,KCNQ1,KIF11,KIF14,LDB3,LRBA,LRP4,LYST,MAP3K1,MAP3K7,MAPK8IP3,MAPKAPK5,MAPRE2,MYCN,MYH6,MYOC,N…	1974	129	1795	87	1019	5004	1235	3769	216	15.6667	1.02381	14.246	0.690476	8.0873	39.7143	9.80159	29.9127	1.71429	6.73515	68
DDG2P_13_6_2022.uniq.genes.baf.genes.added.back	GOMF	POTASSIUM_ION_TRANSMEMBRANE_TRANSPORTER_ACTIVITY	155	2270	21292	39	2.35711e-07	ABCC9,ATP1A1,ATP1A2,ATP1A3,GRIK2,HCN1,KCNA1,KCNA2,KCNA4,KCNB1,KCNC1,KCNC3,KCND3,KCNE1,KCNH1,KCNH5,KCNJ10,KCNJ11,KCNJ6,KCNJ8,KCNK3,KCNK4,KCNK9,KCNMA1,KCNN3,KCNQ1,KCNQ2,KCNQ3,KCNQ5,KCNT1,KCNT2,SLC12A5,SLC12A6,SLC24A1,SLC24A4,SLC9A6,SLC9A7,SLC9A9,SNAP25	719	34	735	19	333	1840	386	1454	53	18.4359	0.871795	18.8462	0.487179	8.53846	47.1795	9.89744	37.2821	1.35897	6.62762	69
DDG2P_13_6_2022.uniq.genes.baf.genes.added.back	GOMF	SINGLE_STRANDED_DNA_BINDING	121	2270	21292	33	2.66122e-07	APTX,BLM,BRCA2,CDC45,CTC1,DDX11,ERCC1,ERCC4,ERCC5,FAM111A,HMGB1,HNRNPU,HSPD1,IGHMBP2,LONP1,LRPPRC,PCBP2,PMS2,POLA1,POT1,POU4F1,PURA,RAD50,RAD51,RBBP8,RECQL4,SAMHD1,SMARCAL1,SPRTN,STN1,TOP3A,TREX1,XPC	236	22	275	12	194	739	228	511	34	7.15152	0.666667	8.33333	0.363636	5.87879	22.3939	6.90909	15.4848	1.0303	6.57492	70
DDG2P_13_6_2022.uniq.genes.baf.genes.added.back	GOMF	CALMODULIN_BINDING	200	2270	21292	46	3.5599e-07	AKT1,ASPM,CACNA1C,CAMK2A,CAMK2B,CAMK2G,CASK,CDK5RAP2,GRIN1,KCNH1,KCNH5,KCNN3,KCNQ1,KCNQ2,KCNQ3,KCNQ5,MAPKAPK5,MYH10,MYH11,MYH3,MYH6,MYH8,MYH9,MYLK,MYO5A,MYO5B,MYO7A,PCNT,PCYT1A,PLA2G6,PLCB1,PPP3CA,RIT1,RYR1,RYR2,RYR3,SLC24A4,SPTAN1,SPTBN1,SRY,SYT1,TRPV4,TRPV6,TTN,VAMP2,WFS1	1468	83	1147	55	511	3264	649	2615	138	31.913	1.80435	24.9348	1.19565	11.1087	70.9565	14.1087	56.8478	3	6.44856	71
DDG2P_13_6_2022.uniq.genes.baf.genes.added.back	GOMF	GROWTH_FACTOR_BINDING	140	2270	21292	36	3.81808e-07	ACVR1,ACVR2B,CEP57,COL1A1,COL2A1,COL4A1,COL6A1,CRIM1,ERBB3,FGFR1,FGFR2,FGFR3,FLT4,GHR,HAX1,HYAL2,IGF1R,IGFBP7,IL11RA,IL1RAPL1,ITGA6,LIFR,LRP2,LTBP1,LTBP2,LTBP3,NRROS,NTRK1,NTRK2,PDGFRB,PXDN,RPS19,SRPX2,TGFB3,TGFBR1,TGFBR2	589	25	644	19	189	1466	233	1233	44	16.3611	0.694444	17.8889	0.527778	5.25	40.7222	6.47222	34.25	1.22222	6.41816	72
DDG2P_13_6_2022.uniq.genes.baf.genes.added.back	GOMF	OXIDOREDUCTASE_ACTIVITY_ACTING_ON_THE_ALDEHYDE_OR_OXO_GROUP_OF_DONORS	46	2270	21292	18	4.41329e-07	ALDH18A1,ALDH1A2,ALDH1A3,ALDH3A2,ALDH4A1,ALDH5A1,ALDH7A1,BCKDHA,BCKDHB,CYP27A1,DHTKD1,DLAT,DLD,FAR1,OGDH,OGDHL,PDHA1,PDHX	178	7	211	6	28	430	41	389	13	9.88889	0.388889	11.7222	0.333333	1.55556	23.8889	2.27778	21.6111	0.722222	6.35524	73
DDG2P_13_6_2022.uniq.genes.baf.genes.added.back	GOMF	ACTIVE_ION_TRANSMEMBRANE_TRANSPORTER_ACTIVITY	266	2270	21292	56	4.68419e-07	ABCC6,ABCC9,ATP13A2,ATP1A1,ATP1A2,ATP1A3,ATP6V0C,ATP6V1A,ATP6V1B2,ATP6V1E1,ATP7A,CLCN3,CLCN4,CLCN6,CLCN7,COX15,COX6B1,COX7B,CTNS,CYC1,KCNJ11,KCNJ8,MFSD2A,SLC12A5,SLC12A6,SLC13A5,SLC17A5,SLC1A2,SLC24A1,SLC24A4,SLC25A1,SLC25A22,SLC25A4,SLC26A2,SLC2A10,SLC33A1,SLC37A4,SLC39A8,SLC45A1,SLC46A1,SLC4A1,SLC4A11,SLC4A4,SLC5A5,SLC5A6,SLC5A7,SLC6A1,SLC6A3,SLC6A5,SLC6A8,SLC6A9,SLC9A6,SLC9A7,SLC9A9,SURF1,UQCR…	782	35	873	29	221	1940	285	1655	64	13.9643	0.625	15.5893	0.517857	3.94643	34.6429	5.08929	29.5536	1.14286	6.32937	74
DDG2P_13_6_2022.uniq.genes.baf.genes.added.back	GOMF	VOLTAGE_GATED_POTASSIUM_CHANNEL_ACTIVITY	91	2270	21292	27	5.15547e-07	ABCC9,HCN1,KCNA1,KCNA2,KCNA4,KCNB1,KCNC1,KCNC3,KCND3,KCNE1,KCNH1,KCNH5,KCNJ10,KCNJ11,KCNJ6,KCNJ8,KCNK3,KCNK9,KCNMA1,KCNN3,KCNQ1,KCNQ2,KCNQ3,KCNQ5,KCNT1,KCNT2,SNAP25	518	23	530	10	260	1341	293	1048	33	19.1852	0.851852	19.6296	0.37037	9.62963	49.6667	10.8519	38.8148	1.22222	6.28773	75
DDG2P_13_6_2022.uniq.genes.baf.genes.added.back	GOMF	PROTEIN_KINASE_ACTIVITY	577	2270	21292	100	6.32729e-07	ABL1,ACVR1,ACVR2B,AKT1,AKT2,AKT3,ATM,ATR,BMPR1B,BRAF,BRD4,BRSK2,BUB1B,CAD,CAMK2A,CAMK2B,CAMK2G,CASK,CCNK,CDC42BPB,CDK10,CDK13,CDK16,CDK19,CDK8,CDKL5,CHUK,CIT,COQ8A,CRIM1,CSF1R,CSNK1G1,CSNK2A1,CSNK2B,DDR2,DMPK,DSTYK,DYRK1A,EIF2AK1,EIF2AK2,EIF2AK3,EPHB4,ERBB3,FAM20A,FAM20C,FGFR1,FGFR2,FGFR3,FLT4,GUCY2C,IGF1R,JAK3,KIT,LTBP1,MAP2K1,MAP2K2,MAP3K1,MAP3K7,MAPK1,MAPK10,MAPKAPK5,MAST1,MTOR,MYLK,NEK1,NEK8,…	1823	111	2131	88	807	4960	1006	3954	199	18.23	1.11	21.31	0.88	8.07	49.6	10.06	39.54	1.99	6.19878	76
DDG2P_13_6_2022.uniq.genes.baf.genes.added.back	GOMF	ANION_TRANSMEMBRANE_TRANSPORTER_ACTIVITY	317	2270	21292	63	7.8362e-07	ABCC6,ABCC9,ANKH,ANO1,ANO5,BSND,CLCN3,CLCN4,CLCN6,CLCN7,CLCNKA,CLCNKB,CLIC2,CTNS,GABRA1,GABRB2,GABRB3,GABRG2,GJA1,GLRA1,GLRB,MFSD2A,SLC12A5,SLC12A6,SLC13A5,SLC1A2,SLC24A1,SLC24A4,SLC25A1,SLC25A15,SLC25A19,SLC25A22,SLC25A24,SLC25A38,SLC25A4,SLC25A42,SLC26A2,SLC27A4,SLC2A1,SLC2A10,SLC2A2,SLC33A1,SLC35A1,SLC35D1,SLC37A4,SLC38A3,SLC39A8,SLC46A1,SLC4A1,SLC4A11,SLC4A4,SLC52A2,SLC52A3,SLC5A5,SLC5A6,SLC6…	776	46	836	32	233	1923	311	1612	78	12.3175	0.730159	13.2698	0.507937	3.69841	30.5238	4.93651	25.5873	1.2381	6.10589	77
DDG2P_13_6_2022.uniq.genes.baf.genes.added.back	GOMF	EXTRACELLULAR_LIGAND_GATED_ION_CHANNEL_ACTIVITY	73	2270	21292	23	1.10643e-06	CHRNA1,CHRNA2,CHRNA3,CHRNA4,CHRNB1,CHRNB2,CHRNG,GABRA1,GABRB2,GABRB3,GABRG2,GLRA1,GLRB,GRIA1,GRIA2,GRIA3,GRIA4,GRID2,GRIK2,GRIN1,GRIN2A,GRIN2B,GRIN2D	360	31	422	22	219	1054	272	782	53	15.6522	1.34783	18.3478	0.956522	9.52174	45.8261	11.8261	34	2.30435	5.95608	78
DDG2P_13_6_2022.uniq.genes.baf.genes.added.back	GOMF	NEUROTRANSMITTER_RECEPTOR_ACTIVITY_INVOLVED_IN_REGULATION_OF_POSTSYNAPTIC_MEMBRANE_POTENTIAL	49	2270	21292	18	1.32147e-06	CHRM1,CHRNA1,CHRNA2,CHRNA3,CHRNA4,CHRNB1,CHRNB2,CHRNG,GABRA1,GABRB2,GABRG2,GLRA1,GLRB,GRIA1,GRIA3,GRID2,GRIK2,GRIN2D	223	13	301	13	70	620	96	524	26	12.3889	0.722222	16.7222	0.722222	3.88889	34.4444	5.33333	29.1111	1.44444	5.87894	79
DDG2P_13_6_2022.uniq.genes.baf.genes.added.back	GOMF	CATALYTIC_ACTIVITY_ACTING_ON_DNA	222	2270	21292	48	1.36022e-06	APTX,ASCC3,ATRX,BLM,BPTF,BRIP1,CHD1,CHD2,CHD3,CHD4,CHD5,CHD7,CHD8,DDX11,DDX3X,DKC1,DNA2,DNMT3A,DNMT3B,ERCC1,ERCC2,ERCC3,ERCC4,ERCC5,ERCC6,FANCM,FTO,IGHMBP2,LIG4,MRE11,POLA1,POLD1,POLG,RAD50,RAD51,RAD51C,RBBP8,RECQL4,RTEL1,SMARCA2,SMARCA4,SMARCAL1,SMC3,TERC,TERT,TOP3A,TREX1,UPF1	835	68	895	57	482	2337	607	1730	125	17.3958	1.41667	18.6458	1.1875	10.0417	48.6875	12.6458	36.0417	2.60417	5.86639	80
DDG2P_13_6_2022.uniq.genes.baf.genes.added.back	GOMF	HISTONE_METHYLTRANSFERASE_ACTIVITY	59	2270	21292	20	1.51459e-06	ASH1L,EED,EHMT1,EZH2,KMT2A,KMT2B,KMT2C,KMT2D,KMT2E,KMT5B,MECOM,NSD1,NSD2,PRDM6,PRMT7,SETD1A,SETD1B,SETD2,SETD5,SUZ12	707	58	805	48	519	2137	625	1512	106	35.35	2.9	40.25	2.4	25.95	106.85	31.25	75.6	5.3	5.81971	81
DDG2P_13_6_2022.uniq.genes.baf.genes.added.back	GOMF	DNA_SECONDARY_STRUCTURE_BINDING	36	2270	21292	15	1.5656e-06	ABL1,BLM,ERCC5,FANCM,HMGB1,HMGB3,HNRNPD,KMT2A,MEF2C,POT1,RAD51C,RBBP8,RECQL4,XPC,YY1	188	12	241	17	212	670	241	429	29	12.5333	0.8	16.0667	1.13333	14.1333	44.6667	16.0667	28.6	1.93333	5.80532	82
DDG2P_13_6_2022.uniq.genes.baf.genes.added.back	GOMF	ACETYLGLUCOSAMINYLTRANSFERASE_ACTIVITY	45	2270	21292	17	1.64715e-06	ALG13,EOGT,EXT1,EXT2,EXTL3,HEXA,HEXB,LARGE1,LFNG,MGAT2,OGT,PIGA,PIGH,PIGQ,PIGY,POMGNT1,POMGNT2	144	3	150	4	30	331	37	294	7	8.47059	0.176471	8.82353	0.235294	1.76471	19.4706	2.17647	17.2941	0.411765	5.78327	83
DDG2P_13_6_2022.uniq.genes.baf.genes.added.back	GOMF	ZINC_ION_BINDING	816	2270	21292	130	1.67537e-06	AARS1,ACER3,ADA,ADAMTS9,AFG3L2,AGTPBP1,AIRE,ALAD,ALKBH8,AR,ATP13A2,BLM,BRCA1,CA2,CA5A,CA8,CAD,CHD3,CHD4,CHMP1A,CREBBP,CTCF,D2HGDH,DDX58,DMD,DPF1,DPF3,EHMT1,ENPP1,EP300,EPRS1,FBXO11,GALT,GATA2,GATA3,GATA4,GATA6,GATAD2B,GCH1,GLI2,GLRA1,GRIN2A,GRIN2B,HDAC4,HERC2,HNF4A,IFIH1,IGHMBP2,KAT6A,KDM5A,KDM5B,KDM5C,KLF7,KMT2A,KMT2B,MAP3K1,MIB1,MID1,MMP13,MMP14,MMP21,MORC2,MPI,MTR,MYT1,MYT1L,NR1I3,NR2F1,NR2F2,…	2143	118	2363	127	1279	6030	1524	4506	245	16.4846	0.907692	18.1769	0.976923	9.83846	46.3846	11.7231	34.6615	1.88462	5.77589	84
DDG2P_13_6_2022.uniq.genes.baf.genes.added.back	GOMF	ELECTRON_TRANSFER_ACTIVITY	125	2270	21292	32	1.84136e-06	ALDH4A1,ASPH,COX15,COX6B1,COX7B,CYC1,DEGS1,DHRS3,ETFA,ETFB,ETFDH,GLDC,NDUFA1,NDUFA10,NDUFA12,NDUFA6,NDUFA8,NDUFA9,NDUFB3,NDUFB7,NDUFB8,NDUFS1,NDUFS4,NDUFS7,NDUFS8,NDUFV1,NDUFV2,PHGDH,QDPR,SDHA,SURF1,UQCRFS1	146	8	131	3	31	319	42	277	11	4.5625	0.25	4.09375	0.09375	0.96875	9.96875	1.3125	8.65625	0.34375	5.73486	85
DDG2P_13_6_2022.uniq.genes.baf.genes.added.back	GOMF	4_IRON_4_SULFUR_CLUSTER_BINDING	41	2270	21292	16	2.00699e-06	ACO2,BRIP1,DDX11,DNA2,ERCC2,ETFDH,LIAS,MOCS1,NDUFS1,NDUFS7,NDUFS8,NDUFV1,NFU1,NUBPL,POLD1,RTEL1	133	5	153	4	36	331	45	286	9	8.3125	0.3125	9.5625	0.25	2.25	20.6875	2.8125	17.875	0.5625	5.69745	86
DDG2P_13_6_2022.uniq.genes.baf.genes.added.back	GOMF	2_OXOGLUTARATE_DEPENDENT_DIOXYGENASE_ACTIVITY	60	2270	21292	20	2.04538e-06	ALKBH8,ASPH,FTO,HR,JARID2,KDM3B,KDM4B,KDM5A,KDM5B,KDM5C,KDM6A,KDM6B,P3H1,P4HB,P4HTM,PHF8,PLOD1,PLOD2,PLOD3,TET3	252	28	253	24	95	652	147	505	52	12.6	1.4	12.65	1.2	4.75	32.6	7.35	25.25	2.6	5.68923	87
DDG2P_13_6_2022.uniq.genes.baf.genes.added.back	GOMF	HISTONE_BINDING	246	2270	21292	51	2.40046e-06	AASS,AIRE,ATRX,BCAS3,BPTF,BRD4,BRD7,BRD9,CHD1,CHD2,CHD5,CHD8,DPF1,DPF2,DPF3,FMR1,HIRA,JARID2,KAT5,KAT6A,KAT6B,KDM5A,KDM5B,KMT2A,KMT2C,KMT2D,KMT2E,MSL3,MYSM1,NCAPD2,NCAPD3,NCAPG2,NPM1,PHC1,PHF10,PHF6,PHF8,PHIP,PRMT7,RNF168,SET,SMARCA2,SMARCA4,SMARCC1,SMARCC2,SRCAP,SUZ12,TAF1,TBL1XR1,WRAP53,ZMYND11	1085	97	1173	77	745	3177	919	2258	174	21.2745	1.90196	23	1.5098	14.6078	62.2941	18.0196	44.2745	3.41176	5.6197	88
DDG2P_13_6_2022.uniq.genes.baf.genes.added.back	GOMF	DNA_BINDING_TRANSCRIPTION_FACTOR_ACTIVITY	1425	2270	21292	206	2.42156e-06	ADNP,AFF3,ALX1,ALX3,ALX4,AR,ARNT2,ARX,ASCL1,ATOH7,BCL11A,BCL11B,BHLHA9,CC2D1A,CIC,CRX,CTCF,CUX1,CUX2,DEAF1,DLX5,EBF3,EGR2,EMX2,EOMES,ERF,FEZF1,FOXC1,FOXC2,FOXE1,FOXE3,FOXF1,FOXG1,FOXJ1,FOXL2,FOXN1,FOXP1,FOXP2,FOXP3,FOXP4,GATA2,GATA3,GATA4,GATA6,GLI2,GLI3,GLIS2,GLIS3,GRHL2,GRHL3,GZF1,HESX1,HIVEP2,HMX1,HNF1B,HNF4A,HOXA1,HOXA11,HOXA13,HOXB1,HOXC13,HOXD13,HSF4,IRF6,IRX5,KLF1,KLF7,KLF8,LHX3,LHX4,LMX1B…	2367	130	2849	109	1332	6787	1571	5216	239	11.4903	0.631068	13.8301	0.529126	6.46602	32.9466	7.62621	25.3204	1.16019	5.61591	89
DDG2P_13_6_2022.uniq.genes.baf.genes.added.back	GOMF	LIGAND_GATED_ION_CHANNEL_ACTIVITY	145	2270	21292	35	2.69183e-06	ABCC9,CHRNA1,CHRNA2,CHRNA3,CHRNA4,CHRNB1,CHRNB2,CHRNG,GABRA1,GABRB2,GABRB3,GABRG2,GLRA1,GLRB,GRIA1,GRIA2,GRIA3,GRIA4,GRID2,GRIK2,GRIN1,GRIN2A,GRIN2B,GRIN2D,HCN1,ITPR1,KCNJ10,KCNJ11,KCNJ6,KCNJ8,KCNN3,MCOLN1,RYR1,RYR2,RYR3	897	51	717	27	331	2023	409	1614	78	25.6286	1.45714	20.4857	0.771429	9.45714	57.8	11.6857	46.1143	2.22857	5.56995	90
DDG2P_13_6_2022.uniq.genes.baf.genes.added.back	GOMF	METAL_CLUSTER_BINDING	67	2270	21292	21	3.5229e-06	ABAT,ACO2,BRIP1,CISD2,DDX11,DNA2,ERCC2,ETFDH,KIF4A,LIAS,MOCS1,NDUFS1,NDUFS7,NDUFS8,NDUFV1,NDUFV2,NFU1,NUBPL,POLD1,RTEL1,UQCRFS1	148	6	167	6	42	369	54	315	12	7.04762	0.285714	7.95238	0.285714	2	17.5714	2.57143	15	0.571429	5.4531	91
DDG2P_13_6_2022.uniq.genes.baf.genes.added.back	GOMF	SMAD_BINDING	78	2270	21292	23	3.96095e-06	ACVR1,AXIN1,BMP2,BMPR1B,CTNNB1,GATA4,MAGI2,MYOCD,PARP1,PAX6,PURA,SKI,SMAD2,SMAD3,SMAD4,SMAD6,TCF12,TGFBR1,TGFBR2,USP9X,YY1,ZBTB7A,ZMIZ1	254	22	336	11	241	864	274	590	33	11.0435	0.956522	14.6087	0.478261	10.4783	37.5652	11.913	25.6522	1.43478	5.4022	92
DDG2P_13_6_2022.uniq.genes.baf.genes.added.back	GOMF	PROTEIN_SERINE_THREONINE_TYROSINE_KINASE_ACTIVITY	446	2270	21292	79	4.04856e-06	ABL1,ACVR2B,AKT1,AKT2,AKT3,ATM,ATR,BRAF,BRSK2,BUB1B,CAMK2A,CAMK2B,CAMK2G,CASK,CDC42BPB,CDK10,CDK13,CDK16,CDK19,CDK8,CDKL5,CIT,CSF1R,CSNK1G1,CSNK2A1,DDR2,DMPK,DSTYK,DYRK1A,EIF2AK1,EIF2AK2,EIF2AK3,EPHB4,ERBB3,FAM20C,FGFR1,FGFR2,FGFR3,FLT4,IGF1R,JAK3,KIT,MAP2K1,MAP2K2,MAP3K1,MAP3K7,MAPK1,MAPK10,MAPKAPK5,MAST1,MTOR,NEK1,NEK8,NTRK1,NTRK2,PAK1,PAK3,PDGFRB,PIK3CA,PLK4,PRKACA,PRKACB,PRKD1,PRKG2,RAF1,RET,…	1497	97	1785	81	715	4175	893	3282	178	18.9494	1.22785	22.5949	1.02532	9.05063	52.8481	11.3038	41.5443	2.25316	5.3927	93
DDG2P_13_6_2022.uniq.genes.baf.genes.added.back	GOMF	LYASE_ACTIVITY	199	2270	21292	43	4.80091e-06	ACO2,ADCY5,ADSL,ALAD,ALDOA,ASL,AUH,BCKDHA,CA2,CA5A,CA8,CBS,CYP1B1,DDC,ECHS1,FASN,FH,FTCD,GAD1,GLDC,GUCY2C,HACD1,HADHA,HCCS,HMGB1,HMGCL,HSD17B4,MLYCD,MOCS1,NAXD,NPR2,ODC1,PCBD1,PTS,RNASET2,TBXAS1,TGDS,TKFC,TSEN2,TSEN34,UMPS,UROC1,UROS	408	23	419	9	73	932	105	827	32	9.48837	0.534884	9.74419	0.209302	1.69767	21.6744	2.44186	19.2326	0.744186	5.31868	94
DDG2P_13_6_2022.uniq.genes.baf.genes.added.back	GOMF	FLAVIN_ADENINE_DINUCLEOTIDE_BINDING	85	2270	21292	24	5.68955e-06	ACAD9,ACADM,ACADS,ACADVL,ACOX1,AGPS,AIFM1,CYB5R3,D2HGDH,DHCR24,DLD,ETFA,ETFDH,GCDH,GFER,IVD,KDM1A,MAOA,MMACHC,MTHFR,MTO1,MTRR,PYROXD1,SDHA	249	5	278	5	36	573	46	527	10	10.375	0.208333	11.5833	0.208333	1.5	23.875	1.91667	21.9583	0.416667	5.24492	95
DDG2P_13_6_2022.uniq.genes.baf.genes.added.back	GOMF	HISTONE_LYSINE_N_METHYLTRANSFERASE_ACTIVITY	44	2270	21292	16	5.94117e-06	ASH1L,EHMT1,EZH2,KMT2A,KMT2B,KMT2C,KMT2D,KMT2E,KMT5B,MECOM,NSD1,NSD2,SETD1A,SETD1B,SETD2,SETD5	687	58	771	45	512	2073	615	1458	103	42.9375	3.625	48.1875	2.8125	32	129.562	38.4375	91.125	6.4375	5.22613	96
DDG2P_13_6_2022.uniq.genes.baf.genes.added.back	GOMF	TRANSFERASE_ACTIVITY_TRANSFERRING_ONE_CARBON_GROUPS	227	2270	21292	47	6.0794e-06	ALKBH8,AMT,ASH1L,ATIC,CAD,COQ5,DNMT3A,DNMT3B,EED,EHMT1,EMG1,EZH2,FBXO11,FTCD,FTSJ1,GAMT,GATM,GCSH,KMT2A,KMT2B,KMT2C,KMT2D,KMT2E,KMT5B,MECOM,METTL23,METTL5,MTR,NSD1,NSD2,NSUN2,OTC,PRDM12,PRDM15,PRDM6,PRMT7,PRMT9,SETD1A,SETD1B,SETD2,SETD5,SHMT2,SUZ12,TRMT1,TRMT10A,TRMT10C,WDR4	1032	79	1165	59	601	2936	739	2197	138	21.9574	1.68085	24.7872	1.25532	12.7872	62.4681	15.7234	46.7447	2.93617	5.21614	97
DDG2P_13_6_2022.uniq.genes.baf.genes.added.back	GOMF	HYDRO_LYASE_ACTIVITY	64	2270	21292	20	6.29178e-06	ACO2,ALAD,AUH,CA2,CA5A,CA8,CBS,CYP1B1,ECHS1,FASN,FH,HACD1,HADHA,HSD17B4,NAXD,PCBD1,TBXAS1,TGDS,UROC1,UROS	146	10	117	6	23	302	39	263	16	7.3	0.5	5.85	0.3	1.15	15.1	1.95	13.15	0.8	5.20123	98
DDG2P_13_6_2022.uniq.genes.baf.genes.added.back	GOMF	OXIDOREDUCTASE_ACTIVITY_ACTING_ON_THE_CH_CH_GROUP_OF_DONORS	59	2270	21292	19	6.52135e-06	ACAD9,ACADM,ACADS,ACADVL,ACOX1,AKR1D1,COX15,DHCR24,DHCR7,DHODH,FASN,GCDH,IVD,LBR,MECR,PECR,SDHA,SRD5A3,TBXAS1	175	8	152	3	29	367	40	327	11	9.21053	0.421053	8	0.157895	1.52632	19.3158	2.10526	17.2105	0.578947	5.18566	99
DDG2P_13_6_2022.uniq.genes.baf.genes.added.back	GOMF	IONOTROPIC_GLUTAMATE_RECEPTOR_ACTIVITY	19	2270	21292	10	6.92807e-06	GRIA1,GRIA2,GRIA3,GRIA4,GRID2,GRIK2,GRIN1,GRIN2A,GRIN2B,GRIN2D	179	18	184	13	151	545	182	363	31	17.9	1.8	18.4	1.3	15.1	54.5	18.2	36.3	3.1	5.15939	100
DDG2P_13_6_2022.uniq.genes.baf.genes.added.back	GOMF	GLUTAMATE_RECEPTOR_ACTIVITY	27	2270	21292	12	7.83826e-06	GRIA1,GRIA2,GRIA3,GRIA4,GRID2,GRIK2,GRIN1,GRIN2A,GRIN2B,GRIN2D,GRM1,GRM6	236	19	242	15	158	670	192	478	34	19.6667	1.58333	20.1667	1.25	13.1667	55.8333	16	39.8333	2.83333	5.10578	101
DDG2P_13_6_2022.uniq.genes.baf.genes.added.back	GOMF	NADH_DEHYDROGENASE_ACTIVITY	45	2270	21292	16	8.31028e-06	AIFM1,NDUFA1,NDUFA10,NDUFA12,NDUFA6,NDUFA8,NDUFA9,NDUFB3,NDUFB7,NDUFB8,NDUFS1,NDUFS4,NDUFS7,NDUFS8,NDUFV1,NDUFV2	67	2	55	0	11	135	13	122	2	4.1875	0.125	3.4375	0	0.6875	8.4375	0.8125	7.625	0.125	5.08038	102
DDG2P_13_6_2022.uniq.genes.baf.genes.added.back	GOMF	P53_BINDING	66	2270	21292	20	1.05735e-05	AXIN1,BLM,BRD4,BRD7,CHD8,CREBBP,EHMT1,EP300,HSPD1,KDM1A,MAPKAPK5,MSX1,RNF125,SMARCA4,SMARCB1,TAF1,TP53RK,TP63,TP73,USP7	364	41	402	26	319	1152	386	766	67	18.2	2.05	20.1	1.3	15.95	57.6	19.3	38.3	3.35	4.97578	103
DDG2P_13_6_2022.uniq.genes.baf.genes.added.back	GOMF	OXIDOREDUCTION_DRIVEN_ACTIVE_TRANSMEMBRANE_TRANSPORTER_ACTIVITY	72	2270	21292	21	1.24096e-05	COX15,COX6B1,COX7B,CYC1,NDUFA1,NDUFA10,NDUFA12,NDUFA6,NDUFA8,NDUFA9,NDUFB3,NDUFB7,NDUFB8,NDUFS1,NDUFS4,NDUFS7,NDUFS8,NDUFV1,NDUFV2,SURF1,UQCRFS1	88	2	82	1	16	189	19	170	3	4.19048	0.0952381	3.90476	0.047619	0.761905	9	0.904762	8.09524	0.142857	4.90624	104
DDG2P_13_6_2022.uniq.genes.baf.genes.added.back	GOMF	TRANSMEMBRANE_RECEPTOR_PROTEIN_KINASE_ACTIVITY	83	2270	21292	23	1.24316e-05	ACVR1,ACVR2B,BMPR1B,CRIM1,CSF1R,DDR2,EPHB4,ERBB3,FGFR1,FGFR2,FGFR3,FLT4,IGF1R,KIT,LTBP1,NTRK1,NTRK2,PDGFRB,RET,ROR2,TEK,TGFBR1,TGFBR2	452	19	448	10	126	1055	155	900	29	19.6522	0.826087	19.4783	0.434783	5.47826	45.8696	6.73913	39.1304	1.26087	4.90547	105
DDG2P_13_6_2022.uniq.genes.baf.genes.added.back	GOMF	GLYCOLIPID_MANNOSYLTRANSFERASE_ACTIVITY	5	2270	21292	5	1.37194e-05	ALG11,ALG2,PIGB,PIGM,PIGV	32	0	38	0	3	73	3	70	0	6.4	0	7.6	0	0.6	14.6	0.6	14	0	4.86266	106
DDG2P_13_6_2022.uniq.genes.baf.genes.added.back	GOMF	TAT_PROTEIN_BINDING	10	2270	21292	7	1.39074e-05	ACTB,CTDP1,DLL1,NPM1,SMARCA4,SMARCB1,TRIM32	83	6	111	7	64	271	77	194	13	11.8571	0.857143	15.8571	1	9.14286	38.7143	11	27.7143	1.85714	4.85675	107
DDG2P_13_6_2022.uniq.genes.baf.genes.added.back	GOMF	PROMOTER_SPECIFIC_CHROMATIN_BINDING	62	2270	21292	19	1.46041e-05	CHD7,ERCC1,ERCC3,ERCC4,EZH2,FOXC1,FOXC2,GLI2,HNRNPU,KDM1A,MECP2,NIPBL,PCGF2,POLR2A,PRDM15,SMAD3,SOX10,SUZ12,ZNF750	334	10	400	15	169	928	194	734	25	17.5789	0.526316	21.0526	0.789474	8.89474	48.8421	10.2105	38.6316	1.31579	4.83552	108
DDG2P_13_6_2022.uniq.genes.baf.genes.added.back	GOMF	TRANSCRIPTION_COREPRESSOR_ACTIVITY	189	2270	21292	40	1.69739e-05	AASS,ATN1,BCOR,BRD7,C1QBP,CREBBP,CTBP1,DDX54,DNMT3A,DNMT3B,DPF2,EZH2,FOXP3,GMNN,GON4L,HIRA,HMGB1,HNRNPU,IRF2BPL,KCTD1,KDM5B,MECP2,NCOR1,NSD1,PEX14,PPP1R13L,RBBP8,RERE,RLIM,SIN3A,SIN3B,SMARCA4,SPEN,SUFU,TBL1XR1,TFAP2A,WNT4,YAP1,ZFPM2,ZMYND11	750	68	934	47	468	2267	583	1684	115	18.75	1.7	23.35	1.175	11.7	56.675	14.575	42.1	2.875	4.77022	109
DDG2P_13_6_2022.uniq.genes.baf.genes.added.back	GOMF	OXIDOREDUCTASE_ACTIVITY_ACTING_ON_THE_ALDEHYDE_OR_OXO_GROUP_OF_DONORS_NAD_OR_NADP_AS_ACCEPTOR	38	2270	21292	14	1.90347e-05	ALDH18A1,ALDH1A2,ALDH1A3,ALDH3A2,ALDH4A1,ALDH5A1,ALDH7A1,CYP27A1,DLAT,DLD,FAR1,OGDH,PDHA1,PDHX	131	6	158	6	19	320	31	289	12	9.35714	0.428571	11.2857	0.428571	1.35714	22.8571	2.21429	20.6429	0.857143	4.72045	110.5
DDG2P_13_6_2022.uniq.genes.baf.genes.added.back	GOMF	FRIZZLED_BINDING	38	2270	21292	14	1.90347e-05	CCDC88C,DLG4,DVL1,DVL3,LRP6,MYOC,NDP,ROR2,WNT1,WNT10B,WNT3,WNT4,WNT5A,WNT7A	214	11	243	7	46	521	64	457	18	15.2857	0.785714	17.3571	0.5	3.28571	37.2143	4.57143	32.6429	1.28571	4.72045	110.5
DDG2P_13_6_2022.uniq.genes.baf.genes.added.back	GOMF	MICROTUBULE_BINDING	271	2270	21292	52	1.93256e-05	ALMS1,APC2,ARL3,CCDC88A,CCDC88C,CDK5RAP2,CENPF,CEP290,CEP57,CRIPT,CRYAB,DCX,DNM1,DNM1L,DPYSL5,FAM161A,FBXW11,FGF13,FMR1,FTCD,GAS2L2,GAS8,GOLGA2,KATNB1,KIF11,KIF14,KIF1A,KIF22,KIF2A,KIF3B,KIF4A,KIF5A,KIF5C,KIF7,KRIT1,LRPPRC,MACF1,MAPRE2,MAST1,MID1,NDE1,PAFAH1B1,PEX14,RAB11A,SBDS,SPAST,STIM1,TOGARAM1,TRPV4,TUBGCP2,TUBGCP4,TUBGCP6	726	36	822	19	261	1864	316	1548	55	13.9615	0.692308	15.8077	0.365385	5.01923	35.8462	6.07692	29.7692	1.05769	4.71387	112
DDG2P_13_6_2022.uniq.genes.baf.genes.added.back	GOMF	VOLTAGE_GATED_SODIUM_CHANNEL_ACTIVITY	25	2270	21292	11	2.12011e-05	CACNA1G,CACNA1H,HCN1,NALCN,SCN11A,SCN1A,SCN1B,SCN2A,SCN3A,SCN4A,SCN8A	420	48	449	29	243	1189	320	869	77	38.1818	4.36364	40.8182	2.63636	22.0909	108.091	29.0909	79	7	4.67364	113
DDG2P_13_6_2022.uniq.genes.baf.genes.added.back	GOMF	LIGAND_GATED_CATION_CHANNEL_ACTIVITY	115	2270	21292	28	2.17931e-05	ABCC9,CHRNA1,CHRNA2,CHRNA3,CHRNA4,CHRNB1,CHRNB2,CHRNG,GRIA1,GRIA2,GRIA3,GRIA4,GRIK2,GRIN1,GRIN2A,GRIN2B,GRIN2D,HCN1,ITPR1,KCNJ10,KCNJ11,KCNJ6,KCNJ8,KCNN3,MCOLN1,RYR1,RYR2,RYR3	831	40	658	21	272	1822	333	1489	61	29.6786	1.42857	23.5	0.75	9.71429	65.0714	11.8929	53.1786	2.17857	4.66168	114
DDG2P_13_6_2022.uniq.genes.baf.genes.added.back	GOMF	GTPASE_ACTIVITY	336	2270	21292	61	2.29162e-05	ARF1,ARHGAP35,ARL3,ARL6,CDC42,DDX3X,DNM1,DNM1L,EEF1A2,EEF2,EFTUD2,EIF2S3,GCH1,GFM1,GNA11,GNA14,GNAI1,GNAI3,GNAO1,GNAQ,GNAS,GNB1,GNB2,GNB3,GNB5,GSPT2,GTPBP2,GTPBP3,HRAS,KRAS,MFN2,MMAA,MMUT,MRAS,NRAS,RAB11A,RAB11B,RAB14,RAB18,RAB23,RAB39B,RAC1,RAC3,RALA,RAP1B,RASA1,RGS7,RHOBTB2,RIT1,RRAS,RRAS2,SRP54,TUBA1A,TUBA8,TUBB,TUBB2A,TUBB2B,TUBB3,TUBB4A,TUBG1,TUFM	463	24	544	20	355	1406	399	1007	44	7.59016	0.393443	8.91803	0.327869	5.81967	23.0492	6.54098	16.5082	0.721311	4.63986	115
DDG2P_13_6_2022.uniq.genes.baf.genes.added.back	GOMF	POSTSYNAPTIC_NEUROTRANSMITTER_RECEPTOR_ACTIVITY	64	2270	21292	19	2.41325e-05	CHRM1,CHRNA1,CHRNA2,CHRNA3,CHRNA4,CHRNB1,CHRNB2,CHRNG,GABRA1,GABRB2,GABRG2,GLRA1,GLRB,GRIA1,GRIA3,GRID2,GRIK2,GRIN2D,GRM1	264	13	341	15	74	707	102	605	28	13.8947	0.684211	17.9474	0.789474	3.89474	37.2105	5.36842	31.8421	1.47368	4.6174	116
DDG2P_13_6_2022.uniq.genes.baf.genes.added.back	GOMF	POTASSIUM_CHANNEL_ACTIVITY	122	2270	21292	29	2.54594e-05	ABCC9,GRIK2,HCN1,KCNA1,KCNA2,KCNA4,KCNB1,KCNC1,KCNC3,KCND3,KCNE1,KCNH1,KCNH5,KCNJ10,KCNJ11,KCNJ6,KCNJ8,KCNK3,KCNK4,KCNK9,KCNMA1,KCNN3,KCNQ1,KCNQ2,KCNQ3,KCNQ5,KCNT1,KCNT2,SNAP25	548	24	561	13	268	1414	305	1109	37	18.8966	0.827586	19.3448	0.448276	9.24138	48.7586	10.5172	38.2414	1.27586	4.59415	117
DDG2P_13_6_2022.uniq.genes.baf.genes.added.back	GOMF	SECONDARY_ACTIVE_TRANSMEMBRANE_TRANSPORTER_ACTIVITY	241	2270	21292	47	3.1058e-05	ANKH,ATP1A3,CLCN3,CLCN4,CLCN6,CLCN7,CTNS,MFSD2A,SLC10A7,SLC12A5,SLC12A6,SLC13A5,SLC16A2,SLC17A5,SLC1A2,SLC22A5,SLC24A1,SLC24A4,SLC25A1,SLC25A22,SLC25A4,SLC26A2,SLC2A10,SLC33A1,SLC35A1,SLC35C1,SLC35D1,SLC37A4,SLC38A3,SLC39A8,SLC45A1,SLC46A1,SLC4A1,SLC4A11,SLC4A4,SLC5A5,SLC5A6,SLC5A7,SLC6A1,SLC6A17,SLC6A3,SLC6A5,SLC6A8,SLC6A9,SLC9A6,SLC9A7,SLC9A9	633	31	696	24	165	1549	220	1329	55	13.4681	0.659574	14.8085	0.510638	3.51064	32.9574	4.68085	28.2766	1.17021	4.50783	118
DDG2P_13_6_2022.uniq.genes.baf.genes.added.back	GOMF	BUBBLE_DNA_BINDING	8	2270	21292	6	3.37681e-05	ABL1,BLM,ERCC5,HMGB1,RECQL4,XPC	39	4	59	5	31	138	40	98	9	6.5	0.666667	9.83333	0.833333	5.16667	23	6.66667	16.3333	1.5	4.47149	120
DDG2P_13_6_2022.uniq.genes.baf.genes.added.back	GOMF	OXIDOREDUCTASE_ACTIVITY_ACTING_ON_THE_ALDEHYDE_OR_OXO_GROUP_OF_DONORS_DISULFIDE_AS_ACCEPTOR	8	2270	21292	6	3.37681e-05	BCKDHA,BCKDHB,DHTKD1,OGDH,OGDHL,PDHA1	91	2	99	0	12	204	14	190	2	15.1667	0.333333	16.5	0	2	34	2.33333	31.6667	0.333333	4.47149	120
DDG2P_13_6_2022.uniq.genes.baf.genes.added.back	GOMF	PATCHED_BINDING	8	2270	21292	6	3.37681e-05	BBS1,CAV1,IHH,PTCH1,SHH,SMO	131	1	112	6	34	284	41	243	7	21.8333	0.166667	18.6667	1	5.66667	47.3333	6.83333	40.5	1.16667	4.47149	120
DDG2P_13_6_2022.uniq.genes.baf.genes.added.back	GOMF	VOLTAGE_GATED_CHLORIDE_CHANNEL_ACTIVITY	11	2270	21292	7	3.47048e-05	ANO1,CLCN3,CLCN4,CLCN6,CLCN7,CLCNKA,CLCNKB	136	8	149	2	11	306	21	285	10	19.4286	1.14286	21.2857	0.285714	1.57143	43.7143	3	40.7143	1.42857	4.45961	122
DDG2P_13_6_2022.uniq.genes.baf.genes.added.back	GOMF	PHOSPHOTRANSFERASE_ACTIVITY_FOR_OTHER_SUBSTITUTED_PHOSPHATE_GROUPS	22	2270	21292	10	3.58679e-05	DPAGT1,FKRP,FKTN,GNPTAB,GNPTG,PIGG,PIGN,PIGO,PTDSS1,SELENOI	91	7	143	7	15	263	29	234	14	9.1	0.7	14.3	0.7	1.5	26.3	2.9	23.4	1.4	4.44529	123.5
DDG2P_13_6_2022.uniq.genes.baf.genes.added.back	GOMF	DNA_POLYMERASE_BINDING	22	2270	21292	10	3.58679e-05	CDT1,FANCD2,FANCI,HMGB1,LONP1,RAD51,RMRP,RTEL1,SMARCA4,TERC	145	10	177	6	72	410	88	322	16	14.5	1	17.7	0.6	7.2	41	8.8	32.2	1.6	4.44529	123.5
DDG2P_13_6_2022.uniq.genes.baf.genes.added.back	GOMF	DIOXYGENASE_ACTIVITY	94	2270	21292	24	3.60236e-05	ALKBH8,ASPH,ETHE1,FTO,HPD,HPDL,HR,JARID2,KDM3B,KDM4B,KDM5A,KDM5B,KDM5C,KDM6A,KDM6B,P3H1,P4HB,P4HTM,PHF8,PLOD1,PLOD2,PLOD3,RPE65,TET3	294	32	313	25	102	766	159	607	57	12.25	1.33333	13.0417	1.04167	4.25	31.9167	6.625	25.2917	2.375	4.44341	125
DDG2P_13_6_2022.uniq.genes.baf.genes.added.back	GOMF	SODIUM_ION_TRANSMEMBRANE_TRANSPORTER_ACTIVITY	150	2270	21292	33	3.98791e-05	ATP1A1,ATP1A2,ATP1A3,CACNA1G,CACNA1H,GRIK2,HCN1,MFSD2A,NALCN,SCN11A,SCN1A,SCN1B,SCN2A,SCN3A,SCN4A,SCN8A,SLC13A5,SLC1A2,SLC24A1,SLC24A4,SLC4A11,SLC4A4,SLC5A5,SLC5A6,SLC5A7,SLC6A1,SLC6A3,SLC6A5,SLC6A8,SLC6A9,SLC9A6,SLC9A7,SLC9A9	767	74	804	46	370	2061	490	1571	120	23.2424	2.24242	24.3636	1.39394	11.2121	62.4545	14.8485	47.6061	3.63636	4.39926	126
DDG2P_13_6_2022.uniq.genes.baf.genes.added.back	GOMF	GUANYL_NUCLEOTIDE_BINDING	402	2270	21292	69	4.55729e-05	ARF1,ARHGAP35,ARL3,ARL6,CDC42,DDX58,DNM1,DNM1L,EEF1A2,EEF2,EFTUD2,EIF2S3,GCH1,GFM1,GLUD1,GMPPB,GNA11,GNA14,GNAI1,GNAI3,GNAO1,GNAQ,GNAS,GSPT2,GTPBP2,GTPBP3,GUCY2C,HRAS,KRAS,MAB21L1,MFN2,MMAA,MOCS1,MRAS,NPR2,NRAS,NUDT2,PDE10A,PDE6G,PDE6H,PRKG2,RAB11A,RAB11B,RAB14,RAB18,RAB23,RAB39B,RABL6,RAC1,RAC3,RALA,RAP1B,RHOBTB2,RIT1,RRAS,RRAS2,SAMHD1,SPAG1,SRP54,THG1L,TUBA1A,TUBA8,TUBB,TUBB2A,TUBB2B,TUBB3,TUBB…	559	26	620	17	347	1569	390	1179	43	8.10145	0.376812	8.98551	0.246377	5.02899	22.7391	5.65217	17.087	0.623188	4.34129	127
DDG2P_13_6_2022.uniq.genes.baf.genes.added.back	GOMF	PROTEIN_SERINE_THREONINE_KINASE_ACTIVITY	432	2270	21292	73	4.71336e-05	ACVR1,ACVR2B,AKT1,AKT2,AKT3,ATM,ATR,BMPR1B,BRAF,BRD4,BRSK2,BUB1B,CAMK2A,CAMK2B,CAMK2G,CASK,CCNK,CDC42BPB,CDK10,CDK13,CDK16,CDK19,CDK8,CDKL5,CHUK,CIT,CSNK1G1,CSNK2A1,CSNK2B,DMPK,DSTYK,DYRK1A,EIF2AK1,EIF2AK2,EIF2AK3,FAM20A,FAM20C,LTBP1,MAP2K1,MAP2K2,MAP3K1,MAP3K7,MAPK1,MAPK10,MAPKAPK5,MAST1,MTOR,MYLK,NEK1,NEK8,PAK1,PAK3,PIK3CA,PLK4,PPM1D,PRKACA,PRKACB,PRKD1,PRKG2,RAF1,RIPK4,RPS6KA3,SIK1,SPEG,TAF1,T…	1202	90	1486	74	663	3515	827	2688	164	16.4658	1.23288	20.3562	1.0137	9.08219	48.1507	11.3288	36.8219	2.24658	4.32667	128
DDG2P_13_6_2022.uniq.genes.baf.genes.added.back	GOMF	NUCLEOSOME_BINDING	67	2270	21292	19	4.88754e-05	ACTB,ACTL6A,ARID1A,ARID1B,CHD4,EED,GATAD2B,H1-4,H3-3A,H3-3B,HIRA,RNF168,SMARCA4,SMARCB1,SMARCC1,SMARCC2,SMARCD2,SMARCE1,SUPT16H	351	29	390	27	342	1139	398	741	56	18.4737	1.52632	20.5263	1.42105	18	59.9474	20.9474	39	2.94737	4.31091	129
DDG2P_13_6_2022.uniq.genes.baf.genes.added.back	GOMF	NUCLEAR_RECEPTOR_BINDING	139	2270	21292	31	5.12212e-05	ARID1A,ASXL1,BCAS3,CNOT1,CRX,CTNNB1,DDX54,DNAAF4,EP300,FOXL2,FOXP1,KDM1A,MED12,MED13,MED17,MED25,NCOR1,NR4A2,NSD1,PARP1,SMAD3,SMARCA4,SMARCD3,SMARCE1,STAT5B,TAF1,TCF7L2,TRIP12,TRIP4,VDR,ZBTB7A	539	43	603	36	438	1659	517	1142	79	17.3871	1.3871	19.4516	1.16129	14.129	53.5161	16.6774	36.8387	2.54839	4.29055	130
DDG2P_13_6_2022.uniq.genes.baf.genes.added.back	GOMF	HYDROLASE_ACTIVITY_ACTING_ON_ESTER_BONDS	765	2270	21292	116	5.66124e-05	AARS1,ABCD1,ABHD16A,ABHD5,ACP5,AGO1,ALPL,APTX,ARSA,ARSB,ARSL,ASPA,ATP1A1,ATP1A2,BPNT2,CA2,CAMK2G,CHRM1,CNOT1,CPSF3,CTDP1,DDHD1,DDHD2,DIS3L2,DNA2,EDNRA,ELAC2,ENPP1,ERCC1,ERCC4,ERCC5,ETHE1,EXOSC3,EXOSC9,EYA1,FANCM,FASN,FBP1,FIG4,GALNS,GNS,HIBCH,IARS1,IARS2,IDS,INPP4A,INPP5E,INPP5K,INPPL1,LARS2,LAS1L,LIPN,MRE11,MTM1,MYH3,MYH6,MYH8,NDST1,NT5C3A,OCRL,PARN,PDE10A,PDE4D,PDE6G,PDE6H,PGAP1,PGAP3,PLA2G6,PL…	1469	79	1475	59	508	3590	646	2944	138	12.6638	0.681034	12.7155	0.508621	4.37931	30.9483	5.56897	25.3793	1.18966	4.24709	131
DDG2P_13_6_2022.uniq.genes.baf.genes.added.back	GOMF	STRUCTURAL_CONSTITUENT_OF_EYE_LENS	23	2270	21292	10	5.74003e-05	BFSP2,CRYAA,CRYAB,CRYBA1,CRYBA4,CRYBB1,CRYBB2,CRYBB3,CRYGC,CRYGD	67	1	38	3	5	114	9	105	4	6.7	0.1	3.8	0.3	0.5	11.4	0.9	10.5	0.4	4.24109	132
DDG2P_13_6_2022.uniq.genes.baf.genes.added.back	GOMF	ANKYRIN_BINDING	19	2270	21292	9	5.96287e-05	CACNA1D,CDH1,KCNJ11,KCNQ2,NRCAM,PLEC,SLC4A1,SPTBN1,SPTBN4	267	8	267	9	121	672	138	534	17	29.6667	0.888889	29.6667	1	13.4444	74.6667	15.3333	59.3333	1.88889	4.22454	133
DDG2P_13_6_2022.uniq.genes.baf.genes.added.back	GOMF	STRUCTURAL_CONSTITUENT_OF_CYTOSKELETON	103	2270	21292	25	6.21433e-05	ACTA1,ACTB,ACTG1,ACTL6B,ANK2,ARPC4,BFSP2,CTNNA2,DMD,DSP,GFAP,PLEC,SPTAN1,SPTBN1,SPTBN2,SPTBN4,TUBA1A,TUBA8,TUBB,TUBB2A,TUBB2B,TUBB3,TUBB4A,TUBG1,TUBGCP4	483	27	496	19	156	1181	202	979	46	19.32	1.08	19.84	0.76	6.24	47.24	8.08	39.16	1.84	4.20661	134
DDG2P_13_6_2022.uniq.genes.baf.genes.added.back	GOMF	HYDROLASE_ACTIVITY_ACTING_ON_GLYCOSYL_BONDS	147	2270	21292	32	6.43128e-05	ACER3,ADPRS,AGL,CLN5,EDEM3,FUCA1,GAA,GALC,GBA,GBA2,GBE1,GLB1,GM2A,GNE,GUSB,HEXA,HEXB,HPSE2,HYAL1,HYAL2,IDUA,IL1RAPL1,MAN1B1,MAN2B1,MAN2C1,MANBA,MOGS,NAGA,NAGLU,NEU1,OTOGL,SMPD1	311	12	345	9	54	731	75	656	21	9.71875	0.375	10.7812	0.28125	1.6875	22.8438	2.34375	20.5	0.65625	4.1917	135
DDG2P_13_6_2022.uniq.genes.baf.genes.added.back	GOMF	SULFUR_COMPOUND_BINDING	269	2270	21292	50	6.51028e-05	ACAD9,ACADVL,ACBD5,ACBD6,ADGRG1,BMP4,CBS,CEP104,COL11A1,COL13A1,COL25A1,COMP,DBT,DHTKD1,EFEMP2,ENPP1,FBN1,FGF10,FGF9,FGFR1,FGFR2,FN1,GCDH,GLRA1,GNS,HADHA,HLCS,HPSE2,KMT5B,LRPAP1,LTBP2,MCCC1,METTL5,MMACHC,NDNF,OGDH,OGDHL,PAFAH1B1,PC,PCCA,PTCH1,PTPRF,RSPO2,RSPO4,RYR2,SMAD4,SMOC1,SMOC2,TAF1,TKT	883	45	677	25	239	1869	309	1560	70	17.66	0.9	13.54	0.5	4.78	37.38	6.18	31.2	1.4	4.1864	136
DDG2P_13_6_2022.uniq.genes.baf.genes.added.back	GOMF	CARBON_OXYGEN_LYASE_ACTIVITY	80	2270	21292	21	7.01429e-05	ACO2,ALAD,AUH,CA2,CA5A,CA8,CBS,CYP1B1,ECHS1,FASN,FH,HACD1,HADHA,HSD17B4,NAXD,PCBD1,PTS,TBXAS1,TGDS,UROC1,UROS	149	10	121	6	24	310	40	270	16	7.09524	0.47619	5.7619	0.285714	1.14286	14.7619	1.90476	12.8571	0.761905	4.15402	137
DDG2P_13_6_2022.uniq.genes.baf.genes.added.back	GOMF	PROTEIN_METHYLTRANSFERASE_ACTIVITY	92	2270	21292	23	7.39603e-05	ASH1L,DNMT3A,EED,EHMT1,EZH2,FBXO11,KMT2A,KMT2B,KMT2C,KMT2D,KMT2E,KMT5B,MECOM,NSD1,NSD2,PRDM6,PRMT7,PRMT9,SETD1A,SETD1B,SETD2,SETD5,SUZ12	761	69	834	53	578	2295	700	1595	122	33.087	3	36.2609	2.30435	25.1304	99.7826	30.4348	69.3478	5.30435	4.131	138
DDG2P_13_6_2022.uniq.genes.baf.genes.added.back	GOMF	PROTON_TRANSMEMBRANE_TRANSPORTER_ACTIVITY	129	2270	21292	29	7.57349e-05	ATP5F1A,ATP5F1D,ATP6V0A1,ATP6V0C,ATP6V1A,ATP6V1B1,ATP6V1B2,ATP6V1E1,CLCN3,CLCN4,COX15,COX6B1,COX7B,CTNS,CYC1,SLC17A5,SLC25A22,SLC25A4,SLC2A10,SLC33A1,SLC39A8,SLC45A1,SLC46A1,SLC4A11,SLC9A6,SLC9A7,SLC9A9,SURF1,UQCRFS1	311	10	350	9	81	761	100	661	19	10.7241	0.344828	12.069	0.310345	2.7931	26.2414	3.44828	22.7931	0.655172	4.1207	139
DDG2P_13_6_2022.uniq.genes.baf.genes.added.back	GOMF	DELAYED_RECTIFIER_POTASSIUM_CHANNEL_ACTIVITY	33	2270	21292	12	8.6865e-05	KCNA1,KCNA2,KCNA4,KCNB1,KCNC1,KCNC3,KCNE1,KCNH1,KCNQ1,KCNQ2,KCNQ3,KCNQ5	182	13	188	5	166	554	184	370	18	15.1667	1.08333	15.6667	0.416667	13.8333	46.1667	15.3333	30.8333	1.5	4.06116	140
DDG2P_13_6_2022.uniq.genes.baf.genes.added.back	GOMF	GTPASE_BINDING	296	2270	21292	53	0.000110579	AIMP1,ALS2,AP1G1,ATP7A,BICD2,BIN1,BRAF,CAV1,CDC42BPB,CDKL5,CHM,CYFIP2,DENND5A,DNM1L,DOCK7,DVL1,DVL3,EPRS1,EXPH5,FGD1,FLNA,GAS8,GDI1,GNB1,GNB2,GNB3,HACE1,IARS1,IPO8,KIF3B,LZTR1,MYO5A,MYO5B,NCKAP1,OCRL,PAK1,PAK3,PEX5,PLCE1,POU4F1,RAB3GAP1,RAB3GAP2,RAF1,RANBP2,RASA1,RIMS2,RIN2,SPTBN1,TBC1D20,TNPO2,TRIP11,TSC2,WASF1	746	53	808	35	267	1909	355	1554	88	14.0755	1	15.2453	0.660377	5.03774	36.0189	6.69811	29.3208	1.66038	3.95633	141
DDG2P_13_6_2022.uniq.genes.baf.genes.added.back	GOMF	CYTOSKELETAL_MOTOR_ACTIVITY	113	2270	21292	26	0.000116392	DNAH5,DNAH9,DYNC1H1,DYNC1I2,DYNC2H1,KIF11,KIF14,KIF1A,KIF22,KIF2A,KIF3B,KIF4A,KIF5A,KIF5C,KIF7,MYH10,MYH11,MYH3,MYH6,MYH8,MYH9,MYO18B,MYO5A,MYO5B,MYO7A,SMC3	836	38	870	35	279	2058	352	1706	73	32.1538	1.46154	33.4615	1.34615	10.7308	79.1538	13.5385	65.6154	2.80769	3.93408	142
DDG2P_13_6_2022.uniq.genes.baf.genes.added.back	GOMF	MODIFICATION_DEPENDENT_PROTEIN_BINDING	166	2270	21292	34	0.000138301	AGL,ANK2,ATRX,BPTF,BRD4,BRD7,BRD9,CHD1,CHD5,CHD8,DPF2,FMR1,IKBKG,JARID2,KDM5A,KMT2A,KMT2E,MSL3,NCAPD3,NCAPG2,OTUD7A,PHF8,PHIP,PLCG2,PRPF8,RNF168,SMARCA4,SPRTN,SUZ12,TAB2,TAF1,VCP,WDR81,ZMYND11	920	58	943	42	412	2375	512	1863	100	27.0588	1.70588	27.7353	1.23529	12.1176	69.8529	15.0588	54.7941	2.94118	3.85918	143
DDG2P_13_6_2022.uniq.genes.baf.genes.added.back	GOMF	ACETYLTRANSFERASE_ACTIVITY	90	2270	21292	22	0.000149909	ACAT1,BRCA2,CREBBP,DBT,DLAT,EP300,ESCO2,FASN,GNPAT,HADHA,HGSNAT,KAT5,KAT6A,KAT6B,MSL3,NAA10,NAA15,NAA20,NAGS,SMARCE1,SRCAP,TAF1	208	30	224	17	327	806	374	432	47	9.45455	1.36364	10.1818	0.772727	14.8636	36.6364	17	19.6364	2.13636	3.82417	144
DDG2P_13_6_2022.uniq.genes.baf.genes.added.back	GOMF	PROTEIN_DEMETHYLASE_ACTIVITY	30	2270	21292	11	0.000156812	HR,JARID2,KDM1A,KDM3B,KDM4B,KDM5A,KDM5B,KDM5C,KDM6A,KDM6B,PHF8	191	23	202	20	85	521	128	393	43	17.3636	2.09091	18.3636	1.81818	7.72727	47.3636	11.6364	35.7273	3.90909	3.80462	145
DDG2P_13_6_2022.uniq.genes.baf.genes.added.back	GOMF	SULFURIC_ESTER_HYDROLASE_ACTIVITY	17	2270	21292	8	0.000165099	ARSA,ARSB,ARSL,GALNS,GNS,IDS,SGSH,STS	34	2	50	3	11	100	16	84	5	4.25	0.25	6.25	0.375	1.375	12.5	2	10.5	0.625	3.78226	146.5
DDG2P_13_6_2022.uniq.genes.baf.genes.added.back	GOMF	PRENYLTRANSFERASE_ACTIVITY	17	2270	21292	8	0.000165099	CHM,COQ2,COX10,DHDDS,FDFT1,NUS1,PDSS1,PDSS2	41	3	42	1	13	100	17	83	4	5.125	0.375	5.25	0.125	1.625	12.5	2.125	10.375	0.5	3.78226	146.5
DDG2P_13_6_2022.uniq.genes.baf.genes.added.back	GOMF	NUCLEOSOMAL_DNA_BINDING	40	2270	21292	13	0.000166891	ACTB,ACTL6A,CHD4,GATAD2B,H1-4,H3-3A,H3-3B,SMARCA4,SMARCB1,SMARCC1,SMARCC2,SMARCD2,SMARCE1	187	16	210	12	166	591	194	397	28	14.3846	1.23077	16.1538	0.923077	12.7692	45.4615	14.9231	30.5385	2.15385	3.77757	149
DDG2P_13_6_2022.uniq.genes.baf.genes.added.back	GOMF	TRANSCRIPTION_COACTIVATOR_BINDING	40	2270	21292	13	0.000166891	AR,CIT,CREBBP,EP300,GATA2,GATA3,GATA6,MED25,RORA,SIX1,SMAD3,SMAD4,TERT	242	17	284	14	193	750	224	526	31	18.6154	1.30769	21.8462	1.07692	14.8462	57.6923	17.2308	40.4615	2.38462	3.77757	149
DDG2P_13_6_2022.uniq.genes.baf.genes.added.back	GOMF	DEMETHYLASE_ACTIVITY	40	2270	21292	13	0.000166891	FTO,HR,JARID2,KDM1A,KDM3B,KDM4B,KDM5A,KDM5B,KDM5C,KDM6A,KDM6B,MMACHC,PHF8	193	23	208	20	85	529	128	401	43	14.8462	1.76923	16	1.53846	6.53846	40.6923	9.84615	30.8462	3.30769	3.77757	149
DDG2P_13_6_2022.uniq.genes.baf.genes.added.back	GOMF	COLLAGEN_BINDING	68	2270	21292	18	0.00020132	ADGRG1,ADGRG6,ANTXR1,CCBE1,COL6A1,COL6A2,COMP,CTSK,DDR2,DSPP,FN1,ITGA3,MMP13,P3H1,PAK1,SMAD3,SMAD4,SPARC	250	12	212	6	91	571	109	462	18	13.8889	0.666667	11.7778	0.333333	5.05556	31.7222	6.05556	25.6667	1	3.69611	151
DDG2P_13_6_2022.uniq.genes.baf.genes.added.back	GOMF	DNA_BINDING_TRANSCRIPTION_REPRESSOR_ACTIVITY	325	2270	21292	56	0.000204624	ARX,ASCL1,BCL11A,CC2D1A,CTCF,CUX2,DEAF1,ERF,FEZF1,FOXP1,FOXP2,FOXP3,FOXP4,GATA3,GLIS3,GZF1,HESX1,HMX1,KLF8,MITF,MSX1,MSX2,MYT1L,NACC1,NKX3-2,NKX6-2,NR2F1,PAX6,POU4F1,PROP1,PRRX1,SALL1,SATB1,SKI,SMAD3,SOX6,TBX15,TBX18,TBX3,TFAP2A,TGIF1,THAP1,TRPS1,VSX2,YY1,ZBTB16,ZBTB18,ZBTB20,ZBTB7A,ZEB1,ZEB2,ZFHX3,ZFP57,ZNF148,ZNF599,ZNF750	640	51	709	35	403	1838	489	1349	86	11.4286	0.910714	12.6607	0.625	7.19643	32.8214	8.73214	24.0893	1.53571	3.68904	152
DDG2P_13_6_2022.uniq.genes.baf.genes.added.back	GOMF	CARBOXYLIC_ACID_BINDING	183	2270	21292	36	0.000208487	ACOX1,CAD,CEP104,CPS1,DBT,DHFR,FOLR1,FTCD,GLDC,GLRA1,GLRB,GLUL,GRIN1,GRIN2B,GRIN2D,HLCS,HNF4A,LRAT,MCCC1,NAGS,NR2F2,P3H1,P4HTM,PC,PCCA,PLOD1,PLOD2,PLOD3,PSAP,PYGL,RARS1,SHMT2,SLC46A1,UGT1A1,UROS,VDR	441	26	478	17	169	1131	212	919	43	12.25	0.722222	13.2778	0.472222	4.69444	31.4167	5.88889	25.5278	1.19444	3.68092	153
DDG2P_13_6_2022.uniq.genes.baf.genes.added.back	GOMF	PHOSPHATIDYLINOSITOL_TRISPHOSPHATE_PHOSPHATASE_ACTIVITY	10	2270	21292	6	0.000209406	FIG4,INPP5E,INPP5K,INPPL1,OCRL,PTEN	94	18	109	8	47	276	73	203	26	15.6667	3	18.1667	1.33333	7.83333	46	12.1667	33.8333	4.33333	3.67901	155
DDG2P_13_6_2022.uniq.genes.baf.genes.added.back	GOMF	COBALAMIN_BINDING	10	2270	21292	6	0.000209406	LMBRD1,MMAB,MMACHC,MMUT,MTR,TCN2	53	5	62	2	7	129	14	115	7	8.83333	0.833333	10.3333	0.333333	1.16667	21.5	2.33333	19.1667	1.16667	3.67901	155
DDG2P_13_6_2022.uniq.genes.baf.genes.added.back	GOMF	GLUTAMATE_BINDING	10	2270	21292	6	0.000209406	CEP104,CPS1,GLUL,GRIN1,GRIN2B,GRIN2D	86	13	89	10	123	321	146	175	23	14.3333	2.16667	14.8333	1.66667	20.5	53.5	24.3333	29.1667	3.83333	3.67901	155
DDG2P_13_6_2022.uniq.genes.baf.genes.added.back	GOMF	BETA_TUBULIN_BINDING	41	2270	21292	13	0.000220712	ADNP,BBS4,BCAS3,FGF13,GJA1,IFT74,LRPPRC,PEX14,SMC3,SPAST,TAOK1,TBCD,TRPV4	219	22	209	18	136	604	176	428	40	16.8462	1.69231	16.0769	1.38462	10.4615	46.4615	13.5385	32.9231	3.07692	3.65617	157
DDG2P_13_6_2022.uniq.genes.baf.genes.added.back	GOMF	NEUROTRANSMITTER_RECEPTOR_ACTIVITY	111	2270	21292	25	0.00022284	CHRM1,CHRNA1,CHRNA2,CHRNA3,CHRNA4,CHRNB1,CHRNB2,CHRNG,GABRA1,GABRB2,GABRB3,GABRG2,GLRA1,GLRB,GRIA1,GRIA2,GRIA3,GRIA4,GRID2,GRIK2,GRIN1,GRIN2A,GRIN2B,GRIN2D,GRM1	414	31	483	24	225	1177	280	897	55	16.56	1.24	19.32	0.96	9	47.08	11.2	35.88	2.2	3.65201	158
DDG2P_13_6_2022.uniq.genes.baf.genes.added.back	GOMF	RIBONUCLEOPROTEIN_COMPLEX_BINDING	150	2270	21292	31	0.000225425	C1QBP,CCDC47,DDX3X,EEF2,EIF4A3,EIF5A,EZH2,FMR1,GEMIN4,GEMIN5,HNRNPU,IFIH1,IGHMBP2,ITCH,MTOR,MTRFR,NAA10,NAA15,NPM1,PHF6,PQBP1,PRMT7,RNF135,SBDS,SEC61A1,SECISBP2,SNRPB,SRP54,TACO1,TMCO1,TTC5	251	16	287	14	134	702	164	538	30	8.09677	0.516129	9.25806	0.451613	4.32258	22.6452	5.29032	17.3548	0.967742	3.647	159
DDG2P_13_6_2022.uniq.genes.baf.genes.added.back	GOMF	INSULIN_RECEPTOR_BINDING	22	2270	21292	9	0.000238431	CCDC88A,ENPP1,IGF1,IGF1R,IGF2,LMBRD1,PHIP,PIK3R1,PTPN11	107	4	115	4	115	345	123	222	8	11.8889	0.444444	12.7778	0.444444	12.7778	38.3333	13.6667	24.6667	0.888889	3.62264	160
DDG2P_13_6_2022.uniq.genes.baf.genes.added.back	GOMF	LIGASE_ACTIVITY_FORMING_CARBON_CARBON_BONDS	7	2270	21292	5	0.000239345	MCCC1,MCCC2,PC,PCCA,PCCB	52	3	77	1	9	142	13	129	4	10.4	0.6	15.4	0.2	1.8	28.4	2.6	25.8	0.8	3.62098	161.5
DDG2P_13_6_2022.uniq.genes.baf.genes.added.back	GOMF	PHOSPHATIDYLINOSITOL_3_4_5_TRISPHOSPHATE_5_PHOSPHATASE_ACTIVITY	7	2270	21292	5	0.000239345	FIG4,INPP5E,INPP5K,INPPL1,OCRL	74	7	100	1	11	193	19	174	8	14.8	1.4	20	0.2	2.2	38.6	3.8	34.8	1.6	3.62098	161.5
DDG2P_13_6_2022.uniq.genes.baf.genes.added.back	GOMF	SYMPORTER_ACTIVITY	144	2270	21292	30	0.000243759	CTNS,MFSD2A,SLC10A7,SLC12A5,SLC12A6,SLC13A5,SLC16A2,SLC17A5,SLC1A2,SLC22A5,SLC24A1,SLC24A4,SLC25A22,SLC2A10,SLC33A1,SLC38A3,SLC39A8,SLC45A1,SLC46A1,SLC4A11,SLC4A4,SLC5A5,SLC5A6,SLC5A7,SLC6A1,SLC6A17,SLC6A3,SLC6A5,SLC6A8,SLC6A9	429	20	489	19	106	1063	145	918	39	14.3	0.666667	16.3	0.633333	3.53333	35.4333	4.83333	30.6	1.3	3.61304	163
DDG2P_13_6_2022.uniq.genes.baf.genes.added.back	GOMF	I_SMAD_BINDING	14	2270	21292	7	0.000269962	AXIN1,CTNNB1,SMAD2,SMAD3,SMAD4,SMAD6,TGFBR1	95	9	126	3	121	354	133	221	12	13.5714	1.28571	18	0.428571	17.2857	50.5714	19	31.5714	1.71429	3.5687	164
DDG2P_13_6_2022.uniq.genes.baf.genes.added.back	GOMF	TRANSMEMBRANE_RECEPTOR_PROTEIN_TYROSINE_KINASE_ACTIVITY	64	2270	21292	17	0.000286531	CRIM1,CSF1R,DDR2,EPHB4,ERBB3,FGFR1,FGFR2,FGFR3,FLT4,IGF1R,KIT,NTRK1,NTRK2,PDGFRB,RET,ROR2,TEK	376	15	374	10	110	885	135	750	25	22.1176	0.882353	22	0.588235	6.47059	52.0588	7.94118	44.1176	1.47059	3.54283	165
DDG2P_13_6_2022.uniq.genes.baf.genes.added.back	GOMF	VITAMIN_TRANSMEMBRANE_TRANSPORTER_ACTIVITY	32	2270	21292	11	0.000302843	ABCD4,SLC19A3,SLC25A19,SLC2A1,SLC2A10,SLC2A2,SLC46A1,SLC52A2,SLC52A3,SLC5A6,STRA6	103	1	103	4	38	249	43	206	5	9.36364	0.0909091	9.36364	0.363636	3.45455	22.6364	3.90909	18.7273	0.454545	3.51878	166
DDG2P_13_6_2022.uniq.genes.baf.genes.added.back	GOMF	PROTEIN_SERINE_KINASE_ACTIVITY	360	2270	21292	60	0.000310734	AKT1,AKT2,AKT3,ATM,ATR,BRAF,BRSK2,BUB1B,CAMK2A,CAMK2B,CAMK2G,CASK,CDC42BPB,CDK10,CDK13,CDK16,CDK19,CDK8,CDKL5,CIT,CSNK1G1,CSNK2A1,DMPK,DSTYK,DYRK1A,EIF2AK1,EIF2AK2,EIF2AK3,FAM20C,MAP2K1,MAP2K2,MAP3K1,MAP3K7,MAPK1,MAPK10,MAPKAPK5,MAST1,MTOR,NEK1,NEK8,PAK1,PAK3,PIK3CA,PLK4,PRKACA,PRKACB,PRKD1,PRKG2,RAF1,RIPK4,RPS6KA3,SIK1,SPEG,TAF1,TAOK1,TLK2,TP53RK,TRIO,TTN,VRK1	1025	82	1297	70	597	3071	749	2322	152	17.0833	1.36667	21.6167	1.16667	9.95	51.1833	12.4833	38.7	2.53333	3.50761	167
DDG2P_13_6_2022.uniq.genes.baf.genes.added.back	GOMF	HISTONE_ACETYLTRANSFERASE_BINDING	23	2270	21292	9	0.000354808	BCAS3,FOXP3,GLI3,KANSL1,MTF1,MYOCD,PAX6,TRIP4,ZBTB7A	93	6	93	2	53	247	61	186	8	10.3333	0.666667	10.3333	0.222222	5.88889	27.4444	6.77778	20.6667	0.888889	3.45001	168
DDG2P_13_6_2022.uniq.genes.baf.genes.added.back	GOMF	TELOMERIC_DNA_BINDING	38	2270	21292	12	0.000399407	BLM,CTC1,HNRNPD,KDM1A,POT1,PURA,RAD50,STN1,TELO2,TERT,TINF2,UPF1	137	10	190	12	114	463	136	327	22	11.4167	0.833333	15.8333	1	9.5	38.5833	11.3333	27.25	1.83333	3.39858	169
DDG2P_13_6_2022.uniq.genes.baf.genes.added.back	GOMF	CALCIUM_ION_TRANSMEMBRANE_TRANSPORTER_ACTIVITY	135	2270	21292	28	0.000416414	CACNA1A,CACNA1B,CACNA1C,CACNA1D,CACNA1E,CACNA1G,CACNA1H,CACNB4,GRIN1,GRIN2A,GRIN2B,GRIN2D,ITPR1,MCOLN1,PKD1L1,RYR1,RYR2,RYR3,SEC61A1,SLC24A1,SLC24A4,TMCO1,TMEM165,TRPM1,TRPM3,TRPV3,TRPV4,TRPV6	1121	55	954	39	400	2569	494	2075	94	40.0357	1.96429	34.0714	1.39286	14.2857	91.75	17.6429	74.1071	3.35714	3.38047	170
DDG2P_13_6_2022.uniq.genes.baf.genes.added.back	GOMF	CO_SMAD_BINDING	11	2270	21292	6	0.000419047	GATA4,PAX6,SMAD2,SMAD3,SMAD6,USP9X	45	3	105	2	19	174	24	150	5	7.5	0.5	17.5	0.333333	3.16667	29	4	25	0.833333	3.37774	171
DDG2P_13_6_2022.uniq.genes.baf.genes.added.back	GOMF	HEXOSAMINIDASE_ACTIVITY	15	2270	21292	7	0.000459641	GM2A,HEXA,HEXB,HYAL1,HYAL2,NAGA,NAGLU	73	0	72	3	10	158	13	145	3	10.4286	0	10.2857	0.428571	1.42857	22.5714	1.85714	20.7143	0.428571	3.33758	172
DDG2P_13_6_2022.uniq.genes.baf.genes.added.back	GOMF	PROTEIN_MACROMOLECULE_ADAPTOR_ACTIVITY	306	2270	21292	52	0.000474279	ANK2,AP1G1,AP1S2,AP2M1,AP2S1,AP4E1,ARPC4,AXIN1,BBS4,BICD2,CAV1,CNKSR1,COL11A1,COL11A2,CRADD,CRKL,CUL4B,DDB1,DLG5,ERCC2,FBXW7,GAS2L2,GNB1,GNB2,GNB3,GNB5,HCFC1,LMBRD1,MAGI2,MAP2K1,MAP2K2,MAPK8IP3,MYH9,NAPB,NUP62,OBSL1,PEX3,PIK3R1,PTPN11,RAD50,RAPSN,SHANK1,SHANK2,SHANK3,SLC4A1,SNAP25,SNAP29,SPTBN4,STX1B,SYNE1,TCOF1,VAMP2	850	57	1042	43	382	2374	482	1892	100	16.3462	1.09615	20.0385	0.826923	7.34615	45.6538	9.26923	36.3846	1.92308	3.32397	173
DDG2P_13_6_2022.uniq.genes.baf.genes.added.back	GOMF	TRANSFERASE_ACTIVITY_TRANSFERRING_ALKYL_OR_ARYL_OTHER_THAN_METHYL_GROUPS	61	2270	21292	16	0.000499233	AGPS,CHM,CLIC2,COQ2,COX10,DHDDS,DHPS,FDFT1,MAT1A,MMAB,NANS,NUS1,PDSS1,PDSS2,SMS,TRIT1	104	4	115	6	16	245	26	219	10	6.5	0.25	7.1875	0.375	1	15.3125	1.625	13.6875	0.625	3.3017	174.5
DDG2P_13_6_2022.uniq.genes.baf.genes.added.back	GOMF	LYSINE_N_METHYLTRANSFERASE_ACTIVITY	61	2270	21292	16	0.000499233	ASH1L,EHMT1,EZH2,KMT2A,KMT2B,KMT2C,KMT2D,KMT2E,KMT5B,MECOM,NSD1,NSD2,SETD1A,SETD1B,SETD2,SETD5	687	58	771	45	512	2073	615	1458	103	42.9375	3.625	48.1875	2.8125	32	129.562	38.4375	91.125	6.4375	3.3017	174.5
DDG2P_13_6_2022.uniq.genes.baf.genes.added.back	GOMF	TRANSFORMING_GROWTH_FACTOR_BETA_RECEPTOR_BINDING	24	2270	21292	9	0.000514283	LEFTY2,SMAD2,SMAD3,SMAD6,TGFB1,TGFB2,TGFB3,TGFBR1,TGFBR2	102	3	153	3	23	284	29	255	6	11.3333	0.333333	17	0.333333	2.55556	31.5556	3.22222	28.3333	0.666667	3.2888	176
DDG2P_13_6_2022.uniq.genes.baf.genes.added.back	GOMF	S_ADENOSYLMETHIONINE_DEPENDENT_METHYLTRANSFERASE_ACTIVITY	157	2270	21292	31	0.000518815	ASH1L,COQ5,DNMT3A,DNMT3B,EHMT1,EMG1,EZH2,FBXO11,FTSJ1,GAMT,KMT2A,KMT2B,KMT2C,KMT2D,KMT2E,KMT5B,MECOM,METTL5,NSD1,NSD2,NSUN2,PRMT7,PRMT9,SETD1A,SETD1B,SETD2,SETD5,TRMT1,TRMT10A,TRMT10C,WDR4	799	71	867	51	584	2372	706	1666	122	25.7742	2.29032	27.9677	1.64516	18.8387	76.5161	22.7742	53.7419	3.93548	3.28499	177
DDG2P_13_6_2022.uniq.genes.baf.genes.added.back	GOMF	SIGNALING_RECEPTOR_COMPLEX_ADAPTOR_ACTIVITY	50	2270	21292	14	0.000540058	AXIN1,DLG5,GNB1,GNB2,GNB3,GNB5,MAGI2,MAPK8IP3,NUP62,PIK3R1,PTPN11,SHANK1,SHANK2,SHANK3	339	23	403	21	193	979	237	742	44	24.2143	1.64286	28.7857	1.5	13.7857	69.9286	16.9286	53	3.14286	3.26756	178
DDG2P_13_6_2022.uniq.genes.baf.genes.added.back	GOMF	ADP_BINDING	34	2270	21292	11	0.000549309	ABCD1,ACTA1,ATP5F1A,ATP5F1D,COQ8A,GLUD1,LONP1,MYH10,MYH9,PGK1,VCP	269	9	309	6	56	649	71	578	15	24.4545	0.818182	28.0909	0.545455	5.09091	59	6.45455	52.5455	1.36364	3.26018	179
DDG2P_13_6_2022.uniq.genes.baf.genes.added.back	GOMF	EXCITATORY_EXTRACELLULAR_LIGAND_GATED_ION_CHANNEL_ACTIVITY	29	2270	21292	10	0.00055171	CHRNA1,CHRNA2,CHRNA3,CHRNA4,CHRNB1,CHRNB2,CHRNG,GLRA1,GLRB,GRIK2	148	5	220	7	19	399	31	368	12	14.8	0.5	22	0.7	1.9	39.9	3.1	36.8	1.2	3.25829	180
DDG2P_13_6_2022.uniq.genes.baf.genes.added.back	GOMF	BIOTIN_BINDING	5	2270	21292	4	0.000589561	HLCS,MCCC1,PC,PCCA	41	1	75	0	6	123	7	116	1	10.25	0.25	18.75	0	1.5	30.75	1.75	29	0.25	3.22947	182.5
DDG2P_13_6_2022.uniq.genes.baf.genes.added.back	GOMF	NEUROLIGIN_FAMILY_PROTEIN_BINDING	5	2270	21292	4	0.000589561	DLG4,NRXN1,NRXN2,NRXN3	208	11	229	7	34	489	52	437	18	52	2.75	57.25	1.75	8.5	122.25	13	109.25	4.5	3.22947	182.5
DDG2P_13_6_2022.uniq.genes.baf.genes.added.back	GOMF	PHOSPHATIDYLINOSITOL_N_ACETYLGLUCOSAMINYLTRANSFERASE_ACTIVITY	5	2270	21292	4	0.000589561	PIGA,PIGH,PIGQ,PIGY	2	0	5	1	0	8	1	7	1	0.5	0	1.25	0.25	0	2	0.25	1.75	0.25	3.22947	182.5
DDG2P_13_6_2022.uniq.genes.baf.genes.added.back	GOMF	GLUTAMATE_GATED_CALCIUM_ION_CHANNEL_ACTIVITY	5	2270	21292	4	0.000589561	GRIN1,GRIN2A,GRIN2B,GRIN2D	98	11	98	8	127	342	146	196	19	24.5	2.75	24.5	2	31.75	85.5	36.5	49	4.75	3.22947	182.5
DDG2P_13_6_2022.uniq.genes.baf.genes.added.back	GOMF	ISOMERASE_ACTIVITY	165	2270	21292	32	0.000589958	AIPL1,CRELD1,CWC27,DEGS1,DKC1,DSE,EBP,FKBP14,GALE,GNE,HSD17B4,HSPD1,MCEE,MMUT,MPI,NAXE,P4HB,PDIA6,PGM1,PGM2L1,PGM3,PIGK,PMM2,PPIL1,PUS1,PUS3,PUS7,RANBP2,RPE65,SPAST,TBXAS1,TOP3A	230	16	218	11	41	516	68	448	27	7.1875	0.5	6.8125	0.34375	1.28125	16.125	2.125	14	0.84375	3.22918	185
DDG2P_13_6_2022.uniq.genes.baf.genes.added.back	GOMF	OXIDOREDUCTASE_ACTIVITY_ACTING_ON_PAIRED_DONORS_WITH_INCORPORATION_OR_REDUCTION_OF_MOLECULAR_OXYGEN	179	2270	21292	34	0.00060007	AKR1D1,ALKBH8,ASPH,CYP1B1,CYP24A1,CYP27A1,CYP2U1,DEGS1,FTO,HR,JARID2,KDM1A,KDM3B,KDM4B,KDM5A,KDM5B,KDM5C,KDM6A,KDM6B,P3H1,P4HB,P4HTM,PAH,PCBD1,PHF8,PLOD1,PLOD2,PLOD3,SC5D,TBXAS1,TET3,TH,TYR,TYRP1	364	32	375	27	121	919	180	739	59	10.7059	0.941176	11.0294	0.794118	3.55882	27.0294	5.29412	21.7353	1.73529	3.2218	186
DDG2P_13_6_2022.uniq.genes.baf.genes.added.back	GOMF	UDP_GLYCOSYLTRANSFERASE_ACTIVITY	145	2270	21292	29	0.000622031	ALG13,B3GALNT2,B3GALT6,B3GAT3,B4GALT1,B4GALT7,CHSY1,EOGT,EXT1,EXT2,EXTL3,HEXA,HEXB,HYAL1,LARGE1,LFNG,MGAT2,OGT,PIGA,PIGH,PIGQ,PIGY,PLOD3,POMGNT1,POMGNT2,RXYLT1,UGT1A1,XYLT1,XYLT2	264	8	351	10	50	683	68	615	18	9.10345	0.275862	12.1034	0.344828	1.72414	23.5517	2.34483	21.2069	0.62069	3.20619	187
DDG2P_13_6_2022.uniq.genes.baf.genes.added.back	GOMF	INORGANIC_ANION_TRANSMEMBRANE_TRANSPORTER_ACTIVITY	152	2270	21292	30	0.000637364	ABCC6,ABCC9,ANKH,ANO1,ANO5,BSND,CLCN3,CLCN4,CLCN6,CLCN7,CLCNKA,CLCNKB,CLIC2,GABRA1,GABRB2,GABRB3,GABRG2,GLRA1,GLRB,SLC12A5,SLC12A6,SLC26A2,SLC37A4,SLC39A8,SLC4A1,SLC4A11,SLC4A4,SLC5A5,SLC6A1,SLC6A3	489	35	523	18	165	1230	218	1012	53	16.3	1.16667	17.4333	0.6	5.5	41	7.26667	33.7333	1.76667	3.19561	188
DDG2P_13_6_2022.uniq.genes.baf.genes.added.back	GOMF	G_PROTEIN_ACTIVITY	40	2270	21292	12	0.000673449	CDC42,HRAS,KRAS,MRAS,NRAS,RAB11A,RAB11B,RAC1,RAC3,RALA,RAP1B,RIT1	48	3	47	1	52	151	56	95	4	4	0.25	3.91667	0.0833333	4.33333	12.5833	4.66667	7.91667	0.333333	3.1717	189
DDG2P_13_6_2022.uniq.genes.baf.genes.added.back	GOMF	AMIDE_BINDING	409	2270	21292	65	0.000675888	ACAD9,ACADVL,ACBD5,ACBD6,ACVR1,ADNP,AP2M1,ATP1A3,CACNA1A,CACNA1B,CERT1,CLN8,COL25A1,CRYAB,CWC27,DHCR24,DHFR,EDNRB,FASN,FOLR1,FTCD,FZD5,FZD6,GCDH,GHR,GRIA1,GRIA2,GRIA3,GRIA4,GRIN1,GRIN2A,GRIN2B,GUCY2C,HADHA,HLCS,HSPG2,IGF1R,KDELR2,KPNA7,LRPAP1,MCCC1,MMACHC,NPR2,NPR3,NUP214,PC,PCCA,PEX19,PEX5,PEX7,PIK3R1,PPIL1,PPP3CA,PSAP,PTH1R,RANBP2,RYR2,SEC61A1,SLC46A1,SRP54,TAF1,TGFB2,TNPO2,TPP1,UROS	981	63	932	47	452	2475	562	1913	110	15.0923	0.969231	14.3385	0.723077	6.95385	38.0769	8.64615	29.4308	1.69231	3.17013	190
DDG2P_13_6_2022.uniq.genes.baf.genes.added.back	GOMF	OXIDOREDUCTASE_ACTIVITY_ACTING_ON_NAD_P_H_QUINONE_OR_SIMILAR_COMPOUND_AS_ACCEPTOR	57	2270	21292	15	0.000713055	NDUFA1,NDUFA10,NDUFA12,NDUFA6,NDUFA8,NDUFA9,NDUFB3,NDUFB7,NDUFB8,NDUFS1,NDUFS4,NDUFS7,NDUFS8,NDUFV1,NDUFV2	67	2	55	0	11	135	13	122	2	4.46667	0.133333	3.66667	0	0.733333	9	0.866667	8.13333	0.133333	3.14688	191
DDG2P_13_6_2022.uniq.genes.baf.genes.added.back	GOMF	PROTEIN_SELF_ASSOCIATION	63	2270	21292	16	0.000734433	AGXT,AXIN1,CCDC88C,DYRK1A,FOXP1,GPSM2,MDH2,PLEC,PTH1R,RYR2,SHANK3,SLC2A1,SYP,TRIM32,TTN,VAMP2	362	51	228	33	348	1022	432	590	84	22.625	3.1875	14.25	2.0625	21.75	63.875	27	36.875	5.25	3.13405	192
DDG2P_13_6_2022.uniq.genes.baf.genes.added.back	GOMF	ACETYLCHOLINE_GATED_CATION_SELECTIVE_CHANNEL_ACTIVITY	16	2270	21292	7	0.00074215	CHRNA1,CHRNA2,CHRNA3,CHRNA4,CHRNB1,CHRNB2,CHRNG	117	3	182	3	12	317	18	299	6	16.7143	0.428571	26	0.428571	1.71429	45.2857	2.57143	42.7143	0.857143	3.12951	193.5
DDG2P_13_6_2022.uniq.genes.baf.genes.added.back	GOMF	DNA_REPLICATION_ORIGIN_BINDING	16	2270	21292	7	0.00074215	CDC45,CDC6,DDX11,HSPD1,ORC1,ORC4,POLA1	27	1	31	1	6	66	8	58	2	3.85714	0.142857	4.42857	0.142857	0.857143	9.42857	1.14286	8.28571	0.285714	3.12951	193.5
DDG2P_13_6_2022.uniq.genes.baf.genes.added.back	GOMF	POTASSIUM_ION_BINDING	12	2270	21292	6	0.000762501	ACAT1,ATP1A1,ATP1A2,HDAC4,KCNA4,KCNJ11	138	4	141	4	34	321	42	279	8	23	0.666667	23.5	0.666667	5.66667	53.5	7	46.5	1.33333	3.11776	196.5
DDG2P_13_6_2022.uniq.genes.baf.genes.added.back	GOMF	RNA_POLYMERASE_II_CTD_HEPTAPEPTIDE_REPEAT_KINASE_ACTIVITY	12	2270	21292	6	0.000762501	BRD4,CCNK,CDK13,CDK19,CDK8,MAPK1	68	7	105	4	63	247	74	173	11	11.3333	1.16667	17.5	0.666667	10.5	41.1667	12.3333	28.8333	1.83333	3.11776	196.5
DDG2P_13_6_2022.uniq.genes.baf.genes.added.back	GOMF	GLYCINE_BINDING	12	2270	21292	6	0.000762501	CEP104,GLDC,GLRA1,GLRB,GRIN1,GRIN2B	91	13	92	10	119	325	142	183	23	15.1667	2.16667	15.3333	1.66667	19.8333	54.1667	23.6667	30.5	3.83333	3.11776	196.5
DDG2P_13_6_2022.uniq.genes.baf.genes.added.back	GOMF	ACYL_COA_DEHYDROGENASE_ACTIVITY	12	2270	21292	6	0.000762501	ACAD9,ACADM,ACADS,ACADVL,GCDH,IVD	56	1	56	0	5	118	6	112	1	9.33333	0.166667	9.33333	0	0.833333	19.6667	1	18.6667	0.166667	3.11776	196.5
DDG2P_13_6_2022.uniq.genes.baf.genes.added.back	GOMF	SODIUM_CHANNEL_ACTIVITY	46	2270	21292	13	0.00076702	CACNA1G,CACNA1H,GRIK2,HCN1,NALCN,SCN11A,SCN1A,SCN1B,SCN2A,SCN3A,SCN4A,SCN8A,SLC4A11	464	50	506	34	250	1304	334	970	84	35.6923	3.84615	38.9231	2.61538	19.2308	100.308	25.6923	74.6154	6.46154	3.11519	199
DDG2P_13_6_2022.uniq.genes.baf.genes.added.back	GOMF	ATPASE_COUPLED_TRANSMEMBRANE_TRANSPORTER_ACTIVITY	107	2270	21292	23	0.000782819	ABCB11,ABCB6,ABCB7,ABCC6,ABCC9,ABCD1,ABCD4,ATP13A2,ATP1A1,ATP1A2,ATP1A3,ATP6V0C,ATP6V1A,ATP6V1B2,ATP6V1E1,ATP7A,CLCN6,CLCN7,KCNJ11,KCNJ8,SLC12A5,SLC26A2,SLC4A1	385	12	432	14	117	960	143	817	26	16.7391	0.521739	18.7826	0.608696	5.08696	41.7391	6.21739	35.5217	1.13043	3.10634	200
DDG2P_13_6_2022.uniq.genes.baf.genes.added.back	GOMF	TRANSMEMBRANE_TRANSPORTER_BINDING	127	2270	21292	26	0.000806416	ABCC9,ANK2,AP2M1,CAV1,CRBN,CTNNB1,FGF12,FGF13,FHL1,FLNA,FMR1,KCNB1,KCNC1,KCND3,KCNE1,KCNH5,KCNJ11,KCNQ1,NEDD4L,PACS1,PACS2,PDE4D,RIMS2,RYR2,SCN1B,TRAPPC2	583	31	395	10	256	1275	297	978	41	22.4231	1.19231	15.1923	0.384615	9.84615	49.0385	11.4231	37.6154	1.57692	3.09344	201
DDG2P_13_6_2022.uniq.genes.baf.genes.added.back	GOMF	LIGAND_GATED_CALCIUM_CHANNEL_ACTIVITY	26	2270	21292	9	0.00100903	GRIN1,GRIN2A,GRIN2B,GRIN2D,ITPR1,MCOLN1,RYR1,RYR2,RYR3	488	30	252	13	219	1002	262	740	43	54.2222	3.33333	28	1.44444	24.3333	111.333	29.1111	82.2222	4.77778	2.9961	202
DDG2P_13_6_2022.uniq.genes.baf.genes.added.back	GOMF	MANGANESE_ION_BINDING	65	2270	21292	16	0.00105803	ABL1,ARG1,ATP13A2,B4GALT1,B4GALT7,FAM20C,GLUL,HMGCL,LARGE1,MGAT2,MRE11,PEPD,POMGNT1,PRKACA,XPNPEP3,XYLT2	181	5	257	8	41	492	54	438	13	11.3125	0.3125	16.0625	0.5	2.5625	30.75	3.375	27.375	0.8125	2.9755	203
DDG2P_13_6_2022.uniq.genes.baf.genes.added.back	GOMF	UBIQUITIN_LIKE_PROTEIN_LIGASE_BINDING	317	2270	21292	52	0.00108709	ACTG1,ATP6V0C,AXIN1,BRCA1,CBS,CUL3,CUL4B,CUL7,DBT,DDX58,DLG3,DNM1L,EGR2,ERBB3,ERLIN2,FANCL,FBXW7,FZD5,FZD6,GLMN,GRIK2,HERC2,HSPD1,IKBKG,ITCH,LRPPRC,MFN2,MID1,PAX6,PCBP2,POLR2A,PRKACA,PRKACB,PRKAR1A,RALA,RPL11,SKI,SMAD2,SMAD3,SMAD6,SPOP,STAT2,SUMO1,TRIM37,TRIP4,TUBB,UBE2A,UBE2T,USP7,VCP,WFS1,WRAP53	585	34	609	17	195	1440	246	1194	51	11.25	0.653846	11.7115	0.326923	3.75	27.6923	4.73077	22.9615	0.980769	2.96374	204
DDG2P_13_6_2022.uniq.genes.baf.genes.added.back	GOMF	STRUCTURAL_CONSTITUENT_OF_MUSCLE	42	2270	21292	12	0.00108961	ASPH,DAG1,DMD,MYBPC1,MYH11,MYH8,MYL1,MYLPF,NEB,PLEC,TPM2,TTN	205	32	154	22	144	557	198	359	54	17.0833	2.66667	12.8333	1.83333	12	46.4167	16.5	29.9167	4.5	2.96273	205
DDG2P_13_6_2022.uniq.genes.baf.genes.added.back	GOMF	VOLTAGE_GATED_ANION_CHANNEL_ACTIVITY	17	2270	21292	7	0.00114609	ANO1,CLCN3,CLCN4,CLCN6,CLCN7,CLCNKA,CLCNKB	136	8	149	2	11	306	21	285	10	19.4286	1.14286	21.2857	0.285714	1.57143	43.7143	3	40.7143	1.42857	2.94078	207.5
DDG2P_13_6_2022.uniq.genes.baf.genes.added.back	GOMF	HISTONE_METHYLTRANSFERASE_ACTIVITY_H3_K4_SPECIFIC	17	2270	21292	7	0.00114609	ASH1L,KMT2A,KMT2B,KMT2C,KMT2D,SETD1A,SETD1B	466	30	567	26	286	1375	342	1033	56	66.5714	4.28571	81	3.71429	40.8571	196.429	48.8571	147.571	8	2.94078	207.5
DDG2P_13_6_2022.uniq.genes.baf.genes.added.back	GOMF	NEUROTRANSMITTER_BINDING	17	2270	21292	7	0.00114609	CHRNA1,CHRNA3,CHRNA4,CHRNB1,CHRNB2,GRIN1,GRIN2D	134	4	183	4	49	374	57	317	8	19.1429	0.571429	26.1429	0.571429	7	53.4286	8.14286	45.2857	1.14286	2.94078	207.5
DDG2P_13_6_2022.uniq.genes.baf.genes.added.back	GOMF	FOUR_WAY_JUNCTION_DNA_BINDING	17	2270	21292	7	0.00114609	ABL1,BLM,FANCM,HMGB1,HMGB3,RAD51C,YY1	47	2	71	5	35	160	42	118	7	6.71429	0.285714	10.1429	0.714286	5	22.8571	6	16.8571	1	2.94078	207.5
DDG2P_13_6_2022.uniq.genes.baf.genes.added.back	GOMF	CORECEPTOR_ACTIVITY_INVOLVED_IN_WNT_SIGNALING_PATHWAY	9	2270	21292	5	0.0011943	GPC4,GPC6,LRP5,LRP6,ROR2	131	9	133	2	13	288	24	264	11	26.2	1.8	26.6	0.4	2.6	57.6	4.8	52.8	2.2	2.92289	210.5
DDG2P_13_6_2022.uniq.genes.baf.genes.added.back	GOMF	HISTONE_H3_METHYL_LYSINE_4_DEMETHYLASE_ACTIVITY	9	2270	21292	5	0.0011943	JARID2,KDM1A,KDM5A,KDM5B,KDM5C	96	12	122	15	46	291	73	218	27	19.2	2.4	24.4	3	9.2	58.2	14.6	43.6	5.4	2.92289	210.5
DDG2P_13_6_2022.uniq.genes.baf.genes.added.back	GOMF	SOLUTE_CATION_SYMPORTER_ACTIVITY	104	2270	21292	22	0.00125753	CTNS,MFSD2A,SLC12A5,SLC12A6,SLC13A5,SLC17A5,SLC1A2,SLC25A22,SLC2A10,SLC33A1,SLC39A8,SLC45A1,SLC46A1,SLC4A4,SLC5A5,SLC5A6,SLC5A7,SLC6A1,SLC6A3,SLC6A5,SLC6A8,SLC6A9	353	18	381	12	95	859	125	734	30	16.0455	0.818182	17.3182	0.545455	4.31818	39.0455	5.68182	33.3636	1.36364	2.90048	212
DDG2P_13_6_2022.uniq.genes.baf.genes.added.back	GOMF	ORGANIC_ANION_TRANSMEMBRANE_TRANSPORTER_ACTIVITY	187	2270	21292	34	0.00132662	CTNS,GJA1,MFSD2A,SLC13A5,SLC1A2,SLC25A1,SLC25A15,SLC25A19,SLC25A22,SLC25A24,SLC25A38,SLC25A4,SLC25A42,SLC26A2,SLC27A4,SLC2A1,SLC2A10,SLC2A2,SLC33A1,SLC35A1,SLC35D1,SLC38A3,SLC39A8,SLC46A1,SLC4A1,SLC4A11,SLC4A4,SLC52A2,SLC52A3,SLC5A6,SLC6A1,SLC6A5,SLC6A8,SLC6A9	396	20	445	15	124	1000	159	841	35	11.6471	0.588235	13.0882	0.441176	3.64706	29.4118	4.67647	24.7353	1.02941	2.87725	213
DDG2P_13_6_2022.uniq.genes.baf.genes.added.back	GOMF	TELOMERASE_RNA_BINDING	22	2270	21292	8	0.00133274	DKC1,HNRNPU,NHP2,NOP10,PARN,SNRPB,TERT,WRAP53	86	6	85	2	38	217	46	171	8	10.75	0.75	10.625	0.25	4.75	27.125	5.75	21.375	1	2.87525	214.5
DDG2P_13_6_2022.uniq.genes.baf.genes.added.back	GOMF	ACETYLCHOLINE_RECEPTOR_ACTIVITY	22	2270	21292	8	0.00133274	CHRM1,CHRNA1,CHRNA2,CHRNA3,CHRNA4,CHRNB1,CHRNB2,CHRNG	130	3	203	3	14	353	20	333	6	16.25	0.375	25.375	0.375	1.75	44.125	2.5	41.625	0.75	2.87525	214.5
DDG2P_13_6_2022.uniq.genes.baf.genes.added.back	GOMF	ATP_DEPENDENT_ACTIVITY_ACTING_ON_RNA	79	2270	21292	18	0.0013957	BRIP1,DDX11,DDX23,DDX3X,DDX54,DDX58,DDX59,DDX6,DHX16,DHX30,DHX34,DHX37,EIF4A3,FANCM,IFIH1,IGHMBP2,SKIV2L,UPF1	350	6	432	12	74	874	92	782	18	19.4444	0.333333	24	0.666667	4.11111	48.5556	5.11111	43.4444	1	2.85521	216
DDG2P_13_6_2022.uniq.genes.baf.genes.added.back	GOMF	ACYLTRANSFERASE_ACTIVITY	246	2270	21292	42	0.00143455	ABHD5,ACAT1,BRCA2,CREBBP,DBT,DGAT1,DLAT,ELOVL4,EP300,ESCO2,FASN,GLUL,GNPAT,HADHA,HGSNAT,HMGCS2,KAT5,KAT6A,KAT6B,KMT2C,LIPT1,LIPT2,LRAT,MBOAT7,MSL3,NAA10,NAA15,NAA20,NAGS,OSGEP,PDHX,PIGW,PNPLA1,PNPLA2,PORCN,SMARCE1,SPTLC2,SRCAP,TAF1,TAFAZZIN,ZDHHC15,ZDHHC9	332	48	391	25	369	1165	442	723	73	7.90476	1.14286	9.30952	0.595238	8.78571	27.7381	10.5238	17.2143	1.7381	2.84329	217
DDG2P_13_6_2022.uniq.genes.baf.genes.added.back	GOMF	N_ACETYLTRANSFERASE_ACTIVITY	67	2270	21292	16	0.00149482	BRCA2,CREBBP,EP300,ESCO2,HGSNAT,KAT5,KAT6A,KAT6B,MSL3,NAA10,NAA15,NAA20,NAGS,SMARCE1,SRCAP,TAF1	183	28	186	15	317	729	360	369	43	11.4375	1.75	11.625	0.9375	19.8125	45.5625	22.5	23.0625	2.6875	2.82541	218
DDG2P_13_6_2022.uniq.genes.baf.genes.added.back	GOMF	EXTRACELLULAR_MATRIX_BINDING	55	2270	21292	14	0.00150708	ADGRG1,ADGRG6,BGN,COL11A1,DAG1,DMP1,ECM1,ELN,ITGA3,ITGA7,SHH,SMOC1,SMOC2,SPARC	125	4	122	4	40	295	48	247	8	8.92857	0.285714	8.71429	0.285714	2.85714	21.0714	3.42857	17.6429	0.571429	2.82186	219
DDG2P_13_6_2022.uniq.genes.baf.genes.added.back	GOMF	N_METHYLTRANSFERASE_ACTIVITY	99	2270	21292	21	0.00154622	ASH1L,EHMT1,EZH2,FBXO11,KMT2A,KMT2B,KMT2C,KMT2D,KMT2E,KMT5B,MECOM,METTL5,NSD1,NSD2,PRMT7,PRMT9,SETD1A,SETD1B,SETD2,SETD5,TRMT1	731	60	797	47	539	2174	646	1528	107	34.8095	2.85714	37.9524	2.2381	25.6667	103.524	30.7619	72.7619	5.09524	2.81073	220
DDG2P_13_6_2022.uniq.genes.baf.genes.added.back	GOMF	HISTONE_H3_TRI_DI_MONOMETHYL_LYSINE_4_DEMETHYLASE_ACTIVITY	6	2270	21292	4	0.00161865	JARID2,KDM5A,KDM5B,KDM5C	83	12	86	14	38	233	64	169	26	20.75	3	21.5	3.5	9.5	58.25	16	42.25	6.5	2.79085	222.5
DDG2P_13_6_2022.uniq.genes.baf.genes.added.back	GOMF	SULFATIDE_BINDING	6	2270	21292	4	0.00161865	CLN3,CLN6,PPT1,TPP1	24	1	41	1	3	70	5	65	2	6	0.25	10.25	0.25	0.75	17.5	1.25	16.25	0.5	2.79085	222.5
DDG2P_13_6_2022.uniq.genes.baf.genes.added.back	GOMF	ATP_ACTIVATED_INWARD_RECTIFIER_POTASSIUM_CHANNEL_ACTIVITY	6	2270	21292	4	0.00161865	ABCC9,KCNJ10,KCNJ11,KCNJ8	84	1	87	0	11	183	12	171	1	21	0.25	21.75	0	2.75	45.75	3	42.75	0.25	2.79085	222.5
DDG2P_13_6_2022.uniq.genes.baf.genes.added.back	GOMF	PYRUVATE_DEHYDROGENASE_ACTIVITY	6	2270	21292	4	0.00161865	DLAT,DLD,PDHA1,PDHX	4	0	21	1	0	26	1	25	1	1	0	5.25	0.25	0	6.5	0.25	6.25	0.25	2.79085	222.5
DDG2P_13_6_2022.uniq.genes.baf.genes.added.back	GOMF	MOLECULAR_ADAPTOR_ACTIVITY	377	2270	21292	59	0.00168414	ANAPC1,ANK2,AP1G1,AP1S2,AP2M1,AP2S1,AP4E1,ARPC4,AXIN1,BBS4,BICD2,CAV1,CNKSR1,CNOT1,COL11A1,COL11A2,COX15,CRADD,CRKL,CUL4B,DDB1,DLG5,ERCC2,FBXW7,GAS2L2,GNB1,GNB2,GNB3,GNB5,HCFC1,LMBRD1,MAGI2,MAP2K1,MAP2K2,MAPK8IP3,MYH9,NAPB,NUP62,OBSL1,PCNT,PEX3,PIK3R1,PTPN11,RAD50,RAPSN,SHANK1,SHANK2,SHANK3,SLC4A1,SMARCD1,SNAP25,SNAP29,SPTBN4,STX1B,SYNE1,TCOF1,TELO2,VAMP2,ZMYND10	936	61	1119	48	417	2581	526	2055	109	15.8644	1.0339	18.9661	0.813559	7.0678	43.7458	8.91525	34.8305	1.84746	2.77362	225
DDG2P_13_6_2022.uniq.genes.baf.genes.added.back	GOMF	MAP_KINASE_KINASE_ACTIVITY	18	2270	21292	7	0.00170395	BRAF,MAP2K1,MAP2K2,MAPK1,MAPK10,MAPKAPK5,PAK3	47	3	50	3	69	172	75	97	6	6.71429	0.428571	7.14286	0.428571	9.85714	24.5714	10.7143	13.8571	0.857143	2.76854	226
DDG2P_13_6_2022.uniq.genes.baf.genes.added.back	GOMF	GAMMA_TUBULIN_BINDING	33	2270	21292	10	0.00171343	BRCA2,CDK5RAP2,CENPJ,CEP57,DDX3X,OFD1,PAK1,TUBGCP2,TUBGCP4,TUBGCP6	80	10	75	4	43	212	57	155	14	8	1	7.5	0.4	4.3	21.2	5.7	15.5	1.4	2.76613	227
DDG2P_13_6_2022.uniq.genes.baf.genes.added.back	GOMF	VITAMIN_B6_BINDING	56	2270	21292	14	0.00181543	ABAT,AGXT,CBS,DDC,GAD1,GLDC,GOT2,PLPBP,PNPO,PSAT1,PYGL,SHMT2,SPTLC2,TAT	124	5	114	5	22	270	32	238	10	8.85714	0.357143	8.14286	0.357143	1.57143	19.2857	2.28571	17	0.714286	2.74102	228
DDG2P_13_6_2022.uniq.genes.baf.genes.added.back	GOMF	INTRAMOLECULAR_TRANSFERASE_ACTIVITY	28	2270	21292	9	0.0018323	DKC1,MMUT,PGM1,PGM2L1,PGM3,PMM2,PUS1,PUS3,PUS7	41	4	40	3	16	104	23	81	7	4.55556	0.444444	4.44444	0.333333	1.77778	11.5556	2.55556	9	0.777778	2.737	229
DDG2P_13_6_2022.uniq.genes.baf.genes.added.back	GOMF	PROTEIN_TYROSINE_KINASE_ACTIVITY	141	2270	21292	27	0.00184121	ABL1,CRIM1,CSF1R,DDR2,DSTYK,DYRK1A,EIF2AK2,EPHB4,ERBB3,FGFR1,FGFR2,FGFR3,FLT4,IGF1R,JAK3,KIT,MAP2K1,MAP2K2,NEK1,NTRK1,NTRK2,PDGFRB,RET,ROR2,SCYL1,TEK,TTN	628	45	635	33	328	1669	406	1263	78	23.2593	1.66667	23.5185	1.22222	12.1481	61.8148	15.037	46.7778	2.88889	2.7349	230
DDG2P_13_6_2022.uniq.genes.baf.genes.added.back	GOMF	LYSINE_ACETYLATED_HISTONE_BINDING	23	2270	21292	8	0.00185431	BRD4,BRD7,BRD9,DPF2,KMT2A,PHIP,SMARCA4,TAF1	219	13	233	9	216	690	238	452	22	27.375	1.625	29.125	1.125	27	86.25	29.75	56.5	2.75	2.73182	231
DDG2P_13_6_2022.uniq.genes.baf.genes.added.back	GOMF	OXIDOREDUCTASE_ACTIVITY_ACTING_ON_NAD_P_H	88	2270	21292	19	0.00204113	AIFM1,COX15,CYB5R3,MTRR,NDUFA1,NDUFA10,NDUFA12,NDUFA6,NDUFA8,NDUFA9,NDUFB3,NDUFB7,NDUFB8,NDUFS1,NDUFS4,NDUFS7,NDUFS8,NDUFV1,NDUFV2	82	2	68	2	16	170	20	150	4	4.31579	0.105263	3.57895	0.105263	0.842105	8.94737	1.05263	7.89474	0.210526	2.69013	232
DDG2P_13_6_2022.uniq.genes.baf.genes.added.back	GOMF	OUTWARD_RECTIFIER_POTASSIUM_CHANNEL_ACTIVITY	14	2270	21292	6	0.00205265	KCNA2,KCNB1,KCND3,KCNQ1,KCNT1,KCNT2	117	7	89	5	86	304	98	206	12	19.5	1.16667	14.8333	0.833333	14.3333	50.6667	16.3333	34.3333	2	2.68769	233
DDG2P_13_6_2022.uniq.genes.baf.genes.added.back	GOMF	MICROTUBULE_MOTOR_ACTIVITY	69	2270	21292	16	0.00207399	DNAH5,DNAH9,DYNC1H1,DYNC1I2,DYNC2H1,KIF11,KIF14,KIF1A,KIF22,KIF2A,KIF3B,KIF4A,KIF5A,KIF5C,KIF7,SMC3	404	20	459	24	212	1119	256	863	44	25.25	1.25	28.6875	1.5	13.25	69.9375	16	53.9375	2.75	2.68319	234
DDG2P_13_6_2022.uniq.genes.baf.genes.added.back	GOMF	ATPASE_COUPLED_CATION_TRANSMEMBRANE_TRANSPORTER_ACTIVITY	45	2270	21292	12	0.00209599	ABCC9,ATP13A2,ATP1A1,ATP1A2,ATP1A3,ATP6V0C,ATP6V1A,ATP6V1B2,ATP6V1E1,ATP7A,KCNJ11,KCNJ8	216	9	245	4	87	561	100	461	13	18	0.75	20.4167	0.333333	7.25	46.75	8.33333	38.4167	1.08333	2.67861	235
DDG2P_13_6_2022.uniq.genes.baf.genes.added.back	GOMF	CYTIDYLYLTRANSFERASE_ACTIVITY	10	2270	21292	5	0.0021792	CRPPA,NANS,PCYT1A,PCYT2,TRNT1	27	2	45	0	4	78	6	72	2	5.4	0.4	9	0	0.8	15.6	1.2	14.4	0.4	2.6617	238.5
DDG2P_13_6_2022.uniq.genes.baf.genes.added.back	GOMF	5_3_DNA_HELICASE_ACTIVITY	10	2270	21292	5	0.0021792	BRIP1,DDX11,DNA2,ERCC2,IGHMBP2	34	2	51	3	12	102	17	85	5	6.8	0.4	10.2	0.6	2.4	20.4	3.4	17	1	2.6617	238.5
DDG2P_13_6_2022.uniq.genes.baf.genes.added.back	GOMF	HEME_TRANSMEMBRANE_TRANSPORTER_ACTIVITY	10	2270	21292	5	0.0021792	ABCB6,ABCB7,FLVCR1,FLVCR2,SLC46A1	57	1	56	4	3	121	8	113	5	11.4	0.2	11.2	0.8	0.6	24.2	1.6	22.6	1	2.6617	238.5
DDG2P_13_6_2022.uniq.genes.baf.genes.added.back	GOMF	HIGH_VOLTAGE_GATED_CALCIUM_CHANNEL_ACTIVITY	10	2270	21292	5	0.0021792	CACNA1A,CACNA1B,CACNA1C,CACNA1D,CACNB4	305	7	340	10	91	753	108	645	17	61	1.4	68	2	18.2	150.6	21.6	129	3.4	2.6617	238.5
DDG2P_13_6_2022.uniq.genes.baf.genes.added.back	GOMF	TYPE_I_TRANSFORMING_GROWTH_FACTOR_BETA_RECEPTOR_BINDING	10	2270	21292	5	0.0021792	SMAD2,SMAD6,TGFB1,TGFB3,TGFBR2	57	3	135	3	15	213	21	192	6	11.4	0.6	27	0.6	3	42.6	4.2	38.4	1.2	2.6617	238.5
DDG2P_13_6_2022.uniq.genes.baf.genes.added.back	GOMF	SINGLE_STRANDED_DNA_ENDODEOXYRIBONUCLEASE_ACTIVITY	10	2270	21292	5	0.0021792	ERCC1,ERCC4,MRE11,RAD50,RBBP8	28	2	21	3	17	71	22	49	5	5.6	0.4	4.2	0.6	3.4	14.2	4.4	9.8	1	2.6617	238.5
DDG2P_13_6_2022.uniq.genes.baf.genes.added.back	GOMF	PROTEASE_BINDING	136	2270	21292	26	0.002265	ATP5F1A,BIN1,BRCA2,CCBE1,CLTC,COL1A1,COMP,CRADD,CSTA,CSTB,DVL3,ECM1,FN1,ITGA3,KIT,NDUFS7,NTRK2,POLG,PSAP,PTEN,SLC6A3,STIM1,SUMO1,TRIP4,TTN,VCP	445	47	428	38	226	1184	311	873	85	17.1154	1.80769	16.4615	1.46154	8.69231	45.5385	11.9615	33.5769	3.26923	2.64493	242
DDG2P_13_6_2022.uniq.genes.baf.genes.added.back	GOMF	GLYCOLIPID_BINDING	29	2270	21292	9	0.00240857	CLN3,CLN6,GPAA1,LAMA1,PIGK,PIGU,PPT1,PSAP,TPP1	62	7	75	4	25	173	36	137	11	6.88889	0.777778	8.33333	0.444444	2.77778	19.2222	4	15.2222	1.22222	2.61824	243.5
DDG2P_13_6_2022.uniq.genes.baf.genes.added.back	GOMF	OXIDOREDUCTASE_ACTIVITY_ACTING_ON_THE_CH_CH_GROUP_OF_DONORS_NAD_OR_NADP_AS_ACCEPTOR	29	2270	21292	9	0.00240857	AKR1D1,DHCR24,DHCR7,FASN,LBR,MECR,PECR,SRD5A3,TBXAS1	64	5	60	1	18	148	24	124	6	7.11111	0.555556	6.66667	0.111111	2	16.4444	2.66667	13.7778	0.666667	2.61824	243.5
DDG2P_13_6_2022.uniq.genes.baf.genes.added.back	GOMF	OXIDOREDUCTASE_ACTIVITY_ACTING_ON_THE_CH_NH_GROUP_OF_DONORS_NAD_OR_NADP_AS_ACCEPTOR	19	2270	21292	7	0.00245173	AASS,ALDH4A1,DHFR,MTHFR,PYCR1,PYCR2,QDPR	39	2	37	2	6	86	10	76	4	5.57143	0.285714	5.28571	0.285714	0.857143	12.2857	1.42857	10.8571	0.571429	2.61053	245.5
DDG2P_13_6_2022.uniq.genes.baf.genes.added.back	GOMF	PEPTIDE_HORMONE_RECEPTOR_BINDING	19	2270	21292	7	0.00245173	GNAO1,GNAS,PSMC5,PTH,PTHLH,PTPN11,VIP	65	6	44	4	132	251	142	109	10	9.28571	0.857143	6.28571	0.571429	18.8571	35.8571	20.2857	15.5714	1.42857	2.61053	245.5
DDG2P_13_6_2022.uniq.genes.baf.genes.added.back	GOMF	TRANSFORMING_GROWTH_FACTOR_BETA_BINDING	24	2270	21292	8	0.00252432	ACVR1,HYAL2,LTBP1,LTBP3,NRROS,TGFB3,TGFBR1,TGFBR2	99	4	97	1	23	224	28	196	5	12.375	0.5	12.125	0.125	2.875	28	3.5	24.5	0.625	2.59786	248
DDG2P_13_6_2022.uniq.genes.baf.genes.added.back	GOMF	R_SMAD_BINDING	24	2270	21292	8	0.00252432	AXIN1,MYOCD,PARP1,PAX6,SMAD2,SMAD3,SMAD4,SMAD6	88	9	127	2	55	281	66	215	11	11	1.125	15.875	0.25	6.875	35.125	8.25	26.875	1.375	2.59786	248
DDG2P_13_6_2022.uniq.genes.baf.genes.added.back	GOMF	DYNEIN_COMPLEX_BINDING	24	2270	21292	8	0.00252432	BICD2,CENPF,FBXW11,FMR1,GPSM2,KATNB1,PAFAH1B1,SMC3	78	6	110	2	39	235	47	188	8	9.75	0.75	13.75	0.25	4.875	29.375	5.875	23.5	1	2.59786	248
DDG2P_13_6_2022.uniq.genes.baf.genes.added.back	GOMF	ANTIPORTER_ACTIVITY	90	2270	21292	19	0.00267663	ATP1A3,CLCN3,CLCN4,CLCN6,CLCN7,SLC24A1,SLC24A4,SLC25A4,SLC26A2,SLC35A1,SLC35C1,SLC35D1,SLC37A4,SLC38A3,SLC4A1,SLC4A11,SLC9A6,SLC9A7,SLC9A9	228	11	245	10	62	556	83	473	21	12	0.578947	12.8947	0.526316	3.26316	29.2632	4.36842	24.8947	1.10526	2.57241	250
DDG2P_13_6_2022.uniq.genes.baf.genes.added.back	GOMF	SIGNALING_RECEPTOR_BINDING	1550	2270	21292	199	0.00271812	ABL1,AIMP1,ANO1,AP2M1,AR,ARFGEF2,ARNT2,ASXL1,ASXL2,ASXL3,ATP5F1A,BBS1,BCAP31,BMP2,BMP4,C1QBP,CAMK2A,CASK,CAV1,CBL,CCDC88A,CCDC88C,CD151,CDC42,CFC1,CHUK,CIB2,CLTC,CNPY3,COL2A1,COL4A3,COLEC10,COMP,CRKL,CSNK2B,CTNND1,CUL3,DDX54,DLG4,DLL1,DLL3,DLL4,DMP1,DVL1,DVL3,ECM1,EDA,EDN1,EDNRB,EFNB1,ELMO2,ENPP1,ERBB3,FBLN1,FBN1,FGF10,FGF12,FGF13,FGF14,FGF3,FGF9,FGFR1,FLNA,FN1,GATA3,GBA,GDF1,GDF11,GDF3,GDF5,GDF6…	3129	137	3444	125	1047	7882	1309	6573	262	15.7236	0.688442	17.3065	0.628141	5.26131	39.608	6.57789	33.0302	1.31658	2.56573	251
DDG2P_13_6_2022.uniq.genes.baf.genes.added.back	GOMF	PROTEIN_HETERODIMERIZATION_ACTIVITY	331	2270	21292	52	0.00281374	ABCD1,ALG2,ARNT2,ATP1A1,ATP1A2,BHLHA9,CAV1,CHUK,ERBB3,EXT1,EXT2,FMR1,GABBR2,H2AC6,H3-3A,H3-3B,H3-4,H4C11,H4C2,H4C3,HEXA,IKBKG,ITGA3,JAM3,KATNB1,KCNB1,MEF2C,MICU1,NR4A2,P4HB,PAFAH1B1,PDSS1,PDSS2,PIK3R1,PIK3R2,PPP2CA,PPP2R1A,RALGAPA1,SIM1,SMC1A,SMC3,SOS1,SOS2,SYT1,TAF1,TAF13,TCF12,TCF4,TCOF1,TFAP2B,TPM2,TUBB2B	539	33	509	30	337	1448	400	1048	63	10.3654	0.634615	9.78846	0.576923	6.48077	27.8462	7.69231	20.1538	1.21154	2.55072	252
DDG2P_13_6_2022.uniq.genes.baf.genes.added.back	GOMF	MONOSACCHARIDE_BINDING	71	2270	21292	16	0.00282926	ALDOA,CLN5,COLEC10,COLEC11,DPM1,FBP1,GALK1,HK1,MANBA,P3H1,P4HTM,PLOD1,PLOD2,PLOD3,PYGL,UGP2	124	7	135	5	32	303	44	259	12	7.75	0.4375	8.4375	0.3125	2	18.9375	2.75	16.1875	0.75	2.54833	253
DDG2P_13_6_2022.uniq.genes.baf.genes.added.back	GOMF	GTPASE_ACTIVATING_PROTEIN_BINDING	15	2270	21292	6	0.00311465	ARHGAP35,ARL3,CDH1,GNAI3,TSC1,TUBB	87	1	106	6	27	227	34	193	7	14.5	0.166667	17.6667	1	4.5	37.8333	5.66667	32.1667	1.16667	2.50659	254.5
DDG2P_13_6_2022.uniq.genes.baf.genes.added.back	GOMF	RNA_STEM_LOOP_BINDING	15	2270	21292	6	0.00311465	CSDE1,DDX3X,EIF4A3,EPRS1,FMR1,MYH10	129	5	131	3	18	286	26	260	8	21.5	0.833333	21.8333	0.5	3	47.6667	4.33333	43.3333	1.33333	2.50659	254.5
DDG2P_13_6_2022.uniq.genes.baf.genes.added.back	GOMF	NOTCH_BINDING	25	2270	21292	8	0.00336962	CUL3,DLL1,DLL3,DLL4,JAG1,JAG2,MEGF10,NOTCH1	330	5	373	14	53	775	72	703	19	41.25	0.625	46.625	1.75	6.625	96.875	9	87.875	2.375	2.47242	256.5
DDG2P_13_6_2022.uniq.genes.baf.genes.added.back	GOMF	SOLUTE_PROTON_SYMPORTER_ACTIVITY	25	2270	21292	8	0.00336962	CTNS,SLC17A5,SLC25A22,SLC2A10,SLC33A1,SLC39A8,SLC45A1,SLC46A1	119	2	133	4	22	280	28	252	6	14.875	0.25	16.625	0.5	2.75	35	3.5	31.5	0.75	2.47242	256.5
DDG2P_13_6_2022.uniq.genes.baf.genes.added.back	GOMF	TRANSLATION_ELONGATION_FACTOR_ACTIVITY	20	2270	21292	7	0.00342838	EEF1A2,EEF1B2,EEF2,EIF5A,GFM1,GTPBP2,TUFM	53	4	72	2	42	173	48	125	6	7.57143	0.571429	10.2857	0.285714	6	24.7143	6.85714	17.8571	0.857143	2.46491	258.5
DDG2P_13_6_2022.uniq.genes.baf.genes.added.back	GOMF	GLUCOSYLTRANSFERASE_ACTIVITY	20	2270	21292	7	0.00342838	ALG6,ALG8,GBA,GBA2,PLOD1,PLOD2,PLOD3	58	5	47	0	14	124	19	105	5	8.28571	0.714286	6.71429	0	2	17.7143	2.71429	15	0.714286	2.46491	258.5
DDG2P_13_6_2022.uniq.genes.baf.genes.added.back	GOMF	3_HYDROXYACYL_COA_DEHYDROGENASE_ACTIVITY	7	2270	21292	4	0.00345772	HADH,HADHA,HSD17B10,HSD17B4	6	1	10	1	2	20	4	16	2	1.5	0.25	2.5	0.25	0.5	5	1	4	0.5	2.46121	260.5
DDG2P_13_6_2022.uniq.genes.baf.genes.added.back	GOMF	DOLICHYL_PHOSPHATE_MANNOSE_PROTEIN_MANNOSYLTRANSFERASE_ACTIVITY	7	2270	21292	4	0.00345772	DPM1,POMT1,POMT2,TMTC3	32	1	36	1	4	74	6	68	2	8	0.25	9	0.25	1	18.5	1.5	17	0.5	2.46121	260.5
DDG2P_13_6_2022.uniq.genes.baf.genes.added.back	GOMF	NUCLEASE_ACTIVITY	213	2270	21292	36	0.00356631	AGO1,APTX,CNOT1,CPSF3,DIS3L2,DNA2,ELAC2,ENPP1,ERCC1,ERCC4,ERCC5,EXOSC3,EXOSC9,FANCM,LAS1L,MRE11,PARN,PMS2,PNKP,PNPT1,POLD1,POLG,PRORP,RAD50,RAD51C,RBBP8,RMRP,RNASEH2A,RNASET2,SAMHD1,TOE1,TREX1,TSEN15,TSEN2,TSEN34,USB1	288	17	255	15	101	676	133	543	32	8	0.472222	7.08333	0.416667	2.80556	18.7778	3.69444	15.0833	0.888889	2.44778	262
DDG2P_13_6_2022.uniq.genes.baf.genes.added.back	GOMF	PLATELET_DERIVED_GROWTH_FACTOR_BINDING	11	2270	21292	5	0.003646	COL1A1,COL2A1,COL4A1,COL6A1,PDGFRB	103	3	102	6	62	276	71	205	9	20.6	0.6	20.4	1.2	12.4	55.2	14.2	41	1.8	2.43818	264.5
DDG2P_13_6_2022.uniq.genes.baf.genes.added.back	GOMF	HISTONE_METHYLTRANSFERASE_ACTIVITY_H3_K36_SPECIFIC	11	2270	21292	5	0.003646	ASH1L,NSD1,NSD2,SETD2,SETD5	145	21	146	13	143	468	177	291	34	29	4.2	29.2	2.6	28.6	93.6	35.4	58.2	6.8	2.43818	264.5
DDG2P_13_6_2022.uniq.genes.baf.genes.added.back	GOMF	G_QUADRUPLEX_DNA_BINDING	11	2270	21292	5	0.003646	BLM,DDX11,LONP1,POT1,RAD50	97	4	123	5	20	249	29	220	9	19.4	0.8	24.6	1	4	49.8	5.8	44	1.8	2.43818	264.5
DDG2P_13_6_2022.uniq.genes.baf.genes.added.back	GOMF	ACETYLCHOLINE_BINDING	11	2270	21292	5	0.003646	CHRNA1,CHRNA3,CHRNA4,CHRNB1,CHRNB2	109	1	162	2	8	282	11	271	3	21.8	0.2	32.4	0.4	1.6	56.4	2.2	54.2	0.6	2.43818	264.5
DDG2P_13_6_2022.uniq.genes.baf.genes.added.back	GOMF	CELL_ADHESION_MOLECULE_BINDING	558	2270	21292	80	0.00367435	ACVR1,ALDOA,ATIC,CBL,CC2D1A,CD151,CDH1,CDH11,CDH15,CDH2,CDH23,CDH3,CIB2,COL4A3,COMP,CRKL,CTNNA2,CTNNB1,CTNND1,CTNND2,DCHS1,DDX3X,DDX6,DMP1,DSP,EEF2,EIF2S3,EPCAM,FASN,FBLN1,FBN1,FLNA,FLNB,FN1,GFAP,GLDN,GOLGA2,HCFC1,HMGB1,HNRNPK,IGF1,IGF2,ITGA3,ITGA6,ITGA7,ITGA8,JAM3,KIRREL3,LAMB1,MACF1,MMP14,MRE11,MYH9,MYPN,NECTIN1,NLGN3,NLGN4X,NOTCH3,NPHS1,NRCAM,NRXN1,NRXN2,NRXN3,P4HB,PI4KA,PLEC,PPP1R13L,PTPN11,P…	1828	75	1943	54	556	4456	685	3771	129	22.85	0.9375	24.2875	0.675	6.95	55.7	8.5625	47.1375	1.6125	2.43482	267
DDG2P_13_6_2022.uniq.genes.baf.genes.added.back	GOMF	PEPTIDE_N_ACETYLTRANSFERASE_ACTIVITY	48	2270	21292	12	0.00375882	BRCA2,CREBBP,EP300,KAT5,KAT6A,KAT6B,MSL3,NAA10,NAA15,NAA20,SRCAP,TAF1	146	26	154	14	311	651	351	300	40	12.1667	2.16667	12.8333	1.16667	25.9167	54.25	29.25	25	3.33333	2.42495	268
DDG2P_13_6_2022.uniq.genes.baf.genes.added.back	GOMF	GDP_BINDING	73	2270	21292	16	0.00379894	ARL3,GNAI1,GNAI3,HRAS,KRAS,MRAS,NRAS,RAB11B,RAB14,RAB18,RALA,RAP1B,RIT1,RRAS,RRAS2,SRP54	85	6	106	2	70	269	78	191	8	5.3125	0.375	6.625	0.125	4.375	16.8125	4.875	11.9375	0.5	2.42034	269
DDG2P_13_6_2022.uniq.genes.baf.genes.added.back	GOMF	BHLH_TRANSCRIPTION_FACTOR_BINDING	31	2270	21292	9	0.00398641	ASCL1,CREBBP,KDM1A,NCAPG2,RUNX2,SMAD3,SOX9,TCF12,TWIST1	182	8	201	7	106	504	121	383	15	20.2222	0.888889	22.3333	0.777778	11.7778	56	13.4444	42.5556	1.66667	2.39942	270
DDG2P_13_6_2022.uniq.genes.baf.genes.added.back	GOMF	3_5_EXONUCLEASE_ACTIVITY	55	2270	21292	13	0.00440846	CNOT1,DIS3L2,EXOSC3,EXOSC9,MRE11,PARN,PNPT1,POLD1,POLG,RAD50,TOE1,TREX1,USB1	186	8	148	6	49	397	63	334	14	14.3077	0.615385	11.3846	0.461538	3.76923	30.5385	4.84615	25.6923	1.07692	2.35571	271
DDG2P_13_6_2022.uniq.genes.baf.genes.added.back	GOMF	CALCIUM_ION_BINDING	710	2270	21292	98	0.00448638	ACER3,ALPL,ARSA,ASPH,BRAF,CACNA1B,CACNA1E,CANT1,CBL,CCBE1,CCDC47,CDH1,CDH11,CDH15,CDH2,CDH23,CDH3,CIB2,COLEC11,COMP,CPS1,CRB1,CRB2,CRELD1,DAG1,DCHS1,DLL1,DLL3,DLL4,DMP1,DSG1,DSPP,EDEM3,EFEMP2,ENPP1,FAM20C,FAT4,FBLN1,FBN1,FBN2,FKBP14,FLG,GCH1,GNPTAB,GRIN1,HSPG2,IDS,IHH,ITPR1,JAG1,JAG2,LRP2,LRP4,LTBP1,LTBP2,LTBP3,MACF1,MAN1B1,MASP1,MATN3,MEGF8,MGP,MICU1,MMP13,MYL1,MYLPF,NOTCH1,NOTCH2,NOTCH3,NRXN1,P…	2332	108	2317	97	677	5531	882	4649	205	23.7959	1.10204	23.6429	0.989796	6.90816	56.4388	9	47.4388	2.09184	2.3481	272
DDG2P_13_6_2022.uniq.genes.baf.genes.added.back	GOMF	CORE_PROMOTER_SEQUENCE_SPECIFIC_DNA_BINDING	43	2270	21292	11	0.00449677	AGO1,EZH2,FOXP1,H3-3A,H3-3B,NPM1,PAX6,SMARCA4,SMARCB1,TAF1,UBTF	122	14	115	13	146	410	173	237	27	11.0909	1.27273	10.4545	1.18182	13.2727	37.2727	15.7273	21.5455	2.45455	2.3471	273
DDG2P_13_6_2022.uniq.genes.baf.genes.added.back	GOMF	SIGNALING_ADAPTOR_ACTIVITY	81	2270	21292	17	0.00465162	AXIN1,CRKL,DLG5,GNB1,GNB2,GNB3,GNB5,MAGI2,MAP2K1,MAP2K2,MAPK8IP3,NUP62,PIK3R1,PTPN11,SHANK1,SHANK2,SHANK3	358	24	423	21	224	1050	269	781	45	21.0588	1.41176	24.8824	1.23529	13.1765	61.7647	15.8235	45.9412	2.64706	2.3324	274
DDG2P_13_6_2022.uniq.genes.baf.genes.added.back	GOMF	TRANSLATION_INITIATION_FACTOR_BINDING	32	2270	21292	9	0.00503029	DDX3X,EIF2B4,EIF2B5,EIF3F,FMR1,GCH1,GLE1,OTX2,TRIM32	46	4	48	2	17	117	23	94	6	5.11111	0.444444	5.33333	0.222222	1.88889	13	2.55556	10.4444	0.666667	2.29841	275
DDG2P_13_6_2022.uniq.genes.baf.genes.added.back	GOMF	GLUCOSIDASE_ACTIVITY	12	2270	21292	5	0.00570564	AGL,GAA,GBA,GBA2,MOGS	44	3	59	1	8	115	12	103	4	8.8	0.6	11.8	0.2	1.6	23	2.4	20.6	0.8	2.2437	276
DDG2P_13_6_2022.uniq.genes.baf.genes.added.back	GOMF	RIBOSOME_BINDING	70	2270	21292	15	0.00620996	C1QBP,CCDC47,EEF2,EIF5A,FMR1,GEMIN5,IGHMBP2,MTOR,NAA10,NAA15,SBDS,SEC61A1,TACO1,TMCO1,TTC5	153	12	162	6	66	399	84	315	18	10.2	0.8	10.8	0.4	4.4	26.6	5.6	21	1.2	2.20691	277
DDG2P_13_6_2022.uniq.genes.baf.genes.added.back	GOMF	G_PROTEIN_BETA_GAMMA_SUBUNIT_COMPLEX_BINDING	22	2270	21292	7	0.00623495	GNA11,GNA14,GNAI1,GNAI3,GNAO1,GNAQ,GNAS	70	4	61	1	81	217	86	131	5	10	0.571429	8.71429	0.142857	11.5714	31	12.2857	18.7143	0.714286	2.20517	278.5
DDG2P_13_6_2022.uniq.genes.baf.genes.added.back	GOMF	IONOTROPIC_GLUTAMATE_RECEPTOR_BINDING	22	2270	21292	7	0.00623495	DLG4,GNAS,OPHN1,RAPSN,SHANK1,SHANK2,SHANK3	184	22	214	16	108	544	146	398	38	26.2857	3.14286	30.5714	2.28571	15.4286	77.7143	20.8571	56.8571	5.42857	2.20517	278.5
DDG2P_13_6_2022.uniq.genes.baf.genes.added.back	GOMF	NMDA_GLUTAMATE_RECEPTOR_ACTIVITY	8	2270	21292	4	0.00633346	GRIN1,GRIN2A,GRIN2B,GRIN2D	98	11	98	8	127	342	146	196	19	24.5	2.75	24.5	2	31.75	85.5	36.5	49	4.75	2.19836	280.5
DDG2P_13_6_2022.uniq.genes.baf.genes.added.back	GOMF	THIAMINE_PYROPHOSPHATE_BINDING	8	2270	21292	4	0.00633346	DHTKD1,OGDH,OGDHL,TKT	104	5	93	0	12	214	17	197	5	26	1.25	23.25	0	3	53.5	4.25	49.25	1.25	2.19836	280.5
DDG2P_13_6_2022.uniq.genes.baf.genes.added.back	GOMF	ALKALI_METAL_ION_BINDING	17	2270	21292	6	0.00638837	ACAT1,ATP1A1,ATP1A2,HDAC4,KCNA4,KCNJ11	138	4	141	4	34	321	42	279	8	23	0.666667	23.5	0.666667	5.66667	53.5	7	46.5	1.33333	2.19461	282.5
DDG2P_13_6_2022.uniq.genes.baf.genes.added.back	GOMF	PLUS_END_DIRECTED_MICROTUBULE_MOTOR_ACTIVITY	17	2270	21292	6	0.00638837	KIF11,KIF14,KIF1A,KIF3B,KIF5A,KIF5C	130	4	156	5	82	377	91	286	9	21.6667	0.666667	26	0.833333	13.6667	62.8333	15.1667	47.6667	1.5	2.19461	282.5
DDG2P_13_6_2022.uniq.genes.baf.genes.added.back	GOMF	GENERAL_TRANSCRIPTION_INITIATION_FACTOR_BINDING	52	2270	21292	12	0.00746852	AR,BRF1,CTDP1,ERCC1,ERCC4,HNRNPU,MTOR,PSMC5,TAF1,TAF13,TCF4,THRA	179	11	233	11	127	561	149	412	22	14.9167	0.916667	19.4167	0.916667	10.5833	46.75	12.4167	34.3333	1.83333	2.12677	284.5
DDG2P_13_6_2022.uniq.genes.baf.genes.added.back	GOMF	NUCLEAR_RECEPTOR_ACTIVITY	52	2270	21292	12	0.00746852	AR,HNF4A,NR1I3,NR2F1,NR2F2,NR4A2,NR5A1,RARB,RORA,RORB,THRA,VDR	125	5	121	6	70	327	81	246	11	10.4167	0.416667	10.0833	0.5	5.83333	27.25	6.75	20.5	0.916667	2.12677	284.5
DDG2P_13_6_2022.uniq.genes.baf.genes.added.back	GOMF	HYDROLASE_ACTIVITY_ACTING_ON_CARBON_NITROGEN_BUT_NOT_PEPTIDE_BONDS	134	2270	21292	24	0.0076075	ACER3,ACY1,ADA,ADAR,ADARB1,AGA,AMPD2,ARG1,ASAH1,ASPA,ATIC,BTD,CAD,DARS1,DHODH,DPYSL5,GCH1,HDAC4,HDAC8,HINT1,NADSYN1,NDST1,NGLY1,PIGL	346	8	411	13	42	820	63	757	21	14.4167	0.333333	17.125	0.541667	1.75	34.1667	2.625	31.5417	0.875	2.11876	286
DDG2P_13_6_2022.uniq.genes.baf.genes.added.back	GOMF	AMYLOID_BETA_BINDING	85	2270	21292	17	0.00769013	ATP1A3,CACNA1A,CACNA1B,COL25A1,CRYAB,FZD5,FZD6,GRIA1,GRIA2,GRIA3,GRIA4,GRIN1,GRIN2A,GRIN2B,HSPG2,LRPAP1,TGFB2	355	26	390	20	252	1043	298	745	46	20.8824	1.52941	22.9412	1.17647	14.8235	61.3529	17.5294	43.8235	2.70588	2.11407	287
DDG2P_13_6_2022.uniq.genes.baf.genes.added.back	GOMF	EXONUCLEASE_ACTIVITY_ACTIVE_WITH_EITHER_RIBO_OR_DEOXYRIBONUCLEIC_ACIDS_AND_PRODUCING_5_PHOSPHOMONOESTERS	59	2270	21292	13	0.00823103	APTX,CNOT1,CPSF3,DIS3L2,EXOSC3,EXOSC9,MRE11,PARN,PNPT1,POLD1,TOE1,TREX1,USB1	185	8	153	5	40	391	53	338	13	14.2308	0.615385	11.7692	0.384615	3.07692	30.0769	4.07692	26	1	2.08455	288
DDG2P_13_6_2022.uniq.genes.baf.genes.added.back	GOMF	ACTIN_FILAMENT_BINDING	217	2270	21292	35	0.00843085	ABL1,ANTXR1,ARPC4,BIN1,BLOC1S6,CFL2,CTNNA2,DMD,FLNA,FLNB,GAS2L2,KBTBD13,KPTN,LRPPRC,MACF1,MYH10,MYH11,MYH3,MYH6,MYH8,MYH9,MYO5A,MYO5B,MYO7A,NEB,SHROOM3,SPTAN1,SPTBN1,SPTBN2,SPTBN4,SYNE1,TPM2,TPM3,TRPV4,TTN	1214	71	1302	51	298	2936	420	2516	122	34.6857	2.02857	37.2	1.45714	8.51429	83.8857	12	71.8857	3.48571	2.07413	289
DDG2P_13_6_2022.uniq.genes.baf.genes.added.back	GOMF	METHYLATED_HISTONE_BINDING	79	2270	21292	16	0.00844324	ATRX,BPTF,CHD1,CHD5,CHD8,DPF2,FMR1,KDM5A,KMT2E,MSL3,NCAPD3,NCAPG2,PHF8,SUZ12,TAF1,ZMYND11	345	26	368	24	125	888	175	713	50	21.5625	1.625	23	1.5	7.8125	55.5	10.9375	44.5625	3.125	2.07349	290
DDG2P_13_6_2022.uniq.genes.baf.genes.added.back	GOMF	HISTONE_H3_METHYL_LYSINE_9_DEMETHYLASE_ACTIVITY	13	2270	21292	5	0.00846626	HR,KDM1A,KDM3B,KDM4B,PHF8	80	5	96	5	27	213	37	176	10	16	1	19.2	1	5.4	42.6	7.4	35.2	2	2.07231	294
DDG2P_13_6_2022.uniq.genes.baf.genes.added.back	GOMF	TRNA_GUANINE_METHYLTRANSFERASE_ACTIVITY	13	2270	21292	5	0.00846626	FTSJ1,TRMT1,TRMT10A,TRMT10C,WDR4	14	1	19	0	5	39	6	33	1	2.8	0.2	3.8	0	1	7.8	1.2	6.6	0.2	2.07231	294
DDG2P_13_6_2022.uniq.genes.baf.genes.added.back	GOMF	TRANSFORMING_GROWTH_FACTOR_BETA_ACTIVATED_RECEPTOR_ACTIVITY	13	2270	21292	5	0.00846626	ACVR1,BMPR1B,LTBP1,TGFBR1,TGFBR2	48	4	39	0	15	106	19	87	4	9.6	0.8	7.8	0	3	21.2	3.8	17.4	0.8	2.07231	294
DDG2P_13_6_2022.uniq.genes.baf.genes.added.back	GOMF	PROTEIN_KINASE_A_CATALYTIC_SUBUNIT_BINDING	13	2270	21292	5	0.00846626	KCNQ1,PRKAR1A,PRKAR1B,RYR2,SOX9	239	7	68	1	45	360	53	307	8	47.8	1.4	13.6	0.2	9	72	10.6	61.4	1.6	2.07231	294
DDG2P_13_6_2022.uniq.genes.baf.genes.added.back	GOMF	PHOSPHATIDYLINOSITOL_PHOSPHATE_5_PHOSPHATASE_ACTIVITY	13	2270	21292	5	0.00846626	FIG4,INPP5E,INPP5K,INPPL1,OCRL	74	7	100	1	11	193	19	174	8	14.8	1.4	20	0.2	2.2	38.6	3.8	34.8	1.6	2.07231	294
DDG2P_13_6_2022.uniq.genes.baf.genes.added.back	GOMF	GAMMA_CATENIN_BINDING	13	2270	21292	5	0.00846626	APC2,CDH1,CDH2,DSG1,TCF7L2	147	5	225	2	33	412	40	372	7	29.4	1	45	0.4	6.6	82.4	8	74.4	1.4	2.07231	294
DDG2P_13_6_2022.uniq.genes.baf.genes.added.back	GOMF	ANNEALING_ACTIVITY	13	2270	21292	5	0.00846626	BLM,DDX3X,FMR1,RECQL4,SMARCAL1	18	1	31	2	17	69	20	49	3	3.6	0.2	6.2	0.4	3.4	13.8	4	9.8	0.6	2.07231	294
DDG2P_13_6_2022.uniq.genes.baf.genes.added.back	GOMF	LIGAND_GATED_ANION_CHANNEL_ACTIVITY	18	2270	21292	6	0.00873058	GABRA1,GABRB2,GABRB3,GABRG2,GLRA1,GLRB	64	10	56	6	56	192	72	120	16	10.6667	1.66667	9.33333	1	9.33333	32	12	20	2.66667	2.05896	298
DDG2P_13_6_2022.uniq.genes.baf.genes.added.back	GOMF	OXIDOREDUCTASE_ACTIVITY_ACTING_ON_THE_CH_NH_GROUP_OF_DONORS	29	2270	21292	8	0.0090937	AASS,ALDH4A1,DHFR,ETFDH,MTHFR,PYCR1,PYCR2,QDPR	42	2	43	2	10	99	14	85	4	5.25	0.25	5.375	0.25	1.25	12.375	1.75	10.625	0.5	2.04126	299
DDG2P_13_6_2022.uniq.genes.baf.genes.added.back	GOMF	SH2_DOMAIN_BINDING	41	2270	21292	10	0.00943234	ABL1,CCDC88A,DAG1,GHR,INPPL1,KIT,NUP62,SH3PXD2B,SYP,TRPV4	158	10	161	5	45	379	60	319	15	15.8	1	16.1	0.5	4.5	37.9	6	31.9	1.5	2.02538	300
DDG2P_13_6_2022.uniq.genes.baf.genes.added.back	GOMF	KINASE_REGULATOR_ACTIVITY	235	2270	21292	37	0.0101083	ALS2,BMP2,BMPR1B,CCNA2,CCND2,CCNK,CCNO,CCNQ,CDKN1C,CIT,CSNK2B,DDX3X,ERBB3,ERCC6,FAM20A,FGF13,HYAL2,IGF2,KIDINS220,LRP6,MADD,MAP2K1,MAP2K2,NCAPG2,NPM1,PIK3CA,PIK3R1,PIK3R2,PRKAR1A,PRKAR1B,QARS1,SPRED1,SPRED2,STRADA,TAOK1,WDR81,YWHAG	707	40	742	22	207	1718	269	1449	62	19.1081	1.08108	20.0541	0.594595	5.59459	46.4324	7.27027	39.1622	1.67568	1.99532	301
DDG2P_13_6_2022.uniq.genes.baf.genes.added.back	GOMF	CARBOHYDRATE_DERIVATIVE_TRANSMEMBRANE_TRANSPORTER_ACTIVITY	54	2270	21292	12	0.0101729	ABCD1,MFSD2A,SLC17A5,SLC25A24,SLC25A4,SLC25A42,SLC33A1,SLC35A1,SLC35A2,SLC35C1,SLC35D1,SLC37A4	113	2	113	2	12	242	16	226	4	9.41667	0.166667	9.41667	0.166667	1	20.1667	1.33333	18.8333	0.333333	1.99255	302
DDG2P_13_6_2022.uniq.genes.baf.genes.added.back	GOMF	VOLTAGE_GATED_CALCIUM_CHANNEL_ACTIVITY_INVOLVED_IN_CARDIAC_MUSCLE_CELL_ACTION_POTENTIAL	5	2270	21292	3	0.0102526	CACNA1C,CACNA1D,CACNA1G	216	7	237	7	48	515	62	453	14	72	2.33333	79	2.33333	16	171.667	20.6667	151	4.66667	1.98917	307.5
DDG2P_13_6_2022.uniq.genes.baf.genes.added.back	GOMF	BOX_H_ACA_SNORNA_BINDING	5	2270	21292	3	0.0102526	DKC1,NHP2,NOP10	17	0	4	0	0	21	0	21	0	5.66667	0	1.33333	0	0	7	0	7	0	1.98917	307.5
DDG2P_13_6_2022.uniq.genes.baf.genes.added.back	GOMF	G_PROTEIN_COUPLED_SEROTONIN_RECEPTOR_BINDING	5	2270	21292	3	0.0102526	GNAI1,GNAI3,GNAO1	39	2	36	0	57	134	59	75	2	13	0.666667	12	0	19	44.6667	19.6667	25	0.666667	1.98917	307.5
DDG2P_13_6_2022.uniq.genes.baf.genes.added.back	GOMF	FIBROBLAST_GROWTH_FACTOR_ACTIVATED_RECEPTOR_ACTIVITY	5	2270	21292	3	0.0102526	FGFR1,FGFR2,FGFR3	42	2	53	4	43	144	49	95	6	14	0.666667	17.6667	1.33333	14.3333	48	16.3333	31.6667	2	1.98917	307.5
DDG2P_13_6_2022.uniq.genes.baf.genes.added.back	GOMF	D_LOOP_DNA_BINDING	5	2270	21292	3	0.0102526	BLM,POT1,RECQL4	17	1	38	2	15	73	18	55	3	5.66667	0.333333	12.6667	0.666667	5	24.3333	6	18.3333	1	1.98917	307.5
DDG2P_13_6_2022.uniq.genes.baf.genes.added.back	GOMF	BETA_N_ACETYLHEXOSAMINIDASE_ACTIVITY	5	2270	21292	3	0.0102526	GM2A,HEXA,HEXB	27	0	21	1	6	55	7	48	1	9	0	7	0.333333	2	18.3333	2.33333	16	0.333333	1.98917	307.5
DDG2P_13_6_2022.uniq.genes.baf.genes.added.back	GOMF	HISTONE_H3_DI_MONOMETHYL_LYSINE_9_DEMETHYLASE_ACTIVITY	5	2270	21292	3	0.0102526	HR,KDM3B,PHF8	38	1	33	3	12	87	16	71	4	12.6667	0.333333	11	1	4	29	5.33333	23.6667	1.33333	1.98917	307.5
DDG2P_13_6_2022.uniq.genes.baf.genes.added.back	GOMF	INORGANIC_DIPHOSPHATASE_ACTIVITY	5	2270	21292	3	0.0102526	ALPL,PPA2,PRUNE1	27	0	52	2	5	86	7	79	2	9	0	17.3333	0.666667	1.66667	28.6667	2.33333	26.3333	0.666667	1.98917	307.5
DDG2P_13_6_2022.uniq.genes.baf.genes.added.back	GOMF	HISTONE_H3_TRI_DI_METHYL_LYSINE_27_DEMETHYLASE_ACTIVITY	5	2270	21292	3	0.0102526	KDM6A,KDM6B,PHF8	28	6	20	1	20	75	27	48	7	9.33333	2	6.66667	0.333333	6.66667	25	9	16	2.33333	1.98917	307.5
DDG2P_13_6_2022.uniq.genes.baf.genes.added.back	GOMF	TRANSFORMING_GROWTH_FACTOR_BETA_RECEPTOR_ACTIVITY_TYPE_I	5	2270	21292	3	0.0102526	ACVR1,BMPR1B,TGFBR1	27	2	16	0	7	52	9	43	2	9	0.666667	5.33333	0	2.33333	17.3333	3	14.3333	0.666667	1.98917	307.5
DDG2P_13_6_2022.uniq.genes.baf.genes.added.back	GOMF	TYPE_II_TRANSFORMING_GROWTH_FACTOR_BETA_RECEPTOR_BINDING	9	2270	21292	4	0.0104448	TGFB1,TGFB2,TGFB3,TGFBR1	56	0	71	1	9	137	10	127	1	14	0	17.75	0.25	2.25	34.25	2.5	31.75	0.25	1.9811	313.5
DDG2P_13_6_2022.uniq.genes.baf.genes.added.back	GOMF	METALLOCHAPERONE_ACTIVITY	9	2270	21292	4	0.0104448	ATP7A,MMAA,SCO1,SCO2	14	0	18	3	2	37	5	32	3	3.5	0	4.5	0.75	0.5	9.25	1.25	8	0.75	1.9811	313.5
DDG2P_13_6_2022.uniq.genes.baf.genes.added.back	GOMF	RNA_POLYMERASE_II_GENERAL_TRANSCRIPTION_INITIATION_FACTOR_BINDING	24	2270	21292	7	0.0104686	AR,CTDP1,ERCC1,ERCC4,HNRNPU,TAF1,TCF4	64	4	86	6	91	251	101	150	10	9.14286	0.571429	12.2857	0.857143	13	35.8571	14.4286	21.4286	1.42857	1.98011	315
DDG2P_13_6_2022.uniq.genes.baf.genes.added.back	GOMF	PHOSPHOPROTEIN_BINDING	88	2270	21292	17	0.010881	ABL1,APTX,CBL,CRKL,FBXW7,MAPK1,MID1,MTOR,PAFAH1B1,PHF6,PIK3R1,PIK3R2,PLCG2,PTPN11,RASA1,SCAF4,SH3BP2	183	10	232	9	184	618	203	415	19	10.7647	0.588235	13.6471	0.529412	10.8235	36.3529	11.9412	24.4118	1.11765	1.96333	316
DDG2P_13_6_2022.uniq.genes.baf.genes.added.back	GOMF	TRANSMEMBRANE_RECEPTOR_PROTEIN_SERINE_THREONINE_KINASE_ACTIVITY	19	2270	21292	6	0.0116285	ACVR1,ACVR2B,BMPR1B,LTBP1,TGFBR1,TGFBR2	76	4	74	0	16	170	20	150	4	12.6667	0.666667	12.3333	0	2.66667	28.3333	3.33333	25	0.666667	1.93448	317
DDG2P_13_6_2022.uniq.genes.baf.genes.added.back	GOMF	PROTEIN_PHOSPHORYLATED_AMINO_ACID_BINDING	55	2270	21292	12	0.0117816	ABL1,CBL,CRKL,FBXW7,MAPK1,PIK3R1,PIK3R2,PLCG2,PTPN11,RASA1,SCAF4,SH3BP2	111	8	144	8	156	427	172	255	16	9.25	0.666667	12	0.666667	13	35.5833	14.3333	21.25	1.33333	1.9288	318
DDG2P_13_6_2022.uniq.genes.baf.genes.added.back	GOMF	PHOSPHATIDYLINOSITOL_4_5_BISPHOSPHATE_PHOSPHATASE_ACTIVITY	14	2270	21292	5	0.0120294	FIG4,INPP4A,INPP5E,INPP5K,OCRL	72	5	113	2	8	200	15	185	7	14.4	1	22.6	0.4	1.6	40	3	37	1.4	1.91976	320.5
DDG2P_13_6_2022.uniq.genes.baf.genes.added.back	GOMF	ARYLSULFATASE_ACTIVITY	14	2270	21292	5	0.0120294	ARSA,ARSB,ARSL,GALNS,STS	13	1	29	3	7	53	11	42	4	2.6	0.2	5.8	0.6	1.4	10.6	2.2	8.4	0.8	1.91976	320.5
DDG2P_13_6_2022.uniq.genes.baf.genes.added.back	GOMF	FOLIC_ACID_BINDING	14	2270	21292	5	0.0120294	DHFR,FOLR1,FTCD,SLC46A1,UROS	38	1	29	0	1	69	2	67	1	7.6	0.2	5.8	0	0.2	13.8	0.4	13.4	0.2	1.91976	320.5
DDG2P_13_6_2022.uniq.genes.baf.genes.added.back	GOMF	MICROTUBULE_MINUS_END_BINDING	14	2270	21292	5	0.0120294	CEP290,MACF1,TUBGCP2,TUBGCP4,TUBGCP6	149	7	138	5	27	326	39	287	12	29.8	1.4	27.6	1	5.4	65.2	7.8	57.4	2.4	1.91976	320.5
DDG2P_13_6_2022.uniq.genes.baf.genes.added.back	GOMF	K63_LINKED_POLYUBIQUITIN_MODIFICATION_DEPENDENT_PROTEIN_BINDING	25	2270	21292	7	0.0132292	IKBKG,OTUD7A,PRPF8,RNF168,SPRTN,TAB2,WDR81	164	7	190	3	43	407	53	354	10	23.4286	1	27.1429	0.428571	6.14286	58.1429	7.57143	50.5714	1.42857	1.87846	323
DDG2P_13_6_2022.uniq.genes.baf.genes.added.back	GOMF	RNA_POLYMERASE_ACTIVITY	43	2270	21292	10	0.0132638	POLR1A,POLR1C,POLR1D,POLR2A,POLR3A,POLR3B,PRIM1,RMRP,TERT,TRNT1	177	5	191	2	45	420	52	368	7	17.7	0.5	19.1	0.2	4.5	42	5.2	36.8	0.7	1.87733	324
DDG2P_13_6_2022.uniq.genes.baf.genes.added.back	GOMF	FAD_BINDING	37	2270	21292	9	0.0137243	ACOX1,AGPS,AIFM1,CYB5R3,D2HGDH,DHCR24,MMACHC,MTHFR,MTRR	136	1	139	3	14	293	18	275	4	15.1111	0.111111	15.4444	0.333333	1.55556	32.5556	2	30.5556	0.444444	1.86251	325
DDG2P_13_6_2022.uniq.genes.baf.genes.added.back	GOMF	ADENYLYLTRANSFERASE_ACTIVITY	31	2270	21292	8	0.0137981	ABL1,COASY,FLAD1,GPHN,KARS1,NMNAT1,PAPSS2,TRNT1	70	5	71	4	27	177	36	141	9	8.75	0.625	8.875	0.5	3.375	22.125	4.5	17.625	1.125	1.86018	326.5
DDG2P_13_6_2022.uniq.genes.baf.genes.added.back	GOMF	MICROFILAMENT_MOTOR_ACTIVITY	31	2270	21292	8	0.0137981	MYH10,MYH3,MYH6,MYH8,MYH9,MYO5A,MYO5B,MYO7A	383	13	395	11	51	853	75	778	24	47.875	1.625	49.375	1.375	6.375	106.625	9.375	97.25	3	1.86018	326.5
DDG2P_13_6_2022.uniq.genes.baf.genes.added.back	GOMF	TRANSLATION_REGULATOR_ACTIVITY	141	2270	21292	24	0.0140516	AARS1,AIRE,DHFR,EEF1A2,EEF1B2,EEF2,EIF2AK1,EIF2AK2,EIF2AK3,EIF2B4,EIF2B5,EIF2S3,EIF3F,EIF4A3,EIF5A,FMR1,GFM1,GSPT2,GTPBP2,MTRFR,PURA,RPL10,SHMT2,TUFM	138	10	194	8	123	473	141	332	18	5.75	0.416667	8.08333	0.333333	5.125	19.7083	5.875	13.8333	0.75	1.85227	328
DDG2P_13_6_2022.uniq.genes.baf.genes.added.back	GOMF	EXONUCLEASE_ACTIVITY	84	2270	21292	16	0.0150738	APTX,CNOT1,CPSF3,DIS3L2,ENPP1,EXOSC3,EXOSC9,MRE11,PARN,PNPT1,POLD1,POLG,RAD50,TOE1,TREX1,USB1	202	9	169	8	55	443	72	371	17	12.625	0.5625	10.5625	0.5	3.4375	27.6875	4.5	23.1875	1.0625	1.82178	329
DDG2P_13_6_2022.uniq.genes.baf.genes.added.back	GOMF	PHOSPHOTYROSINE_RESIDUE_BINDING	44	2270	21292	10	0.015568	ABL1,CBL,CRKL,MAPK1,PIK3R1,PIK3R2,PLCG2,PTPN11,RASA1,SH3BP2	102	7	131	8	134	382	149	233	15	10.2	0.7	13.1	0.8	13.4	38.2	14.9	23.3	1.5	1.80777	330.5
DDG2P_13_6_2022.uniq.genes.baf.genes.added.back	GOMF	TRANSCRIPTION_COREPRESSOR_BINDING	44	2270	21292	10	0.015568	CTBP1,EED,EHMT1,EZH2,PBX1,RORA,SIX3,SUZ12,ZBTB16,ZBTB7A	135	9	160	12	106	422	127	295	21	13.5	0.9	16	1.2	10.6	42.2	12.7	29.5	2.1	1.80777	330.5
DDG2P_13_6_2022.uniq.genes.baf.genes.added.back	GOMF	ACTIVIN_ACTIVATED_RECEPTOR_ACTIVITY	10	2270	21292	4	0.0159552	ACVR1,ACVR2B,TGFBR1,TGFBR2	67	3	49	0	5	124	8	116	3	16.75	0.75	12.25	0	1.25	31	2	29	0.75	1.7971	335.5
DDG2P_13_6_2022.uniq.genes.baf.genes.added.back	GOMF	CARBON_NITROGEN_LIGASE_ACTIVITY_WITH_GLUTAMINE_AS_AMIDO_N_DONOR	10	2270	21292	4	0.0159552	ASNS,CAD,CPS1,NADSYN1	88	2	101	4	5	200	11	189	6	22	0.5	25.25	1	1.25	50	2.75	47.25	1.5	1.7971	335.5
DDG2P_13_6_2022.uniq.genes.baf.genes.added.back	GOMF	DYNEIN_LIGHT_CHAIN_BINDING	10	2270	21292	4	0.0159552	DYNC1I2,DYNC2I1,DYNC2I2,GLUL	13	1	8	0	6	28	7	21	1	3.25	0.25	2	0	1.5	7	1.75	5.25	0.25	1.7971	335.5
DDG2P_13_6_2022.uniq.genes.baf.genes.added.back	GOMF	HISTONE_METHYLTRANSFERASE_ACTIVITY_H3_K9_SPECIFIC	10	2270	21292	4	0.0159552	ASH1L,EHMT1,MECOM,SETD5	128	19	107	11	123	388	153	235	30	32	4.75	26.75	2.75	30.75	97	38.25	58.75	7.5	1.7971	335.5
DDG2P_13_6_2022.uniq.genes.baf.genes.added.back	GOMF	INOSITOL_TRISPHOSPHATE_PHOSPHATASE_ACTIVITY	10	2270	21292	4	0.0159552	INPP4A,INPP5E,INPP5K,OCRL	48	3	75	2	7	135	12	123	5	12	0.75	18.75	0.5	1.75	33.75	3	30.75	1.25	1.7971	335.5
DDG2P_13_6_2022.uniq.genes.baf.genes.added.back	GOMF	PHOSPHATIDYLINOSITOL_4_5_BISPHOSPHATE_5_PHOSPHATASE_ACTIVITY	10	2270	21292	4	0.0159552	FIG4,INPP5E,INPP5K,OCRL	46	4	75	1	7	133	12	121	5	11.5	1	18.75	0.25	1.75	33.25	3	30.25	1.25	1.7971	335.5
DDG2P_13_6_2022.uniq.genes.baf.genes.added.back	GOMF	ARMADILLO_REPEAT_DOMAIN_BINDING	10	2270	21292	4	0.0159552	AXIN1,CHD8,CNOT1,TCF7L2	180	25	153	15	56	429	96	333	40	45	6.25	38.25	3.75	14	107.25	24	83.25	10	1.7971	335.5
DDG2P_13_6_2022.uniq.genes.baf.genes.added.back	GOMF	ENOYL_COA_HYDRATASE_ACTIVITY	10	2270	21292	4	0.0159552	AUH,ECHS1,HADHA,HSD17B4	32	2	27	2	3	66	7	59	4	8	0.5	6.75	0.5	0.75	16.5	1.75	14.75	1	1.7971	335.5
DDG2P_13_6_2022.uniq.genes.baf.genes.added.back	GOMF	CHAPERONE_BINDING	106	2270	21292	19	0.0161589	ATP1A1,ATP1A2,ATP1A3,ATP7A,BIN1,DNAAF6,DNAJB13,FN1,GNB5,HSPD1,LRP2,OGDH,SACS,TBCD,TBCE,TERT,TFRC,TSC1,WRAP53	376	23	414	16	105	934	144	790	39	19.7895	1.21053	21.7895	0.842105	5.52632	49.1579	7.57895	41.5789	2.05263	1.79159	340
DDG2P_13_6_2022.uniq.genes.baf.genes.added.back	GOMF	EXORIBONUCLEASE_ACTIVITY_PRODUCING_5_PHOSPHOMONOESTERS	38	2270	21292	9	0.0163262	CNOT1,CPSF3,DIS3L2,EXOSC3,EXOSC9,PARN,PNPT1,TOE1,USB1	132	8	102	4	26	272	38	234	12	14.6667	0.888889	11.3333	0.444444	2.88889	30.2222	4.22222	26	1.33333	1.78712	341.5
DDG2P_13_6_2022.uniq.genes.baf.genes.added.back	GOMF	CYCLIC_NUCLEOTIDE_BINDING	38	2270	21292	9	0.0163262	HCN1,KCNH1,PDE10A,PDE4D,PDE6G,PDE6H,PRKAR1A,PRKAR1B,PRKG2	148	6	126	1	46	327	53	274	7	16.4444	0.666667	14	0.111111	5.11111	36.3333	5.88889	30.4444	0.777778	1.78712	341.5
DDG2P_13_6_2022.uniq.genes.baf.genes.added.back	GOMF	PHOSPHATIDYLINOSITOL_BISPHOSPHATE_PHOSPHATASE_ACTIVITY	26	2270	21292	7	0.0164752	FIG4,INPP4A,INPP5E,INPP5K,MTM1,OCRL,PTEN	92	16	122	9	44	283	69	214	25	13.1429	2.28571	17.4286	1.28571	6.28571	40.4286	9.85714	30.5714	3.57143	1.78317	344
DDG2P_13_6_2022.uniq.genes.baf.genes.added.back	GOMF	ATPASE_COUPLED_INORGANIC_ANION_TRANSMEMBRANE_TRANSPORTER_ACTIVITY	26	2270	21292	7	0.0164752	ABCC6,ABCC9,CLCN6,CLCN7,SLC12A5,SLC26A2,SLC4A1	168	3	195	7	31	404	41	363	10	24	0.428571	27.8571	1	4.42857	57.7143	5.85714	51.8571	1.42857	1.78317	344
DDG2P_13_6_2022.uniq.genes.baf.genes.added.back	GOMF	ACYL_COA_BINDING	26	2270	21292	7	0.0164752	ACAD9,ACADVL,ACBD5,ACBD6,GCDH,HADHA,TAF1	40	2	48	1	5	96	8	88	3	5.71429	0.285714	6.85714	0.142857	0.714286	13.7143	1.14286	12.5714	0.428571	1.78317	344
DDG2P_13_6_2022.uniq.genes.baf.genes.added.back	GOMF	INHIBITORY_EXTRACELLULAR_LIGAND_GATED_ION_CHANNEL_ACTIVITY	15	2270	21292	5	0.0164868	GABRA1,GABRB2,GABRG2,GLRA1,GLRB	47	6	41	6	44	144	56	88	12	9.4	1.2	8.2	1.2	8.8	28.8	11.2	17.6	2.4	1.78286	347.5
DDG2P_13_6_2022.uniq.genes.baf.genes.added.back	GOMF	C2H2_ZINC_FINGER_DOMAIN_BINDING	15	2270	21292	5	0.0164868	EHMT1,GATA2,SRRM2,U2AF2,WT1	66	3	53	6	88	216	97	119	9	13.2	0.6	10.6	1.2	17.6	43.2	19.4	23.8	1.8	1.78286	347.5
DDG2P_13_6_2022.uniq.genes.baf.genes.added.back	GOMF	MANNOSIDASE_ACTIVITY	15	2270	21292	5	0.0164868	EDEM3,MAN1B1,MAN2B1,MAN2C1,MANBA	44	3	70	1	17	135	21	114	4	8.8	0.6	14	0.2	3.4	27	4.2	22.8	0.8	1.78286	347.5
DDG2P_13_6_2022.uniq.genes.baf.genes.added.back	GOMF	3_5_DNA_HELICASE_ACTIVITY	15	2270	21292	5	0.0164868	ASCC3,BLM,ERCC3,FANCM,RECQL4	67	0	94	3	32	196	35	161	3	13.4	0	18.8	0.6	6.4	39.2	7	32.2	0.6	1.78286	347.5
DDG2P_13_6_2022.uniq.genes.baf.genes.added.back	GOMF	HYDROLASE_ACTIVITY_ACTING_ON_CARBON_NITROGEN_BUT_NOT_PEPTIDE_BONDS_IN_LINEAR_AMIDES	72	2270	21292	14	0.0186438	ACER3,ACY1,AGA,ASAH1,ASPA,BTD,DARS1,HDAC4,HDAC8,HINT1,NADSYN1,NDST1,NGLY1,PIGL	147	2	168	8	22	347	32	315	10	10.5	0.142857	12	0.571429	1.57143	24.7857	2.28571	22.5	0.714286	1.72947	350.5
DDG2P_13_6_2022.uniq.genes.baf.genes.added.back	GOMF	MYOSIN_BINDING	72	2270	21292	14	0.0186438	ACTA1,ARFGEF1,ARFGEF2,DMD,MYBPC1,MYH8,MYOC,NPHS1,RAB11A,RAB11B,RAB14,RAB39B,RALA,TRIM32	169	9	155	3	52	388	64	324	12	12.0714	0.642857	11.0714	0.214286	3.71429	27.7143	4.57143	23.1429	0.857143	1.72947	350.5
DDG2P_13_6_2022.uniq.genes.baf.genes.added.back	GOMF	SINGLE_STRANDED_RNA_BINDING	86	2270	21292	16	0.0186441	AGO1,DDX11,DDX3X,DDX58,DIS3L2,EIF4A3,FMR1,HNRNPH1,HNRNPU,IFIH1,IGHMBP2,LONP1,MSI1,PNPT1,PUS1,U2AF2	186	9	218	8	86	507	103	404	17	11.625	0.5625	13.625	0.5	5.375	31.6875	6.4375	25.25	1.0625	1.72946	352
DDG2P_13_6_2022.uniq.genes.baf.genes.added.back	GOMF	AMINOACYLASE_ACTIVITY	6	2270	21292	3	0.0188866	ACY1,ASPA,DARS1	12	1	11	2	2	28	5	23	3	4	0.333333	3.66667	0.666667	0.666667	9.33333	1.66667	7.66667	1	1.72385	358
DDG2P_13_6_2022.uniq.genes.baf.genes.added.back	GOMF	BETA_2_ADRENERGIC_RECEPTOR_BINDING	6	2270	21292	3	0.0188866	DLG4,GNAS,PDE4D	68	6	56	5	44	179	55	124	11	22.6667	2	18.6667	1.66667	14.6667	59.6667	18.3333	41.3333	3.66667	1.72385	358
DDG2P_13_6_2022.uniq.genes.baf.genes.added.back	GOMF	NFAT_PROTEIN_BINDING	6	2270	21292	3	0.0188866	FOXP3,GATA4,GATA6	6	1	17	0	3	27	4	23	1	2	0.333333	5.66667	0	1	9	1.33333	7.66667	0.333333	1.72385	358
DDG2P_13_6_2022.uniq.genes.baf.genes.added.back	GOMF	COPPER_CHAPERONE_ACTIVITY	6	2270	21292	3	0.0188866	ATP7A,SCO1,SCO2	5	0	5	1	1	12	2	10	1	1.66667	0	1.66667	0.333333	0.333333	4	0.666667	3.33333	0.333333	1.72385	358
DDG2P_13_6_2022.uniq.genes.baf.genes.added.back	GOMF	STEROID_HORMONE_BINDING	6	2270	21292	3	0.0188866	ATP1A1,ATP1A2,ATP1A3	94	6	91	1	51	243	58	185	7	31.3333	2	30.3333	0.333333	17	81	19.3333	61.6667	2.33333	1.72385	358
DDG2P_13_6_2022.uniq.genes.baf.genes.added.back	GOMF	CORECEPTOR_ACTIVITY_INVOLVED_IN_WNT_SIGNALING_PATHWAY_PLANAR_CELL_POLARITY_PATHWAY	6	2270	21292	3	0.0188866	GPC4,GPC6,ROR2	10	1	8	0	4	23	5	18	1	3.33333	0.333333	2.66667	0	1.33333	7.66667	1.66667	6	0.333333	1.72385	358
DDG2P_13_6_2022.uniq.genes.baf.genes.added.back	GOMF	FOUR_WAY_JUNCTION_HELICASE_ACTIVITY	6	2270	21292	3	0.0188866	BLM,FANCM,RECQL4	16	0	32	2	20	70	22	48	2	5.33333	0	10.6667	0.666667	6.66667	23.3333	7.33333	16	0.666667	1.72385	358
DDG2P_13_6_2022.uniq.genes.baf.genes.added.back	GOMF	H3_HISTONE_ACETYLTRANSFERASE_ACTIVITY	6	2270	21292	3	0.0188866	BRCA2,EP300,KAT6A	29	7	18	3	139	196	149	47	10	9.66667	2.33333	6	1	46.3333	65.3333	49.6667	15.6667	3.33333	1.72385	358
DDG2P_13_6_2022.uniq.genes.baf.genes.added.back	GOMF	INOSITOL_POLYPHOSPHATE_5_PHOSPHATASE_ACTIVITY	6	2270	21292	3	0.0188866	INPP5E,INPP5K,OCRL	22	2	37	1	6	68	9	59	3	7.33333	0.666667	12.3333	0.333333	2	22.6667	3	19.6667	1	1.72385	358
DDG2P_13_6_2022.uniq.genes.baf.genes.added.back	GOMF	CHROMO_SHADOW_DOMAIN_BINDING	6	2270	21292	3	0.0188866	ATRX,LBR,NIPBL	33	3	30	1	16	83	20	63	4	11	1	10	0.333333	5.33333	27.6667	6.66667	21	1.33333	1.72385	358
DDG2P_13_6_2022.uniq.genes.baf.genes.added.back	GOMF	PEROXISOME_TARGETING_SEQUENCE_BINDING	6	2270	21292	3	0.0188866	PEX19,PEX5,PEX7	24	0	19	2	5	50	7	43	2	8	0	6.33333	0.666667	1.66667	16.6667	2.33333	14.3333	0.666667	1.72385	358
DDG2P_13_6_2022.uniq.genes.baf.genes.added.back	GOMF	ANION_CATION_SYMPORTER_ACTIVITY	21	2270	21292	6	0.0193299	SLC12A5,SLC12A6,SLC39A8,SLC5A5,SLC6A1,SLC6A3	115	12	113	2	59	301	73	228	14	19.1667	2	18.8333	0.333333	9.83333	50.1667	12.1667	38	2.33333	1.71377	364
DDG2P_13_6_2022.uniq.genes.baf.genes.added.back	GOMF	SULFUR_COMPOUND_TRANSMEMBRANE_TRANSPORTER_ACTIVITY	52	2270	21292	11	0.0194191	ABCC6,ABCD1,CTNS,GJA1,SLC19A3,SLC1A2,SLC25A19,SLC25A26,SLC26A2,SLC33A1,SLC5A6	76	2	90	6	17	191	25	166	8	6.90909	0.181818	8.18182	0.545455	1.54545	17.3636	2.27273	15.0909	0.727273	1.71177	365
DDG2P_13_6_2022.uniq.genes.baf.genes.added.back	GOMF	ORGANOPHOSPHATE_ESTER_TRANSMEMBRANE_TRANSPORTER_ACTIVITY	33	2270	21292	8	0.0200636	ABCD1,MFSD2A,SLC25A19,SLC25A24,SLC25A4,SLC25A42,SLC33A1,SLC37A4	87	1	95	2	11	196	14	182	3	10.875	0.125	11.875	0.25	1.375	24.5	1.75	22.75	0.375	1.69759	366
DDG2P_13_6_2022.uniq.genes.baf.genes.added.back	GOMF	DYNEIN_LIGHT_INTERMEDIATE_CHAIN_BINDING	27	2270	21292	7	0.0202459	BICD2,CCDC88A,CCDC88C,DNAH5,DNAH9,DYNC1H1,DYNC2H1	256	15	329	16	120	736	151	585	31	36.5714	2.14286	47	2.28571	17.1429	105.143	21.5714	83.5714	4.42857	1.69366	367
DDG2P_13_6_2022.uniq.genes.baf.genes.added.back	GOMF	HORMONE_BINDING	87	2270	21292	16	0.0206555	ACVR1,ALDH1A3,AR,ATP1A1,ATP1A2,ATP1A3,EDNRB,GHR,GUCY2C,IGF1R,LRP2,NPR2,NPR3,PIK3R1,PTH1R,THRA	298	18	305	3	105	729	126	603	21	18.625	1.125	19.0625	0.1875	6.5625	45.5625	7.875	37.6875	1.3125	1.68496	368.5
DDG2P_13_6_2022.uniq.genes.baf.genes.added.back	GOMF	ANION_CHANNEL_ACTIVITY	87	2270	21292	16	0.0206555	ANO1,ANO5,BSND,CLCN3,CLCN4,CLCN6,CLCN7,CLCNKA,CLCNKB,CLIC2,GABRA1,GABRB2,GABRB3,GABRG2,GLRA1,GLRB	213	19	209	8	73	522	100	422	27	13.3125	1.1875	13.0625	0.5	4.5625	32.625	6.25	26.375	1.6875	1.68496	368.5
DDG2P_13_6_2022.uniq.genes.baf.genes.added.back	GOMF	ALDEHYDE_DEHYDROGENASE_NAD_P_PLUS_ACTIVITY	16	2270	21292	5	0.0219179	ALDH1A2,ALDH1A3,ALDH3A2,ALDH4A1,ALDH7A1	41	2	46	3	11	103	16	87	5	8.2	0.4	9.2	0.6	2.2	20.6	3.2	17.4	1	1.6592	371
DDG2P_13_6_2022.uniq.genes.baf.genes.added.back	GOMF	INSULIN_LIKE_GROWTH_FACTOR_RECEPTOR_BINDING	16	2270	21292	5	0.0219179	GNAS,IGF1,IGF2,PIK3R1,YWHAG	43	4	31	1	41	120	46	74	5	8.6	0.8	6.2	0.2	8.2	24	9.2	14.8	1	1.6592	371
DDG2P_13_6_2022.uniq.genes.baf.genes.added.back	GOMF	POTASSIUM_ION_ANTIPORTER_ACTIVITY	16	2270	21292	5	0.0219179	SLC24A1,SLC24A4,SLC9A6,SLC9A7,SLC9A9	26	3	21	4	5	59	12	47	7	5.2	0.6	4.2	0.8	1	11.8	2.4	9.4	1.4	1.6592	371
DDG2P_13_6_2022.uniq.genes.baf.genes.added.back	GOMF	PROTEIN_SERINE_THREONINE_KINASE_ACTIVATOR_ACTIVITY	53	2270	21292	11	0.0222162	ALS2,BMP2,BMPR1B,CCNK,DDX3X,FAM20A,IGF2,MAP2K1,MAP2K2,STRADA,TAOK1	93	7	107	7	63	277	77	200	14	8.45455	0.636364	9.72727	0.636364	5.72727	25.1818	7	18.1818	1.27273	1.65333	373
DDG2P_13_6_2022.uniq.genes.baf.genes.added.back	GOMF	PEPTIDE_LYSINE_N_ACETYLTRANSFERASE_ACTIVITY	40	2270	21292	9	0.0225823	BRCA2,CREBBP,EP300,KAT5,KAT6A,KAT6B,MSL3,SRCAP,TAF1	117	22	134	12	291	576	325	251	34	13	2.44444	14.8889	1.33333	32.3333	64	36.1111	27.8889	3.77778	1.64623	374
DDG2P_13_6_2022.uniq.genes.baf.genes.added.back	GOMF	DYSTROGLYCAN_BINDING	11	2270	21292	4	0.022989	DAG1,DMD,FKRP,PLEC	35	1	54	0	33	123	34	89	1	8.75	0.25	13.5	0	8.25	30.75	8.5	22.25	0.25	1.63848	377.5
DDG2P_13_6_2022.uniq.genes.baf.genes.added.back	GOMF	ACTIVIN_RECEPTOR_BINDING	11	2270	21292	4	0.022989	CFC1,MAGI2,NODAL,SMAD6	34	1	137	5	11	188	17	171	6	8.5	0.25	34.25	1.25	2.75	47	4.25	42.75	1.5	1.63848	377.5
DDG2P_13_6_2022.uniq.genes.baf.genes.added.back	GOMF	OXIDOREDUCTASE_ACTIVITY_ACTING_ON_A_SULFUR_GROUP_OF_DONORS_OXYGEN_AS_ACCEPTOR	11	2270	21292	4	0.022989	GFER,P4HB,SUMF1,SUOX	40	0	29	0	2	71	2	69	0	10	0	7.25	0	0.5	17.75	0.5	17.25	0	1.63848	377.5
DDG2P_13_6_2022.uniq.genes.baf.genes.added.back	GOMF	STRUCTURAL_MOLECULE_ACTIVITY_CONFERRING_ELASTICITY	11	2270	21292	4	0.022989	ELN,FBN1,FBN2,TTN	182	25	94	18	116	435	159	276	43	45.5	6.25	23.5	4.5	29	108.75	39.75	69	10.75	1.63848	377.5
DDG2P_13_6_2022.uniq.genes.baf.genes.added.back	GOMF	UDP_XYLOSYLTRANSFERASE_ACTIVITY	11	2270	21292	4	0.022989	LARGE1,RXYLT1,XYLT1,XYLT2	71	3	79	4	10	167	17	150	7	17.75	0.75	19.75	1	2.5	41.75	4.25	37.5	1.75	1.63848	377.5
DDG2P_13_6_2022.uniq.genes.baf.genes.added.back	GOMF	INTRAMOLECULAR_TRANSFERASE_ACTIVITY_PHOSPHOTRANSFERASES	11	2270	21292	4	0.022989	PGM1,PGM2L1,PGM3,PMM2	24	1	26	1	9	61	11	50	2	6	0.25	6.5	0.25	2.25	15.25	2.75	12.5	0.5	1.63848	377.5
DDG2P_13_6_2022.uniq.genes.baf.genes.added.back	GOMF	BASAL_TRANSCRIPTION_MACHINERY_BINDING	74	2270	21292	14	0.0233004	AGO1,AR,BRD4,CTDP1,ELP2,ERCC1,ERCC4,ERCC5,HNRNPU,SCAF4,TAF1,TCF4,UVSSA,WAC	133	16	155	12	155	471	183	288	28	9.5	1.14286	11.0714	0.857143	11.0714	33.6429	13.0714	20.5714	2	1.63264	381
DDG2P_13_6_2022.uniq.genes.baf.genes.added.back	GOMF	RNA_BINDING	1972	2270	21292	237	0.0234038	AARS1,ADAR,ADARB1,ADK,AFF2,AGO1,AIMP1,ALDH18A1,ALDOA,ALG13,ALKBH8,ANKRD17,APTX,ARCN1,ARF1,ASCC1,ASCC3,ASS1,ATP5F1A,AUH,BRCA1,C1QBP,CAPRIN1,CARS1,CCDC47,CDC40,CDK13,CELF2,CHD2,CHD3,CISD2,CLTC,CNOT1,CPSF3,CRKL,CSDE1,CSTB,CTU2,CYFIP2,DARS1,DARS2,DDX11,DDX23,DDX3X,DDX54,DDX58,DDX59,DDX6,DHFR,DHX16,DHX30,DHX34,DHX37,DIS3L2,DKC1,DNA2,DNM1,DSP,DYNC1H1,EEF1A2,EEF1B2,EEF2,EFTUD2,EIF2AK2,EIF2B4,EIF2B5,EIF2…	3007	186	3223	155	1511	8082	1852	6230	341	12.6878	0.78481	13.5992	0.654008	6.37553	34.1013	7.81435	26.2869	1.43882	1.63071	382
DDG2P_13_6_2022.uniq.genes.baf.genes.added.back	GOMF	PHOSPHATIDYLINOSITOL_PHOSPHATE_PHOSPHATASE_ACTIVITY	34	2270	21292	8	0.023855	FIG4,INPP4A,INPP5E,INPP5K,INPPL1,MTM1,OCRL,PTEN	120	19	147	9	48	343	76	267	28	15	2.375	18.375	1.125	6	42.875	9.5	33.375	3.5	1.62242	383
DDG2P_13_6_2022.uniq.genes.baf.genes.added.back	GOMF	PHOSPHOLIPASE_C_ACTIVITY	28	2270	21292	7	0.0245781	CHRM1,EDNRA,PLCB1,PLCB4,PLCE1,PLCG2,PLCH1	160	4	174	6	29	373	39	334	10	22.8571	0.571429	24.8571	0.857143	4.14286	53.2857	5.57143	47.7143	1.42857	1.60945	384.5
DDG2P_13_6_2022.uniq.genes.baf.genes.added.back	GOMF	POLY_PYRIMIDINE_TRACT_BINDING	28	2270	21292	7	0.0245781	DIS3L2,FMR1,HNRNPH1,HNRNPU,MSI1,PNPT1,U2AF2	55	5	51	2	51	164	58	106	7	7.85714	0.714286	7.28571	0.285714	7.28571	23.4286	8.28571	15.1429	1	1.60945	384.5
DDG2P_13_6_2022.uniq.genes.baf.genes.added.back	GOMF	PDZ_DOMAIN_BINDING	83	2270	21292	15	0.0283011	ACOX1,CCDC88C,CIT,CLCN3,CRIM1,CRIPT,DLG4,GRIA1,GRID2,GRIK2,KIDINS220,KIF14,MAP2K2,PTEN,SLC22A5	260	28	280	20	111	699	159	540	48	17.3333	1.86667	18.6667	1.33333	7.4	46.6	10.6	36	3.2	1.5482	386
DDG2P_13_6_2022.uniq.genes.baf.genes.added.back	GOMF	CALCIUM_RELEASE_CHANNEL_ACTIVITY	17	2270	21292	5	0.0283886	ITPR1,MCOLN1,RYR1,RYR2,RYR3	390	19	154	5	92	660	116	544	24	78	3.8	30.8	1	18.4	132	23.2	108.8	4.8	1.54686	389
DDG2P_13_6_2022.uniq.genes.baf.genes.added.back	GOMF	CHLORIDE_TRANSMEMBRANE_TRANSPORTER_ACTIVITY	17	2270	21292	5	0.0283886	CLCN6,CLCN7,SLC12A5,SLC26A2,SLC4A1	116	3	134	4	17	274	24	250	7	23.2	0.6	26.8	0.8	3.4	54.8	4.8	50	1.4	1.54686	389
DDG2P_13_6_2022.uniq.genes.baf.genes.added.back	GOMF	INOSITOL_PHOSPHATE_PHOSPHATASE_ACTIVITY	17	2270	21292	5	0.0283886	INPP4A,INPP5E,INPP5K,OCRL,PTEN	68	14	84	9	43	218	66	152	23	13.6	2.8	16.8	1.8	8.6	43.6	13.2	30.4	4.6	1.54686	389
DDG2P_13_6_2022.uniq.genes.baf.genes.added.back	GOMF	LONG_CHAIN_FATTY_ACID_TRANSPORTER_ACTIVITY	17	2270	21292	5	0.0283886	ABCD1,ABCD4,MFSD2A,SLC27A4,SLC2A1	85	1	79	2	32	199	35	164	3	17	0.2	15.8	0.4	6.4	39.8	7	32.8	0.6	1.54686	389
DDG2P_13_6_2022.uniq.genes.baf.genes.added.back	GOMF	MECHANOSENSITIVE_ION_CHANNEL_ACTIVITY	17	2270	21292	5	0.0283886	KCNK4,PIEZO1,PIEZO2,TMEM63A,TRPV4	154	5	184	8	33	384	46	338	13	30.8	1	36.8	1.6	6.6	76.8	9.2	67.6	2.6	1.54686	389
DDG2P_13_6_2022.uniq.genes.baf.genes.added.back	GOMF	RECEPTOR_SERINE_THREONINE_KINASE_BINDING	29	2270	21292	7	0.0295049	BMP2,BMP4,CFC1,MAGI2,NODAL,SCUBE3,SMAD6	93	1	226	5	21	346	27	319	6	13.2857	0.142857	32.2857	0.714286	3	49.4286	3.85714	45.5714	0.857143	1.53011	393.5
DDG2P_13_6_2022.uniq.genes.baf.genes.added.back	GOMF	CYCLIN_DEPENDENT_PROTEIN_KINASE_ACTIVITY	29	2270	21292	7	0.0295049	CCNK,CDK10,CDK13,CDK16,CDK19,CDK8,CDKL5	36	4	76	4	55	175	63	112	8	5.14286	0.571429	10.8571	0.571429	7.85714	25	9	16	1.14286	1.53011	393.5
DDG2P_13_6_2022.uniq.genes.baf.genes.added.back	GOMF	ORGANIC_CATION_TRANSMEMBRANE_TRANSPORTER_ACTIVITY	29	2270	21292	7	0.0295049	SLC19A3,SLC22A5,SLC25A19,SLC25A20,SLC25A26,SLC25A42,SLC5A7	61	0	63	0	4	128	4	124	0	8.71429	0	9	0	0.571429	18.2857	0.571429	17.7143	0	1.53011	393.5
DDG2P_13_6_2022.uniq.genes.baf.genes.added.back	GOMF	LIPOPROTEIN_PARTICLE_RECEPTOR_BINDING	29	2270	21292	7	0.0295049	AP2M1,CLTC,HSPG2,LRPAP1,MESD,RELN,SYT1	122	13	113	11	62	321	86	235	24	17.4286	1.85714	16.1429	1.57143	8.85714	45.8571	12.2857	33.5714	3.42857	1.53011	393.5
DDG2P_13_6_2022.uniq.genes.baf.genes.added.back	GOMF	MODIFIED_AMINO_ACID_TRANSMEMBRANE_TRANSPORTER_ACTIVITY	23	2270	21292	6	0.029919	CTNS,GJA1,SLC22A5,SLC46A1,SLC5A6,SLC6A8	61	1	52	2	7	123	10	113	3	10.1667	0.166667	8.66667	0.333333	1.16667	20.5	1.66667	18.8333	0.5	1.52405	397
DDG2P_13_6_2022.uniq.genes.baf.genes.added.back	GOMF	PHOSPHORUS_OXYGEN_LYASE_ACTIVITY	23	2270	21292	6	0.029919	ADCY5,GUCY2C,MOCS1,NPR2,RNASET2,TKFC	111	6	134	2	20	273	28	245	8	18.5	1	22.3333	0.333333	3.33333	45.5	4.66667	40.8333	1.33333	1.52405	397
DDG2P_13_6_2022.uniq.genes.baf.genes.added.back	GOMF	FATTY_ACID_DERIVATIVE_BINDING	23	2270	21292	6	0.029919	ACAD9,ACADVL,ACBD5,ACBD6,GCDH,HADHA	40	2	48	1	5	96	8	88	3	6.66667	0.333333	8	0.166667	0.833333	16	1.33333	14.6667	0.5	1.52405	397
DDG2P_13_6_2022.uniq.genes.baf.genes.added.back	GOMF	KINESIN_BINDING	42	2270	21292	9	0.0303869	ACTB,AP1G1,DCDC2,DLG4,KCNA2,KCNC1,KIF5A,KIFBP,MAPK8IP3	155	12	179	15	51	412	78	334	27	17.2222	1.33333	19.8889	1.66667	5.66667	45.7778	8.66667	37.1111	3	1.51731	399
DDG2P_13_6_2022.uniq.genes.baf.genes.added.back	GOMF	ATP_DEPENDENT_CHROMATIN_REMODELER_ACTIVITY	7	2270	21292	3	0.0304582	CHD3,CHD8,ERCC6	165	24	155	16	87	447	127	320	40	55	8	51.6667	5.33333	29	149	42.3333	106.667	13.3333	1.5163	403.5
DDG2P_13_6_2022.uniq.genes.baf.genes.added.back	GOMF	TELOMERASE_ACTIVITY	7	2270	21292	3	0.0304582	DKC1,TERC,TERT	47	2	55	1	4	109	7	102	3	15.6667	0.666667	18.3333	0.333333	1.33333	36.3333	2.33333	34	1	1.5163	403.5
DDG2P_13_6_2022.uniq.genes.baf.genes.added.back	GOMF	OXIDOREDUCTASE_ACTIVITY_ACTING_ON_PAIRED_DONORS_WITH_INCORPORATION_OR_REDUCTION_OF_MOLECULAR_OXYGEN_REDUCED_PTERIDINE_AS_ONE_DONOR_AND_INCORPORATION_OF_ONE_ATOM_OF_OXYGEN	7	2270	21292	3	0.0304582	PAH,PCBD1,TH	46	0	27	1	2	76	3	73	1	15.3333	0	9	0.333333	0.666667	25.3333	1	24.3333	0.333333	1.5163	403.5
DDG2P_13_6_2022.uniq.genes.baf.genes.added.back	GOMF	MUTSALPHA_COMPLEX_BINDING	7	2270	21292	3	0.0304582	ATR,PMS2,TREX1	30	1	45	2	10	88	13	75	3	10	0.333333	15	0.666667	3.33333	29.3333	4.33333	25	1	1.5163	403.5
DDG2P_13_6_2022.uniq.genes.baf.genes.added.back	GOMF	HISTONE_METHYLTRANSFERASE_ACTIVITY_H4_K20_SPECIFIC	7	2270	21292	3	0.0304582	KMT5B,NSD1,NSD2	59	13	54	9	80	215	102	113	22	19.6667	4.33333	18	3	26.6667	71.6667	34	37.6667	7.33333	1.5163	403.5
DDG2P_13_6_2022.uniq.genes.baf.genes.added.back	GOMF	CARBOHYDRATE_PROTON_SYMPORTER_ACTIVITY	7	2270	21292	3	0.0304582	SLC17A5,SLC2A10,SLC45A1	48	1	56	2	10	117	13	104	3	16	0.333333	18.6667	0.666667	3.33333	39	4.33333	34.6667	1	1.5163	403.5
DDG2P_13_6_2022.uniq.genes.baf.genes.added.back	GOMF	RNA_DIRECTED_DNA_POLYMERASE_ACTIVITY	7	2270	21292	3	0.0304582	DKC1,TERC,TERT	47	2	55	1	4	109	7	102	3	15.6667	0.666667	18.3333	0.333333	1.33333	36.3333	2.33333	34	1	1.5163	403.5
DDG2P_13_6_2022.uniq.genes.baf.genes.added.back	GOMF	ATP_DEPENDENT_PEPTIDASE_ACTIVITY	7	2270	21292	3	0.0304582	AFG3L2,CLPP,LONP1	87	2	129	2	14	234	18	216	4	29	0.666667	43	0.666667	4.66667	78	6	72	1.33333	1.5163	403.5
DDG2P_13_6_2022.uniq.genes.baf.genes.added.back	GOMF	PRE_MRNA_INTRONIC_BINDING	12	2270	21292	4	0.0316307	EP300,PRPF8,RNPC3,SOX9	57	4	70	4	86	221	94	127	8	14.25	1	17.5	1	21.5	55.25	23.5	31.75	2	1.49989	410
DDG2P_13_6_2022.uniq.genes.baf.genes.added.back	GOMF	SINGLE_STRANDED_TELOMERIC_DNA_BINDING	12	2270	21292	4	0.0316307	CTC1,POT1,RAD50,STN1	35	6	37	3	14	95	23	72	9	8.75	1.5	9.25	0.75	3.5	23.75	5.75	18	2.25	1.49989	410
DDG2P_13_6_2022.uniq.genes.baf.genes.added.back	GOMF	VOLTAGE_GATED_POTASSIUM_CHANNEL_ACTIVITY_INVOLVED_IN_VENTRICULAR_CARDIAC_MUSCLE_CELL_ACTION_POTENTIAL_REPOLARIZATION	12	2270	21292	4	0.0316307	KCND3,KCNE1,KCNJ8,KCNQ1	63	1	38	1	15	118	17	101	2	15.75	0.25	9.5	0.25	3.75	29.5	4.25	25.25	0.5	1.49989	410
DDG2P_13_6_2022.uniq.genes.baf.genes.added.back	GOMF	H4_HISTONE_ACETYLTRANSFERASE_ACTIVITY	12	2270	21292	4	0.0316307	BRCA2,EP300,KAT6A,MSL3	29	7	18	3	139	196	149	47	10	7.25	1.75	4.5	0.75	34.75	49	37.25	11.75	2.5	1.49989	410
DDG2P_13_6_2022.uniq.genes.baf.genes.added.back	GOMF	NUCLEOTIDE_SUGAR_TRANSMEMBRANE_TRANSPORTER_ACTIVITY	12	2270	21292	4	0.0316307	SLC35A1,SLC35A2,SLC35C1,SLC35D1	18	1	14	0	1	34	2	32	1	4.5	0.25	3.5	0	0.25	8.5	0.5	8	0.25	1.49989	410
DDG2P_13_6_2022.uniq.genes.baf.genes.added.back	GOMF	EXORIBONUCLEASE_ACTIVITY	43	2270	21292	9	0.0349195	CNOT1,CPSF3,DIS3L2,EXOSC3,EXOSC9,PARN,PNPT1,TOE1,USB1	132	8	102	4	26	272	38	234	12	14.6667	0.888889	11.3333	0.444444	2.88889	30.2222	4.22222	26	1.33333	1.45693	413
DDG2P_13_6_2022.uniq.genes.baf.genes.added.back	GOMF	SYNTAXIN_BINDING	71	2270	21292	13	0.0358314	ABL1,BLOC1S6,CACNA1A,GOLGA2,NAPB,PRRT2,RAB11A,SNAP25,SNAP29,STXBP1,SYT1,SYT2,VAMP2	135	11	195	13	179	533	203	330	24	10.3846	0.846154	15	1	13.7692	41	15.6154	25.3846	1.84615	1.44574	414
DDG2P_13_6_2022.uniq.genes.baf.genes.added.back	GOMF	RACEMASE_AND_EPIMERASE_ACTIVITY	18	2270	21292	5	0.0359494	DSE,GALE,GNE,MCEE,NAXE	31	1	51	2	2	87	5	82	3	6.2	0.2	10.2	0.4	0.4	17.4	1	16.4	0.6	1.44431	416
DDG2P_13_6_2022.uniq.genes.baf.genes.added.back	GOMF	NADPLUS_BINDING	18	2270	21292	5	0.0359494	ALDH1A3,GLUD1,HADH,HADHA,HPGD	26	2	23	1	8	60	11	49	3	5.2	0.4	4.6	0.2	1.6	12	2.2	9.8	0.6	1.44431	416
DDG2P_13_6_2022.uniq.genes.baf.genes.added.back	GOMF	ADRENERGIC_RECEPTOR_BINDING	18	2270	21292	5	0.0359494	C1QBP,DLG4,GNAS,MAGI2,PDE4D	83	6	101	7	45	242	58	184	13	16.6	1.2	20.2	1.4	9	48.4	11.6	36.8	2.6	1.44431	416
DDG2P_13_6_2022.uniq.genes.baf.genes.added.back	GOMF	NUCLEOBASE_CONTAINING_COMPOUND_TRANSMEMBRANE_TRANSPORTER_ACTIVITY	50	2270	21292	10	0.0359923	ABCD1,SLC25A19,SLC25A24,SLC25A4,SLC25A42,SLC33A1,SLC35A1,SLC35A2,SLC35C1,SLC35D1	72	2	83	1	7	165	10	155	3	7.2	0.2	8.3	0.1	0.7	16.5	1	15.5	0.3	1.44379	418.5
DDG2P_13_6_2022.uniq.genes.baf.genes.added.back	GOMF	SIGNAL_SEQUENCE_BINDING	50	2270	21292	10	0.0359923	AP2M1,KDELR2,KPNA7,NUP214,PEX19,PEX5,PEX7,SEC61A1,SRP54,TNPO2	70	6	78	8	25	187	39	148	14	7	0.6	7.8	0.8	2.5	18.7	3.9	14.8	1.4	1.44379	418.5
DDG2P_13_6_2022.uniq.genes.baf.genes.added.back	GOMF	N_ACYLTRANSFERASE_ACTIVITY	93	2270	21292	16	0.0363488	BRCA2,CREBBP,EP300,ESCO2,HGSNAT,KAT5,KAT6A,KAT6B,MSL3,NAA10,NAA15,NAA20,NAGS,SMARCE1,SRCAP,TAF1	183	28	186	15	317	729	360	369	43	11.4375	1.75	11.625	0.9375	19.8125	45.5625	22.5	23.0625	2.6875	1.43951	420
DDG2P_13_6_2022.uniq.genes.baf.genes.added.back	GOMF	TRANSFERASE_ACTIVITY_TRANSFERRING_NITROGENOUS_GROUPS	24	2270	21292	6	0.0364025	ABAT,AGXT,AMT,GOT2,PSAT1,TAT	23	2	22	4	10	61	16	45	6	3.83333	0.333333	3.66667	0.666667	1.66667	10.1667	2.66667	7.5	1	1.43887	422.5
DDG2P_13_6_2022.uniq.genes.baf.genes.added.back	GOMF	RETINOIC_ACID_RECEPTOR_BINDING	24	2270	21292	6	0.0364025	ASXL1,CNOT1,MED25,NR4A2,NSD1,VDR	137	8	127	10	102	384	120	264	18	22.8333	1.33333	21.1667	1.66667	17	64	20	44	3	1.43887	422.5
DDG2P_13_6_2022.uniq.genes.baf.genes.added.back	GOMF	G_PROTEIN_ALPHA_SUBUNIT_BINDING	24	2270	21292	6	0.0364025	CCDC88A,CCDC88C,GAS2L2,GPSM2,IGF1R,RGS7	81	4	95	1	27	208	32	176	5	13.5	0.666667	15.8333	0.166667	4.5	34.6667	5.33333	29.3333	0.833333	1.43887	422.5
DDG2P_13_6_2022.uniq.genes.baf.genes.added.back	GOMF	LOW_DENSITY_LIPOPROTEIN_PARTICLE_RECEPTOR_BINDING	24	2270	21292	6	0.0364025	AP2M1,CLTC,HSPG2,LRPAP1,MESD,SYT1	65	8	66	10	52	201	70	131	18	10.8333	1.33333	11	1.66667	8.66667	33.5	11.6667	21.8333	3	1.43887	422.5
DDG2P_13_6_2022.uniq.genes.baf.genes.added.back	GOMF	GROWTH_FACTOR_ACTIVITY	162	2270	21292	25	0.0373731	BMP2,BMP4,FGF10,FGF12,FGF13,FGF14,FGF3,FGF9,GDF1,GDF11,GDF3,GDF5,GDF6,GFER,IGF1,IGF2,IL11,JAG1,JAG2,KITLG,LEFTY2,NODAL,TGFB1,TGFB2,TGFB3	253	1	343	7	46	650	54	596	8	10.12	0.04	13.72	0.28	1.84	26	2.16	23.84	0.32	1.42744	425
DDG2P_13_6_2022.uniq.genes.baf.genes.added.back	GOMF	ACTIN_BINDING	440	2270	21292	59	0.038385	ABL1,ALDOA,ANTXR1,ARPC4,BCL7B,BIN1,BLOC1S6,CAMK2B,CCDC88A,CFL2,CTNNA2,DAG1,DMD,EPB41L1,FLNA,FLNB,FMN2,GAS2L2,HNRNPU,INPPL1,KBTBD13,KCNMA1,KPTN,LDB3,LMOD3,LRPPRC,MACF1,MYBPC1,MYH10,MYH11,MYH3,MYH6,MYH8,MYH9,MYLK,MYO18B,MYO5A,MYO5B,MYO7A,MYPN,NEB,OPHN1,P4HB,PHACTR1,PLEC,SHANK3,SHROOM3,SPTAN1,SPTBN1,SPTBN2,SPTBN4,SYN1,SYNE1,TNNT3,TPM2,TPM3,TRPV4,TTN,WASF1	1477	100	1559	65	480	3681	645	3036	165	25.0339	1.69492	26.4237	1.10169	8.13559	62.3898	10.9322	51.4576	2.79661	1.41584	426
DDG2P_13_6_2022.uniq.genes.baf.genes.added.back	GOMF	ENDONUCLEASE_ACTIVITY	124	2270	21292	20	0.0390885	AGO1,CPSF3,DNA2,ELAC2,ERCC1,ERCC4,ERCC5,LAS1L,MRE11,PMS2,PNKP,PRORP,RAD50,RAD51C,RBBP8,RMRP,RNASEH2A,RNASET2,TSEN2,TSEN34	102	9	98	10	45	264	64	200	19	5.1	0.45	4.9	0.5	2.25	13.2	3.2	10	0.95	1.40795	427
DDG2P_13_6_2022.uniq.genes.baf.genes.added.back	GOMF	PROTEIN_KINASE_A_BINDING	51	2270	21292	10	0.0406511	ARFGEF1,ARFGEF2,DACT1,KCNQ1,PRKACA,PRKAR1A,PRKAR1B,RYR2,SOX9,WASF1	303	11	152	3	66	535	80	455	14	30.3	1.1	15.2	0.3	6.6	53.5	8	45.5	1.4	1.39093	428
DDG2P_13_6_2022.uniq.genes.baf.genes.added.back	GOMF	HORMONE_RECEPTOR_BINDING	31	2270	21292	7	0.041256	GNAO1,GNAS,PSMC5,PTH,PTHLH,PTPN11,VIP	65	6	44	4	132	251	142	109	10	9.28571	0.857143	6.28571	0.571429	18.8571	35.8571	20.2857	15.5714	1.42857	1.38451	429
DDG2P_13_6_2022.uniq.genes.baf.genes.added.back	GOMF	AMINOACYL_TRNA_EDITING_ACTIVITY	13	2270	21292	4	0.0419259	AARS1,IARS1,IARS2,LARS2	18	2	19	1	8	48	11	37	3	4.5	0.5	4.75	0.25	2	12	2.75	9.25	0.75	1.37752	431.5
DDG2P_13_6_2022.uniq.genes.baf.genes.added.back	GOMF	STRUCTURAL_CONSTITUENT_OF_POSTSYNAPSE	13	2270	21292	4	0.0419259	ACTB,ACTG1,DLG4,SHANK2	129	10	141	9	25	314	44	270	19	32.25	2.5	35.25	2.25	6.25	78.5	11	67.5	4.75	1.37752	431.5
DDG2P_13_6_2022.uniq.genes.baf.genes.added.back	GOMF	GABA_GATED_CHLORIDE_ION_CHANNEL_ACTIVITY	13	2270	21292	4	0.0419259	GABRA1,GABRB2,GABRB3,GABRG2	54	9	42	5	52	162	66	96	14	13.5	2.25	10.5	1.25	13	40.5	16.5	24	3.5	1.37752	431.5
DDG2P_13_6_2022.uniq.genes.baf.genes.added.back	GOMF	PSEUDOURIDINE_SYNTHASE_ACTIVITY	13	2270	21292	4	0.0419259	DKC1,PUS1,PUS3,PUS7	12	2	12	2	4	32	8	24	4	3	0.5	3	0.5	1	8	2	6	1	1.37752	431.5
DDG2P_13_6_2022.uniq.genes.baf.genes.added.back	GOMF	CADHERIN_BINDING	334	2270	21292	46	0.0422024	ACVR1,ALDOA,ATIC,CBL,CC2D1A,CDH1,CDH11,CDH15,CDH2,CDH23,CDH3,CRKL,CTNNA2,CTNNB1,CTNND1,CTNND2,DCHS1,DDX3X,DDX6,EEF2,EIF2S3,EPCAM,FASN,FLNA,FLNB,GOLGA2,HCFC1,HNRNPK,ITGA6,MACF1,MRE11,MYH9,NOTCH3,PI4KA,PLEC,PPP1R13L,PTPN11,PUF60,RAB11B,RARS1,RPS26,SCRIB,SCYL1,SPTAN1,SPTBN1,SPTBN2	1053	35	1225	39	420	2772	494	2278	74	22.8913	0.76087	26.6304	0.847826	9.13043	60.2609	10.7391	49.5217	1.6087	1.37466	434
DDG2P_13_6_2022.uniq.genes.baf.genes.added.back	GOMF	SNARE_BINDING	110	2270	21292	18	0.0428833	ABL1,BLOC1S6,CACNA1A,CAPN10,GOLGA2,KCNB1,NAPB,NBAS,PRRT2,RAB11A,SEC24D,SNAP25,SNAP29,STX1B,STXBP1,SYT1,SYT2,VAMP2	205	18	270	16	234	743	268	475	34	11.3889	1	15	0.888889	13	41.2778	14.8889	26.3889	1.88889	1.36771	435
DDG2P_13_6_2022.uniq.genes.baf.genes.added.back	GOMF	PROTEIN_KINASE_A_REGULATORY_SUBUNIT_BINDING	25	2270	21292	6	0.0437204	ARFGEF1,ARFGEF2,KCNQ1,PRKACA,RYR2,WASF1	243	7	86	2	40	378	49	329	9	40.5	1.16667	14.3333	0.333333	6.66667	63	8.16667	54.8333	1.5	1.35932	436
DDG2P_13_6_2022.uniq.genes.baf.genes.added.back	GOMF	ENDODEOXYRIBONUCLEASE_ACTIVITY	38	2270	21292	8	0.0439991	DNA2,ERCC1,ERCC4,ERCC5,MRE11,RAD50,RAD51C,RBBP8	38	3	32	6	23	102	32	70	9	4.75	0.375	4	0.75	2.875	12.75	4	8.75	1.125	1.35656	437
DDG2P_13_6_2022.uniq.genes.baf.genes.added.back	GOMF	CARGO_ADAPTOR_ACTIVITY	19	2270	21292	5	0.0446354	AP1G1,AP1S2,AP2M1,AP2S1,AP4E1	25	7	42	2	19	95	28	67	9	5	1.4	8.4	0.4	3.8	19	5.6	13.4	1.8	1.35032	438.5
DDG2P_13_6_2022.uniq.genes.baf.genes.added.back	GOMF	STRUCTURAL_CONSTITUENT_OF_SYNAPSE	19	2270	21292	5	0.0446354	ACTB,ACTG1,DLG4,SHANK2,SPTBN2	242	11	309	12	40	614	63	551	23	48.4	2.2	61.8	2.4	8	122.8	12.6	110.2	4.6	1.35032	438.5
DDG2P_13_6_2022.uniq.genes.baf.genes.added.back	GOMF	MORPHOGEN_ACTIVITY	8	2270	21292	3	0.0449331	NODAL,SHH,WNT1	11	0	26	1	9	47	10	37	1	3.66667	0	8.66667	0.333333	3	15.6667	3.33333	12.3333	0.333333	1.34743	445.5
DDG2P_13_6_2022.uniq.genes.baf.genes.added.back	GOMF	PROCOLLAGEN_PROLINE_DIOXYGENASE_ACTIVITY	8	2270	21292	3	0.0449331	P3H1,P4HB,P4HTM	42	1	59	2	3	107	6	101	3	14	0.333333	19.6667	0.666667	1	35.6667	2	33.6667	1	1.34743	445.5
DDG2P_13_6_2022.uniq.genes.baf.genes.added.back	GOMF	DEHYDROASCORBIC_ACID_TRANSMEMBRANE_TRANSPORTER_ACTIVITY	8	2270	21292	3	0.0449331	SLC2A1,SLC2A10,SLC2A2	26	1	35	1	25	88	27	61	2	8.66667	0.333333	11.6667	0.333333	8.33333	29.3333	9	20.3333	0.666667	1.34743	445.5
DDG2P_13_6_2022.uniq.genes.baf.genes.added.back	GOMF	INOSITOL_TETRAKISPHOSPHATE_PHOSPHATASE_ACTIVITY	8	2270	21292	3	0.0449331	INPP5K,OCRL,PTEN	29	13	13	7	39	101	59	42	20	9.66667	4.33333	4.33333	2.33333	13	33.6667	19.6667	14	6.66667	1.34743	445.5
DDG2P_13_6_2022.uniq.genes.baf.genes.added.back	GOMF	POLY_G_BINDING	8	2270	21292	3	0.0449331	FMR1,HNRNPU,PNPT1	13	3	21	1	30	68	34	34	4	4.33333	1	7	0.333333	10	22.6667	11.3333	11.3333	1.33333	1.34743	445.5
DDG2P_13_6_2022.uniq.genes.baf.genes.added.back	GOMF	RNA_POLYMERASE_I_TRANSCRIPTION_REGULATORY_REGION_SEQUENCE_SPECIFIC_DNA_BINDING	8	2270	21292	3	0.0449331	SMARCA4,SMARCB1,UBTF	67	4	61	1	65	198	70	128	5	22.3333	1.33333	20.3333	0.333333	21.6667	66	23.3333	42.6667	1.66667	1.34743	445.5
DDG2P_13_6_2022.uniq.genes.baf.genes.added.back	GOMF	DNA_DNA_ANNEALING_ACTIVITY	8	2270	21292	3	0.0449331	BLM,RECQL4,SMARCAL1	18	1	31	2	17	69	20	49	3	6	0.333333	10.3333	0.666667	5.66667	23	6.66667	16.3333	1	1.34743	445.5
DDG2P_13_6_2022.uniq.genes.baf.genes.added.back	GOMF	LYSOPHOSPHATIDIC_ACID_BINDING	8	2270	21292	3	0.0449331	CLN6,PPT1,TPP1	24	1	40	1	2	68	4	64	2	8	0.333333	13.3333	0.333333	0.666667	22.6667	1.33333	21.3333	0.666667	1.34743	445.5
DDG2P_13_6_2022.uniq.genes.baf.genes.added.back	GOMF	RNA_POLYMERASE_II_C_TERMINAL_DOMAIN_BINDING	8	2270	21292	3	0.0449331	BRD4,HNRNPU,SCAF4	40	6	54	2	48	150	56	94	8	13.3333	2	18	0.666667	16	50	18.6667	31.3333	2.66667	1.34743	445.5
DDG2P_13_6_2022.uniq.genes.baf.genes.added.back	GOMF	GPI_ANCHOR_BINDING	8	2270	21292	3	0.0449331	GPAA1,PIGK,PIGU	19	2	19	0	4	44	6	38	2	6.33333	0.666667	6.33333	0	1.33333	14.6667	2	12.6667	0.666667	1.34743	445.5
DDG2P_13_6_2022.uniq.genes.baf.genes.added.back	GOMF	HYDROXYMETHYL_FORMYL_AND_RELATED_TRANSFERASE_ACTIVITY	8	2270	21292	3	0.0449331	ATIC,FTCD,SHMT2	43	3	48	0	0	94	3	91	3	14.3333	1	16	0	0	31.3333	1	30.3333	1	1.34743	445.5
DDG2P_13_6_2022.uniq.genes.baf.genes.added.back	GOMF	P_TYPE_POTASSIUM_TRANSMEMBRANE_TRANSPORTER_ACTIVITY	8	2270	21292	3	0.0449331	ATP1A1,ATP1A2,ATP1A3	94	6	91	1	51	243	58	185	7	31.3333	2	30.3333	0.333333	17	81	19.3333	61.6667	2.33333	1.34743	445.5
DDG2P_13_6_2022.uniq.genes.baf.genes.added.back	GOMF	VOLTAGE_GATED_CALCIUM_CHANNEL_ACTIVITY	45	2270	21292	9	0.0453303	CACNA1A,CACNA1B,CACNA1C,CACNA1D,CACNA1E,CACNA1G,CACNA1H,CACNB4,RYR1	567	22	507	15	161	1272	198	1074	37	63	2.44444	56.3333	1.66667	17.8889	141.333	22	119.333	4.11111	1.34361	452
DDG2P_13_6_2022.uniq.genes.baf.genes.added.back	GOMF	DEOXYRIBONUCLEASE_ACTIVITY	59	2270	21292	11	0.0454302	APTX,DNA2,ERCC1,ERCC4,ERCC5,MRE11,POLD1,RAD50,RAD51C,RBBP8,TREX1	86	3	79	6	35	209	44	165	9	7.81818	0.272727	7.18182	0.545455	3.18182	19	4	15	0.818182	1.34266	453
DDG2P_13_6_2022.uniq.genes.baf.genes.added.back	GOMF	CYTOKINE_BINDING	142	2270	21292	22	0.0467017	ACVR1,BMPR1B,COMP,CSF1R,GDF5,GHR,HAX1,HMGB1,HYAL2,IL11RA,IL1RAPL1,KIT,LIFR,LTBP1,LTBP3,NOG,NRROS,PXDN,SCUBE3,TGFB3,TGFBR1,TGFBR2	256	7	272	4	54	593	65	528	11	11.6364	0.318182	12.3636	0.181818	2.45455	26.9545	2.95455	24	0.5	1.33067	454
DDG2P_13_6_2022.uniq.genes.baf.genes.added.back	GOMF	ENZYME_REGULATOR_ACTIVITY	1235	2270	21292	150	0.0469701	AKT1,ALS2,ARFGEF1,ARFGEF2,ARHGAP31,ARHGAP35,ARHGEF6,ARHGEF9,B3GAT3,BCAS3,BIN1,BMP2,BMPR1B,BRPF1,CAV1,CCDC88A,CCDC88C,CCNA2,CCND2,CCNK,CCNO,CCNQ,CDKN1C,CHM,CIT,COL4A3,COL6A3,CPAMD8,CRB2,CRIM1,CSNK2B,CSTA,CSTB,CTSA,DDOST,DDX3X,DENND5A,DEPDC5,DMPK,DNM1L,DOCK6,DOCK7,DOCK8,DPM3,EED,EEF1B2,EIF2AK2,EIF2B4,EIF2B5,ELFN1,ERBB3,ERCC4,ERCC5,ERCC6,FAM20A,FBLN1,FBXW7,FGD1,FGF13,FN1,FOXL2,FRMD7,FRY,FZR1,GDI1,GL…	2575	148	2783	114	804	6424	1066	5358	262	17.1667	0.986667	18.5533	0.76	5.36	42.8267	7.10667	35.72	1.74667	1.32818	455
DDG2P_13_6_2022.uniq.genes.baf.genes.added.back	GOMF	MAGNESIUM_ION_BINDING	222	2270	21292	32	0.0478244	ABL1,ADPRS,ARF1,ARL3,ATP8A2,ATP8B1,BRSK2,CDC42BPB,CIB2,DIS3L2,GLUL,GNAI1,HMGCL,HPRT1,MAP3K7,MAST1,MORC2,NT5C3A,PGM1,PGM3,PPA2,PRIM1,PRKACA,PRKACB,PRPS1,PSPH,RPS6KA3,SIK1,THG1L,TKT,TREX1,XYLT2	369	19	384	15	122	909	156	753	34	11.5312	0.59375	12	0.46875	3.8125	28.4062	4.875	23.5312	1.0625	1.32035	456
DDG2P_13_6_2022.uniq.genes.baf.genes.added.back	GOMF	ENZYME_ACTIVATOR_ACTIVITY	548	2270	21292	71	0.0480324	ALS2,ARFGEF1,ARHGAP31,ARHGAP35,ARHGEF6,B3GAT3,BCAS3,BMP2,BMPR1B,BRPF1,CAV1,CCNK,CHM,CTSA,DDOST,DDX3X,DEPDC5,DNM1L,DPM3,EED,ERBB3,ERCC5,ERCC6,FAM20A,FBLN1,FBXW7,FGF13,FN1,FZR1,GDI1,GM2A,GNAQ,GNAS,GNB5,IGF2,MADD,MAP2K1,MAP2K2,NCAPG2,NF1,OCRL,OPHN1,PIK3CA,PLAA,PLCB1,PPP2R5D,PSAP,RAB3GAP1,RAB3GAP2,RALGAPA1,RANBP2,RASA1,RGS7,RIN2,SEC23A,SEC23B,SH3PXD2B,SLX4,SOS1,SRGAP3,STRADA,SUZ12,SYNGAP1,TAOK1,TBC1D…	1148	66	1207	65	416	2902	547	2355	131	16.169	0.929577	17	0.915493	5.85915	40.8732	7.70423	33.169	1.84507	1.31847	457
DDG2P_13_6_2022.uniq.genes.baf.genes.added.back	GOMF	ALPHA_TUBULIN_BINDING	39	2270	21292	8	0.0503804	BBS4,DIP2B,OFD1,SETD2,SPAST,TAOK1,TBCE,TRPV4	205	15	186	7	48	461	70	391	22	25.625	1.875	23.25	0.875	6	57.625	8.75	48.875	2.75	1.29774	458.5
DDG2P_13_6_2022.uniq.genes.baf.genes.added.back	GOMF	ESTROGEN_RECEPTOR_BINDING	39	2270	21292	8	0.0503804	CNOT1,CTNNB1,DDX54,DNAAF4,FOXL2,NSD1,PARP1,TRIP4	163	12	182	8	139	504	159	345	20	20.375	1.5	22.75	1	17.375	63	19.875	43.125	2.5	1.29774	458.5
DDG2P_13_6_2022.uniq.genes.baf.genes.added.back	GOMF	ATPASE_BINDING	82	2270	21292	14	0.0507741	ANK2,AR,ATP6V0A1,ATP6V1E1,BRSK2,CAV1,CLPP,PDE4D,PEX19,PEX26,PPP3CA,RALA,TMEM106B,WFS1	254	12	244	8	68	586	88	498	20	18.1429	0.857143	17.4286	0.571429	4.85714	41.8571	6.28571	35.5714	1.42857	1.29436	460
DDG2P_13_6_2022.uniq.genes.baf.genes.added.back	GOMF	PROTEIN_MEMBRANE_ADAPTOR_ACTIVITY	26	2270	21292	6	0.0518939	LMBRD1,MYH9,RAPSN,SLC4A1,SPTBN4,SYNE1	153	11	190	7	38	399	56	343	18	25.5	1.83333	31.6667	1.16667	6.33333	66.5	9.33333	57.1667	3	1.28488	461
DDG2P_13_6_2022.uniq.genes.baf.genes.added.back	GOMF	DOUBLE_STRANDED_RNA_BINDING	75	2270	21292	13	0.0526551	ADAR,ADARB1,AGO1,APTX,CLTC,DDX58,DHX30,EIF2AK2,HNRNPU,HSPD1,IFIH1,TFRC,YRDC	181	7	206	9	107	510	123	387	16	13.9231	0.538462	15.8462	0.692308	8.23077	39.2308	9.46154	29.7692	1.23077	1.27856	462
DDG2P_13_6_2022.uniq.genes.baf.genes.added.back	GOMF	PHOSPHORIC_ESTER_HYDROLASE_ACTIVITY	373	2270	21292	50	0.0531271	ACP5,ALPL,APTX,ATP1A1,ATP1A2,BPNT2,CAMK2G,CHRM1,CTDP1,EDNRA,ENPP1,EYA1,FBP1,FIG4,INPP4A,INPP5E,INPP5K,INPPL1,MTM1,MYH3,MYH6,MYH8,NT5C3A,OCRL,PDE10A,PDE4D,PDE6G,PDE6H,PLCB1,PLCB4,PLCE1,PLCG2,PLCH1,PNKP,PPA2,PPM1D,PPP1CB,PPP2CA,PPP2R1A,PPP2R5D,PPP3CA,PRUNE1,PSPH,PTEN,PTPN11,PTPN14,PTPRF,SAMHD1,SMPD1,SMPD4	931	54	898	33	364	2280	451	1829	87	18.62	1.08	17.96	0.66	7.28	45.6	9.02	36.58	1.74	1.27468	463
DDG2P_13_6_2022.uniq.genes.baf.genes.added.back	GOMF	DYNEIN_HEAVY_CHAIN_BINDING	14	2270	21292	4	0.0538846	DYNC1I2,DYNC2I1,DYNC2I2,DYNC2LI1	12	0	7	0	6	25	6	19	0	3	0	1.75	0	1.5	6.25	1.5	4.75	0	1.26854	464
DDG2P_13_6_2022.uniq.genes.baf.genes.added.back	GOMF	RNA_POLYMERASE_II_CORE_PROMOTER_SEQUENCE_SPECIFIC_DNA_BINDING	20	2270	21292	5	0.0544662	EZH2,H3-3A,H3-3B,PAX6,TAF1	33	1	31	5	25	95	31	64	6	6.6	0.2	6.2	1	5	19	6.2	12.8	1.2	1.26387	466.5
DDG2P_13_6_2022.uniq.genes.baf.genes.added.back	GOMF	L_ASCORBIC_ACID_BINDING	20	2270	21292	5	0.0544662	P3H1,P4HTM,PLOD1,PLOD2,PLOD3	27	4	52	2	9	94	15	79	6	5.4	0.8	10.4	0.4	1.8	18.8	3	15.8	1.2	1.26387	466.5
DDG2P_13_6_2022.uniq.genes.baf.genes.added.back	GOMF	SYNTAXIN_1_BINDING	20	2270	21292	5	0.0544662	PRRT2,SNAP25,STXBP1,SYT1,VAMP2	41	7	39	7	103	197	117	80	14	8.2	1.4	7.8	1.4	20.6	39.4	23.4	16	2.8	1.26387	466.5
DDG2P_13_6_2022.uniq.genes.baf.genes.added.back	GOMF	ISOPEPTIDASE_ACTIVITY	20	2270	21292	5	0.0544662	EIF3F,HINT1,MYSM1,PRPF8,STAMBP	52	4	50	4	30	140	38	102	8	10.4	0.8	10	0.8	6	28	7.6	20.4	1.6	1.26387	466.5
DDG2P_13_6_2022.uniq.genes.baf.genes.added.back	GOMF	PROTEIN_SERINE_THREONINE_KINASE_INHIBITOR_ACTIVITY	33	2270	21292	7	0.0556812	CDKN1C,CIT,PRKAR1A,PRKAR1B,SPRED1,SPRED2,YWHAG	148	11	171	4	36	370	51	319	15	21.1429	1.57143	24.4286	0.571429	5.14286	52.8571	7.28571	45.5714	2.14286	1.25429	469.5
DDG2P_13_6_2022.uniq.genes.baf.genes.added.back	GOMF	TRNA_METHYLTRANSFERASE_ACTIVITY	33	2270	21292	7	0.0556812	ALKBH8,FTSJ1,NSUN2,TRMT1,TRMT10A,TRMT10C,WDR4	38	1	46	1	8	94	10	84	2	5.42857	0.142857	6.57143	0.142857	1.14286	13.4286	1.42857	12	0.285714	1.25429	469.5
DDG2P_13_6_2022.uniq.genes.baf.genes.added.back	GOMF	NAD_BINDING	54	2270	21292	10	0.0570492	ALDH1A3,CTBP1,GLUD1,HADH,HADHA,HPGD,NDUFV1,PARP1,PHGDH,QDPR	63	4	66	2	21	156	27	129	6	6.3	0.4	6.6	0.2	2.1	15.6	2.7	12.9	0.6	1.24375	471
DDG2P_13_6_2022.uniq.genes.baf.genes.added.back	GOMF	LAMININ_BINDING	27	2270	21292	6	0.0609362	ADGRG6,DAG1,ECM1,ITGA3,ITGA7,SHH	66	3	59	2	23	153	28	125	5	11	0.5	9.83333	0.333333	3.83333	25.5	4.66667	20.8333	0.833333	1.21512	474
DDG2P_13_6_2022.uniq.genes.baf.genes.added.back	GOMF	ANDROGEN_RECEPTOR_BINDING	27	2270	21292	6	0.0609362	EP300,FOXP1,KDM1A,NSD1,SMARCA4,ZBTB7A	80	17	106	12	209	424	238	186	29	13.3333	2.83333	17.6667	2	34.8333	70.6667	39.6667	31	4.83333	1.21512	474
DDG2P_13_6_2022.uniq.genes.baf.genes.added.back	GOMF	MRNA_5_UTR_BINDING	27	2270	21292	6	0.0609362	DDX3X,FMR1,MYH10,RPL26,SHMT2,SYNCRIP	103	4	102	3	16	228	23	205	7	17.1667	0.666667	17	0.5	2.66667	38	3.83333	34.1667	1.16667	1.21512	474
DDG2P_13_6_2022.uniq.genes.baf.genes.added.back	GOMF	INWARD_RECTIFIER_POTASSIUM_CHANNEL_ACTIVITY	27	2270	21292	6	0.0609362	ABCC9,KCNJ10,KCNJ11,KCNJ6,KCNJ8,KCNN3	129	1	112	0	15	257	16	241	1	21.5	0.166667	18.6667	0	2.5	42.8333	2.66667	40.1667	0.166667	1.21512	474
DDG2P_13_6_2022.uniq.genes.baf.genes.added.back	GOMF	NUCLEOTIDE_TRANSMEMBRANE_TRANSPORTER_ACTIVITY	27	2270	21292	6	0.0609362	ABCD1,SLC25A19,SLC25A24,SLC25A4,SLC25A42,SLC33A1	54	1	69	1	6	131	8	123	2	9	0.166667	11.5	0.166667	1	21.8333	1.33333	20.5	0.333333	1.21512	474
DDG2P_13_6_2022.uniq.genes.baf.genes.added.back	GOMF	MINOR_GROOVE_OF_ADENINE_THYMINE_RICH_DNA_BINDING	9	2270	21292	3	0.0621773	HNRNPD,KMT2A,MEF2C	120	6	131	10	160	427	176	251	16	40	2	43.6667	3.33333	53.3333	142.333	58.6667	83.6667	5.33333	1.20637	480
DDG2P_13_6_2022.uniq.genes.baf.genes.added.back	GOMF	PEROXISOME_PROLIFERATOR_ACTIVATED_RECEPTOR_BINDING	9	2270	21292	3	0.0621773	ASXL1,ASXL2,ASXL3	26	4	27	9	101	167	114	53	13	8.66667	1.33333	9	3	33.6667	55.6667	38	17.6667	4.33333	1.20637	480
DDG2P_13_6_2022.uniq.genes.baf.genes.added.back	GOMF	METAL_DEPENDENT_DEUBIQUITINASE_ACTIVITY	9	2270	21292	3	0.0621773	EIF3F,MYSM1,PRPF8	41	4	42	3	29	119	36	83	7	13.6667	1.33333	14	1	9.66667	39.6667	12	27.6667	2.33333	1.20637	480
DDG2P_13_6_2022.uniq.genes.baf.genes.added.back	GOMF	POTASSIUM_CHANNEL_INHIBITOR_ACTIVITY	9	2270	21292	3	0.0621773	CAV1,NEDD4L,RASA1	41	0	49	1	10	101	11	90	1	13.6667	0	16.3333	0.333333	3.33333	33.6667	3.66667	30	0.333333	1.20637	480
DDG2P_13_6_2022.uniq.genes.baf.genes.added.back	GOMF	OXIDOREDUCTASE_ACTIVITY_ACTING_ON_OTHER_NITROGENOUS_COMPOUNDS_AS_DONORS	9	2270	21292	3	0.0621773	CBS,CYB5R3,GPHN	23	1	21	3	3	51	7	44	4	7.66667	0.333333	7	1	1	17	2.33333	14.6667	1.33333	1.20637	480
DDG2P_13_6_2022.uniq.genes.baf.genes.added.back	GOMF	GLYCINE_TRANSMEMBRANE_TRANSPORTER_ACTIVITY	9	2270	21292	3	0.0621773	SLC25A38,SLC6A5,SLC6A9	29	1	32	4	9	75	14	61	5	9.66667	0.333333	10.6667	1.33333	3	25	4.66667	20.3333	1.66667	1.20637	480
DDG2P_13_6_2022.uniq.genes.baf.genes.added.back	GOMF	EXTRACELLULAR_MATRIX_CONSTITUENT_CONFERRING_ELASTICITY	9	2270	21292	3	0.0621773	ELN,FBN1,FBN2	107	6	29	1	45	188	52	136	7	35.6667	2	9.66667	0.333333	15	62.6667	17.3333	45.3333	2.33333	1.20637	480
DDG2P_13_6_2022.uniq.genes.baf.genes.added.back	GOMF	PEPTIDE_BINDING	327	2270	21292	44	0.0628708	ACVR1,ADNP,AP2M1,ATP1A3,CACNA1A,CACNA1B,COL25A1,CRYAB,CWC27,DHCR24,EDNRB,FZD5,FZD6,GHR,GRIA1,GRIA2,GRIA3,GRIA4,GRIN1,GRIN2A,GRIN2B,GUCY2C,HSPG2,IGF1R,KDELR2,KPNA7,LRPAP1,MMACHC,NPR2,NPR3,NUP214,PEX19,PEX5,PEX7,PIK3R1,PPIL1,PPP3CA,PTH1R,RANBP2,SEC61A1,SRP54,TGFB2,TNPO2,TPP1	678	50	740	44	398	1910	492	1418	94	15.4091	1.13636	16.8182	1	9.04545	43.4091	11.1818	32.2273	2.13636	1.20155	484
DDG2P_13_6_2022.uniq.genes.baf.genes.added.back	GOMF	PROTEIN_KINASE_C_BINDING	55	2270	21292	10	0.0633544	ABL1,C1QBP,CCDC88A,DACT1,DSP,FLNA,HINT1,LDB3,TRPV4,YWHAG	101	9	104	2	43	259	54	205	11	10.1	0.9	10.4	0.2	4.3	25.9	5.4	20.5	1.1	1.19822	485
DDG2P_13_6_2022.uniq.genes.baf.genes.added.back	GOMF	STEROID_BINDING	100	2270	21292	16	0.0638946	AKR1D1,AR,ATP1A1,ATP1A2,ATP1A3,CAV1,ERLIN2,IRX5,NPC1,NPC2,PTCH1,RORA,STAR,SYP,UGT1A1,VDR	268	12	227	5	90	602	107	495	17	16.75	0.75	14.1875	0.3125	5.625	37.625	6.6875	30.9375	1.0625	1.19454	486
DDG2P_13_6_2022.uniq.genes.baf.genes.added.back	GOMF	GLUTAMATE_RECEPTOR_BINDING	41	2270	21292	8	0.064857	CAMK2A,DLG4,GNAS,OPHN1,RAPSN,SHANK1,SHANK2,SHANK3	196	25	222	16	114	573	155	418	41	24.5	3.125	27.75	2	14.25	71.625	19.375	52.25	5.125	1.18804	487
DDG2P_13_6_2022.uniq.genes.baf.genes.added.back	GOMF	PURINE_NUCLEOTIDE_TRANSMEMBRANE_TRANSPORTER_ACTIVITY	21	2270	21292	5	0.0654463	ABCD1,SLC25A24,SLC25A4,SLC25A42,SLC33A1	52	1	69	1	4	127	6	121	2	10.4	0.2	13.8	0.2	0.8	25.4	1.2	24.2	0.4	1.18411	488
DDG2P_13_6_2022.uniq.genes.baf.genes.added.back	GOMF	ACTIVIN_BINDING	15	2270	21292	4	0.0674838	ACVR1,ACVR2B,TGFBR1,TGFBR2	67	3	49	0	5	124	8	116	3	16.75	0.75	12.25	0	1.25	31	2	29	0.75	1.1708	492
DDG2P_13_6_2022.uniq.genes.baf.genes.added.back	GOMF	TRNA_SPECIFIC_RIBONUCLEASE_ACTIVITY	15	2270	21292	4	0.0674838	ELAC2,PRORP,TSEN2,TSEN34	22	1	26	0	6	55	7	48	1	5.5	0.25	6.5	0	1.5	13.75	1.75	12	0.25	1.1708	492
DDG2P_13_6_2022.uniq.genes.baf.genes.added.back	GOMF	SEQUENCE_SPECIFIC_SINGLE_STRANDED_DNA_BINDING	15	2270	21292	4	0.0674838	CTC1,POT1,RAD50,STN1	35	6	37	3	14	95	23	72	9	8.75	1.5	9.25	0.75	3.5	23.75	5.75	18	2.25	1.1708	492
DDG2P_13_6_2022.uniq.genes.baf.genes.added.back	GOMF	RETINOID_X_RECEPTOR_BINDING	15	2270	21292	4	0.0674838	MED25,NR4A2,NSD1,VDR	66	5	85	7	60	223	72	151	12	16.5	1.25	21.25	1.75	15	55.75	18	37.75	3	1.1708	492
DDG2P_13_6_2022.uniq.genes.baf.genes.added.back	GOMF	NUCLEOSIDE_DIPHOSPHATASE_ACTIVITY	15	2270	21292	4	0.0674838	ALPL,CANT1,ENTPD1,SLC25A42	58	1	89	2	4	154	7	147	3	14.5	0.25	22.25	0.5	1	38.5	1.75	36.75	0.75	1.1708	492
DDG2P_13_6_2022.uniq.genes.baf.genes.added.back	GOMF	SMALL_MOLECULE_SENSOR_ACTIVITY	15	2270	21292	4	0.0674838	SYT1,TMEM63A,TRPV4,XPC	71	6	71	5	18	171	29	142	11	17.75	1.5	17.75	1.25	4.5	42.75	7.25	35.5	2.75	1.1708	492
DDG2P_13_6_2022.uniq.genes.baf.genes.added.back	GOMF	VOLTAGE_GATED_POTASSIUM_CHANNEL_ACTIVITY_INVOLVED_IN_CARDIAC_MUSCLE_CELL_ACTION_POTENTIAL_REPOLARIZATION	15	2270	21292	4	0.0674838	KCND3,KCNE1,KCNJ8,KCNQ1	63	1	38	1	15	118	17	101	2	15.75	0.25	9.5	0.25	3.75	29.5	4.25	25.25	0.5	1.1708	492
DDG2P_13_6_2022.uniq.genes.baf.genes.added.back	GOMF	PHOSPHATIDYLINOSITOL_3_5_BISPHOSPHATE_BINDING	28	2270	21292	6	0.0708521	ATP13A2,SH3PXD2B,SNX14,SNX3,WDR45,WDR45B	67	2	112	3	9	193	14	179	5	11.1667	0.333333	18.6667	0.5	1.5	32.1667	2.33333	29.8333	0.833333	1.14965	496.5
DDG2P_13_6_2022.uniq.genes.baf.genes.added.back	GOMF	ALPHA_ACTININ_BINDING	28	2270	21292	6	0.0708521	CACNA1C,CACNA1D,DAG1,LDB3,MYPN,TTN	263	26	253	22	109	673	157	516	48	43.8333	4.33333	42.1667	3.66667	18.1667	112.167	26.1667	86	8	1.14965	496.5
DDG2P_13_6_2022.uniq.genes.baf.genes.added.back	GOMF	E_BOX_BINDING	49	2270	21292	9	0.0718832	ASCL1,GATA3,MITF,MYF5,PTF1A,TCF12,TCF4,TWIST1,ZEB1	76	3	75	5	72	231	80	151	8	8.44444	0.333333	8.33333	0.555556	8	25.6667	8.88889	16.7778	0.888889	1.14337	498
DDG2P_13_6_2022.uniq.genes.baf.genes.added.back	GOMF	DISORDERED_DOMAIN_SPECIFIC_BINDING	35	2270	21292	7	0.0728852	AP2M1,CLTC,CTNNB1,FN1,KCNA1,PPIL1,SMAD2	117	11	147	8	115	398	134	264	19	16.7143	1.57143	21	1.14286	16.4286	56.8571	19.1429	37.7143	2.71429	1.13736	499.5
DDG2P_13_6_2022.uniq.genes.baf.genes.added.back	GOMF	SOLUTE_CATION_ANTIPORTER_ACTIVITY	35	2270	21292	7	0.0728852	CLCN3,CLCN4,SLC24A1,SLC24A4,SLC9A6,SLC9A7,SLC9A9	39	4	43	4	7	97	15	82	8	5.57143	0.571429	6.14286	0.571429	1	13.8571	2.14286	11.7143	1.14286	1.13736	499.5
DDG2P_13_6_2022.uniq.genes.baf.genes.added.back	GOMF	AMINO_ACID_CATION_SYMPORTER_ACTIVITY	22	2270	21292	5	0.0775657	SLC1A2,SLC25A22,SLC6A1,SLC6A5,SLC6A9	79	11	73	4	51	218	66	152	15	15.8	2.2	14.6	0.8	10.2	43.6	13.2	30.4	3	1.11033	503.5
DDG2P_13_6_2022.uniq.genes.baf.genes.added.back	GOMF	GABA_RECEPTOR_ACTIVITY	22	2270	21292	5	0.0775657	GABBR2,GABRA1,GABRB2,GABRB3,GABRG2	90	12	75	9	60	246	81	165	21	18	2.4	15	1.8	12	49.2	16.2	33	4.2	1.11033	503.5
DDG2P_13_6_2022.uniq.genes.baf.genes.added.back	GOMF	GTP_DEPENDENT_PROTEIN_BINDING	22	2270	21292	5	0.0775657	AP1G1,CDC42,DNM1L,GCH1,MRAS	50	1	61	1	22	135	24	111	2	10	0.2	12.2	0.2	4.4	27	4.8	22.2	0.4	1.11033	503.5
DDG2P_13_6_2022.uniq.genes.baf.genes.added.back	GOMF	MANNOSE_BINDING	22	2270	21292	5	0.0775657	CLN5,COLEC10,COLEC11,DPM1,MANBA	36	2	23	1	2	64	5	59	3	7.2	0.4	4.6	0.2	0.4	12.8	1	11.8	0.6	1.11033	503.5
DDG2P_13_6_2022.uniq.genes.baf.genes.added.back	GOMF	BICARBONATE_TRANSMEMBRANE_TRANSPORTER_ACTIVITY	22	2270	21292	5	0.0775657	SLC26A2,SLC39A8,SLC4A1,SLC4A11,SLC4A4	106	3	137	4	22	272	29	243	7	21.2	0.6	27.4	0.8	4.4	54.4	5.8	48.6	1.4	1.11033	503.5
DDG2P_13_6_2022.uniq.genes.baf.genes.added.back	GOMF	CYTOSKELETAL_ANCHOR_ACTIVITY	22	2270	21292	5	0.0775657	ANK2,BICD2,GAS2L2,OBSL1,SPTBN4	169	9	197	3	35	413	47	366	12	33.8	1.8	39.4	0.6	7	82.6	9.4	73.2	2.4	1.11033	503.5
DDG2P_13_6_2022.uniq.genes.baf.genes.added.back	GOMF	SOLUTE_SODIUM_SYMPORTER_ACTIVITY	72	2270	21292	12	0.077784	MFSD2A,SLC13A5,SLC1A2,SLC4A4,SLC5A5,SLC5A6,SLC5A7,SLC6A1,SLC6A3,SLC6A5,SLC6A8,SLC6A9	183	15	186	7	64	455	86	369	22	15.25	1.25	15.5	0.583333	5.33333	37.9167	7.16667	30.75	1.83333	1.10911	507
DDG2P_13_6_2022.uniq.genes.baf.genes.added.back	GOMF	MODIFIED_AMINO_ACID_BINDING	95	2270	21292	15	0.0779603	CBS,CPS1,DHFR,FASN,FOLR1,FTCD,HMGB1,MMACHC,MMUT,MTHFR,RPE65,SLC46A1,SYT1,SYT2,UROS	91	8	91	5	35	230	48	182	13	6.06667	0.533333	6.06667	0.333333	2.33333	15.3333	3.2	12.1333	0.866667	1.10813	508
DDG2P_13_6_2022.uniq.genes.baf.genes.added.back	GOMF	GUANYL_NUCLEOTIDE_EXCHANGE_FACTOR_ACTIVITY	224	2270	21292	31	0.0785097	ALS2,ARFGEF1,ARFGEF2,ARHGEF6,ARHGEF9,CCDC88A,CCDC88C,DENND5A,DOCK6,DOCK7,DOCK8,EEF1B2,EIF2B4,EIF2B5,FGD1,FRMD7,HERC1,HERC2,HPS1,IQSEC1,IQSEC2,MADD,PLCE1,RAB3GAP1,RAB3GAP2,RALGDS,RIN2,SOS1,SOS2,THG1L,TRIO	660	35	696	22	153	1566	210	1356	57	21.2903	1.12903	22.4516	0.709677	4.93548	50.5161	6.77419	43.7419	1.83871	1.10508	509
DDG2P_13_6_2022.uniq.genes.baf.genes.added.back	GOMF	THYROID_HORMONE_RECEPTOR_BINDING	29	2270	21292	6	0.0816383	MED12,MED13,MED17,NCOR1,NSD1,TRIP12	136	17	155	10	89	407	116	291	27	22.6667	2.83333	25.8333	1.66667	14.8333	67.8333	19.3333	48.5	4.5	1.08811	510
DDG2P_13_6_2022.uniq.genes.baf.genes.added.back	GOMF	HSP90_PROTEIN_BINDING	43	2270	21292	8	0.0816644	CSNK2A1,EIF2AK3,HDAC8,NUP62,TELO2,TSC1,TSC2,UNC45B	77	8	99	10	63	257	81	176	18	9.625	1	12.375	1.25	7.875	32.125	10.125	22	2.25	1.08797	511.5
DDG2P_13_6_2022.uniq.genes.baf.genes.added.back	GOMF	TAU_PROTEIN_BINDING	43	2270	21292	8	0.0816644	ACTB,BIN1,BRSK2,DYRK1A,EP300,PPP2CA,SMAD2,TAOK1	106	15	105	16	180	422	211	211	31	13.25	1.875	13.125	2	22.5	52.75	26.375	26.375	3.875	1.08797	511.5
DDG2P_13_6_2022.uniq.genes.baf.genes.added.back	GOMF	INSULIN_RECEPTOR_SUBSTRATE_BINDING	10	2270	21292	3	0.0819868	IGF1R,PIK3CA,PIK3R1	51	0	49	1	35	136	36	100	1	17	0	16.3333	0.333333	11.6667	45.3333	12	33.3333	0.333333	1.08626	518
DDG2P_13_6_2022.uniq.genes.baf.genes.added.back	GOMF	PHOSPHATIDYLINOSITOL_PHOSPHATE_4_PHOSPHATASE_ACTIVITY	10	2270	21292	3	0.0819868	FIG4,INPP4A,OCRL	50	3	76	1	2	132	6	126	4	16.6667	1	25.3333	0.333333	0.666667	44	2	42	1.33333	1.08626	518
DDG2P_13_6_2022.uniq.genes.baf.genes.added.back	GOMF	PYRIMIDINE_NUCLEOTIDE_SUGAR_TRANSMEMBRANE_TRANSPORTER_ACTIVITY	10	2270	21292	3	0.0819868	SLC35A1,SLC35A2,SLC35D1	2	0	10	0	1	13	1	12	0	0.666667	0	3.33333	0	0.333333	4.33333	0.333333	4	0	1.08626	518
DDG2P_13_6_2022.uniq.genes.baf.genes.added.back	GOMF	SULFURTRANSFERASE_ACTIVITY	10	2270	21292	3	0.0819868	CTU2,LIAS,MOCS2	15	0	10	0	3	28	3	25	0	5	0	3.33333	0	1	9.33333	1	8.33333	0	1.08626	518
DDG2P_13_6_2022.uniq.genes.baf.genes.added.back	GOMF	SERINE_TYPE_EXOPEPTIDASE_ACTIVITY	10	2270	21292	3	0.0819868	CTSA,TPP1,TPP2	43	2	47	2	3	97	7	90	4	14.3333	0.666667	15.6667	0.666667	1	32.3333	2.33333	30	1.33333	1.08626	518
DDG2P_13_6_2022.uniq.genes.baf.genes.added.back	GOMF	TOXIC_SUBSTANCE_BINDING	10	2270	21292	3	0.0819868	ASS1,DSG1,GUCY2C	15	0	13	1	11	40	12	28	1	5	0	4.33333	0.333333	3.66667	13.3333	4	9.33333	0.333333	1.08626	518
DDG2P_13_6_2022.uniq.genes.baf.genes.added.back	GOMF	OXIDOREDUCTASE_ACTIVITY_ACTING_ON_NAD_P_H_HEME_PROTEIN_AS_ACCEPTOR	10	2270	21292	3	0.0819868	COX15,CYB5R3,MTRR	15	0	13	2	5	35	7	28	2	5	0	4.33333	0.666667	1.66667	11.6667	2.33333	9.33333	0.666667	1.08626	518
DDG2P_13_6_2022.uniq.genes.baf.genes.added.back	GOMF	CYCLIC_NUCLEOTIDE_DEPENDENT_PROTEIN_KINASE_ACTIVITY	10	2270	21292	3	0.0819868	PRKACA,PRKACB,PRKG2	42	1	33	0	3	79	4	75	1	14	0.333333	11	0	1	26.3333	1.33333	25	0.333333	1.08626	518
DDG2P_13_6_2022.uniq.genes.baf.genes.added.back	GOMF	S_METHYLTRANSFERASE_ACTIVITY	10	2270	21292	3	0.0819868	DNMT3A,KMT2A,MTR	166	15	170	10	158	519	183	336	25	55.3333	5	56.6667	3.33333	52.6667	173	61	112	8.33333	1.08626	518
DDG2P_13_6_2022.uniq.genes.baf.genes.added.back	GOMF	IRON_ION_TRANSMEMBRANE_TRANSPORTER_ACTIVITY	10	2270	21292	3	0.0819868	MCOLN1,MMGT1,SLC39A8	31	1	31	0	8	71	9	62	1	10.3333	0.333333	10.3333	0	2.66667	23.6667	3	20.6667	0.333333	1.08626	518
DDG2P_13_6_2022.uniq.genes.baf.genes.added.back	GOMF	INTERLEUKIN_1_BINDING	10	2270	21292	3	0.0819868	HAX1,IL1RAPL1,PXDN	67	1	68	1	3	140	5	135	2	22.3333	0.333333	22.6667	0.333333	1	46.6667	1.66667	45	0.666667	1.08626	518
DDG2P_13_6_2022.uniq.genes.baf.genes.added.back	GOMF	DYNEIN_INTERMEDIATE_CHAIN_BINDING	36	2270	21292	7	0.0825399	DNAAF5,DNAAF6,DNAH5,DNAH9,DYNC1H1,DYNC2H1,PAFAH1B1	233	15	265	17	106	636	138	498	32	33.2857	2.14286	37.8571	2.42857	15.1429	90.8571	19.7143	71.1429	4.57143	1.08334	524.5
DDG2P_13_6_2022.uniq.genes.baf.genes.added.back	GOMF	AMIDE_TRANSMEMBRANE_TRANSPORTER_ACTIVITY	36	2270	21292	7	0.0825399	ABCD1,DISP1,GJA1,SLC33A1,SLC38A3,SLC46A1,SLC5A6	61	1	68	4	10	144	15	129	5	8.71429	0.142857	9.71429	0.571429	1.42857	20.5714	2.14286	18.4286	0.714286	1.08334	524.5
DDG2P_13_6_2022.uniq.genes.baf.genes.added.back	GOMF	CATION_CHLORIDE_SYMPORTER_ACTIVITY	16	2270	21292	4	0.0826724	SLC12A5,SLC12A6,SLC6A1,SLC6A3	95	11	95	2	51	254	64	190	13	23.75	2.75	23.75	0.5	12.75	63.5	16	47.5	3.25	1.08264	529.5
DDG2P_13_6_2022.uniq.genes.baf.genes.added.back	GOMF	AMINO_ACID_SODIUM_SYMPORTER_ACTIVITY	16	2270	21292	4	0.0826724	SLC1A2,SLC6A1,SLC6A5,SLC6A9	61	11	54	4	49	179	64	115	15	15.25	2.75	13.5	1	12.25	44.75	16	28.75	3.75	1.08264	529.5
DDG2P_13_6_2022.uniq.genes.baf.genes.added.back	GOMF	CGMP_BINDING	16	2270	21292	4	0.0826724	PDE10A,PDE6G,PDE6H,PRKG2	64	1	48	0	4	117	5	112	1	16	0.25	12	0	1	29.25	1.25	28	0.25	1.08264	529.5
DDG2P_13_6_2022.uniq.genes.baf.genes.added.back	GOMF	NADPH_BINDING	16	2270	21292	4	0.0826724	DHFR,LBR,MTRR,QDPR	9	2	5	1	5	22	8	14	3	2.25	0.5	1.25	0.25	1.25	5.5	2	3.5	0.75	1.08264	529.5
DDG2P_13_6_2022.uniq.genes.baf.genes.added.back	GOMF	WNT_ACTIVATED_RECEPTOR_ACTIVITY	16	2270	21292	4	0.0826724	FZD5,FZD6,LRP5,LRP6	132	8	134	2	10	286	20	266	10	33	2	33.5	0.5	2.5	71.5	5	66.5	2.5	1.08264	529.5
DDG2P_13_6_2022.uniq.genes.baf.genes.added.back	GOMF	GDP_DISSOCIATION_INHIBITOR_ACTIVITY	16	2270	21292	4	0.0826724	CCDC88A,CHM,GDI1,GPSM2	14	2	28	1	5	50	8	42	3	3.5	0.5	7	0.25	1.25	12.5	2	10.5	0.75	1.08264	529.5
DDG2P_13_6_2022.uniq.genes.baf.genes.added.back	GOMF	MYOSIN_V_BINDING	16	2270	21292	4	0.0826724	RAB11A,RAB11B,RAB14,RAB39B	16	1	13	0	15	45	16	29	1	4	0.25	3.25	0	3.75	11.25	4	7.25	0.25	1.08264	529.5
DDG2P_13_6_2022.uniq.genes.baf.genes.added.back	GOMF	ATPASE_COUPLED_ION_TRANSMEMBRANE_TRANSPORTER_ACTIVITY	16	2270	21292	4	0.0826724	ATP6V0C,ATP6V1A,ATP6V1B2,ATP6V1E1	35	3	30	2	23	93	28	65	5	8.75	0.75	7.5	0.5	5.75	23.25	7	16.25	1.25	1.08264	529.5
DDG2P_13_6_2022.uniq.genes.baf.genes.added.back	GOMF	CAMP_BINDING	23	2270	21292	5	0.0908009	HCN1,PDE10A,PDE4D,PRKAR1A,PRKAR1B	112	4	84	1	32	233	37	196	5	22.4	0.8	16.8	0.2	6.4	46.6	7.4	39.2	1	1.04191	535.5
DDG2P_13_6_2022.uniq.genes.baf.genes.added.back	GOMF	CATALYTIC_ACTIVITY_ACTING_ON_A_GLYCOPROTEIN	23	2270	21292	5	0.0908009	B3GALT6,B4GALT7,FUT8,MGAT2,POMGNT1	64	0	133	2	5	204	7	197	2	12.8	0	26.6	0.4	1	40.8	1.4	39.4	0.4	1.04191	535.5
DDG2P_13_6_2022.uniq.genes.baf.genes.added.back	GOMF	FIBROBLAST_GROWTH_FACTOR_BINDING	23	2270	21292	5	0.0908009	CEP57,FGFR1,FGFR2,FGFR3,RPS19	51	2	59	4	44	160	50	110	6	10.2	0.4	11.8	0.8	8.8	32	10	22	1.2	1.04191	535.5
DDG2P_13_6_2022.uniq.genes.baf.genes.added.back	GOMF	SOLUTE_PROTON_ANTIPORTER_ACTIVITY	23	2270	21292	5	0.0908009	CLCN3,CLCN4,SLC9A6,SLC9A7,SLC9A9	21	3	24	0	4	52	7	45	3	4.2	0.6	4.8	0	0.8	10.4	1.4	9	0.6	1.04191	535.5
DDG2P_13_6_2022.uniq.genes.baf.genes.added.back	GOMF	CORTICOTROPIN_RELEASING_HORMONE_RECEPTOR_BINDING	5	2270	21292	2	0.0912894	GNAO1,GNAS	34	2	13	1	58	108	61	47	3	17	1	6.5	0.5	29	54	30.5	23.5	1.5	1.03958	553
DDG2P_13_6_2022.uniq.genes.baf.genes.added.back	GOMF	PHOSPHATIDYLSERINE_FLIPPASE_ACTIVITY	5	2270	21292	2	0.0912894	ATP8A2,ATP8B1	76	0	91	3	3	173	6	167	3	38	0	45.5	1.5	1.5	86.5	3	83.5	1.5	1.03958	553
DDG2P_13_6_2022.uniq.genes.baf.genes.added.back	GOMF	PHOSPHATIDYLINOSITOL_3_4_5_TRISPHOSPHATE_3_PHOSPHATASE_ACTIVITY	5	2270	21292	2	0.0912894	INPP5E,PTEN	33	11	42	8	39	133	58	75	19	16.5	5.5	21	4	19.5	66.5	29	37.5	9.5	1.03958	553
DDG2P_13_6_2022.uniq.genes.baf.genes.added.back	GOMF	INTERLEUKIN_2_RECEPTOR_BINDING	5	2270	21292	2	0.0912894	ECM1,GATA3	14	0	18	2	8	42	10	32	2	7	0	9	1	4	21	5	16	1	1.03958	553
DDG2P_13_6_2022.uniq.genes.baf.genes.added.back	GOMF	CYCLOHYDROLASE_ACTIVITY	5	2270	21292	2	0.0912894	ATIC,GCH1	34	2	44	1	0	81	3	78	3	17	1	22	0.5	0	40.5	1.5	39	1.5	1.03958	553
DDG2P_13_6_2022.uniq.genes.baf.genes.added.back	GOMF	MITOCHONDRIAL_RIBOSOME_BINDING	5	2270	21292	2	0.0912894	C1QBP,TACO1	13	1	11	1	0	26	2	24	2	6.5	0.5	5.5	0.5	0	13	1	12	1	1.03958	553
DDG2P_13_6_2022.uniq.genes.baf.genes.added.back	GOMF	ACETYL_COA_C_ACETYLTRANSFERASE_ACTIVITY	5	2270	21292	2	0.0912894	ACAT1,HADHA	5	1	6	0	1	13	2	11	1	2.5	0.5	3	0	0.5	6.5	1	5.5	0.5	1.03958	553
DDG2P_13_6_2022.uniq.genes.baf.genes.added.back	GOMF	PHOSPHATIDYLINOSITOL_3_5_BISPHOSPHATE_5_PHOSPHATASE_ACTIVITY	5	2270	21292	2	0.0912894	FIG4,OCRL	24	2	38	0	1	65	3	62	2	12	1	19	0	0.5	32.5	1.5	31	1	1.03958	553
DDG2P_13_6_2022.uniq.genes.baf.genes.added.back	GOMF	DOLICHYL_DIPHOSPHOOLIGOSACCHARIDE_PROTEIN_GLYCOTRANSFERASE_ACTIVITY	5	2270	21292	2	0.0912894	STT3A,STT3B	39	1	29	2	2	73	5	68	3	19.5	0.5	14.5	1	1	36.5	2.5	34	1.5	1.03958	553
DDG2P_13_6_2022.uniq.genes.baf.genes.added.back	GOMF	LONG_CHAIN_ACYL_COA_DEHYDROGENASE_ACTIVITY	5	2270	21292	2	0.0912894	ACAD9,ACADVL	5	1	8	0	4	18	5	13	1	2.5	0.5	4	0	2	9	2.5	6.5	0.5	1.03958	553
DDG2P_13_6_2022.uniq.genes.baf.genes.added.back	GOMF	HISTONE_DEACETYLASE_REGULATOR_ACTIVITY	5	2270	21292	2	0.0912894	NCAPG2,SKI	63	4	59	2	18	146	24	122	6	31.5	2	29.5	1	9	73	12	61	3	1.03958	553
DDG2P_13_6_2022.uniq.genes.baf.genes.added.back	GOMF	ERBB_3_CLASS_RECEPTOR_BINDING	5	2270	21292	2	0.0912894	ERBB3,PIK3R1	45	3	65	0	17	130	20	110	3	22.5	1.5	32.5	0	8.5	65	10	55	1.5	1.03958	553
DDG2P_13_6_2022.uniq.genes.baf.genes.added.back	GOMF	INSULIN_BINDING	5	2270	21292	2	0.0912894	IGF1R,PIK3R1	36	0	39	0	20	95	20	75	0	18	0	19.5	0	10	47.5	10	37.5	0	1.03958	553
DDG2P_13_6_2022.uniq.genes.baf.genes.added.back	GOMF	INOSITOL_BISPHOSPHATE_PHOSPHATASE_ACTIVITY	5	2270	21292	2	0.0912894	INPP4A,INPP5K	35	3	42	1	4	85	8	77	4	17.5	1.5	21	0.5	2	42.5	4	38.5	2	1.03958	553
DDG2P_13_6_2022.uniq.genes.baf.genes.added.back	GOMF	ENONE_REDUCTASE_ACTIVITY	5	2270	21292	2	0.0912894	AKR1D1,SRD5A3	13	2	10	0	2	27	4	23	2	6.5	1	5	0	1	13.5	2	11.5	1	1.03958	553
DDG2P_13_6_2022.uniq.genes.baf.genes.added.back	GOMF	ACTIVIN_RECEPTOR_ACTIVITY_TYPE_I	5	2270	21292	2	0.0912894	ACVR1,TGFBR1	27	2	12	0	4	45	6	39	2	13.5	1	6	0	2	22.5	3	19.5	1	1.03958	553
DDG2P_13_6_2022.uniq.genes.baf.genes.added.back	GOMF	NEUROTROPHIN_RECEPTOR_ACTIVITY	5	2270	21292	2	0.0912894	NTRK1,NTRK2	39	2	30	1	8	80	11	69	3	19.5	1	15	0.5	4	40	5.5	34.5	1.5	1.03958	553
DDG2P_13_6_2022.uniq.genes.baf.genes.added.back	GOMF	RNA_STRAND_ANNEALING_ACTIVITY	5	2270	21292	2	0.0912894	DDX3X,FMR1	0	0	0	0	0	0	0	0	0	0	0	0	0	0	0	0	0	0	1.03958	553
DDG2P_13_6_2022.uniq.genes.baf.genes.added.back	GOMF	OXIDOREDUCTASE_ACTIVITY_ACTING_ON_METAL_IONS_NAD_OR_NADP_AS_ACCEPTOR	5	2270	21292	2	0.0912894	MMACHC,MTRR	8	0	6	0	3	17	3	14	0	4	0	3	0	1.5	8.5	1.5	7	0	1.03958	553
DDG2P_13_6_2022.uniq.genes.baf.genes.added.back	GOMF	OXIDOREDUCTASE_ACTIVITY_ACTING_ON_OTHER_NITROGENOUS_COMPOUNDS_AS_DONORS_CYTOCHROME_AS_ACCEPTOR	5	2270	21292	2	0.0912894	CBS,CYB5R3	2	0	3	1	1	7	2	5	1	1	0	1.5	0.5	0.5	3.5	1	2.5	0.5	1.03958	553
DDG2P_13_6_2022.uniq.genes.baf.genes.added.back	GOMF	NEUREGULIN_BINDING	5	2270	21292	2	0.0912894	ERBB3,ITGA6	59	3	100	1	8	171	12	159	4	29.5	1.5	50	0.5	4	85.5	6	79.5	2	1.03958	553
DDG2P_13_6_2022.uniq.genes.baf.genes.added.back	GOMF	WD40_REPEAT_DOMAIN_BINDING	5	2270	21292	2	0.0912894	DDB1,TERC	28	1	24	1	6	60	8	52	2	14	0.5	12	0.5	3	30	4	26	1	1.03958	553
DDG2P_13_6_2022.uniq.genes.baf.genes.added.back	GOMF	Y_FORM_DNA_BINDING	5	2270	21292	2	0.0912894	BLM,RBBP8	11	1	12	2	8	34	11	23	3	5.5	0.5	6	1	4	17	5.5	11.5	1.5	1.03958	553
DDG2P_13_6_2022.uniq.genes.baf.genes.added.back	GOMF	STRUCTURAL_CONSTITUENT_OF_POSTSYNAPTIC_ACTIN_CYTOSKELETON	5	2270	21292	2	0.0912894	ACTB,ACTG1	1	1	3	3	0	8	4	4	4	0.5	0.5	1.5	1.5	0	4	2	2	2	1.03958	553
DDG2P_13_6_2022.uniq.genes.baf.genes.added.back	GOMF	MRF_BINDING	5	2270	21292	2	0.0912894	CREBBP,KDM1A	55	6	88	6	82	237	94	143	12	27.5	3	44	3	41	118.5	47	71.5	6	1.03958	553
DDG2P_13_6_2022.uniq.genes.baf.genes.added.back	GOMF	PROCOLLAGEN_PROLINE_4_DIOXYGENASE_ACTIVITY	5	2270	21292	2	0.0912894	P4HB,P4HTM	33	0	37	2	2	74	4	70	2	16.5	0	18.5	1	1	37	2	35	1	1.03958	553
DDG2P_13_6_2022.uniq.genes.baf.genes.added.back	GOMF	COPPER_ION_TRANSMEMBRANE_TRANSPORTER_ACTIVITY	5	2270	21292	2	0.0912894	ATP7A,SLC31A1	3	0	4	0	0	7	0	7	0	1.5	0	2	0	0	3.5	0	3.5	0	1.03958	553
DDG2P_13_6_2022.uniq.genes.baf.genes.added.back	GOMF	TELOMERASE_INHIBITOR_ACTIVITY	5	2270	21292	2	0.0912894	ERCC4,POT1	8	1	17	1	6	33	8	25	2	4	0.5	8.5	0.5	3	16.5	4	12.5	1	1.03958	553
DDG2P_13_6_2022.uniq.genes.baf.genes.added.back	GOMF	CALCIUM_POTASSIUM_SODIUM_ANTIPORTER_ACTIVITY	5	2270	21292	2	0.0912894	SLC24A1,SLC24A4	18	1	19	4	3	45	8	37	5	9	0.5	9.5	2	1.5	22.5	4	18.5	2.5	1.03958	553
DDG2P_13_6_2022.uniq.genes.baf.genes.added.back	GOMF	OLEATE_TRANSMEMBRANE_TRANSPORTER_ACTIVITY	5	2270	21292	2	0.0912894	MFSD2A,SLC27A4	47	1	43	1	7	99	9	90	2	23.5	0.5	21.5	0.5	3.5	49.5	4.5	45	1	1.03958	553
DDG2P_13_6_2022.uniq.genes.baf.genes.added.back	GOMF	DEOXYNUCLEOSIDE_KINASE_ACTIVITY	5	2270	21292	2	0.0912894	ADK,TK2	23	0	11	0	1	35	1	34	0	11.5	0	5.5	0	0.5	17.5	0.5	17	0	1.03958	553
DDG2P_13_6_2022.uniq.genes.baf.genes.added.back	GOMF	KINASE_INHIBITOR_ACTIVITY	74	2270	21292	12	0.0915519	CDKN1C,CIT,HYAL2,LRP6,NCAPG2,NPM1,PRKAR1A,PRKAR1B,QARS1,SPRED1,SPRED2,YWHAG	305	16	305	6	53	685	75	610	22	25.4167	1.33333	25.4167	0.5	4.41667	57.0833	6.25	50.8333	1.83333	1.03833	569
DDG2P_13_6_2022.uniq.genes.baf.genes.added.back	GOMF	GLYCOSAMINOGLYCAN_BINDING	236	2270	21292	32	0.0924032	ACAN,ADGRG1,BGN,BMP4,C1QBP,COL11A1,COL13A1,COL25A1,COMP,EFEMP2,FBN1,FGF10,FGF9,FGFR1,FGFR2,FN1,GNS,HK1,HYAL2,LRPAP1,LTBP2,NDNF,PAFAH1B1,PTCH1,PTPRF,RSPO2,RSPO4,SGSH,SHH,SMOC1,SMOC2,TGFBR2	527	22	451	19	157	1176	198	978	41	16.4688	0.6875	14.0938	0.59375	4.90625	36.75	6.1875	30.5625	1.28125	1.03431	570
DDG2P_13_6_2022.uniq.genes.baf.genes.added.back	GOMF	MOLECULAR_FUNCTION_REGULATOR	1953	2270	21292	226	0.0927786	ABCC9,AIMP1,AKT1,ALS2,ARFGEF1,ARFGEF2,ARHGAP31,ARHGAP35,ARHGEF6,ARHGEF9,B3GAT3,BCAS3,BICRA,BIN1,BMP2,BMP4,BMPR1B,BRPF1,BRSK2,BSND,CAV1,CCDC88A,CCDC88C,CCNA2,CCND2,CCNK,CCNO,CCNQ,CDC42,CDKN1C,CHM,CIT,COL4A3,COL6A3,COLEC10,CPAMD8,CRB2,CRIM1,CSNK2B,CSTA,CSTB,CTSA,DDOST,DDX3X,DENND5A,DEPDC5,DMPK,DNM1L,DOCK6,DOCK7,DOCK8,DPM3,EDA,EDN1,EED,EEF1B2,EIF2AK2,EIF2B4,EIF2B5,ELFN1,ERBB3,ERCC4,ERCC5,ERCC6,FAM20…	3499	179	3934	141	1138	8891	1458	7433	320	15.4823	0.792035	17.4071	0.623894	5.0354	39.3407	6.45133	32.8894	1.41593	1.03255	571
DDG2P_13_6_2022.uniq.genes.baf.genes.added.back	GOMF	INTRACELLULAR_LIGAND_GATED_ION_CHANNEL_ACTIVITY	30	2270	21292	6	0.0932839	HCN1,ITPR1,MCOLN1,RYR1,RYR2,RYR3	408	19	183	5	97	712	121	591	24	68	3.16667	30.5	0.833333	16.1667	118.667	20.1667	98.5	4	1.03019	572.5
DDG2P_13_6_2022.uniq.genes.baf.genes.added.back	GOMF	WNT_PROTEIN_BINDING	30	2270	21292	6	0.0932839	FZD5,FZD6,LRP5,LRP6,PORCN,ROR2	137	9	138	2	12	298	23	275	11	22.8333	1.5	23	0.333333	2	49.6667	3.83333	45.8333	1.83333	1.03019	572.5
DDG2P_13_6_2022.uniq.genes.baf.genes.added.back	GOMF	PHOSPHORIC_DIESTER_HYDROLASE_ACTIVITY	90	2270	21292	14	0.0950842	CHRM1,EDNRA,ENPP1,PDE10A,PDE4D,PDE6G,PDE6H,PLCB1,PLCB4,PLCE1,PLCG2,PLCH1,SMPD1,SMPD4	233	8	221	8	44	514	60	454	16	16.6429	0.571429	15.7857	0.571429	3.14286	36.7143	4.28571	32.4286	1.14286	1.02189	574
DDG2P_13_6_2022.uniq.genes.baf.genes.added.back	GOMF	PEPTIDE_HORMONE_BINDING	52	2270	21292	9	0.0970246	ACVR1,EDNRB,GHR,GUCY2C,IGF1R,NPR2,NPR3,PIK3R1,PTH1R	143	4	161	0	34	342	38	304	4	15.8889	0.444444	17.8889	0	3.77778	38	4.22222	33.7778	0.444444	1.01312	575.5
DDG2P_13_6_2022.uniq.genes.baf.genes.added.back	GOMF	CARBON_CARBON_LYASE_ACTIVITY	52	2270	21292	9	0.0970246	ALDOA,BCKDHA,DDC,GAD1,HMGCL,MLYCD,MOCS1,ODC1,UMPS	105	2	117	1	22	247	25	222	3	11.6667	0.222222	13	0.111111	2.44444	27.4444	2.77778	24.6667	0.333333	1.01312	575.5
DDG2P_13_6_2022.uniq.genes.baf.genes.added.back	GOMF	PROTON_TRANSPORTING_ATP_SYNTHASE_ACTIVITY_ROTATIONAL_MECHANISM	17	2270	21292	4	0.0993751	ATP5F1A,ATP5F1D,ATP6V0C,ATP6V1A	27	2	26	1	22	78	25	53	3	6.75	0.5	6.5	0.25	5.5	19.5	6.25	13.25	0.75	1.00272	578.5
DDG2P_13_6_2022.uniq.genes.baf.genes.added.back	GOMF	DNA_BINDING_BENDING	17	2270	21292	4	0.0993751	FOXC1,HMGB1,HMGB3,TREX1	3	1	3	0	7	14	8	6	1	0.75	0.25	0.75	0	1.75	3.5	2	1.5	0.25	1.00272	578.5
DDG2P_13_6_2022.uniq.genes.baf.genes.added.back	GOMF	BMP_BINDING	17	2270	21292	4	0.0993751	BMPR1B,COMP,GDF5,SCUBE3	52	1	71	1	16	141	18	123	2	13	0.25	17.75	0.25	4	35.25	4.5	30.75	0.5	1.00272	578.5
DDG2P_13_6_2022.uniq.genes.baf.genes.added.back	GOMF	MAGNESIUM_ION_TRANSMEMBRANE_TRANSPORTER_ACTIVITY	17	2270	21292	4	0.0993751	CNNM2,MAGT1,MMGT1,TUSC3	1	0	8	0	6	15	6	9	0	0.25	0	2	0	1.5	3.75	1.5	2.25	0	1.00272	578.5
DDG2P_13_6_2022.uniq.genes.baf.genes.added.back	GOMF	ION_GATED_CHANNEL_ACTIVITY	45	2270	21292	8	0.100809	ANO1,ANO5,KCNMA1,KCNN3,KCNT1,KCNT2,TMEM63A,TRPM3	241	11	243	4	67	566	82	484	15	30.125	1.375	30.375	0.5	8.375	70.75	10.25	60.5	1.875	0.9965	581
DDG2P_13_6_2022.uniq.genes.baf.genes.added.back	GOMF	MOLECULAR_FUNCTION_INHIBITOR_ACTIVITY	60	2270	21292	10	0.101411	CAV1,ITPR1,NEDD4L,PURA,RASA1,SCN1B,SIN3A,SMAD6,TAF1,TSC1	192	9	290	10	146	647	165	482	19	19.2	0.9	29	1	14.6	64.7	16.5	48.2	1.9	0.993914	582
DDG2P_13_6_2022.uniq.genes.baf.genes.added.back	GOMF	TRANSITION_METAL_ION_TRANSMEMBRANE_TRANSPORTER_ACTIVITY	38	2270	21292	7	0.103933	ATP7A,MCOLN1,MMGT1,SLC31A1,SLC39A13,SLC39A8,TMEM165	46	1	52	2	10	111	13	98	3	6.57143	0.142857	7.42857	0.285714	1.42857	15.8571	1.85714	14	0.428571	0.983249	583
DDG2P_13_6_2022.uniq.genes.baf.genes.added.back	GOMF	FERRIC_IRON_BINDING	11	2270	21292	3	0.104111	ACP5,FTL,TH	43	0	29	1	4	77	5	72	1	14.3333	0	9.66667	0.333333	1.33333	25.6667	1.66667	24	0.333333	0.982504	589.5
DDG2P_13_6_2022.uniq.genes.baf.genes.added.back	GOMF	AZOLE_TRANSMEMBRANE_TRANSPORTER_ACTIVITY	11	2270	21292	3	0.104111	SLC19A3,SLC25A19,SLC38A3	6	0	2	0	2	10	2	8	0	2	0	0.666667	0	0.666667	3.33333	0.666667	2.66667	0	0.982504	589.5
DDG2P_13_6_2022.uniq.genes.baf.genes.added.back	GOMF	ATP_TRANSMEMBRANE_TRANSPORTER_ACTIVITY	11	2270	21292	3	0.104111	SLC25A24,SLC25A4,SLC25A42	42	1	45	0	3	91	4	87	1	14	0.333333	15	0	1	30.3333	1.33333	29	0.333333	0.982504	589.5
DDG2P_13_6_2022.uniq.genes.baf.genes.added.back	GOMF	D_GLUCOSE_TRANSMEMBRANE_TRANSPORTER_ACTIVITY	11	2270	21292	3	0.104111	SLC2A1,SLC2A10,SLC2A2	26	1	35	1	25	88	27	61	2	8.66667	0.333333	11.6667	0.333333	8.33333	29.3333	9	20.3333	0.666667	0.982504	589.5
DDG2P_13_6_2022.uniq.genes.baf.genes.added.back	GOMF	OXIDIZED_DNA_BINDING	11	2270	21292	3	0.104111	BLM,POT1,RECQL4	17	1	38	2	15	73	18	55	3	5.66667	0.333333	12.6667	0.666667	5	24.3333	6	18.3333	1	0.982504	589.5
DDG2P_13_6_2022.uniq.genes.baf.genes.added.back	GOMF	POTASSIUM_PROTON_ANTIPORTER_ACTIVITY	11	2270	21292	3	0.104111	SLC9A6,SLC9A7,SLC9A9	8	2	2	0	2	14	4	10	2	2.66667	0.666667	0.666667	0	0.666667	4.66667	1.33333	3.33333	0.666667	0.982504	589.5
DDG2P_13_6_2022.uniq.genes.baf.genes.added.back	GOMF	MAP_KINASE_SCAFFOLD_ACTIVITY	11	2270	21292	3	0.104111	MAP2K1,MAP2K2,MAPK8IP3	66	2	47	3	42	160	47	113	5	22	0.666667	15.6667	1	14	53.3333	15.6667	37.6667	1.66667	0.982504	589.5
DDG2P_13_6_2022.uniq.genes.baf.genes.added.back	GOMF	PROTEIN_ARGININE_N_METHYLTRANSFERASE_ACTIVITY	11	2270	21292	3	0.104111	FBXO11,PRMT7,PRMT9	34	2	15	2	27	80	31	49	4	11.3333	0.666667	5	0.666667	9	26.6667	10.3333	16.3333	1.33333	0.982504	589.5
DDG2P_13_6_2022.uniq.genes.baf.genes.added.back	GOMF	PEPTIDE_ALPHA_N_ACETYLTRANSFERASE_ACTIVITY	11	2270	21292	3	0.104111	NAA10,NAA15,NAA20	29	4	20	2	20	75	26	49	6	9.66667	1.33333	6.66667	0.666667	6.66667	25	8.66667	16.3333	2	0.982504	589.5
DDG2P_13_6_2022.uniq.genes.baf.genes.added.back	GOMF	MISMATCH_REPAIR_COMPLEX_BINDING	11	2270	21292	3	0.104111	ATR,PMS2,TREX1	30	1	45	2	10	88	13	75	3	10	0.333333	15	0.666667	3.33333	29.3333	4.33333	25	1	0.982504	589.5
DDG2P_13_6_2022.uniq.genes.baf.genes.added.back	GOMF	GLUCOSE_BINDING	11	2270	21292	3	0.104111	HK1,PYGL,UGP2	37	1	50	2	18	108	21	87	3	12.3333	0.333333	16.6667	0.666667	6	36	7	29	1	0.982504	589.5
DDG2P_13_6_2022.uniq.genes.baf.genes.added.back	GOMF	RACEMASE_AND_EPIMERASE_ACTIVITY_ACTING_ON_CARBOHYDRATES_AND_DERIVATIVES	11	2270	21292	3	0.104111	DSE,GALE,GNE	23	1	34	2	2	62	5	57	3	7.66667	0.333333	11.3333	0.666667	0.666667	20.6667	1.66667	19	1	0.982504	589.5
DDG2P_13_6_2022.uniq.genes.baf.genes.added.back	GOMF	PROTON_CHANNEL_ACTIVITY	24	2270	21292	5	0.105116	ATP5F1A,ATP5F1D,ATP6V0C,ATP6V1A,SLC4A11	50	3	59	3	26	141	32	109	6	10	0.6	11.8	0.6	5.2	28.2	6.4	21.8	1.2	0.97833	596.5
DDG2P_13_6_2022.uniq.genes.baf.genes.added.back	GOMF	GAP_JUNCTION_CHANNEL_ACTIVITY	24	2270	21292	5	0.105116	GJA1,GJA3,GJA8,GJB3,GJC2	14	0	27	0	7	48	7	41	0	2.8	0	5.4	0	1.4	9.6	1.4	8.2	0	0.97833	596.5
DDG2P_13_6_2022.uniq.genes.baf.genes.added.back	GOMF	DNA_POLYMERASE_ACTIVITY	31	2270	21292	6	0.105771	DKC1,POLA1,POLD1,POLG,TERC,TERT	90	2	99	2	18	211	22	189	4	15	0.333333	16.5	0.333333	3	35.1667	3.66667	31.5	0.666667	0.975635	598
DDG2P_13_6_2022.uniq.genes.baf.genes.added.back	GOMF	POLYUBIQUITIN_MODIFICATION_DEPENDENT_PROTEIN_BINDING	53	2270	21292	9	0.106404	AGL,IKBKG,OTUD7A,PRPF8,RNF168,SPRTN,TAB2,VCP,WDR81	203	8	226	3	56	496	67	429	11	22.5556	0.888889	25.1111	0.333333	6.22222	55.1111	7.44444	47.6667	1.22222	0.973042	599
DDG2P_13_6_2022.uniq.genes.baf.genes.added.back	GOMF	RECEPTOR_TYROSINE_KINASE_BINDING	76	2270	21292	12	0.106719	CBL,CRKL,ELMO2,HYAL2,LRP4,MAP3K7,MYOC,PIK3R1,PIK3R2,PTPN11,PTPN14,YWHAG	244	8	222	10	133	617	151	466	18	20.3333	0.666667	18.5	0.833333	11.0833	51.4167	12.5833	38.8333	1.5	0.971758	600
DDG2P_13_6_2022.uniq.genes.baf.genes.added.back	GOMF	RIBONUCLEASE_ACTIVITY	124	2270	21292	18	0.108818	AGO1,CNOT1,CPSF3,DIS3L2,ELAC2,EXOSC3,EXOSC9,PARN,PNPT1,PRORP,RMRP,RNASEH2A,RNASET2,SAMHD1,TOE1,TSEN2,TSEN34,USB1	175	11	150	7	48	391	66	325	18	9.72222	0.611111	8.33333	0.388889	2.66667	21.7222	3.66667	18.0556	1	0.963298	601
DDG2P_13_6_2022.uniq.genes.baf.genes.added.back	GOMF	TETRAPYRROLE_BINDING	149	2270	21292	21	0.112066	ABCB6,CBS,COX15,CYC1,CYP1B1,CYP24A1,CYP27A1,CYP2U1,EIF2AK1,FLVCR1,FLVCR2,HCCS,LMBRD1,MMAB,MMACHC,MMUT,MTR,PXDN,SUOX,TBXAS1,TCN2	184	9	209	10	25	437	44	393	19	8.7619	0.428571	9.95238	0.47619	1.19048	20.8095	2.09524	18.7143	0.904762	0.950526	602
DDG2P_13_6_2022.uniq.genes.baf.genes.added.back	GOMF	CLATHRIN_BINDING	69	2270	21292	11	0.113039	AP1B1,AP1G1,AP1S2,AP2M1,AP2S1,AP4B1,BIN1,CLTC,LMBRD1,SYT1,SYT2	110	9	136	7	55	317	71	246	16	10	0.818182	12.3636	0.636364	5	28.8182	6.45455	22.3636	1.45455	0.94677	603
DDG2P_13_6_2022.uniq.genes.baf.genes.added.back	GOMF	SH3_DOMAIN_BINDING	125	2270	21292	18	0.115117	ABL1,ARHGAP31,CBL,CIT,CNTNAP1,ELMO2,FUT8,INPPL1,LRP2,MYPN,PAK3,QKI,SH3BP2,SHANK1,SHANK2,SHANK3,SOS1,SYNGAP1	488	49	573	33	195	1338	277	1061	82	27.1111	2.72222	31.8333	1.83333	10.8333	74.3333	15.3889	58.9444	4.55556	0.93886	604
DDG2P_13_6_2022.uniq.genes.baf.genes.added.back	GOMF	TRANSLATION_FACTOR_ACTIVITY_RNA_BINDING	85	2270	21292	13	0.115907	EEF1A2,EEF1B2,EEF2,EIF2B4,EIF2B5,EIF2S3,EIF3F,EIF5A,GFM1,GSPT2,GTPBP2,MTRFR,TUFM	73	7	86	3	51	220	61	159	10	5.61538	0.538462	6.61538	0.230769	3.92308	16.9231	4.69231	12.2308	0.769231	0.935889	605
DDG2P_13_6_2022.uniq.genes.baf.genes.added.back	GOMF	SNRNA_BINDING	54	2270	21292	9	0.116275	EFTUD2,EIF5A,GEMIN5,HNRNPU,LARP7,PRPF8,RNPC3,RNU4ATAC,TOE1	112	7	123	7	112	361	126	235	14	12.4444	0.777778	13.6667	0.777778	12.4444	40.1111	14	26.1111	1.55556	0.934513	606
DDG2P_13_6_2022.uniq.genes.baf.genes.added.back	GOMF	TRANSLATION_REGULATOR_ACTIVITY_NUCLEIC_ACID_BINDING	109	2270	21292	16	0.116327	DHFR,EEF1A2,EEF1B2,EEF2,EIF2B4,EIF2B5,EIF2S3,EIF3F,EIF5A,GFM1,GSPT2,GTPBP2,MTRFR,PURA,SHMT2,TUFM	97	7	114	4	109	331	120	211	11	6.0625	0.4375	7.125	0.25	6.8125	20.6875	7.5	13.1875	0.6875	0.934318	607
DDG2P_13_6_2022.uniq.genes.baf.genes.added.back	GOMF	PROTEIN_CARRIER_CHAPERONE	18	2270	21292	4	0.117497	EMC1,EMC10,MMGT1,PEX19	29	0	32	1	5	67	6	61	1	7.25	0	8	0.25	1.25	16.75	1.5	15.25	0.25	0.929974	608.5
DDG2P_13_6_2022.uniq.genes.baf.genes.added.back	GOMF	MINUS_END_DIRECTED_MICROTUBULE_MOTOR_ACTIVITY	18	2270	21292	4	0.117497	DNAH5,DNAH9,DYNC1H1,DYNC2H1	223	14	255	16	97	605	127	478	30	55.75	3.5	63.75	4	24.25	151.25	31.75	119.5	7.5	0.929974	608.5
DDG2P_13_6_2022.uniq.genes.baf.genes.added.back	GOMF	TBP_CLASS_PROTEIN_BINDING	25	2270	21292	5	0.120465	BRF1,PSMC5,TAF1,TAF13,THRA	54	5	68	4	16	147	25	122	9	10.8	1	13.6	0.8	3.2	29.4	5	24.4	1.8	0.919139	610
DDG2P_13_6_2022.uniq.genes.baf.genes.added.back	GOMF	KINASE_ACTIVATOR_ACTIVITY	110	2270	21292	16	0.123388	ALS2,BMP2,BMPR1B,CCNK,DDX3X,ERBB3,ERCC6,FAM20A,FGF13,IGF2,MADD,MAP2K1,MAP2K2,PIK3CA,STRADA,TAOK1	217	13	231	11	94	566	118	448	24	13.5625	0.8125	14.4375	0.6875	5.875	35.375	7.375	28	1.5	0.908726	611
DDG2P_13_6_2022.uniq.genes.baf.genes.added.back	GOMF	IRON_ION_BINDING	151	2270	21292	21	0.123898	ACO2,ACP5,ALKBH8,CYP1B1,CYP24A1,CYP27A1,CYP2U1,ETHE1,FTL,FTO,NFU1,P3H1,P4HTM,PAH,PHF8,PLOD1,PLOD2,PLOD3,SC5D,TBXAS1,TH	173	10	174	5	25	387	40	347	15	8.2381	0.47619	8.28571	0.238095	1.19048	18.4286	1.90476	16.5238	0.714286	0.906937	612
DDG2P_13_6_2022.uniq.genes.baf.genes.added.back	GOMF	HEPARIN_BINDING	168	2270	21292	23	0.126326	ADGRG1,BMP4,COL11A1,COL13A1,COL25A1,COMP,EFEMP2,FBN1,FGF10,FGF9,FGFR1,FGFR2,FN1,LRPAP1,LTBP2,NDNF,PAFAH1B1,PTCH1,PTPRF,RSPO2,RSPO4,SMOC1,SMOC2	454	20	382	16	129	1001	165	836	36	19.7391	0.869565	16.6087	0.695652	5.6087	43.5217	7.17391	36.3478	1.56522	0.898507	613
DDG2P_13_6_2022.uniq.genes.baf.genes.added.back	GOMF	PHOSPHORYLATION_DEPENDENT_PROTEIN_BINDING	6	2270	21292	2	0.127491	ANK2,PLCG2	124	10	87	4	24	249	38	211	14	62	5	43.5	2	12	124.5	19	105.5	7	0.894521	626
DDG2P_13_6_2022.uniq.genes.baf.genes.added.back	GOMF	SULFATE_BINDING	6	2270	21292	2	0.127491	GNS,SMAD4	28	3	20	0	34	85	37	48	3	14	1.5	10	0	17	42.5	18.5	24	1.5	0.894521	626
DDG2P_13_6_2022.uniq.genes.baf.genes.added.back	GOMF	NITRITE_REDUCTASE_ACTIVITY	6	2270	21292	2	0.127491	CBS,CYB5R3	2	0	3	1	1	7	2	5	1	1	0	1.5	0.5	0.5	3.5	1	2.5	0.5	0.894521	626
DDG2P_13_6_2022.uniq.genes.baf.genes.added.back	GOMF	OLIGOSACCHARYL_TRANSFERASE_ACTIVITY	6	2270	21292	2	0.127491	STT3A,STT3B	39	1	29	2	2	73	5	68	3	19.5	0.5	14.5	1	1	36.5	2.5	34	1.5	0.894521	626
DDG2P_13_6_2022.uniq.genes.baf.genes.added.back	GOMF	ALPHA_GLUCOSIDASE_ACTIVITY	6	2270	21292	2	0.127491	AGL,GAA	20	1	32	0	3	56	4	52	1	10	0.5	16	0	1.5	28	2	26	0.5	0.894521	626
DDG2P_13_6_2022.uniq.genes.baf.genes.added.back	GOMF	THYROID_HORMONE_BINDING	6	2270	21292	2	0.127491	ALDH1A3,THRA	29	1	28	1	6	65	8	57	2	14.5	0.5	14	0.5	3	32.5	4	28.5	1	0.894521	626
DDG2P_13_6_2022.uniq.genes.baf.genes.added.back	GOMF	RNA_POLYMERASE_I_GENERAL_TRANSCRIPTION_INITIATION_FACTOR_ACTIVITY	6	2270	21292	2	0.127491	TAF1,UBTF	26	0	20	1	10	57	11	46	1	13	0	10	0.5	5	28.5	5.5	23	0.5	0.894521	626
DDG2P_13_6_2022.uniq.genes.baf.genes.added.back	GOMF	SUPERCOILED_DNA_BINDING	6	2270	21292	2	0.127491	ABL1,HMGB1	17	2	27	1	13	60	16	44	3	8.5	1	13.5	0.5	6.5	30	8	22	1.5	0.894521	626
DDG2P_13_6_2022.uniq.genes.baf.genes.added.back	GOMF	C_ACETYLTRANSFERASE_ACTIVITY	6	2270	21292	2	0.127491	ACAT1,HADHA	5	1	6	0	1	13	2	11	1	2.5	0.5	3	0	0.5	6.5	1	5.5	0.5	0.894521	626
DDG2P_13_6_2022.uniq.genes.baf.genes.added.back	GOMF	DNA_INSERTION_OR_DELETION_BINDING	6	2270	21292	2	0.127491	PMS2,XPC	7	2	5	1	2	17	5	12	3	3.5	1	2.5	0.5	1	8.5	2.5	6	1.5	0.894521	626
DDG2P_13_6_2022.uniq.genes.baf.genes.added.back	GOMF	PROTEIN_TYROSINE_KINASE_INHIBITOR_ACTIVITY	6	2270	21292	2	0.127491	HYAL2,NCAPG2	57	1	50	1	7	116	9	107	2	28.5	0.5	25	0.5	3.5	58	4.5	53.5	1	0.894521	626
DDG2P_13_6_2022.uniq.genes.baf.genes.added.back	GOMF	THIOL_OXIDASE_ACTIVITY	6	2270	21292	2	0.127491	GFER,P4HB	37	0	28	0	1	66	1	65	0	18.5	0	14	0	0.5	33	0.5	32.5	0	0.894521	626
DDG2P_13_6_2022.uniq.genes.baf.genes.added.back	GOMF	DNA_METHYLTRANSFERASE_ACTIVITY	6	2270	21292	2	0.127491	DNMT3A,DNMT3B	38	10	36	3	39	126	52	74	13	19	5	18	1.5	19.5	63	26	37	6.5	0.894521	626
DDG2P_13_6_2022.uniq.genes.baf.genes.added.back	GOMF	PROTEIN_ARGININE_OMEGA_N_MONOMETHYLTRANSFERASE_ACTIVITY	6	2270	21292	2	0.127491	PRMT7,PRMT9	12	0	8	1	6	27	7	20	1	6	0	4	0.5	3	13.5	3.5	10	0.5	0.894521	626
DDG2P_13_6_2022.uniq.genes.baf.genes.added.back	GOMF	GUANYLYLTRANSFERASE_ACTIVITY	6	2270	21292	2	0.127491	GMPPB,THG1L	18	1	24	0	2	45	3	42	1	9	0.5	12	0	1	22.5	1.5	21	0.5	0.894521	626
DDG2P_13_6_2022.uniq.genes.baf.genes.added.back	GOMF	GAP_JUNCTION_HEMI_CHANNEL_ACTIVITY	6	2270	21292	2	0.127491	GJA1,GJA3	12	0	22	0	2	36	2	34	0	6	0	11	0	1	18	1	17	0	0.894521	626
DDG2P_13_6_2022.uniq.genes.baf.genes.added.back	GOMF	LYSINE_N_ACETYLTRANSFERASE_ACTIVITY_ACTING_ON_ACETYL_PHOSPHATE_AS_DONOR	6	2270	21292	2	0.127491	EP300,ESCO2	6	1	3	3	58	71	62	9	4	3	0.5	1.5	1.5	29	35.5	31	4.5	2	0.894521	626
DDG2P_13_6_2022.uniq.genes.baf.genes.added.back	GOMF	G_QUADRUPLEX_RNA_BINDING	6	2270	21292	2	0.127491	AFF2,FMR1	0	0	0	0	0	0	0	0	0	0	0	0	0	0	0	0	0	0	0.894521	626
DDG2P_13_6_2022.uniq.genes.baf.genes.added.back	GOMF	MOLYBDOPTERIN_COFACTOR_BINDING	6	2270	21292	2	0.127491	GPHN,SUOX	23	1	18	2	3	47	6	41	3	11.5	0.5	9	1	1.5	23.5	3	20.5	1.5	0.894521	626
DDG2P_13_6_2022.uniq.genes.baf.genes.added.back	GOMF	DOUBLE_STRANDED_RNA_ADENOSINE_DEAMINASE_ACTIVITY	6	2270	21292	2	0.127491	ADAR,ADARB1	44	0	53	2	8	107	10	97	2	22	0	26.5	1	4	53.5	5	48.5	1	0.894521	626
DDG2P_13_6_2022.uniq.genes.baf.genes.added.back	GOMF	PYRIMIDINE_NUCLEOTIDE_BINDING	6	2270	21292	2	0.127491	POLA1,UGP2	8	0	16	0	3	27	3	24	0	4	0	8	0	1.5	13.5	1.5	12	0	0.894521	626
DDG2P_13_6_2022.uniq.genes.baf.genes.added.back	GOMF	LAMININ_1_BINDING	6	2270	21292	2	0.127491	DAG1,SHH	6	1	7	0	12	26	13	13	1	3	0.5	3.5	0	6	13	6.5	6.5	0.5	0.894521	626
DDG2P_13_6_2022.uniq.genes.baf.genes.added.back	GOMF	DOUBLE_STRANDED_METHYLATED_DNA_BINDING	6	2270	21292	2	0.127491	MECP2,WT1	1	0	0	0	2	3	2	1	0	0.5	0	0	0	1	1.5	1	0.5	0	0.894521	626
DDG2P_13_6_2022.uniq.genes.baf.genes.added.back	GOMF	RIBOFLAVIN_TRANSMEMBRANE_TRANSPORTER_ACTIVITY	6	2270	21292	2	0.127491	SLC52A2,SLC52A3	6	0	16	1	1	24	2	22	1	3	0	8	0.5	0.5	12	1	11	0.5	0.894521	626
DDG2P_13_6_2022.uniq.genes.baf.genes.added.back	GOMF	3_BETA_HYDROXY_DELTA5_STEROID_DEHYDROGENASE_ACTIVITY	6	2270	21292	2	0.127491	HSD3B7,NSDHL	4	1	14	0	0	19	1	18	1	2	0.5	7	0	0	9.5	0.5	9	0.5	0.894521	626
DDG2P_13_6_2022.uniq.genes.baf.genes.added.back	GOMF	QUATERNARY_AMMONIUM_GROUP_BINDING	40	2270	21292	7	0.128017	DHTKD1,NF1,OGDH,OGDHL,PCYT1A,RPE65,TKT	180	16	175	7	33	411	56	355	23	25.7143	2.28571	25	1	4.71429	58.7143	8	50.7143	3.28571	0.892731	639
DDG2P_13_6_2022.uniq.genes.baf.genes.added.back	GOMF	DYNACTIN_BINDING	12	2270	21292	3	0.128271	BBS4,BICD2,PAFAH1B1	38	1	68	0	16	123	17	106	1	12.6667	0.333333	22.6667	0	5.33333	41	5.66667	35.3333	0.333333	0.891871	641
DDG2P_13_6_2022.uniq.genes.baf.genes.added.back	GOMF	PEPTIDYL_PROLINE_DIOXYGENASE_ACTIVITY	12	2270	21292	3	0.128271	P3H1,P4HB,P4HTM	42	1	59	2	3	107	6	101	3	14	0.333333	19.6667	0.666667	1	35.6667	2	33.6667	1	0.891871	641
DDG2P_13_6_2022.uniq.genes.baf.genes.added.back	GOMF	PROTEIN_BINDING_INVOLVED_IN_HETEROTYPIC_CELL_CELL_ADHESION	12	2270	21292	3	0.128271	DSP,GLDN,NRCAM	27	1	26	0	12	66	13	53	1	9	0.333333	8.66667	0	4	22	4.33333	17.6667	0.333333	0.891871	641
DDG2P_13_6_2022.uniq.genes.baf.genes.added.back	GOMF	PROTEIN_TYROSINE_KINASE_BINDING	103	2270	21292	15	0.131551	ACVR1,CBL,CRKL,ELMO2,GJA1,HYAL2,LRP4,MAP3K7,MYOC,PIK3R1,PIK3R2,PLCG2,PTPN11,PTPN14,YWHAG	270	12	250	12	145	689	169	520	24	18	0.8	16.6667	0.8	9.66667	45.9333	11.2667	34.6667	1.6	0.880905	643
DDG2P_13_6_2022.uniq.genes.baf.genes.added.back	GOMF	CALCIUM_ACTIVATED_CATION_CHANNEL_ACTIVITY	26	2270	21292	5	0.136792	ANO1,KCNMA1,KCNN3,TMEM63A,TRPM3	179	7	194	1	32	413	40	373	8	35.8	1.4	38.8	0.2	6.4	82.6	8	74.6	1.6	0.86394	644.5
DDG2P_13_6_2022.uniq.genes.baf.genes.added.back	GOMF	SPECTRIN_BINDING	26	2270	21292	5	0.136792	ANK2,GNB3,MYO7A,PDE6G,SPTBN4	117	9	95	2	17	240	28	212	11	23.4	1.8	19	0.4	3.4	48	5.6	42.4	2.2	0.86394	644.5
DDG2P_13_6_2022.uniq.genes.baf.genes.added.back	GOMF	PYROPHOSPHATE_HYDROLYSIS_DRIVEN_PROTON_TRANSMEMBRANE_TRANSPORTER_ACTIVITY	19	2270	21292	4	0.136926	ATP6V0C,ATP6V1A,ATP6V1B2,ATP6V1E1	35	3	30	2	23	93	28	65	5	8.75	0.75	7.5	0.5	5.75	23.25	7	16.25	1.25	0.863513	647
DDG2P_13_6_2022.uniq.genes.baf.genes.added.back	GOMF	NARROW_PORE_CHANNEL_ACTIVITY	19	2270	21292	4	0.136926	KCNK3,KCNK4,KCNK9,NALCN	87	3	100	5	31	226	39	187	8	21.75	0.75	25	1.25	7.75	56.5	9.75	46.75	2	0.863513	647
DDG2P_13_6_2022.uniq.genes.baf.genes.added.back	GOMF	P_TYPE_TRANSMEMBRANE_TRANSPORTER_ACTIVITY	19	2270	21292	4	0.136926	ATP1A1,ATP1A2,ATP1A3,ATP7A	94	6	91	1	51	243	58	185	7	23.5	1.5	22.75	0.25	12.75	60.75	14.5	46.25	1.75	0.863513	647
DDG2P_13_6_2022.uniq.genes.baf.genes.added.back	GOMF	ABC_TYPE_TRANSPORTER_ACTIVITY	49	2270	21292	8	0.145872	ABCB11,ABCB6,ABCB7,ABCC6,ABCC9,ABCD1,ABCD4,ATP13A2	116	0	155	7	25	303	32	271	7	14.5	0	19.375	0.875	3.125	37.875	4	33.875	0.875	0.836028	649
DDG2P_13_6_2022.uniq.genes.baf.genes.added.back	GOMF	CARBOXY_LYASE_ACTIVITY	34	2270	21292	6	0.147995	BCKDHA,DDC,GAD1,MLYCD,ODC1,UMPS	94	2	112	1	17	226	20	206	3	15.6667	0.333333	18.6667	0.166667	2.83333	37.6667	3.33333	34.3333	0.5	0.829753	650.5
DDG2P_13_6_2022.uniq.genes.baf.genes.added.back	GOMF	MIRNA_BINDING	34	2270	21292	6	0.147995	AGO1,FMR1,PNPT1,RBM10,SOX2,SOX4	37	3	45	2	20	107	25	82	5	6.16667	0.5	7.5	0.333333	3.33333	17.8333	4.16667	13.6667	0.833333	0.829753	650.5
DDG2P_13_6_2022.uniq.genes.baf.genes.added.back	GOMF	ALCOHOL_BINDING	89	2270	21292	13	0.149979	CAV1,DPM1,ERLIN2,GLE1,ITPR1,LRAT,NPC1,NPC2,PTCH1,STAR,STRA6,SYP,SYT2	199	8	202	4	73	486	85	401	12	15.3077	0.615385	15.5385	0.307692	5.61538	37.3846	6.53846	30.8462	0.923077	0.82397	652.5
DDG2P_13_6_2022.uniq.genes.baf.genes.added.back	GOMF	MONOCARBOXYLIC_ACID_BINDING	89	2270	21292	13	0.149979	ACOX1,DBT,HLCS,HNF4A,LRAT,MCCC1,NR2F2,PC,PCCA,PSAP,PYGL,UGT1A1,VDR	152	4	163	3	28	350	35	315	7	11.6923	0.307692	12.5385	0.230769	2.15385	26.9231	2.69231	24.2308	0.538462	0.82397	652.5
DDG2P_13_6_2022.uniq.genes.baf.genes.added.back	GOMF	MOLECULAR_CARRIER_ACTIVITY	73	2270	21292	11	0.150797	ATP7A,EMC1,EMC10,KPNA7,MMAA,MMGT1,NUP214,PEX19,SCO1,SCO2,TNPO2	68	4	78	6	18	174	28	146	10	6.18182	0.363636	7.09091	0.545455	1.63636	15.8182	2.54545	13.2727	0.909091	0.821608	654
DDG2P_13_6_2022.uniq.genes.baf.genes.added.back	GOMF	CATION_CATION_ANTIPORTER_ACTIVITY	27	2270	21292	5	0.154032	SLC24A1,SLC24A4,SLC9A6,SLC9A7,SLC9A9	26	3	21	4	5	59	12	47	7	5.2	0.6	4.2	0.8	1	11.8	2.4	9.4	1.4	0.81239	655.5
DDG2P_13_6_2022.uniq.genes.baf.genes.added.back	GOMF	TRIGLYCERIDE_LIPASE_ACTIVITY	27	2270	21292	5	0.154032	ABHD5,DDHD2,LIPN,PNPLA1,PNPLA2	12	1	20	2	4	39	7	32	3	2.4	0.2	4	0.4	0.8	7.8	1.4	6.4	0.6	0.81239	655.5
DDG2P_13_6_2022.uniq.genes.baf.genes.added.back	GOMF	GLUCOCORTICOID_RECEPTOR_BINDING	13	2270	21292	3	0.154175	NR4A2,SMAD3,STAT5B	43	0	25	1	13	82	14	68	1	14.3333	0	8.33333	0.333333	4.33333	27.3333	4.66667	22.6667	0.333333	0.811987	662.5
DDG2P_13_6_2022.uniq.genes.baf.genes.added.back	GOMF	POLY_A_SPECIFIC_RIBONUCLEASE_ACTIVITY	13	2270	21292	3	0.154175	CNOT1,PARN,TOE1	91	4	59	2	19	175	25	150	6	30.3333	1.33333	19.6667	0.666667	6.33333	58.3333	8.33333	50	2	0.811987	662.5
DDG2P_13_6_2022.uniq.genes.baf.genes.added.back	GOMF	INSULIN_LIKE_GROWTH_FACTOR_I_BINDING	13	2270	21292	3	0.154175	IGF1R,ITGA6,LRP2	82	7	99	2	25	215	34	181	9	27.3333	2.33333	33	0.666667	8.33333	71.6667	11.3333	60.3333	3	0.811987	662.5
DDG2P_13_6_2022.uniq.genes.baf.genes.added.back	GOMF	CATECHOLAMINE_BINDING	13	2270	21292	3	0.154175	ADRA2B,SLC6A3,TH	39	1	36	1	4	81	6	75	2	13	0.333333	12	0.333333	1.33333	27	2	25	0.666667	0.811987	662.5
DDG2P_13_6_2022.uniq.genes.baf.genes.added.back	GOMF	QUATERNARY_AMMONIUM_GROUP_TRANSMEMBRANE_TRANSPORTER_ACTIVITY	13	2270	21292	3	0.154175	SLC22A5,SLC25A19,SLC25A20	17	0	18	0	4	39	4	35	0	5.66667	0	6	0	1.33333	13	1.33333	11.6667	0	0.811987	662.5
DDG2P_13_6_2022.uniq.genes.baf.genes.added.back	GOMF	NITRIC_OXIDE_SYNTHASE_BINDING	13	2270	21292	3	0.154175	ACTB,CAV1,DMD	11	1	14	3	0	29	4	25	4	3.66667	0.333333	4.66667	1	0	9.66667	1.33333	8.33333	1.33333	0.811987	662.5
DDG2P_13_6_2022.uniq.genes.baf.genes.added.back	GOMF	CARBON_NITROGEN_LYASE_ACTIVITY	13	2270	21292	3	0.154175	ADSL,ASL,FTCD	25	2	36	0	2	65	4	61	2	8.33333	0.666667	12	0	0.666667	21.6667	1.33333	20.3333	0.666667	0.811987	662.5
DDG2P_13_6_2022.uniq.genes.baf.genes.added.back	GOMF	ATPASE_REGULATOR_ACTIVITY	13	2270	21292	3	0.154175	BRSK2,KATNB1,SIL1	43	3	50	4	5	105	12	93	7	14.3333	1	16.6667	1.33333	1.66667	35	4	31	2.33333	0.811987	662.5
DDG2P_13_6_2022.uniq.genes.baf.genes.added.back	GOMF	3_5_EXODEOXYRIBONUCLEASE_ACTIVITY	13	2270	21292	3	0.154175	MRE11,POLD1,TREX1	48	0	47	1	10	106	11	95	1	16	0	15.6667	0.333333	3.33333	35.3333	3.66667	31.6667	0.333333	0.811987	662.5
DDG2P_13_6_2022.uniq.genes.baf.genes.added.back	GOMF	ACETYLCHOLINE_RECEPTOR_BINDING	13	2270	21292	3	0.154175	DLG4,NRXN1,RAPSN	68	10	72	7	25	182	42	140	17	22.6667	3.33333	24	2.33333	8.33333	60.6667	14	46.6667	5.66667	0.811987	662.5
DDG2P_13_6_2022.uniq.genes.baf.genes.added.back	GOMF	ANION_SODIUM_SYMPORTER_ACTIVITY	13	2270	21292	3	0.154175	SLC5A5,SLC6A1,SLC6A3	51	11	42	1	43	148	55	93	12	17	3.66667	14	0.333333	14.3333	49.3333	18.3333	31	4	0.811987	662.5
DDG2P_13_6_2022.uniq.genes.baf.genes.added.back	GOMF	ADENOSINE_DEAMINASE_ACTIVITY	13	2270	21292	3	0.154175	ADA,ADAR,ADARB1	49	0	59	2	8	118	10	108	2	16.3333	0	19.6667	0.666667	2.66667	39.3333	3.33333	36	0.666667	0.811987	662.5
DDG2P_13_6_2022.uniq.genes.baf.genes.added.back	GOMF	INTEGRIN_BINDING	156	2270	21292	21	0.156612	CD151,CIB2,COL4A3,COMP,DMP1,FBLN1,FBN1,FN1,GFAP,HMGB1,IGF1,IGF2,ITGA3,ITGA6,ITGA7,ITGA8,JAM3,LAMB1,MMP14,MYH9,P4HB	450	23	410	13	96	992	132	860	36	21.4286	1.09524	19.5238	0.619048	4.57143	47.2381	6.28571	40.9524	1.71429	0.805176	669
DDG2P_13_6_2022.uniq.genes.baf.genes.added.back	GOMF	OXIDOREDUCTASE_ACTIVITY_ACTING_ON_A_HEME_GROUP_OF_DONORS	20	2270	21292	4	0.157542	COX15,COX6B1,COX7B,SURF1	19	0	19	1	3	42	4	38	1	4.75	0	4.75	0.25	0.75	10.5	1	9.5	0.25	0.802605	671
DDG2P_13_6_2022.uniq.genes.baf.genes.added.back	GOMF	OXIDOREDUCTASE_ACTIVITY_ACTING_ON_THE_CH_NH2_GROUP_OF_DONORS	20	2270	21292	4	0.157542	GLDC,GLUD1,MAOA,PNPO	32	2	20	0	5	59	7	52	2	8	0.5	5	0	1.25	14.75	1.75	13	0.5	0.802605	671
DDG2P_13_6_2022.uniq.genes.baf.genes.added.back	GOMF	PROTEIN_DISULFIDE_ISOMERASE_ACTIVITY	20	2270	21292	4	0.157542	CRELD1,P4HB,PDIA6,PIGK	38	2	35	2	2	79	6	73	4	9.5	0.5	8.75	0.5	0.5	19.75	1.5	18.25	1	0.802605	671
DDG2P_13_6_2022.uniq.genes.baf.genes.added.back	GOMF	LIGASE_ACTIVITY_FORMING_CARBON_NITROGEN_BONDS	50	2270	21292	8	0.158465	ASNS,ASS1,CAD,CPS1,GLUL,HLCS,MCCC1,NADSYN1	101	3	125	5	11	245	19	226	8	12.625	0.375	15.625	0.625	1.375	30.625	2.375	28.25	1	0.800068	673
DDG2P_13_6_2022.uniq.genes.baf.genes.added.back	GOMF	OXIDOREDUCTASE_ACTIVITY_ACTING_ON_A_SULFUR_GROUP_OF_DONORS	58	2270	21292	9	0.160472	DLD,GFER,P4HB,PDIA6,PGK1,SCO2,SUMF1,SUOX,TMX2	46	1	39	1	4	91	6	85	2	5.11111	0.111111	4.33333	0.111111	0.444444	10.1111	0.666667	9.44444	0.222222	0.7946	674
DDG2P_13_6_2022.uniq.genes.baf.genes.added.back	GOMF	G_PROTEIN_COUPLED_RECEPTOR_BINDING	285	2270	21292	36	0.161119	BBS1,C1QBP,CCDC88C,DLG4,DVL1,DVL3,EDN1,EDNRB,FLNA,GNA11,GNA14,GNAI1,GNAI3,GNAO1,GNAQ,GNAS,ITCH,LRP6,MAGI2,MYOC,NARS1,NDP,PDE4D,PSMC5,PTCH1,PTH,RALA,ROR2,RPGRIP1L,SHANK1,WNT1,WNT10B,WNT3,WNT4,WNT5A,WNT7A	507	24	557	16	196	1300	236	1064	40	14.0833	0.666667	15.4722	0.444444	5.44444	36.1111	6.55556	29.5556	1.11111	0.792854	675
DDG2P_13_6_2022.uniq.genes.baf.genes.added.back	GOMF	GLUCURONOSYLTRANSFERASE_ACTIVITY	35	2270	21292	6	0.163535	B3GAT3,CHSY1,EXT1,EXT2,LARGE1,UGT1A1	80	3	68	3	15	169	21	148	6	13.3333	0.5	11.3333	0.5	2.5	28.1667	3.5	24.6667	1	0.78639	676
DDG2P_13_6_2022.uniq.genes.baf.genes.added.back	GOMF	SODIUM_ION_BINDING	7	2270	21292	2	0.166304	ATP1A1,ATP1A2	52	3	51	0	18	124	21	103	3	26	1.5	25.5	0	9	62	10.5	51.5	1.5	0.779098	690
DDG2P_13_6_2022.uniq.genes.baf.genes.added.back	GOMF	MUTLALPHA_COMPLEX_BINDING	7	2270	21292	2	0.166304	ATR,TREX1	29	1	45	2	9	86	12	74	3	14.5	0.5	22.5	1	4.5	43	6	37	1.5	0.779098	690
DDG2P_13_6_2022.uniq.genes.baf.genes.added.back	GOMF	URIDYLYLTRANSFERASE_ACTIVITY	7	2270	21292	2	0.166304	GALT,UGP2	34	0	41	0	4	79	4	75	0	17	0	20.5	0	2	39.5	2	37.5	0	0.779098	690
DDG2P_13_6_2022.uniq.genes.baf.genes.added.back	GOMF	INOSITOL_1_4_5_TRISPHOSPHATE_5_PHOSPHATASE_ACTIVITY	7	2270	21292	2	0.166304	INPP5K,OCRL	9	2	4	0	3	18	5	13	2	4.5	1	2	0	1.5	9	2.5	6.5	1	0.779098	690
DDG2P_13_6_2022.uniq.genes.baf.genes.added.back	GOMF	GALACTOSIDASE_ACTIVITY	7	2270	21292	2	0.166304	GLB1,NAGA	18	1	12	1	3	35	5	30	2	9	0.5	6	0.5	1.5	17.5	2.5	15	1	0.779098	690
DDG2P_13_6_2022.uniq.genes.baf.genes.added.back	GOMF	ENDORIBONUCLEASE_ACTIVITY_PRODUCING_3_PHOSPHOMONOESTERS	7	2270	21292	2	0.166304	TSEN2,TSEN34	10	1	12	0	5	28	6	22	1	5	0.5	6	0	2.5	14	3	11	0.5	0.779098	690
DDG2P_13_6_2022.uniq.genes.baf.genes.added.back	GOMF	DOPAMINE_BINDING	7	2270	21292	2	0.166304	SLC6A3,TH	34	1	32	1	4	72	6	66	2	17	0.5	16	0.5	2	36	3	33	1	0.779098	690
DDG2P_13_6_2022.uniq.genes.baf.genes.added.back	GOMF	D1_DOPAMINE_RECEPTOR_BINDING	7	2270	21292	2	0.166304	DLG4,GNAS	55	6	47	5	35	148	46	102	11	27.5	3	23.5	2.5	17.5	74	23	51	5.5	0.779098	690
DDG2P_13_6_2022.uniq.genes.baf.genes.added.back	GOMF	MANNOSYL_OLIGOSACCHARIDE_1_2_ALPHA_MANNOSIDASE_ACTIVITY	7	2270	21292	2	0.166304	EDEM3,MAN1B1	3	0	4	0	7	14	7	7	0	1.5	0	2	0	3.5	7	3.5	3.5	0	0.779098	690
DDG2P_13_6_2022.uniq.genes.baf.genes.added.back	GOMF	BETA_GALACTOSIDE_CMP_ALPHA_2_3_SIALYLTRANSFERASE_ACTIVITY	7	2270	21292	2	0.166304	ST3GAL3,ST3GAL5	20	2	32	0	3	57	5	52	2	10	1	16	0	1.5	28.5	2.5	26	1	0.779098	690
DDG2P_13_6_2022.uniq.genes.baf.genes.added.back	GOMF	ACETYL_COA_C_ACYLTRANSFERASE_ACTIVITY	7	2270	21292	2	0.166304	ACAT1,HADHA	5	1	6	0	1	13	2	11	1	2.5	0.5	3	0	0.5	6.5	1	5.5	0.5	0.779098	690
DDG2P_13_6_2022.uniq.genes.baf.genes.added.back	GOMF	AMINOPHOSPHOLIPID_FLIPPASE_ACTIVITY	7	2270	21292	2	0.166304	ATP8A2,ATP8B1	76	0	91	3	3	173	6	167	3	38	0	45.5	1.5	1.5	86.5	3	83.5	1.5	0.779098	690
DDG2P_13_6_2022.uniq.genes.baf.genes.added.back	GOMF	AMIDINE_LYASE_ACTIVITY	7	2270	21292	2	0.166304	ADSL,ASL	20	1	33	0	2	56	3	53	1	10	0.5	16.5	0	1	28	1.5	26.5	0.5	0.779098	690
DDG2P_13_6_2022.uniq.genes.baf.genes.added.back	GOMF	ASPARTIC_TYPE_ENDOPEPTIDASE_INHIBITOR_ACTIVITY	7	2270	21292	2	0.166304	BIN1,CRB2	41	0	64	0	8	113	8	105	0	20.5	0	32	0	4	56.5	4	52.5	0	0.779098	690
DDG2P_13_6_2022.uniq.genes.baf.genes.added.back	GOMF	VITAMIN_D_BINDING	7	2270	21292	2	0.166304	IRX5,VDR	29	0	24	1	5	59	6	53	1	14.5	0	12	0.5	2.5	29.5	3	26.5	0.5	0.779098	690
DDG2P_13_6_2022.uniq.genes.baf.genes.added.back	GOMF	SOLUTE_BICARBONATE_SYMPORTER_ACTIVITY	7	2270	21292	2	0.166304	SLC39A8,SLC4A4	39	2	54	1	11	107	14	93	3	19.5	1	27	0.5	5.5	53.5	7	46.5	1.5	0.779098	690
DDG2P_13_6_2022.uniq.genes.baf.genes.added.back	GOMF	HYDROPEROXY_ICOSATETRAENOATE_DEHYDRATASE_ACTIVITY	7	2270	21292	2	0.166304	CYP1B1,TBXAS1	9	1	13	0	2	25	3	22	1	4.5	0.5	6.5	0	1	12.5	1.5	11	0.5	0.779098	690
DDG2P_13_6_2022.uniq.genes.baf.genes.added.back	GOMF	GLYCERALDEHYDE_3_PHOSPHATE_DEHYDROGENASE_NADPLUS_NON_PHOSPHORYLATING_ACTIVITY	7	2270	21292	2	0.166304	ALDH3A2,ALDH7A1	10	2	14	2	1	29	5	24	4	5	1	7	1	0.5	14.5	2.5	12	2	0.779098	690
DDG2P_13_6_2022.uniq.genes.baf.genes.added.back	GOMF	CALCIUM_DEPENDENT_PROTEIN_SERINE_THREONINE_PHOSPHATASE_ACTIVITY	7	2270	21292	2	0.166304	CAMK2G,PPP3CA	22	1	28	2	16	69	19	50	3	11	0.5	14	1	8	34.5	9.5	25	1.5	0.779098	690
DDG2P_13_6_2022.uniq.genes.baf.genes.added.back	GOMF	UBIQUINOL_CYTOCHROME_C_REDUCTASE_ACTIVITY	7	2270	21292	2	0.166304	CYC1,UQCRFS1	2	0	8	0	2	12	2	10	0	1	0	4	0	1	6	1	5	0	0.779098	690
DDG2P_13_6_2022.uniq.genes.baf.genes.added.back	GOMF	OPIOID_RECEPTOR_BINDING	7	2270	21292	2	0.166304	GNAO1,GNAS	34	2	13	1	58	108	61	47	3	17	1	6.5	0.5	29	54	30.5	23.5	1.5	0.779098	690
DDG2P_13_6_2022.uniq.genes.baf.genes.added.back	GOMF	TELETHONIN_BINDING	7	2270	21292	2	0.166304	KCNE1,TTN	75	19	65	17	71	247	107	140	36	37.5	9.5	32.5	8.5	35.5	123.5	53.5	70	18	0.779098	690
DDG2P_13_6_2022.uniq.genes.baf.genes.added.back	GOMF	SPHINGOMYELIN_PHOSPHODIESTERASE_ACTIVITY	7	2270	21292	2	0.166304	SMPD1,SMPD4	15	3	10	1	2	31	6	25	4	7.5	1.5	5	0.5	1	15.5	3	12.5	2	0.779098	690
DDG2P_13_6_2022.uniq.genes.baf.genes.added.back	GOMF	LEUCINE_BINDING	7	2270	21292	2	0.166304	GLUD1,UBR1	41	3	55	1	8	108	12	96	4	20.5	1.5	27.5	0.5	4	54	6	48	2	0.779098	690
DDG2P_13_6_2022.uniq.genes.baf.genes.added.back	GOMF	RNA_POLYMERASE_III_TRANSCRIPTION_REGULATORY_REGION_SEQUENCE_SPECIFIC_DNA_BINDING	7	2270	21292	2	0.166304	BRF1,MTOR	76	4	108	3	25	216	32	184	7	38	2	54	1.5	12.5	108	16	92	3.5	0.779098	690
DDG2P_13_6_2022.uniq.genes.baf.genes.added.back	GOMF	TRANSLATION_TERMINATION_FACTOR_ACTIVITY	7	2270	21292	2	0.166304	GSPT2,MTRFR	0	0	0	0	0	0	0	0	0	0	0	0	0	0	0	0	0	0	0.779098	690
DDG2P_13_6_2022.uniq.genes.baf.genes.added.back	GOMF	N_ACYLSPHINGOSINE_AMIDOHYDROLASE_ACTIVITY	7	2270	21292	2	0.166304	ACER3,ASAH1	13	0	8	0	1	22	1	21	0	6.5	0	4	0	0.5	11	0.5	10.5	0	0.779098	690
DDG2P_13_6_2022.uniq.genes.baf.genes.added.back	GOMF	NUCLEOSIDE_TRIPHOSPHATASE_REGULATOR_ACTIVITY	489	2270	21292	59	0.172033	ALS2,ARFGEF1,ARFGEF2,ARHGAP31,ARHGAP35,ARHGEF6,ARHGEF9,CCDC88A,CCDC88C,CHM,DENND5A,DEPDC5,DNM1L,DOCK6,DOCK7,DOCK8,EEF1B2,EIF2B4,EIF2B5,FGD1,FRMD7,GDI1,GNAQ,GNB5,GPSM2,HERC1,HERC2,HPS1,IQSEC1,IQSEC2,KRIT1,MADD,NF1,OCRL,OPHN1,PLCB1,PLCE1,RAB3GAP1,RAB3GAP2,RALGAPA1,RALGDS,RANBP2,RASA1,RGS7,RIN2,SEC23A,SEC23B,SOS1,SOS2,SRGAP3,SYNGAP1,TBC1D20,TBC1D24,TBC1D2B,TBCD,TBCK,THG1L,TRIO,TSC2	1215	70	1283	60	301	2929	431	2498	130	20.5932	1.18644	21.7458	1.01695	5.10169	49.6441	7.30508	42.339	2.20339	0.764389	704
DDG2P_13_6_2022.uniq.genes.baf.genes.added.back	GOMF	STRUCTURAL_CONSTITUENT_OF_NUCLEAR_PORE	28	2270	21292	5	0.172114	NUP107,NUP133,NUP214,NUP62,UPF3B	24	5	24	3	11	67	19	48	8	4.8	1	4.8	0.6	2.2	13.4	3.8	9.6	1.6	0.764184	705
DDG2P_13_6_2022.uniq.genes.baf.genes.added.back	GOMF	PROTEIN_SERINE_THREONINE_PHOSPHATASE_ACTIVITY	100	2270	21292	14	0.176158	CAMK2G,CTDP1,EYA1,FIG4,MYH3,MYH6,MYH8,PPA2,PPM1D,PPP1CB,PPP2CA,PPP2R1A,PPP3CA,PTEN	304	21	288	16	155	784	192	592	37	21.7143	1.5	20.5714	1.14286	11.0714	56	13.7143	42.2857	2.64286	0.754099	706
DDG2P_13_6_2022.uniq.genes.baf.genes.added.back	GOMF	PHOSPHATASE_BINDING	193	2270	21292	25	0.177506	CDH2,CSF1R,CTNNB1,DLG3,DLG4,EIF2AK3,FLT4,GHR,IGBP1,JAK3,KCNQ1,MAGI2,MAPK1,PHACTR1,PIK3R1,PIK3R2,SHOC2,SLC6A3,SMAD2,SMAD3,SNX3,SPRED1,SPTBN4,TSC2,VCP	342	16	361	13	189	921	218	703	29	13.68	0.64	14.44	0.52	7.56	36.84	8.72	28.12	1.16	0.750786	707
DDG2P_13_6_2022.uniq.genes.baf.genes.added.back	GOMF	UBIQUITIN_PROTEIN_TRANSFERASE_REGULATOR_ACTIVITY	21	2270	21292	4	0.179211	FBXW7,FZR1,GLMN,RPL11	32	2	28	1	15	78	18	60	3	8	0.5	7	0.25	3.75	19.5	4.5	15	0.75	0.746635	710
DDG2P_13_6_2022.uniq.genes.baf.genes.added.back	GOMF	UBIQUITIN_SPECIFIC_PROTEASE_BINDING	21	2270	21292	4	0.179211	CLTC,PTEN,SUMO1,VCP	84	14	61	8	71	238	93	145	22	21	3.5	15.25	2	17.75	59.5	23.25	36.25	5.5	0.746635	710
DDG2P_13_6_2022.uniq.genes.baf.genes.added.back	GOMF	MICROTUBULE_PLUS_END_BINDING	21	2270	21292	4	0.179211	FBXW11,MAPRE2,PAFAH1B1,STIM1	48	1	54	1	9	113	11	102	2	12	0.25	13.5	0.25	2.25	28.25	2.75	25.5	0.5	0.746635	710
DDG2P_13_6_2022.uniq.genes.baf.genes.added.back	GOMF	TRANSCRIPTION_REGULATOR_INHIBITOR_ACTIVITY	21	2270	21292	4	0.179211	PURA,SIN3A,SMAD6,TAF1	45	4	106	3	88	246	95	151	7	11.25	1	26.5	0.75	22	61.5	23.75	37.75	1.75	0.746635	710
DDG2P_13_6_2022.uniq.genes.baf.genes.added.back	GOMF	CARBOHYDRATE_KINASE_ACTIVITY	21	2270	21292	4	0.179211	GALK1,GNE,HK1,POMK	54	1	58	1	16	130	18	112	2	13.5	0.25	14.5	0.25	4	32.5	4.5	28	0.5	0.746635	710
DDG2P_13_6_2022.uniq.genes.baf.genes.added.back	GOMF	PROTEOGLYCAN_BINDING	36	2270	21292	6	0.179734	COL2A1,COMP,CTSK,FN1,HPSE2,PTPRF	149	8	163	6	42	368	56	312	14	24.8333	1.33333	27.1667	1	7	61.3333	9.33333	52	2.33333	0.74537	714.5
DDG2P_13_6_2022.uniq.genes.baf.genes.added.back	GOMF	ACTININ_BINDING	36	2270	21292	6	0.179734	CACNA1C,CACNA1D,DAG1,LDB3,MYPN,TTN	263	26	253	22	109	673	157	516	48	43.8333	4.33333	42.1667	3.66667	18.1667	112.167	26.1667	86	8	0.74537	714.5
DDG2P_13_6_2022.uniq.genes.baf.genes.added.back	GOMF	HYDROLASE_ACTIVITY_ACTING_ON_CARBON_NITROGEN_BUT_NOT_PEPTIDE_BONDS_IN_CYCLIC_AMIDINES	36	2270	21292	6	0.179734	ADA,ADAR,ADARB1,AMPD2,ATIC,GCH1	112	4	139	3	11	269	18	251	7	18.6667	0.666667	23.1667	0.5	1.83333	44.8333	3	41.8333	1.16667	0.74537	714.5
DDG2P_13_6_2022.uniq.genes.baf.genes.added.back	GOMF	STEROID_DEHYDROGENASE_ACTIVITY	36	2270	21292	6	0.179734	AKR1D1,HSD17B10,HSD17B4,HSD3B7,NSDHL,SRD5A3	18	3	29	1	3	54	7	47	4	3	0.5	4.83333	0.166667	0.5	9	1.16667	7.83333	0.666667	0.74537	714.5
DDG2P_13_6_2022.uniq.genes.baf.genes.added.back	GOMF	CALCIUM_DEPENDENT_PROTEIN_BINDING	84	2270	21292	12	0.180898	ALG2,CLN3,MASP1,RAC3,SLC24A4,SNAP25,SYN1,SYT1,TNNT3,VAMP2,VLDLR,WFS1	55	4	62	5	45	171	54	117	9	4.58333	0.333333	5.16667	0.416667	3.75	14.25	4.5	9.75	0.75	0.742565	717
DDG2P_13_6_2022.uniq.genes.baf.genes.added.back	GOMF	3_5_CYCLIC_GMP_PHOSPHODIESTERASE_ACTIVITY	14	2270	21292	3	0.181526	PDE10A,PDE6G,PDE6H	45	1	25	0	4	75	5	70	1	15	0.333333	8.33333	0	1.33333	25	1.66667	23.3333	0.333333	0.74106	721
DDG2P_13_6_2022.uniq.genes.baf.genes.added.back	GOMF	BMP_RECEPTOR_BINDING	14	2270	21292	3	0.181526	BMP2,BMP4,SCUBE3	59	0	89	0	10	158	10	148	0	19.6667	0	29.6667	0	3.33333	52.6667	3.33333	49.3333	0	0.74106	721
DDG2P_13_6_2022.uniq.genes.baf.genes.added.back	GOMF	MEMBRANE_INSERTASE_ACTIVITY	14	2270	21292	3	0.181526	EMC1,EMC10,MMGT1	26	0	31	1	3	61	4	57	1	8.66667	0	10.3333	0.333333	1	20.3333	1.33333	19	0.333333	0.74106	721
DDG2P_13_6_2022.uniq.genes.baf.genes.added.back	GOMF	GLYCEROPHOSPHOLIPID_FLIPPASE_ACTIVITY	14	2270	21292	3	0.181526	ATP8A2,ATP8B1,MFSD2A	104	0	114	4	6	228	10	218	4	34.6667	0	38	1.33333	2	76	3.33333	72.6667	1.33333	0.74106	721
DDG2P_13_6_2022.uniq.genes.baf.genes.added.back	GOMF	PHOSPHATIDYLINOSITOL_3_5_BISPHOSPHATE_PHOSPHATASE_ACTIVITY	14	2270	21292	3	0.181526	FIG4,MTM1,OCRL	24	2	38	0	1	65	3	62	2	8	0.666667	12.6667	0	0.333333	21.6667	1	20.6667	0.666667	0.74106	721
DDG2P_13_6_2022.uniq.genes.baf.genes.added.back	GOMF	MISMATCHED_DNA_BINDING	14	2270	21292	3	0.181526	APTX,PMS2,XPC	12	2	9	1	6	30	9	21	3	4	0.666667	3	0.333333	2	10	3	7	1	0.74106	721
DDG2P_13_6_2022.uniq.genes.baf.genes.added.back	GOMF	SEQUENCE_SPECIFIC_MRNA_BINDING	14	2270	21292	3	0.181526	DHFR,FMR1,NOVA2	1	1	0	0	2	4	3	1	1	0.333333	0.333333	0	0	0.666667	1.33333	1	0.333333	0.333333	0.74106	721
DDG2P_13_6_2022.uniq.genes.baf.genes.added.back	GOMF	PHOSPHATIDYLINOSITOL_3_PHOSPHATE_BINDING	44	2270	21292	7	0.183552	BBS5,SH3PXD2B,SNX3,WDR45,WDR45B,ZFYVE19,ZFYVE26	57	5	67	1	20	150	26	124	6	8.14286	0.714286	9.57143	0.142857	2.85714	21.4286	3.71429	17.7143	0.857143	0.73624	725
DDG2P_13_6_2022.uniq.genes.baf.genes.added.back	GOMF	PHOSPHATASE_ACTIVITY	281	2270	21292	35	0.186814	ACP5,ALPL,APTX,ATP1A1,ATP1A2,BPNT2,CAMK2G,CTDP1,EYA1,FBP1,FIG4,INPP4A,INPP5E,INPP5K,INPPL1,MTM1,MYH3,MYH6,MYH8,NT5C3A,OCRL,PNKP,PPA2,PPM1D,PPP1CB,PPP2CA,PPP2R1A,PPP2R5D,PPP3CA,PRUNE1,PSPH,PTEN,PTPN11,PTPN14,PTPRF	687	45	671	25	314	1742	384	1358	70	19.6286	1.28571	19.1714	0.714286	8.97143	49.7714	10.9714	38.8	2	0.728591	726
DDG2P_13_6_2022.uniq.genes.baf.genes.added.back	GOMF	LIPASE_ACTIVITY	135	2270	21292	18	0.189663	ABHD16A,ABHD5,CHRM1,DDHD1,DDHD2,EDNRA,LIPN,PLA2G6,PLCB1,PLCB4,PLCE1,PLCG2,PLCH1,PNPLA1,PNPLA2,PNPLA6,SMPD1,SMPD4	299	10	323	11	46	689	67	622	21	16.6111	0.555556	17.9444	0.611111	2.55556	38.2778	3.72222	34.5556	1.16667	0.722018	727
DDG2P_13_6_2022.uniq.genes.baf.genes.added.back	GOMF	POLY_PURINE_TRACT_BINDING	29	2270	21292	5	0.190963	DDX3X,EIF4A3,FMR1,HNRNPU,PNPT1	20	3	31	2	32	88	37	51	5	4	0.6	6.2	0.4	6.4	17.6	7.4	10.2	1	0.719051	728.5
DDG2P_13_6_2022.uniq.genes.baf.genes.added.back	GOMF	INSULIN_LIKE_GROWTH_FACTOR_BINDING	29	2270	21292	5	0.190963	CRIM1,IGF1R,IGFBP7,ITGA6,LRP2	99	8	117	2	35	261	45	216	10	19.8	1.6	23.4	0.4	7	52.2	9	43.2	2	0.719051	728.5
DDG2P_13_6_2022.uniq.genes.baf.genes.added.back	GOMF	THIOLESTER_HYDROLASE_ACTIVITY	45	2270	21292	7	0.198795	ABCD1,ABHD16A,FASN,HIBCH,PLA2G6,PPT1,UFSP2	22	1	39	1	19	82	21	61	2	3.14286	0.142857	5.57143	0.142857	2.71429	11.7143	3	8.71429	0.285714	0.701596	730
DDG2P_13_6_2022.uniq.genes.baf.genes.added.back	GOMF	O_ACYLTRANSFERASE_ACTIVITY	53	2270	21292	8	0.199087	ABHD5,DGAT1,GNPAT,LRAT,MBOAT7,PIGW,PNPLA2,TAFAZZIN	27	5	40	1	10	83	16	67	6	3.375	0.625	5	0.125	1.25	10.375	2	8.375	0.75	0.700956	731
DDG2P_13_6_2022.uniq.genes.baf.genes.added.back	GOMF	PHOSPHATASE_REGULATOR_ACTIVITY	111	2270	21292	15	0.201594	B3GAT3,BMP2,BMPR1B,DMPK,EIF2AK2,ELFN1,IGBP1,PHACTR1,PPP1R12A,PPP1R15B,PPP2R1A,PPP2R5D,SET,SHOC2,ZEB2	115	13	158	7	125	418	145	273	20	7.66667	0.866667	10.5333	0.466667	8.33333	27.8667	9.66667	18.2	1.33333	0.695522	732
DDG2P_13_6_2022.uniq.genes.baf.genes.added.back	GOMF	CYCLASE_ACTIVITY	22	2270	21292	4	0.201799	ADCY5,GUCY2C,NPR2,TKFC	110	6	132	2	19	269	27	242	8	27.5	1.5	33	0.5	4.75	67.25	6.75	60.5	2	0.695081	733.5
DDG2P_13_6_2022.uniq.genes.baf.genes.added.back	GOMF	MHC_CLASS_I_PROTEIN_BINDING	22	2270	21292	4	0.201799	ATP5F1A,BCAP31,TUBB,VCP	28	1	20	0	15	64	16	48	1	7	0.25	5	0	3.75	16	4	12	0.25	0.695081	733.5
DDG2P_13_6_2022.uniq.genes.baf.genes.added.back	GOMF	ADP_TRANSMEMBRANE_TRANSPORTER_ACTIVITY	8	2270	21292	2	0.206761	SLC25A4,SLC25A42	33	0	34	0	2	69	2	67	0	16.5	0	17	0	1	34.5	1	33.5	0	0.684532	743
DDG2P_13_6_2022.uniq.genes.baf.genes.added.back	GOMF	GAP_JUNCTION_CHANNEL_ACTIVITY_INVOLVED_IN_CELL_COMMUNICATION_BY_ELECTRICAL_COUPLING	8	2270	21292	2	0.206761	GJA1,GJC2	1	0	3	0	1	5	1	4	0	0.5	0	1.5	0	0.5	2.5	0.5	2	0	0.684532	743
DDG2P_13_6_2022.uniq.genes.baf.genes.added.back	GOMF	HYALURONONGLUCOSAMINIDASE_ACTIVITY	8	2270	21292	2	0.206761	HYAL1,HYAL2	15	0	17	1	2	35	3	32	1	7.5	0	8.5	0.5	1	17.5	1.5	16	0.5	0.684532	743
DDG2P_13_6_2022.uniq.genes.baf.genes.added.back	GOMF	CAMP_DEPENDENT_PROTEIN_KINASE_ACTIVITY	8	2270	21292	2	0.206761	PRKACA,PRKACB	23	1	10	0	3	37	4	33	1	11.5	0.5	5	0	1.5	18.5	2	16.5	0.5	0.684532	743
DDG2P_13_6_2022.uniq.genes.baf.genes.added.back	GOMF	MALATE_DEHYDROGENASE_ACTIVITY	8	2270	21292	2	0.206761	MDH2,PHGDH	5	0	7	0	1	13	1	12	0	2.5	0	3.5	0	0.5	6.5	0.5	6	0	0.684532	743
DDG2P_13_6_2022.uniq.genes.baf.genes.added.back	GOMF	UNMETHYLATED_CPG_BINDING	8	2270	21292	2	0.206761	KMT2A,KMT2B	147	7	146	8	146	454	161	293	15	73.5	3.5	73	4	73	227	80.5	146.5	7.5	0.684532	743
DDG2P_13_6_2022.uniq.genes.baf.genes.added.back	GOMF	U1_SNRNA_BINDING	8	2270	21292	2	0.206761	GEMIN5,PRPF8	34	2	42	4	24	106	30	76	6	17	1	21	2	12	53	15	38	3	0.684532	743
DDG2P_13_6_2022.uniq.genes.baf.genes.added.back	GOMF	DEAD_H_BOX_RNA_HELICASE_BINDING	8	2270	21292	2	0.206761	POT1,SMAD3	21	1	14	0	3	39	4	35	1	10.5	0.5	7	0	1.5	19.5	2	17.5	0.5	0.684532	743
DDG2P_13_6_2022.uniq.genes.baf.genes.added.back	GOMF	GUANYLATE_CYCLASE_ACTIVITY	8	2270	21292	2	0.206761	GUCY2C,NPR2	42	1	52	0	5	100	6	94	1	21	0.5	26	0	2.5	50	3	47	0.5	0.684532	743
DDG2P_13_6_2022.uniq.genes.baf.genes.added.back	GOMF	COMPLEMENT_COMPONENT_C1Q_COMPLEX_BINDING	8	2270	21292	2	0.206761	C1QBP,MEGF10	6	0	12	0	3	21	3	18	0	3	0	6	0	1.5	10.5	1.5	9	0	0.684532	743
DDG2P_13_6_2022.uniq.genes.baf.genes.added.back	GOMF	MYOSIN_LIGHT_CHAIN_BINDING	8	2270	21292	2	0.206761	MYH8,MYOC	53	0	28	1	6	88	7	81	1	26.5	0	14	0.5	3	44	3.5	40.5	0.5	0.684532	743
DDG2P_13_6_2022.uniq.genes.baf.genes.added.back	GOMF	RETINAL_DEHYDROGENASE_ACTIVITY	8	2270	21292	2	0.206761	ALDH1A2,ALDH1A3	29	0	27	1	8	65	9	56	1	14.5	0	13.5	0.5	4	32.5	4.5	28	0.5	0.684532	743
DDG2P_13_6_2022.uniq.genes.baf.genes.added.back	GOMF	PHOSPHATE_ION_TRANSMEMBRANE_TRANSPORTER_ACTIVITY	8	2270	21292	2	0.206761	ANKH,SLC37A4	16	1	12	1	4	34	6	28	2	8	0.5	6	0.5	2	17	3	14	1	0.684532	743
DDG2P_13_6_2022.uniq.genes.baf.genes.added.back	GOMF	TRNA_SPECIFIC_ADENOSINE_DEAMINASE_ACTIVITY	8	2270	21292	2	0.206761	ADAR,ADARB1	44	0	53	2	8	107	10	97	2	22	0	26.5	1	4	53.5	5	48.5	1	0.684532	743
DDG2P_13_6_2022.uniq.genes.baf.genes.added.back	GOMF	PEPTIDYL_PROLINE_4_DIOXYGENASE_ACTIVITY	8	2270	21292	2	0.206761	P4HB,P4HTM	33	0	37	2	2	74	4	70	2	16.5	0	18.5	1	1	37	2	35	1	0.684532	743
DDG2P_13_6_2022.uniq.genes.baf.genes.added.back	GOMF	SODIUM_CHANNEL_INHIBITOR_ACTIVITY	8	2270	21292	2	0.206761	NEDD4L,SCN1B	24	1	25	0	8	58	9	49	1	12	0.5	12.5	0	4	29	4.5	24.5	0.5	0.684532	743
DDG2P_13_6_2022.uniq.genes.baf.genes.added.back	GOMF	AMP_ACTIVATED_PROTEIN_KINASE_ACTIVITY	8	2270	21292	2	0.206761	PRKACA,PRKACB	23	1	10	0	3	37	4	33	1	11.5	0.5	5	0	1.5	18.5	2	16.5	0.5	0.684532	743
DDG2P_13_6_2022.uniq.genes.baf.genes.added.back	GOMF	MUSCLE_ALPHA_ACTININ_BINDING	15	2270	21292	3	0.210037	LDB3,MYPN,TTN	78	21	68	17	74	258	112	146	38	26	7	22.6667	5.66667	24.6667	86	37.3333	48.6667	12.6667	0.677704	756.5
DDG2P_13_6_2022.uniq.genes.baf.genes.added.back	GOMF	METAL_ION_PROTON_ANTIPORTER_ACTIVITY	15	2270	21292	3	0.210037	SLC9A6,SLC9A7,SLC9A9	8	2	2	0	2	14	4	10	2	2.66667	0.666667	0.666667	0	0.666667	4.66667	1.33333	3.33333	0.666667	0.677704	756.5
DDG2P_13_6_2022.uniq.genes.baf.genes.added.back	GOMF	MAP_KINASE_ACTIVITY	15	2270	21292	3	0.210037	MAP3K7,MAPK1,MAPK10	25	0	22	2	16	65	18	47	2	8.33333	0	7.33333	0.666667	5.33333	21.6667	6	15.6667	0.666667	0.677704	756.5
DDG2P_13_6_2022.uniq.genes.baf.genes.added.back	GOMF	VITAMIN_D_RECEPTOR_BINDING	15	2270	21292	3	0.210037	MED12,MED13,MED17	18	6	21	6	12	63	24	39	12	6	2	7	2	4	21	8	13	4	0.677704	756.5
DDG2P_13_6_2022.uniq.genes.baf.genes.added.back	GOMF	NEUREXIN_FAMILY_PROTEIN_BINDING	15	2270	21292	3	0.210037	CASK,NLGN3,NLGN4X	0	0	0	0	0	0	0	0	0	0	0	0	0	0	0	0	0	0	0.677704	756.5
DDG2P_13_6_2022.uniq.genes.baf.genes.added.back	GOMF	INORGANIC_ANION_EXCHANGER_ACTIVITY	15	2270	21292	3	0.210037	SLC4A1,SLC4A11,SLC4A4	89	3	124	4	14	234	21	213	7	29.6667	1	41.3333	1.33333	4.66667	78	7	71	2.33333	0.677704	756.5
DDG2P_13_6_2022.uniq.genes.baf.genes.added.back	GOMF	CARBONATE_DEHYDRATASE_ACTIVITY	15	2270	21292	3	0.210037	CA2,CA5A,CA8	15	1	9	0	1	26	2	24	1	5	0.333333	3	0	0.333333	8.66667	0.666667	8	0.333333	0.677704	756.5
DDG2P_13_6_2022.uniq.genes.baf.genes.added.back	GOMF	LOW_DENSITY_LIPOPROTEIN_PARTICLE_RECEPTOR_ACTIVITY	15	2270	21292	3	0.210037	LRP2,LRP6,VLDLR	77	11	70	3	21	182	35	147	14	25.6667	3.66667	23.3333	1	7	60.6667	11.6667	49	4.66667	0.677704	756.5
DDG2P_13_6_2022.uniq.genes.baf.genes.added.back	GOMF	HYDROLASE_ACTIVITY_ACTING_ON_CARBON_NITROGEN_BUT_NOT_PEPTIDE_BONDS_IN_CYCLIC_AMIDES	15	2270	21292	3	0.210037	CAD,DHODH,DPYSL5	86	2	102	1	9	200	12	188	3	28.6667	0.666667	34	0.333333	3	66.6667	4	62.6667	1	0.677704	756.5
DDG2P_13_6_2022.uniq.genes.baf.genes.added.back	GOMF	FMN_BINDING	15	2270	21292	3	0.210037	MTRR,NDUFV1,PNPO	35	1	25	0	4	65	5	60	1	11.6667	0.333333	8.33333	0	1.33333	21.6667	1.66667	20	0.333333	0.677704	756.5
DDG2P_13_6_2022.uniq.genes.baf.genes.added.back	GOMF	S_ACYLTRANSFERASE_ACTIVITY	30	2270	21292	5	0.210499	DLAT,FASN,GLUL,ZDHHC15,ZDHHC9	10	1	24	1	10	46	12	34	2	2	0.2	4.8	0.2	2	9.2	2.4	6.8	0.4	0.67675	763.5
DDG2P_13_6_2022.uniq.genes.baf.genes.added.back	GOMF	ORGANIC_ACID_SODIUM_SYMPORTER_ACTIVITY	30	2270	21292	5	0.210499	SLC13A5,SLC1A2,SLC6A1,SLC6A5,SLC6A9	71	11	63	4	49	198	64	134	15	14.2	2.2	12.6	0.8	9.8	39.6	12.8	26.8	3	0.67675	763.5
DDG2P_13_6_2022.uniq.genes.baf.genes.added.back	GOMF	ACYLGLYCEROL_O_ACYLTRANSFERASE_ACTIVITY	30	2270	21292	5	0.210499	ABHD5,DGAT1,MBOAT7,PNPLA2,TAFAZZIN	17	4	27	0	7	55	11	44	4	3.4	0.8	5.4	0	1.4	11	2.2	8.8	0.8	0.67675	763.5
DDG2P_13_6_2022.uniq.genes.baf.genes.added.back	GOMF	WIDE_PORE_CHANNEL_ACTIVITY	30	2270	21292	5	0.210499	GJA1,GJA3,GJA8,GJB3,GJC2	14	0	27	0	7	48	7	41	0	2.8	0	5.4	0	1.4	9.6	1.4	8.2	0	0.67675	763.5
DDG2P_13_6_2022.uniq.genes.baf.genes.added.back	GOMF	POTASSIUM_CHANNEL_REGULATOR_ACTIVITY	54	2270	21292	8	0.213489	ABCC9,AKT1,CAV1,FLNA,KCNE1,NEDD4L,RASA1,SUMO1	88	0	101	1	24	214	25	189	1	11	0	12.625	0.125	3	26.75	3.125	23.625	0.125	0.670623	766.5
DDG2P_13_6_2022.uniq.genes.baf.genes.added.back	GOMF	CELL_CELL_ADHESION_MEDIATOR_ACTIVITY	54	2270	21292	8	0.213489	DSP,EPCAM,GLDN,JAM3,MYPN,NRCAM,ROBO3,ROBO4	79	4	70	1	24	178	29	149	5	9.875	0.5	8.75	0.125	3	22.25	3.625	18.625	0.625	0.670623	766.5
DDG2P_13_6_2022.uniq.genes.baf.genes.added.back	GOMF	CIS_TRANS_ISOMERASE_ACTIVITY	46	2270	21292	7	0.214508	AIPL1,CWC27,DEGS1,FKBP14,PPIL1,RANBP2,RPE65	77	5	52	3	5	142	13	129	8	11	0.714286	7.42857	0.428571	0.714286	20.2857	1.85714	18.4286	1.14286	0.668556	768
DDG2P_13_6_2022.uniq.genes.baf.genes.added.back	GOMF	PHOSPHATASE_ACTIVATOR_ACTIVITY	23	2270	21292	4	0.225167	B3GAT3,BMP2,BMPR1B,PPP2R5D	28	4	33	1	49	115	54	61	5	7	1	8.25	0.25	12.25	28.75	13.5	15.25	1.25	0.647496	769
DDG2P_13_6_2022.uniq.genes.baf.genes.added.back	GOMF	REGULATORY_RNA_BINDING	47	2270	21292	7	0.230655	AGO1,FMR1,MECP2,PNPT1,RBM10,SOX2,SOX4	37	3	45	2	20	107	25	82	5	5.28571	0.428571	6.42857	0.285714	2.85714	15.2857	3.57143	11.7143	0.714286	0.637038	770.5
DDG2P_13_6_2022.uniq.genes.baf.genes.added.back	GOMF	CORECEPTOR_ACTIVITY	47	2270	21292	7	0.230655	GPC4,GPC6,IGSF1,LRP5,LRP6,NECTIN1,ROR2	152	9	166	3	14	344	26	318	12	21.7143	1.28571	23.7143	0.428571	2	49.1429	3.71429	45.4286	1.71429	0.637038	770.5
DDG2P_13_6_2022.uniq.genes.baf.genes.added.back	GOMF	FLOPPASE_ACTIVITY	16	2270	21292	3	0.239429	ATP8A2,ATP8B1,RFT1	78	0	94	3	3	178	6	172	3	26	0	31.3333	1	1	59.3333	2	57.3333	1	0.620824	775.5
DDG2P_13_6_2022.uniq.genes.baf.genes.added.back	GOMF	U6_SNRNA_BINDING	16	2270	21292	3	0.239429	EIF5A,LARP7,PRPF8	32	3	37	2	33	107	38	69	5	10.6667	1	12.3333	0.666667	11	35.6667	12.6667	23	1.66667	0.620824	775.5
DDG2P_13_6_2022.uniq.genes.baf.genes.added.back	GOMF	TRANSLATION_REPRESSOR_ACTIVITY_MRNA_REGULATORY_ELEMENT_BINDING	16	2270	21292	3	0.239429	DHFR,PURA,SHMT2	24	0	28	1	58	111	59	52	1	8	0	9.33333	0.333333	19.3333	37	19.6667	17.3333	0.333333	0.620824	775.5
DDG2P_13_6_2022.uniq.genes.baf.genes.added.back	GOMF	LYS48_SPECIFIC_DEUBIQUITINASE_ACTIVITY	16	2270	21292	3	0.239429	USP27X,USP7,USP9X	11	3	18	0	13	45	16	29	3	3.66667	1	6	0	4.33333	15	5.33333	9.66667	1	0.620824	775.5
DDG2P_13_6_2022.uniq.genes.baf.genes.added.back	GOMF	POTASSIUM_ION_LEAK_CHANNEL_ACTIVITY	16	2270	21292	3	0.239429	KCNK3,KCNK4,KCNK9	21	0	18	0	16	55	16	39	0	7	0	6	0	5.33333	18.3333	5.33333	13	0	0.620824	775.5
DDG2P_13_6_2022.uniq.genes.baf.genes.added.back	GOMF	LAMIN_BINDING	16	2270	21292	3	0.239429	LBR,PLCB1,SYNE1	50	10	58	3	27	148	40	108	13	16.6667	3.33333	19.3333	1	9	49.3333	13.3333	36	4.33333	0.620824	775.5
DDG2P_13_6_2022.uniq.genes.baf.genes.added.back	GOMF	CARBOHYDRATE_CATION_SYMPORTER_ACTIVITY	16	2270	21292	3	0.239429	SLC17A5,SLC2A10,SLC45A1	48	1	56	2	10	117	13	104	3	16	0.333333	18.6667	0.666667	3.33333	39	4.33333	34.6667	1	0.620824	775.5
DDG2P_13_6_2022.uniq.genes.baf.genes.added.back	GOMF	ENDONUCLEASE_ACTIVITY_ACTIVE_WITH_EITHER_RIBO_OR_DEOXYRIBONUCLEIC_ACIDS_AND_PRODUCING_3_PHOSPHOMONOESTERS	16	2270	21292	3	0.239429	RAD51C,TSEN2,TSEN34	12	1	16	1	5	35	7	28	2	4	0.333333	5.33333	0.333333	1.66667	11.6667	2.33333	9.33333	0.666667	0.620824	775.5
DDG2P_13_6_2022.uniq.genes.baf.genes.added.back	GOMF	PRE_MRNA_BINDING	56	2270	21292	8	0.243411	CELF2,EP300,HNRNPU,PRPF8,RNPC3,RNU4ATAC,SOX9,U2AF2	97	7	116	7	128	355	142	213	14	12.125	0.875	14.5	0.875	16	44.375	17.75	26.625	1.75	0.61366	780
DDG2P_13_6_2022.uniq.genes.baf.genes.added.back	GOMF	RNA_POLYMERASE_BINDING	73	2270	21292	10	0.247919	AGO1,BIN1,BRCA1,BRD4,ELP2,ERCC5,HNRNPU,SCAF4,UVSSA,WAC	96	15	102	7	100	320	122	198	22	9.6	1.5	10.2	0.7	10	32	12.2	19.8	2.2	0.60569	781
DDG2P_13_6_2022.uniq.genes.baf.genes.added.back	GOMF	TOXIN_TRANSMEMBRANE_TRANSPORTER_ACTIVITY	9	2270	21292	2	0.24807	LRP5,LRP6	121	8	125	2	9	265	19	246	10	60.5	4	62.5	1	4.5	132.5	9.5	123	5	0.605425	790.5
DDG2P_13_6_2022.uniq.genes.baf.genes.added.back	GOMF	UBIQUITIN_PROTEIN_TRANSFERASE_ACTIVATOR_ACTIVITY	9	2270	21292	2	0.24807	FBXW7,FZR1	21	0	27	1	14	63	15	48	1	10.5	0	13.5	0.5	7	31.5	7.5	24	0.5	0.605425	790.5
DDG2P_13_6_2022.uniq.genes.baf.genes.added.back	GOMF	PHOSPHATIDYLSERINE_FLOPPASE_ACTIVITY	9	2270	21292	2	0.24807	ATP8A2,ATP8B1	76	0	91	3	3	173	6	167	3	38	0	45.5	1.5	1.5	86.5	3	83.5	1.5	0.605425	790.5
DDG2P_13_6_2022.uniq.genes.baf.genes.added.back	GOMF	DOUBLE_STRANDED_TELOMERIC_DNA_BINDING	9	2270	21292	2	0.24807	PURA,RAD50	18	1	13	2	65	99	68	31	3	9	0.5	6.5	1	32.5	49.5	34	15.5	1.5	0.605425	790.5
DDG2P_13_6_2022.uniq.genes.baf.genes.added.back	GOMF	ARGININE_BINDING	9	2270	21292	2	0.24807	NAGS,RARS1	29	1	29	0	3	62	4	58	1	14.5	0.5	14.5	0	1.5	31	2	29	0.5	0.605425	790.5
DDG2P_13_6_2022.uniq.genes.baf.genes.added.back	GOMF	ANAPHASE_PROMOTING_COMPLEX_BINDING	9	2270	21292	2	0.24807	FZR1,PTEN	38	11	30	8	38	125	57	68	19	19	5.5	15	4	19	62.5	28.5	34	9.5	0.605425	790.5
DDG2P_13_6_2022.uniq.genes.baf.genes.added.back	GOMF	MANNOSYL_OLIGOSACCHARIDE_MANNOSIDASE_ACTIVITY	9	2270	21292	2	0.24807	EDEM3,MAN1B1	3	0	4	0	7	14	7	7	0	1.5	0	2	0	3.5	7	3.5	3.5	0	0.605425	790.5
DDG2P_13_6_2022.uniq.genes.baf.genes.added.back	GOMF	DELTA_CATENIN_BINDING	9	2270	21292	2	0.24807	ABL1,DACT1	18	2	34	1	18	73	21	52	3	9	1	17	0.5	9	36.5	10.5	26	1.5	0.605425	790.5
DDG2P_13_6_2022.uniq.genes.baf.genes.added.back	GOMF	GUANOSINE_DIPHOSPHATASE_ACTIVITY	9	2270	21292	2	0.24807	CANT1,ENTPD1	12	1	21	1	3	38	5	33	2	6	0.5	10.5	0.5	1.5	19	2.5	16.5	1	0.605425	790.5
DDG2P_13_6_2022.uniq.genes.baf.genes.added.back	GOMF	G_PROTEIN_COUPLED_GLUTAMATE_RECEPTOR_ACTIVITY	9	2270	21292	2	0.24807	GRM1,GRM6	57	1	58	2	7	125	10	115	3	28.5	0.5	29	1	3.5	62.5	5	57.5	1.5	0.605425	790.5
DDG2P_13_6_2022.uniq.genes.baf.genes.added.back	GOMF	UBIQUITIN_PROTEIN_TRANSFERASE_INHIBITOR_ACTIVITY	9	2270	21292	2	0.24807	GLMN,RPL11	11	2	1	0	1	15	3	12	2	5.5	1	0.5	0	0.5	7.5	1.5	6	1	0.605425	790.5
DDG2P_13_6_2022.uniq.genes.baf.genes.added.back	GOMF	POTASSIUM_CHLORIDE_SYMPORTER_ACTIVITY	9	2270	21292	2	0.24807	SLC12A5,SLC12A6	51	1	62	1	9	124	11	113	2	25.5	0.5	31	0.5	4.5	62	5.5	56.5	1	0.605425	790.5
DDG2P_13_6_2022.uniq.genes.baf.genes.added.back	GOMF	RDNA_BINDING	9	2270	21292	2	0.24807	BNC2,MTOR	74	3	85	2	25	189	30	159	5	37	1.5	42.5	1	12.5	94.5	15	79.5	2.5	0.605425	790.5
DDG2P_13_6_2022.uniq.genes.baf.genes.added.back	GOMF	CAMP_DEPENDENT_PROTEIN_KINASE_INHIBITOR_ACTIVITY	9	2270	21292	2	0.24807	PRKAR1A,PRKAR1B	38	3	26	1	15	83	19	64	4	19	1.5	13	0.5	7.5	41.5	9.5	32	2	0.605425	790.5
DDG2P_13_6_2022.uniq.genes.baf.genes.added.back	GOMF	JUN_KINASE_BINDING	9	2270	21292	2	0.24807	MAPK8IP3,RNF13	52	1	36	3	11	103	15	88	4	26	0.5	18	1.5	5.5	51.5	7.5	44	2	0.605425	790.5
DDG2P_13_6_2022.uniq.genes.baf.genes.added.back	GOMF	TRNA_CYTOSINE_METHYLTRANSFERASE_ACTIVITY	9	2270	21292	2	0.24807	FTSJ1,NSUN2	22	0	25	1	1	49	2	47	1	11	0	12.5	0.5	0.5	24.5	1	23.5	0.5	0.605425	790.5
DDG2P_13_6_2022.uniq.genes.baf.genes.added.back	GOMF	NUCLEOSIDE_KINASE_ACTIVITY	9	2270	21292	2	0.24807	ADK,TK2	23	0	11	0	1	35	1	34	0	11.5	0	5.5	0	0.5	17.5	0.5	17	0	0.605425	790.5
DDG2P_13_6_2022.uniq.genes.baf.genes.added.back	GOMF	SULFUR_AMINO_ACID_TRANSMEMBRANE_TRANSPORTER_ACTIVITY	9	2270	21292	2	0.24807	CTNS,SLC1A2	12	2	12	1	5	32	8	24	3	6	1	6	0.5	2.5	16	4	12	1.5	0.605425	790.5
DDG2P_13_6_2022.uniq.genes.baf.genes.added.back	GOMF	CYCLOSPORIN_A_BINDING	24	2270	21292	4	0.249177	CWC27,PPIL1,PPP3CA,RANBP2	59	4	45	5	8	121	17	104	9	14.75	1	11.25	1.25	2	30.25	4.25	26	2.25	0.603492	801
DDG2P_13_6_2022.uniq.genes.baf.genes.added.back	GOMF	2_IRON_2_SULFUR_CLUSTER_BINDING	24	2270	21292	4	0.249177	CISD2,NDUFS1,NDUFV2,UQCRFS1	5	1	6	0	5	17	6	11	1	1.25	0.25	1.5	0	1.25	4.25	1.5	2.75	0.25	0.603492	801
DDG2P_13_6_2022.uniq.genes.baf.genes.added.back	GOMF	EXODEOXYRIBONUCLEASE_ACTIVITY	24	2270	21292	4	0.249177	APTX,MRE11,POLD1,TREX1	53	0	51	1	14	119	15	104	1	13.25	0	12.75	0.25	3.5	29.75	3.75	26	0.25	0.603492	801
DDG2P_13_6_2022.uniq.genes.baf.genes.added.back	GOMF	UBIQUITIN_CONJUGATING_ENZYME_BINDING	32	2270	21292	5	0.251299	FOXL2,GRIK2,RNF125,SIAH1,ZMYM2	41	3	38	5	19	106	27	79	8	8.2	0.6	7.6	1	3.8	21.2	5.4	15.8	1.6	0.599809	803
DDG2P_13_6_2022.uniq.genes.baf.genes.added.back	GOMF	OXIDOREDUCTASE_ACTIVITY_ACTING_ON_CH_OH_GROUP_OF_DONORS	142	2270	21292	18	0.25308	AKR1D1,ALDH3A2,CTBP1,CYP27A1,D2HGDH,DHRS3,FASN,HADH,HADHA,HPGD,HSD17B10,HSD17B4,HSD3B7,L2HGDH,MDH2,NSDHL,PHGDH,SPR	99	5	132	3	29	268	37	231	8	5.5	0.277778	7.33333	0.166667	1.61111	14.8889	2.05556	12.8333	0.444444	0.596742	804
DDG2P_13_6_2022.uniq.genes.baf.genes.added.back	GOMF	RNA_METHYLTRANSFERASE_ACTIVITY	65	2270	21292	9	0.253428	ALKBH8,EMG1,FTSJ1,METTL5,NSUN2,TRMT1,TRMT10A,TRMT10C,WDR4	40	1	47	1	8	97	10	87	2	4.44444	0.111111	5.22222	0.111111	0.888889	10.7778	1.11111	9.66667	0.222222	0.596145	805
DDG2P_13_6_2022.uniq.genes.baf.genes.added.back	GOMF	LIPID_BINDING	806	2270	21292	92	0.255826	ACBD5,ACBD6,ACOX1,AKR1D1,AKT1,ALDH1A2,AMER1,AP2M1,AR,ARHGAP35,ARL6,ATP13A2,ATP1A1,ATP1A2,ATP1A3,ATP8B1,BBS5,BCAS3,BIN1,CAV1,CCDC88A,CERT1,CLN3,CLN6,CLN8,COQ9,CPS1,DBT,DNM1L,ERLIN2,FRMPD4,FZD5,GLE1,GPAA1,HMGB1,HNF4A,HSPD1,IQSEC1,IRX5,ITPR1,JAG1,KCNH1,KCNQ1,KRIT1,LAMA1,LRAT,MCOLN1,MTM1,NF1,NPC1,NPC2,NR2F2,NR5A1,NUP62,OGT,OPHN1,OTC,PCYT1A,PEX3,PIGK,PIGU,PLCB1,PPT1,PSAP,PTCH1,PTEN,RORA,RPE65,RUBCN,SH…	1464	79	1580	54	449	3626	582	3044	133	15.913	0.858696	17.1739	0.586957	4.88043	39.413	6.32609	33.087	1.44565	0.592056	806
DDG2P_13_6_2022.uniq.genes.baf.genes.added.back	GOMF	RNA_POLYMERASE_CORE_ENZYME_BINDING	57	2270	21292	8	0.258867	AGO1,BRD4,ELP2,ERCC5,HNRNPU,SCAF4,UVSSA,WAC	79	14	89	7	94	283	115	168	21	9.875	1.75	11.125	0.875	11.75	35.375	14.375	21	2.625	0.586924	807
DDG2P_13_6_2022.uniq.genes.baf.genes.added.back	GOMF	GTPASE_ACTIVATOR_ACTIVITY	275	2270	21292	33	0.260779	ALS2,ARFGEF1,ARHGAP31,ARHGAP35,ARHGEF6,CHM,DEPDC5,DNM1L,GDI1,GNAQ,GNB5,NF1,OCRL,OPHN1,PLCB1,RAB3GAP1,RAB3GAP2,RALGAPA1,RANBP2,RASA1,RGS7,RIN2,SEC23A,SEC23B,SOS1,SRGAP3,SYNGAP1,TBC1D20,TBC1D24,TBC1D2B,TBCD,TBCK,TSC2	591	38	618	39	177	1463	254	1209	77	17.9091	1.15152	18.7273	1.18182	5.36364	44.3333	7.69697	36.6364	2.33333	0.583727	808
DDG2P_13_6_2022.uniq.genes.baf.genes.added.back	GOMF	HISTONE_DEACETYLASE_BINDING	126	2270	21292	16	0.266836	BCOR,CHD4,DACT1,FOXP3,GLI3,GMNN,HDAC4,HNRNPD,MEF2C,MYOCD,NACC1,NCOR1,NIPBL,PARP1,PHF6,SATB2	248	21	275	12	193	749	226	523	33	15.5	1.3125	17.1875	0.75	12.0625	46.8125	14.125	32.6875	2.0625	0.573755	809
DDG2P_13_6_2022.uniq.genes.baf.genes.added.back	GOMF	CARBOHYDRATE_TRANSMEMBRANE_TRANSPORTER_ACTIVITY	41	2270	21292	6	0.268777	ABCB11,SLC17A5,SLC2A1,SLC2A10,SLC2A2,SLC45A1	73	1	90	2	37	203	40	163	3	12.1667	0.166667	15	0.333333	6.16667	33.8333	6.66667	27.1667	0.5	0.570608	810
DDG2P_13_6_2022.uniq.genes.baf.genes.added.back	GOMF	MITOGEN_ACTIVATED_PROTEIN_KINASE_KINASE_KINASE_BINDING	17	2270	21292	3	0.26944	CDC42,ROR2,TGFBR2	17	2	6	0	6	31	8	23	2	5.66667	0.666667	2	0	2	10.3333	2.66667	7.66667	0.666667	0.569537	812.5
DDG2P_13_6_2022.uniq.genes.baf.genes.added.back	GOMF	FLIPPASE_ACTIVITY	17	2270	21292	3	0.26944	ATP8A2,ATP8B1,MFSD2A	104	0	114	4	6	228	10	218	4	34.6667	0	38	1.33333	2	76	3.33333	72.6667	1.33333	0.569537	812.5
DDG2P_13_6_2022.uniq.genes.baf.genes.added.back	GOMF	PROTEASOME_BINDING	17	2270	21292	3	0.26944	SACS,USP14,WFS1	26	2	34	3	19	84	24	60	5	8.66667	0.666667	11.3333	1	6.33333	28	8	20	1.66667	0.569537	812.5
DDG2P_13_6_2022.uniq.genes.baf.genes.added.back	GOMF	PROLINE_RICH_REGION_BINDING	17	2270	21292	3	0.26944	ABL1,GHR,YAP1	31	1	50	1	19	102	21	81	2	10.3333	0.333333	16.6667	0.333333	6.33333	34	7	27	0.666667	0.569537	812.5
DDG2P_13_6_2022.uniq.genes.baf.genes.added.back	GOMF	CYCLIC_NUCLEOTIDE_PHOSPHODIESTERASE_ACTIVITY	25	2270	21292	4	0.273693	PDE10A,PDE4D,PDE6G,PDE6H	58	1	34	0	13	106	14	92	1	14.5	0.25	8.5	0	3.25	26.5	3.5	23	0.25	0.562736	816
DDG2P_13_6_2022.uniq.genes.baf.genes.added.back	GOMF	OXIDOREDUCTASE_ACTIVITY_ACTING_ON_SINGLE_DONORS_WITH_INCORPORATION_OF_MOLECULAR_OXYGEN	25	2270	21292	4	0.273693	ETHE1,HPD,HPDL,RPE65	42	4	60	1	7	114	12	102	5	10.5	1	15	0.25	1.75	28.5	3	25.5	1.25	0.562736	816
DDG2P_13_6_2022.uniq.genes.baf.genes.added.back	GOMF	COA_HYDROLASE_ACTIVITY	25	2270	21292	4	0.273693	ABCD1,HIBCH,PLA2G6,PPT1	9	1	23	1	4	38	6	32	2	2.25	0.25	5.75	0.25	1	9.5	1.5	8	0.5	0.562736	816
DDG2P_13_6_2022.uniq.genes.baf.genes.added.back	GOMF	CHOLESTEROL_BINDING	50	2270	21292	7	0.281272	CAV1,ERLIN2,NPC1,NPC2,PTCH1,STAR,SYP	125	4	93	2	24	248	30	218	6	17.8571	0.571429	13.2857	0.285714	3.42857	35.4286	4.28571	31.1429	0.857143	0.550874	818
DDG2P_13_6_2022.uniq.genes.baf.genes.added.back	GOMF	PHOSPHOLIPASE_ACTIVITY	110	2270	21292	14	0.281972	ABHD16A,CHRM1,DDHD1,DDHD2,EDNRA,PLA2G6,PLCB1,PLCB4,PLCE1,PLCG2,PLCH1,PNPLA6,SMPD1,SMPD4	293	9	306	10	44	662	63	599	19	20.9286	0.642857	21.8571	0.714286	3.14286	47.2857	4.5	42.7857	1.35714	0.549794	819
DDG2P_13_6_2022.uniq.genes.baf.genes.added.back	GOMF	NUCLEOBASE_CONTAINING_COMPOUND_KINASE_ACTIVITY	42	2270	21292	6	0.287801	ADK,AK2,CASK,CLP1,PNKP,TK2	70	4	38	0	5	117	9	108	4	11.6667	0.666667	6.33333	0	0.833333	19.5	1.5	18	0.666667	0.540907	820
DDG2P_13_6_2022.uniq.genes.baf.genes.added.back	GOMF	HISTONE_H3_METHYL_LYSINE_36_DEMETHYLASE_ACTIVITY	10	2270	21292	2	0.289591	KDM4B,PHF8	29	4	27	1	7	68	12	56	5	14.5	2	13.5	0.5	3.5	34	6	28	2.5	0.538215	830.5
DDG2P_13_6_2022.uniq.genes.baf.genes.added.back	GOMF	OXIDOREDUCTASE_ACTIVITY_ACTING_ON_DIPHENOLS_AND_RELATED_SUBSTANCES_AS_DONORS	10	2270	21292	2	0.289591	CYC1,UQCRFS1	2	0	8	0	2	12	2	10	0	1	0	4	0	1	6	1	5	0	0.538215	830.5
DDG2P_13_6_2022.uniq.genes.baf.genes.added.back	GOMF	OXIDOREDUCTASE_ACTIVITY_ACTING_ON_PAIRED_DONORS_WITH_OXIDATION_OF_A_PAIR_OF_DONORS_RESULTING_IN_THE_REDUCTION_OF_MOLECULAR_OXYGEN_TO_TWO_MOLECULES_OF_WATER	10	2270	21292	2	0.289591	DEGS1,SC5D	5	1	3	0	1	10	2	8	1	2.5	0.5	1.5	0	0.5	5	1	4	0.5	0.538215	830.5
DDG2P_13_6_2022.uniq.genes.baf.genes.added.back	GOMF	MANGANESE_ION_TRANSMEMBRANE_TRANSPORTER_ACTIVITY	10	2270	21292	2	0.289591	SLC39A8,TMEM165	21	0	19	2	9	51	11	40	2	10.5	0	9.5	1	4.5	25.5	5.5	20	1	0.538215	830.5
DDG2P_13_6_2022.uniq.genes.baf.genes.added.back	GOMF	G_PROTEIN_COUPLED_NEUROTRANSMITTER_RECEPTOR_ACTIVITY	10	2270	21292	2	0.289591	CHRM1,GRM1	54	0	61	2	6	123	8	115	2	27	0	30.5	1	3	61.5	4	57.5	1	0.538215	830.5
DDG2P_13_6_2022.uniq.genes.baf.genes.added.back	GOMF	EUKARYOTIC_INITIATION_FACTOR_4E_BINDING	10	2270	21292	2	0.289591	DDX3X,OTX2	2	1	0	0	5	8	6	2	1	1	0.5	0	0	2.5	4	3	1	0.5	0.538215	830.5
DDG2P_13_6_2022.uniq.genes.baf.genes.added.back	GOMF	TFIID_CLASS_TRANSCRIPTION_FACTOR_COMPLEX_BINDING	10	2270	21292	2	0.289591	ERCC1,ERCC4	5	0	5	1	5	16	6	10	1	2.5	0	2.5	0.5	2.5	8	3	5	0.5	0.538215	830.5
DDG2P_13_6_2022.uniq.genes.baf.genes.added.back	GOMF	PHOSPHATIDYLINOSITOL_3_KINASE_REGULATORY_SUBUNIT_BINDING	10	2270	21292	2	0.289591	CBL,PIK3R1	13	1	18	1	25	58	27	31	2	6.5	0.5	9	0.5	12.5	29	13.5	15.5	1	0.538215	830.5
DDG2P_13_6_2022.uniq.genes.baf.genes.added.back	GOMF	UBIQUITIN_LIKE_MODIFIER_ACTIVATING_ENZYME_ACTIVITY	10	2270	21292	2	0.289591	ATG7,UBA5	12	1	12	0	2	27	3	24	1	6	0.5	6	0	1	13.5	1.5	12	0.5	0.538215	830.5
DDG2P_13_6_2022.uniq.genes.baf.genes.added.back	GOMF	PHOSPHATIDYLINOSITOL_BISPHOSPHATE_KINASE_ACTIVITY	10	2270	21292	2	0.289591	PIK3CA,PIP5K1C	47	0	66	3	24	140	27	113	3	23.5	0	33	1.5	12	70	13.5	56.5	1.5	0.538215	830.5
DDG2P_13_6_2022.uniq.genes.baf.genes.added.back	GOMF	ALPHA_CATENIN_BINDING	10	2270	21292	2	0.289591	CDH2,CTNNB1	36	4	39	1	75	155	80	75	5	18	2	19.5	0.5	37.5	77.5	40	37.5	2.5	0.538215	830.5
DDG2P_13_6_2022.uniq.genes.baf.genes.added.back	GOMF	GLYCOSPHINGOLIPID_BINDING	10	2270	21292	2	0.289591	LAMA1,PSAP	19	4	15	3	18	59	25	34	7	9.5	2	7.5	1.5	9	29.5	12.5	17	3.5	0.538215	830.5
DDG2P_13_6_2022.uniq.genes.baf.genes.added.back	GOMF	HISTONE_DEACETYLASE_ACTIVITY_H3_K14_SPECIFIC	10	2270	21292	2	0.289591	HDAC4,HDAC8	44	0	54	4	11	113	15	98	4	22	0	27	2	5.5	56.5	7.5	49	2	0.538215	830.5
DDG2P_13_6_2022.uniq.genes.baf.genes.added.back	GOMF	G_RICH_STRAND_TELOMERIC_DNA_BINDING	10	2270	21292	2	0.289591	CTC1,POT1	17	5	26	1	7	56	13	43	6	8.5	2.5	13	0.5	3.5	28	6.5	21.5	3	0.538215	830.5
DDG2P_13_6_2022.uniq.genes.baf.genes.added.back	GOMF	LIPOPROTEIN_LIPASE_ACTIVITY	10	2270	21292	2	0.289591	LIPN,PNPLA2	4	1	15	0	1	21	2	19	1	2	0.5	7.5	0	0.5	10.5	1	9.5	0.5	0.538215	830.5
DDG2P_13_6_2022.uniq.genes.baf.genes.added.back	GOMF	1_PHOSPHATIDYLINOSITOL_3_KINASE_ACTIVITY	10	2270	21292	2	0.289591	ATM,PIK3CA	28	1	21	3	25	78	29	49	4	14	0.5	10.5	1.5	12.5	39	14.5	24.5	2	0.538215	830.5
DDG2P_13_6_2022.uniq.genes.baf.genes.added.back	GOMF	FATTY_ACID_TRANSMEMBRANE_TRANSPORTER_ACTIVITY	10	2270	21292	2	0.289591	MFSD2A,SLC27A4	47	1	43	1	7	99	9	90	2	23.5	0.5	21.5	0.5	3.5	49.5	4.5	45	1	0.538215	830.5
DDG2P_13_6_2022.uniq.genes.baf.genes.added.back	GOMF	NEUROTROPHIN_BINDING	10	2270	21292	2	0.289591	NTRK1,NTRK2	39	2	30	1	8	80	11	69	3	19.5	1	15	0.5	4	40	5.5	34.5	1.5	0.538215	830.5
DDG2P_13_6_2022.uniq.genes.baf.genes.added.back	GOMF	SODIUM_CHLORIDE_SYMPORTER_ACTIVITY	10	2270	21292	2	0.289591	SLC6A1,SLC6A3	44	10	33	1	42	130	53	77	11	22	5	16.5	0.5	21	65	26.5	38.5	5.5	0.538215	830.5
DDG2P_13_6_2022.uniq.genes.baf.genes.added.back	GOMF	VERY_LONG_CHAIN_FATTY_ACID_COA_LIGASE_ACTIVITY	10	2270	21292	2	0.289591	ACSL4,SLC27A4	19	1	20	0	4	44	5	39	1	9.5	0.5	10	0	2	22	2.5	19.5	0.5	0.538215	830.5
DDG2P_13_6_2022.uniq.genes.baf.genes.added.back	GOMF	SOLUTE_ANION_ANTIPORTER_ACTIVITY	34	2270	21292	5	0.293844	SLC25A4,SLC26A2,SLC37A4,SLC4A1,SLC4A11	82	1	95	3	15	196	19	177	4	16.4	0.2	19	0.6	3	39.2	3.8	35.4	0.8	0.531883	841.5
DDG2P_13_6_2022.uniq.genes.baf.genes.added.back	GOMF	CHANNEL_INHIBITOR_ACTIVITY	34	2270	21292	5	0.293844	CAV1,ITPR1,NEDD4L,RASA1,SCN1B	106	5	142	3	52	308	60	248	8	21.2	1	28.4	0.6	10.4	61.6	12	49.6	1.6	0.531883	841.5
DDG2P_13_6_2022.uniq.genes.baf.genes.added.back	GOMF	FERROUS_IRON_BINDING	26	2270	21292	4	0.298585	ACP5,FTL,FTO,TH	43	0	31	1	4	79	5	74	1	10.75	0	7.75	0.25	1	19.75	1.25	18.5	0.25	0.524932	843.5
DDG2P_13_6_2022.uniq.genes.baf.genes.added.back	GOMF	TRANSLATION_REPRESSOR_ACTIVITY	26	2270	21292	4	0.298585	DHFR,FMR1,PURA,SHMT2	24	0	28	1	58	111	59	52	1	6	0	7	0.25	14.5	27.75	14.75	13	0.25	0.524932	843.5
DDG2P_13_6_2022.uniq.genes.baf.genes.added.back	GOMF	5_3_EXONUCLEASE_ACTIVITY	18	2270	21292	3	0.299829	APTX,CPSF3,MRE11	21	1	22	2	8	54	11	43	3	7	0.333333	7.33333	0.666667	2.66667	18	3.66667	14.3333	1	0.523126	846
DDG2P_13_6_2022.uniq.genes.baf.genes.added.back	GOMF	LIPOPROTEIN_PARTICLE_RECEPTOR_ACTIVITY	18	2270	21292	3	0.299829	LRP2,LRP6,VLDLR	77	11	70	3	21	182	35	147	14	25.6667	3.66667	23.3333	1	7	60.6667	11.6667	49	4.66667	0.523126	846
DDG2P_13_6_2022.uniq.genes.baf.genes.added.back	GOMF	APOLIPOPROTEIN_BINDING	18	2270	21292	3	0.299829	HSPD1,LRP4,VLDLR	87	0	79	3	9	178	12	166	3	29	0	26.3333	1	3	59.3333	4	55.3333	1	0.523126	846
DDG2P_13_6_2022.uniq.genes.baf.genes.added.back	GOMF	STEROL_BINDING	60	2270	21292	8	0.306823	CAV1,ERLIN2,NPC1,NPC2,PTCH1,RORA,STAR,SYP	135	5	109	3	32	284	40	244	8	16.875	0.625	13.625	0.375	4	35.5	5	30.5	1	0.513112	848
DDG2P_13_6_2022.uniq.genes.baf.genes.added.back	GOMF	DISULFIDE_OXIDOREDUCTASE_ACTIVITY	43	2270	21292	6	0.307096	GFER,P4HB,PDIA6,PGK1,SCO2,TMX2	43	1	37	1	3	85	5	80	2	7.16667	0.166667	6.16667	0.166667	0.5	14.1667	0.833333	13.3333	0.333333	0.512726	849
DDG2P_13_6_2022.uniq.genes.baf.genes.added.back	GOMF	L_AMINO_ACID_TRANSMEMBRANE_TRANSPORTER_ACTIVITY	61	2270	21292	8	0.323226	CTNS,SLC1A2,SLC25A15,SLC25A22,SLC25A38,SLC38A3,SLC6A5,SLC6A9	60	4	63	5	17	149	26	123	9	7.5	0.5	7.875	0.625	2.125	18.625	3.25	15.375	1.125	0.490494	850
DDG2P_13_6_2022.uniq.genes.baf.genes.added.back	GOMF	ATPASE_COUPLED_INTRAMEMBRANE_LIPID_TRANSPORTER_ACTIVITY	27	2270	21292	4	0.323724	ATP8A2,ATP8B1,MFSD2A,RFT1	106	0	117	4	6	233	10	223	4	26.5	0	29.25	1	1.5	58.25	2.5	55.75	1	0.489825	852
DDG2P_13_6_2022.uniq.genes.baf.genes.added.back	GOMF	MAP_KINASE_KINASE_KINASE_ACTIVITY	27	2270	21292	4	0.323724	BRAF,MAP3K1,MAP3K7,RAF1	32	2	28	4	59	125	65	60	6	8	0.5	7	1	14.75	31.25	16.25	15	1.5	0.489825	852
DDG2P_13_6_2022.uniq.genes.baf.genes.added.back	GOMF	CALMODULIN_DEPENDENT_PROTEIN_KINASE_ACTIVITY	27	2270	21292	4	0.323724	CAMK2A,CAMK2B,CAMK2G,MAPKAPK5	46	3	45	1	28	123	32	91	4	11.5	0.75	11.25	0.25	7	30.75	8	22.75	1	0.489825	852
DDG2P_13_6_2022.uniq.genes.baf.genes.added.back	GOMF	ENDORIBONUCLEASE_ACTIVITY	70	2270	21292	9	0.328371	AGO1,CPSF3,ELAC2,PRORP,RMRP,RNASEH2A,RNASET2,TSEN2,TSEN34	43	3	56	4	18	124	25	99	7	4.77778	0.333333	6.22222	0.444444	2	13.7778	2.77778	11	0.777778	0.483635	854
DDG2P_13_6_2022.uniq.genes.baf.genes.added.back	GOMF	PHOSPHATIDYLINOSITOL_KINASE_ACTIVITY	19	2270	21292	3	0.330373	ATM,PI4KA,PIK3CA	68	1	48	5	26	148	32	116	6	22.6667	0.333333	16	1.66667	8.66667	49.3333	10.6667	38.6667	2	0.480995	856.5
DDG2P_13_6_2022.uniq.genes.baf.genes.added.back	GOMF	S_ADENOSYL_L_METHIONINE_BINDING	19	2270	21292	3	0.330373	CBS,KMT5B,METTL5	22	8	18	5	19	72	32	40	13	7.33333	2.66667	6	1.66667	6.33333	24	10.6667	13.3333	4.33333	0.480995	856.5
DDG2P_13_6_2022.uniq.genes.baf.genes.added.back	GOMF	PHOSPHATIDYLINOSITOL_MONOPHOSPHATE_PHOSPHATASE_ACTIVITY	19	2270	21292	3	0.330373	FIG4,MTM1,PTEN	44	13	47	7	37	148	57	91	20	14.6667	4.33333	15.6667	2.33333	12.3333	49.3333	19	30.3333	6.66667	0.480995	856.5
DDG2P_13_6_2022.uniq.genes.baf.genes.added.back	GOMF	PHOSPHATIDYLINOSITOL_3_KINASE_REGULATOR_ACTIVITY	19	2270	21292	3	0.330373	PIK3R1,PIK3R2,WDR81	132	6	152	1	31	322	38	284	7	44	2	50.6667	0.333333	10.3333	107.333	12.6667	94.6667	2.33333	0.480995	856.5
DDG2P_13_6_2022.uniq.genes.baf.genes.added.back	GOMF	ARACHIDONATE_COA_LIGASE_ACTIVITY	11	2270	21292	2	0.330809	ACSL4,SLC27A4	19	1	20	0	4	44	5	39	1	9.5	0.5	10	0	2	22	2.5	19.5	0.5	0.480423	866
DDG2P_13_6_2022.uniq.genes.baf.genes.added.back	GOMF	THIOESTERASE_BINDING	11	2270	21292	2	0.330809	CDC42,RAC1	0	0	1	0	13	14	13	1	0	0	0	0.5	0	6.5	7	6.5	0.5	0	0.480423	866
DDG2P_13_6_2022.uniq.genes.baf.genes.added.back	GOMF	CALCIUM_CATION_ANTIPORTER_ACTIVITY	11	2270	21292	2	0.330809	SLC24A1,SLC24A4	18	1	19	4	3	45	8	37	5	9	0.5	9.5	2	1.5	22.5	4	18.5	2.5	0.480423	866
DDG2P_13_6_2022.uniq.genes.baf.genes.added.back	GOMF	CAMP_DEPENDENT_PROTEIN_KINASE_REGULATOR_ACTIVITY	11	2270	21292	2	0.330809	PRKAR1A,PRKAR1B	38	3	26	1	15	83	19	64	4	19	1.5	13	0.5	7.5	41.5	9.5	32	2	0.480423	866
DDG2P_13_6_2022.uniq.genes.baf.genes.added.back	GOMF	INTRONIC_TRANSCRIPTION_REGULATORY_REGION_SEQUENCE_SPECIFIC_DNA_BINDING	11	2270	21292	2	0.330809	GRHL2,NKX2-1	7	0	5	0	8	20	8	12	0	3.5	0	2.5	0	4	10	4	6	0	0.480423	866
DDG2P_13_6_2022.uniq.genes.baf.genes.added.back	GOMF	TRANSFERRIN_RECEPTOR_BINDING	11	2270	21292	2	0.330809	CHUK,IKBKG	12	0	14	1	1	28	2	26	1	6	0	7	0.5	0.5	14	1	13	0.5	0.480423	866
DDG2P_13_6_2022.uniq.genes.baf.genes.added.back	GOMF	AMMONIUM_TRANSMEMBRANE_TRANSPORTER_ACTIVITY	11	2270	21292	2	0.330809	SLC12A5,SLC12A6	51	1	62	1	9	124	11	113	2	25.5	0.5	31	0.5	4.5	62	5.5	56.5	1	0.480423	866
DDG2P_13_6_2022.uniq.genes.baf.genes.added.back	GOMF	BENZODIAZEPINE_RECEPTOR_ACTIVITY	11	2270	21292	2	0.330809	GABRA1,GABRG2	24	2	20	5	22	73	29	44	7	12	1	10	2.5	11	36.5	14.5	22	3.5	0.480423	866
DDG2P_13_6_2022.uniq.genes.baf.genes.added.back	GOMF	SUMO_LIGASE_ACTIVITY	11	2270	21292	2	0.330809	EGR2,RANBP2	71	2	49	3	2	127	7	120	5	35.5	1	24.5	1.5	1	63.5	3.5	60	2.5	0.480423	866
DDG2P_13_6_2022.uniq.genes.baf.genes.added.back	GOMF	SIRNA_BINDING	11	2270	21292	2	0.330809	FMR1,MECP2	0	0	0	0	0	0	0	0	0	0	0	0	0	0	0	0	0	0	0.480423	866
DDG2P_13_6_2022.uniq.genes.baf.genes.added.back	GOMF	MDM2_MDM4_FAMILY_PROTEIN_BINDING	11	2270	21292	2	0.330809	TP63,TP73	39	0	37	0	10	86	10	76	0	19.5	0	18.5	0	5	43	5	38	0	0.480423	866
DDG2P_13_6_2022.uniq.genes.baf.genes.added.back	GOMF	BILE_ACID_BINDING	11	2270	21292	2	0.330809	PYGL,VDR	34	1	33	2	6	76	9	67	3	17	0.5	16.5	1	3	38	4.5	33.5	1.5	0.480423	866
DDG2P_13_6_2022.uniq.genes.baf.genes.added.back	GOMF	CARDIOLIPIN_BINDING	11	2270	21292	2	0.330809	ATP8B1,RPE65	52	2	59	2	6	121	10	111	4	26	1	29.5	1	3	60.5	5	55.5	2	0.480423	866
DDG2P_13_6_2022.uniq.genes.baf.genes.added.back	GOMF	PHOSPHATIDYL_PHOSPHOLIPASE_B_ACTIVITY	11	2270	21292	2	0.330809	PLA2G6,PNPLA6	72	2	76	2	2	154	6	148	4	36	1	38	1	1	77	3	74	2	0.480423	866
DDG2P_13_6_2022.uniq.genes.baf.genes.added.back	GOMF	U3_SNORNA_BINDING	11	2270	21292	2	0.330809	DHX37,NHP2	57	0	45	3	3	108	6	102	3	28.5	0	22.5	1.5	1.5	54	3	51	1.5	0.480423	866
DDG2P_13_6_2022.uniq.genes.baf.genes.added.back	GOMF	INTRAMOLECULAR_OXIDOREDUCTASE_ACTIVITY	53	2270	21292	7	0.334256	CRELD1,EBP,MPI,P4HB,PDIA6,PIGK,TBXAS1	43	3	40	2	5	93	10	83	5	6.14286	0.428571	5.71429	0.285714	0.714286	13.2857	1.42857	11.8571	0.714286	0.475921	874.5
DDG2P_13_6_2022.uniq.genes.baf.genes.added.back	GOMF	NADP_BINDING	53	2270	21292	7	0.334256	DHCR7,DHFR,LBR,MTHFR,MTRR,QDPR,SPR	59	4	46	2	10	121	16	105	6	8.42857	0.571429	6.57143	0.285714	1.42857	17.2857	2.28571	15	0.857143	0.475921	874.5
DDG2P_13_6_2022.uniq.genes.baf.genes.added.back	GOMF	CHEMOATTRACTANT_ACTIVITY	36	2270	21292	5	0.33747	BMP4,COLEC10,FGF10,HMGB1,WNT5A	27	1	38	0	4	70	5	65	1	5.4	0.2	7.6	0	0.8	14	1	13	0.2	0.471765	876
DDG2P_13_6_2022.uniq.genes.baf.genes.added.back	GOMF	GENERAL_TRANSCRIPTION_INITIATION_FACTOR_ACTIVITY	45	2270	21292	6	0.346265	BRF1,GTF2E2,TAF1,TAF13,TAF2,UBTF	78	3	80	5	17	183	25	158	8	13	0.5	13.3333	0.833333	2.83333	30.5	4.16667	26.3333	1.33333	0.460591	877
DDG2P_13_6_2022.uniq.genes.baf.genes.added.back	GOMF	PHOSPHOLIPID_BINDING	469	2270	21292	53	0.346724	AKT1,AMER1,ARHGAP35,ARL6,ATP13A2,ATP8B1,BBS5,BCAS3,BIN1,CCDC88A,CERT1,CLN6,CPS1,FRMPD4,GLE1,GPAA1,HMGB1,ITPR1,JAG1,KCNH1,KCNQ1,KRIT1,MTM1,NF1,NR5A1,NUP62,OGT,OPHN1,OTC,PCYT1A,PIGK,PIGU,PLCB1,PPT1,PSAP,RPE65,RUBCN,SH3PXD2B,SNX14,SNX3,SPTBN1,SPTBN2,SPTBN4,SYT1,SYT2,TPP1,VAMP2,WDFY3,WDR45,WDR45B,WNT5A,ZFYVE19,ZFYVE26	883	45	1076	34	241	2279	320	1959	79	16.6604	0.849057	20.3019	0.641509	4.54717	43	6.03774	36.9623	1.49057	0.460016	878
DDG2P_13_6_2022.uniq.genes.baf.genes.added.back	GOMF	MITOGEN_ACTIVATED_PROTEIN_KINASE_BINDING	28	2270	21292	4	0.348993	ABL1,GCH1,MAPKAPK5,PPM1D	64	2	91	2	37	196	41	155	4	16	0.5	22.75	0.5	9.25	49	10.25	38.75	1	0.457184	879
DDG2P_13_6_2022.uniq.genes.baf.genes.added.back	GOMF	PENTOSYLTRANSFERASE_ACTIVITY	54	2270	21292	7	0.352243	HPRT1,LARGE1,PARP1,RXYLT1,UMPS,XYLT1,XYLT2	98	5	102	4	12	221	21	200	9	14	0.714286	14.5714	0.571429	1.71429	31.5714	3	28.5714	1.28571	0.453158	880
DDG2P_13_6_2022.uniq.genes.baf.genes.added.back	GOMF	PHOSPHATIDYLINOSITOL_BISPHOSPHATE_BINDING	107	2270	21292	13	0.352414	AMER1,ATP13A2,FRMPD4,KCNH1,KCNQ1,KRIT1,PLCB1,SH3PXD2B,SNX14,SNX3,SYT1,WDR45,WDR45B	149	6	186	7	43	391	56	335	13	11.4615	0.461538	14.3077	0.538462	3.30769	30.0769	4.30769	25.7692	1	0.452947	881
DDG2P_13_6_2022.uniq.genes.baf.genes.added.back	GOMF	PALMITOYLTRANSFERASE_ACTIVITY	37	2270	21292	5	0.35949	GLUL,LRAT,SPTLC2,ZDHHC15,ZDHHC9	19	1	16	0	6	42	7	35	1	3.8	0.2	3.2	0	1.2	8.4	1.4	7	0.2	0.444313	882
DDG2P_13_6_2022.uniq.genes.baf.genes.added.back	GOMF	PROTEIN_HORMONE_RECEPTOR_ACTIVITY	20	2270	21292	3	0.360873	IGF1R,PAX8,TSHR	47	1	51	1	12	112	14	98	2	15.6667	0.333333	17	0.333333	4	37.3333	4.66667	32.6667	0.666667	0.442646	884
DDG2P_13_6_2022.uniq.genes.baf.genes.added.back	GOMF	C_ACYLTRANSFERASE_ACTIVITY	20	2270	21292	3	0.360873	ACAT1,HADHA,SPTLC2	12	1	14	0	3	30	4	26	1	4	0.333333	4.66667	0	1	10	1.33333	8.66667	0.333333	0.442646	884
DDG2P_13_6_2022.uniq.genes.baf.genes.added.back	GOMF	CERAMIDE_BINDING	20	2270	21292	3	0.360873	CERT1,CLN8,PSAP	29	5	32	2	14	82	21	61	7	9.66667	1.66667	10.6667	0.666667	4.66667	27.3333	7	20.3333	2.33333	0.442646	884
DDG2P_13_6_2022.uniq.genes.baf.genes.added.back	GOMF	CHANNEL_REGULATOR_ACTIVITY	144	2270	21292	17	0.366006	ABCC9,AKT1,BSND,CAV1,FGF12,FGF13,FGF14,FLNA,ITPR1,KCNE1,NEDD4L,NRXN1,NRXN2,RASA1,SCN1B,STIM1,SUMO1	311	10	386	6	91	804	107	697	16	18.2941	0.588235	22.7059	0.352941	5.35294	47.2941	6.29412	41	0.941176	0.436512	886
DDG2P_13_6_2022.uniq.genes.baf.genes.added.back	GOMF	UBIQUITIN_LIKE_PROTEIN_SPECIFIC_PROTEASE_ACTIVITY	135	2270	21292	16	0.366048	ALG13,BAP1,EIF3F,HINT1,MYSM1,OTUD6B,OTUD7A,OTULIN,PRPF8,STAMBP,UFSP2,USP14,USP18,USP27X,USP7,USP9X	107	8	111	4	60	290	72	218	12	6.6875	0.5	6.9375	0.25	3.75	18.125	4.5	13.625	0.75	0.436462	887
DDG2P_13_6_2022.uniq.genes.baf.genes.added.back	GOMF	VINCULIN_BINDING	12	2270	21292	2	0.371316	DAG1,DMD	6	1	7	0	4	18	5	13	1	3	0.5	3.5	0	2	9	2.5	6.5	0.5	0.430256	891.5
DDG2P_13_6_2022.uniq.genes.baf.genes.added.back	GOMF	HISTONE_METHYLTRANSFERASE_BINDING	12	2270	21292	2	0.371316	CTNNB1,PRDM12	26	4	36	1	72	139	77	62	5	13	2	18	0.5	36	69.5	38.5	31	2.5	0.430256	891.5
DDG2P_13_6_2022.uniq.genes.baf.genes.added.back	GOMF	LYS63_SPECIFIC_DEUBIQUITINASE_ACTIVITY	12	2270	21292	2	0.371316	STAMBP,USP27X	8	0	8	1	1	18	2	16	1	4	0	4	0.5	0.5	9	1	8	0.5	0.430256	891.5
DDG2P_13_6_2022.uniq.genes.baf.genes.added.back	GOMF	MRNA_METHYLTRANSFERASE_ACTIVITY	12	2270	21292	2	0.371316	NSUN2,TRMT10C	23	0	25	1	1	50	2	48	1	11.5	0	12.5	0.5	0.5	25	1	24	0.5	0.430256	891.5
DDG2P_13_6_2022.uniq.genes.baf.genes.added.back	GOMF	PHOSPHATIDYLINOSITOL_3_KINASE_ACTIVITY	12	2270	21292	2	0.371316	ATM,PIK3CA	28	1	21	3	25	78	29	49	4	14	0.5	10.5	1.5	12.5	39	14.5	24.5	2	0.430256	891.5
DDG2P_13_6_2022.uniq.genes.baf.genes.added.back	GOMF	SEMAPHORIN_RECEPTOR_ACTIVITY	12	2270	21292	2	0.371316	PLXNA1,PLXND1	174	5	195	3	23	400	31	369	8	87	2.5	97.5	1.5	11.5	200	15.5	184.5	4	0.430256	891.5
DDG2P_13_6_2022.uniq.genes.baf.genes.added.back	GOMF	NEUROTROPHIN_RECEPTOR_BINDING	12	2270	21292	2	0.371316	NTRK1,PIK3R1	12	1	7	0	15	35	16	19	1	6	0.5	3.5	0	7.5	17.5	8	9.5	0.5	0.430256	891.5
DDG2P_13_6_2022.uniq.genes.baf.genes.added.back	GOMF	PHOSPHATE_ION_BINDING	12	2270	21292	2	0.371316	CHST14,OTC	33	0	27	0	2	62	2	60	0	16.5	0	13.5	0	1	31	1	30	0	0.430256	891.5
DDG2P_13_6_2022.uniq.genes.baf.genes.added.back	GOMF	CELL_ADHESION_MEDIATOR_ACTIVITY	64	2270	21292	8	0.373212	DSP,EPCAM,GLDN,JAM3,MYPN,NRCAM,ROBO3,ROBO4	79	4	70	1	24	178	29	149	5	9.875	0.5	8.75	0.125	3	22.25	3.625	18.625	0.625	0.428044	896
DDG2P_13_6_2022.uniq.genes.baf.genes.added.back	GOMF	PHOSPHATIDYLINOSITOL_3_KINASE_BINDING	29	2270	21292	4	0.374278	CBL,IGF1R,PDGFRB,PIK3R1	81	2	81	2	37	203	41	162	4	20.25	0.5	20.25	0.5	9.25	50.75	10.25	40.5	1	0.426806	897.5
DDG2P_13_6_2022.uniq.genes.baf.genes.added.back	GOMF	SPHINGOLIPID_BINDING	29	2270	21292	4	0.374278	CERT1,CLN8,LAMA1,PSAP	47	8	47	5	29	136	42	94	13	11.75	2	11.75	1.25	7.25	34	10.5	23.5	3.25	0.426806	897.5
DDG2P_13_6_2022.uniq.genes.baf.genes.added.back	GOMF	UBIQUITIN_LIKE_PROTEIN_CONJUGATING_ENZYME_BINDING	38	2270	21292	5	0.381548	FOXL2,GRIK2,RNF125,SIAH1,ZMYM2	41	3	38	5	19	106	27	79	8	8.2	0.6	7.6	1	3.8	21.2	5.4	15.8	1.6	0.418451	899.5
DDG2P_13_6_2022.uniq.genes.baf.genes.added.back	GOMF	DEACETYLASE_ACTIVITY	38	2270	21292	5	0.381548	ADPRS,HDAC4,HDAC8,NDST1,PIGL	97	1	124	5	14	241	20	221	6	19.4	0.2	24.8	1	2.8	48.2	4	44.2	1.2	0.418451	899.5
DDG2P_13_6_2022.uniq.genes.baf.genes.added.back	GOMF	DEATH_RECEPTOR_BINDING	21	2270	21292	3	0.39115	EDA,MADD,PIDD1	57	1	52	4	12	126	17	109	5	19	0.333333	17.3333	1.33333	4	42	5.66667	36.3333	1.66667	0.407657	901
DDG2P_13_6_2022.uniq.genes.baf.genes.added.back	GOMF	XENOBIOTIC_TRANSMEMBRANE_TRANSPORTER_ACTIVITY	30	2270	21292	4	0.399474	ABCB11,SLC22A5,SLC2A1,SLC46A1	60	0	63	0	28	151	28	123	0	15	0	15.75	0	7	37.75	7	30.75	0	0.398511	904
DDG2P_13_6_2022.uniq.genes.baf.genes.added.back	GOMF	14_3_3_PROTEIN_BINDING	30	2270	21292	4	0.399474	AKT1,NEK1,PPP1R12A,SIK1	23	0	38	1	15	77	16	61	1	5.75	0	9.5	0.25	3.75	19.25	4	15.25	0.25	0.398511	904
DDG2P_13_6_2022.uniq.genes.baf.genes.added.back	GOMF	DICARBOXYLIC_ACID_TRANSMEMBRANE_TRANSPORTER_ACTIVITY	30	2270	21292	4	0.399474	SLC13A5,SLC25A22,SLC26A2,SLC46A1	59	0	55	0	3	117	3	114	0	14.75	0	13.75	0	0.75	29.25	0.75	28.5	0	0.398511	904
DDG2P_13_6_2022.uniq.genes.baf.genes.added.back	GOMF	NF_KAPPAB_BINDING	30	2270	21292	4	0.399474	EP300,FOXP3,NOTCH2,NPM1	50	1	56	3	70	180	74	106	4	12.5	0.25	14	0.75	17.5	45	18.5	26.5	1	0.398511	904
DDG2P_13_6_2022.uniq.genes.baf.genes.added.back	GOMF	STEROID_DEHYDROGENASE_ACTIVITY_ACTING_ON_THE_CH_OH_GROUP_OF_DONORS_NAD_OR_NADP_AS_ACCEPTOR	30	2270	21292	4	0.399474	HSD17B10,HSD17B4,HSD3B7,NSDHL	5	1	19	1	1	27	3	24	2	1.25	0.25	4.75	0.25	0.25	6.75	0.75	6	0.5	0.398511	904
DDG2P_13_6_2022.uniq.genes.baf.genes.added.back	GOMF	PROTEIN_PHOSPHATASE_REGULATOR_ACTIVITY	93	2270	21292	11	0.40552	B3GAT3,DMPK,EIF2AK2,ELFN1,IGBP1,PHACTR1,PPP1R15B,PPP2R1A,PPP2R5D,SET,SHOC2	72	12	91	5	87	267	104	163	17	6.54545	1.09091	8.27273	0.454545	7.90909	24.2727	9.45455	14.8182	1.54545	0.391987	907
DDG2P_13_6_2022.uniq.genes.baf.genes.added.back	GOMF	PHOSPHATIDYLINOSITOL_PHOSPHATE_BINDING	175	2270	21292	20	0.40611	AKT1,AMER1,ATP13A2,BBS5,CERT1,FRMPD4,KCNH1,KCNQ1,KRIT1,OGT,PLCB1,RUBCN,SH3PXD2B,SNX14,SNX3,SYT1,WDR45,WDR45B,ZFYVE19,ZFYVE26	283	12	332	9	72	708	93	615	21	14.15	0.6	16.6	0.45	3.6	35.4	4.65	30.75	1.05	0.391357	908
DDG2P_13_6_2022.uniq.genes.baf.genes.added.back	GOMF	ORGANIC_ACID_TRANSMEMBRANE_TRANSPORTER_ACTIVITY	166	2270	21292	19	0.407592	ABCB11,CTNS,MFSD2A,SLC10A7,SLC13A5,SLC16A2,SLC1A2,SLC25A1,SLC25A15,SLC25A22,SLC25A38,SLC26A2,SLC27A4,SLC38A3,SLC46A1,SLC5A6,SLC6A1,SLC6A5,SLC6A9	208	15	185	8	75	491	98	393	23	10.9474	0.789474	9.73684	0.421053	3.94737	25.8421	5.15789	20.6842	1.21053	0.389775	909
DDG2P_13_6_2022.uniq.genes.baf.genes.added.back	GOMF	PROTEIN_PHOSPHATASE_BINDING	148	2270	21292	17	0.410594	CDH2,CSF1R,CTNNB1,DLG4,EIF2AK3,FLT4,GHR,IGBP1,JAK3,KCNQ1,PHACTR1,PIK3R1,PIK3R2,SHOC2,SLC6A3,SNX3,VCP	288	14	294	9	164	769	187	582	23	16.9412	0.823529	17.2941	0.529412	9.64706	45.2353	11	34.2353	1.35294	0.386588	910
DDG2P_13_6_2022.uniq.genes.baf.genes.added.back	GOMF	CHLORIDE_ION_BINDING	13	2270	21292	2	0.410797	NLGN4X,NPR3	1	0	2	0	1	4	1	3	0	0.5	0	1	0	0.5	2	0.5	1.5	0	0.386373	914
DDG2P_13_6_2022.uniq.genes.baf.genes.added.back	GOMF	CALCIUM_ACTIVATED_POTASSIUM_CHANNEL_ACTIVITY	13	2270	21292	2	0.410797	KCNMA1,KCNN3	78	5	80	1	13	177	19	158	6	39	2.5	40	0.5	6.5	88.5	9.5	79	3	0.386373	914
DDG2P_13_6_2022.uniq.genes.baf.genes.added.back	GOMF	OXIDOREDUCTASE_ACTIVITY_ACTING_ON_A_SULFUR_GROUP_OF_DONORS_NAD_P_AS_ACCEPTOR	13	2270	21292	2	0.410797	DLD,PGK1	0	0	1	0	0	1	0	1	0	0	0	0.5	0	0	0.5	0	0.5	0	0.386373	914
DDG2P_13_6_2022.uniq.genes.baf.genes.added.back	GOMF	CO_RECEPTOR_BINDING	13	2270	21292	2	0.410797	BMP2,BMP4	27	0	41	0	5	73	5	68	0	13.5	0	20.5	0	2.5	36.5	2.5	34	0	0.386373	914
DDG2P_13_6_2022.uniq.genes.baf.genes.added.back	GOMF	RNA_7_METHYLGUANOSINE_CAP_BINDING	13	2270	21292	2	0.410797	CYFIP2,GEMIN5	30	2	48	7	7	94	16	78	9	15	1	24	3.5	3.5	47	8	39	4.5	0.386373	914
DDG2P_13_6_2022.uniq.genes.baf.genes.added.back	GOMF	FATTY_ACID_SYNTHASE_ACTIVITY	13	2270	21292	2	0.410797	ELOVL4,FASN	2	0	7	0	9	18	9	9	0	1	0	3.5	0	4.5	9	4.5	4.5	0	0.386373	914
DDG2P_13_6_2022.uniq.genes.baf.genes.added.back	GOMF	INTERMEDIATE_FILAMENT_BINDING	13	2270	21292	2	0.410797	KRT74,MTM1	8	1	7	0	2	18	3	15	1	4	0.5	3.5	0	1	9	1.5	7.5	0.5	0.386373	914
DDG2P_13_6_2022.uniq.genes.baf.genes.added.back	GOMF	TAU_PROTEIN_KINASE_ACTIVITY	22	2270	21292	3	0.421048	BRSK2,DYRK1A,TAOK1	86	12	79	11	111	299	134	165	23	28.6667	4	26.3333	3.66667	37	99.6667	44.6667	55	7.66667	0.375669	918.5
DDG2P_13_6_2022.uniq.genes.baf.genes.added.back	GOMF	EXTRACELLULAR_MATRIX_STRUCTURAL_CONSTITUENT_CONFERRING_COMPRESSION_RESISTANCE	22	2270	21292	3	0.421048	ACAN,BGN,HSPG2	13	3	13	5	10	44	18	26	8	4.33333	1	4.33333	1.66667	3.33333	14.6667	6	8.66667	2.66667	0.375669	918.5
DDG2P_13_6_2022.uniq.genes.baf.genes.added.back	GOMF	AMINO_ACID_TRANSMEMBRANE_TRANSPORTER_ACTIVITY	85	2270	21292	10	0.421095	CTNS,SLC16A2,SLC1A2,SLC25A15,SLC25A22,SLC25A38,SLC38A3,SLC6A1,SLC6A5,SLC6A9	89	13	79	6	56	243	75	168	19	8.9	1.3	7.9	0.6	5.6	24.3	7.5	16.8	1.9	0.37562	920
DDG2P_13_6_2022.uniq.genes.baf.genes.added.back	GOMF	PROTEIN_TRANSPORTER_ACTIVITY	31	2270	21292	4	0.424487	AP4M1,IGF1R,LRP2,SEC61A1	75	8	71	1	26	181	35	146	9	18.75	2	17.75	0.25	6.5	45.25	8.75	36.5	2.25	0.372136	921.5
DDG2P_13_6_2022.uniq.genes.baf.genes.added.back	GOMF	FIBRONECTIN_BINDING	31	2270	21292	4	0.424487	CTSK,FBLN1,ITGA3,MYOC	105	0	101	1	10	217	11	206	1	26.25	0	25.25	0.25	2.5	54.25	2.75	51.5	0.25	0.372136	921.5
DDG2P_13_6_2022.uniq.genes.baf.genes.added.back	GOMF	SODIUM_CHANNEL_REGULATOR_ACTIVITY	40	2270	21292	5	0.425502	FGF12,FGF13,FGF14,NEDD4L,SCN1B	39	1	43	0	15	98	16	82	1	7.8	0.2	8.6	0	3	19.6	3.2	16.4	0.2	0.371099	923
DDG2P_13_6_2022.uniq.genes.baf.genes.added.back	GOMF	METALLOPEPTIDASE_ACTIVITY	196	2270	21292	22	0.432602	ADAMTS18,ADAMTS9,ADAMTSL2,AFG3L2,AGTPBP1,CHMP1A,ECEL1,EIF3F,MMP13,MMP14,MMP21,MYSM1,PEPD,PMPCB,PRPF8,SPRTN,STAMBP,TFRC,TLL1,TMPRSS6,XPNPEP3,ZMPSTE24	214	10	267	11	77	579	98	481	21	9.72727	0.454545	12.1364	0.5	3.5	26.3182	4.45455	21.8636	0.954545	0.363912	924
DDG2P_13_6_2022.uniq.genes.baf.genes.added.back	GOMF	CARBOXYLIC_ESTER_HYDROLASE_ACTIVITY	150	2270	21292	17	0.433041	AARS1,ABHD16A,ABHD5,CA2,DDHD2,IARS1,IARS2,LARS2,LIPN,NDST1,PGAP1,PLA2G6,PNPLA1,PNPLA2,PNPLA6,PTRH2,RPE65	182	9	217	7	31	446	47	399	16	10.7059	0.529412	12.7647	0.411765	1.82353	26.2353	2.76471	23.4706	0.941176	0.363471	925
DDG2P_13_6_2022.uniq.genes.baf.genes.added.back	GOMF	METALLOENDOPEPTIDASE_ACTIVITY	114	2270	21292	13	0.442541	ADAMTS18,ADAMTS9,ADAMTSL2,AFG3L2,ECEL1,MMP13,MMP14,MMP21,PMPCB,SPRTN,TLL1,TMPRSS6,ZMPSTE24	122	3	178	6	36	345	45	300	9	9.38462	0.230769	13.6923	0.461538	2.76923	26.5385	3.46154	23.0769	0.692308	0.354047	926
DDG2P_13_6_2022.uniq.genes.baf.genes.added.back	GOMF	MONOCARBOXYLIC_ACID_TRANSMEMBRANE_TRANSPORTER_ACTIVITY	59	2270	21292	7	0.442761	ABCB11,MFSD2A,SLC10A7,SLC16A2,SLC27A4,SLC5A6,SLC6A1	101	10	81	3	55	250	68	182	13	14.4286	1.42857	11.5714	0.428571	7.85714	35.7143	9.71429	26	1.85714	0.353831	927
DDG2P_13_6_2022.uniq.genes.baf.genes.added.back	GOMF	CYCLIN_DEPENDENT_PROTEIN_SERINE_THREONINE_KINASE_REGULATOR_ACTIVITY	50	2270	21292	6	0.445054	CCNA2,CCND2,CCNK,CCNO,CCNQ,CDKN1C	59	4	67	4	7	141	15	126	8	9.83333	0.666667	11.1667	0.666667	1.16667	23.5	2.5	21	1.33333	0.351588	928
DDG2P_13_6_2022.uniq.genes.baf.genes.added.back	GOMF	LIGASE_ACTIVITY_FORMING_CARBON_SULFUR_BONDS	41	2270	21292	5	0.447269	ACSL4,ATG7,SLC27A4,SUCLG1,UBA5	31	2	32	0	7	72	9	63	2	6.2	0.4	6.4	0	1.4	14.4	1.8	12.6	0.4	0.349431	929.5
DDG2P_13_6_2022.uniq.genes.baf.genes.added.back	GOMF	NEUTRAL_AMINO_ACID_TRANSMEMBRANE_TRANSPORTER_ACTIVITY	41	2270	21292	5	0.447269	SLC1A2,SLC25A38,SLC38A3,SLC6A5,SLC6A9	38	2	42	4	12	98	18	80	6	7.6	0.4	8.4	0.8	2.4	19.6	3.6	16	1.2	0.349431	929.5
DDG2P_13_6_2022.uniq.genes.baf.genes.added.back	GOMF	EFFLUX_TRANSMEMBRANE_TRANSPORTER_ACTIVITY	14	2270	21292	2	0.449009	ABCB6,GJA1	19	0	20	2	1	42	3	39	2	9.5	0	10	1	0.5	21	1.5	19.5	1	0.347745	934
DDG2P_13_6_2022.uniq.genes.baf.genes.added.back	GOMF	17_BETA_HYDROXYSTEROID_DEHYDROGENASE_NADPLUS_ACTIVITY	14	2270	21292	2	0.449009	HSD17B10,HSD17B4	1	0	5	1	1	8	2	6	1	0.5	0	2.5	0.5	0.5	4	1	3	0.5	0.347745	934
DDG2P_13_6_2022.uniq.genes.baf.genes.added.back	GOMF	RIBOSOMAL_LARGE_SUBUNIT_BINDING	14	2270	21292	2	0.449009	MTRFR,NPM1	1	0	1	0	1	3	1	2	0	0.5	0	0.5	0	0.5	1.5	0.5	1	0	0.347745	934
DDG2P_13_6_2022.uniq.genes.baf.genes.added.back	GOMF	PALMITOYL_PROTEIN_HYDROLASE_ACTIVITY	14	2270	21292	2	0.449009	ABHD16A,PPT1	10	0	22	0	10	42	10	32	0	5	0	11	0	5	21	5	16	0	0.347745	934
DDG2P_13_6_2022.uniq.genes.baf.genes.added.back	GOMF	THREONINE_TYPE_ENDOPEPTIDASE_ACTIVITY	14	2270	21292	2	0.449009	PSMB8,TASP1	15	1	25	0	3	44	4	40	1	7.5	0.5	12.5	0	1.5	22	2	20	0.5	0.347745	934
DDG2P_13_6_2022.uniq.genes.baf.genes.added.back	GOMF	DOPAMINE_RECEPTOR_BINDING	14	2270	21292	2	0.449009	DLG4,GNAS	55	6	47	5	35	148	46	102	11	27.5	3	23.5	2.5	17.5	74	23	51	5.5	0.347745	934
DDG2P_13_6_2022.uniq.genes.baf.genes.added.back	GOMF	FILAMIN_BINDING	14	2270	21292	2	0.449009	SMAD4,TMEM67	21	2	3	0	34	60	36	24	2	10.5	1	1.5	0	17	30	18	12	1	0.347745	934
DDG2P_13_6_2022.uniq.genes.baf.genes.added.back	GOMF	SNORNA_BINDING	32	2270	21292	4	0.449228	DHX37,DKC1,NHP2,NOP10	60	0	45	3	3	111	6	105	3	15	0	11.25	0.75	0.75	27.75	1.5	26.25	0.75	0.347533	938
DDG2P_13_6_2022.uniq.genes.baf.genes.added.back	GOMF	LYSOPHOSPHOLIPID_ACYLTRANSFERASE_ACTIVITY	23	2270	21292	3	0.45043	ABHD5,MBOAT7,TAFAZZIN	3	0	1	0	5	9	5	4	0	1	0	0.333333	0	1.66667	3	1.66667	1.33333	0	0.346373	940.5
DDG2P_13_6_2022.uniq.genes.baf.genes.added.back	GOMF	SUMO_TRANSFERASE_ACTIVITY	23	2270	21292	3	0.45043	EGR2,HDAC4,RANBP2	115	2	103	7	13	240	22	218	9	38.3333	0.666667	34.3333	2.33333	4.33333	80	7.33333	72.6667	3	0.346373	940.5
DDG2P_13_6_2022.uniq.genes.baf.genes.added.back	GOMF	PHOSPHOLIPASE_BINDING	23	2270	21292	3	0.45043	LMNB1,PAFAH1B1,STXBP1	46	4	49	4	89	192	97	95	8	15.3333	1.33333	16.3333	1.33333	29.6667	64	32.3333	31.6667	2.66667	0.346373	940.5
DDG2P_13_6_2022.uniq.genes.baf.genes.added.back	GOMF	POLY_A_BINDING	23	2270	21292	3	0.45043	DDX3X,EIF4A3,HNRNPU	17	2	30	2	32	83	36	47	4	5.66667	0.666667	10	0.666667	10.6667	27.6667	12	15.6667	1.33333	0.346373	940.5
DDG2P_13_6_2022.uniq.genes.baf.genes.added.back	GOMF	TRANSFERASE_ACTIVITY_TRANSFERRING_SULPHUR_CONTAINING_GROUPS	69	2270	21292	8	0.457181	CHST14,CHST3,CTU2,HS2ST1,LIAS,MOCS2,NDST1,OXCT1	126	1	137	1	13	278	15	263	2	15.75	0.125	17.125	0.125	1.625	34.75	1.875	32.875	0.25	0.339912	943
DDG2P_13_6_2022.uniq.genes.baf.genes.added.back	GOMF	MHC_PROTEIN_BINDING	42	2270	21292	5	0.468819	ATP5F1A,BCAP31,COL2A1,TUBB,VCP	41	2	43	1	31	118	34	84	3	8.2	0.4	8.6	0.2	6.2	23.6	6.8	16.8	0.6	0.328995	944
DDG2P_13_6_2022.uniq.genes.baf.genes.added.back	GOMF	CARGO_RECEPTOR_ACTIVITY	79	2270	21292	9	0.469529	ENPP1,FOLR1,LRP2,LRP6,MEGF10,PRSS12,SCARF2,TFRC,VLDLR	132	11	137	5	35	320	51	269	16	14.6667	1.22222	15.2222	0.555556	3.88889	35.5556	5.66667	29.8889	1.77778	0.328338	945
DDG2P_13_6_2022.uniq.genes.baf.genes.added.back	GOMF	CYSTEINE_TYPE_PEPTIDASE_ACTIVITY	200	2270	21292	22	0.471881	ALG13,BAP1,CAPN10,CASP2,CTSD,CTSK,EIF3F,GPAA1,HINT1,MYSM1,OTUD6B,OTUD7A,OTULIN,PIGK,PRPF8,STAMBP,UFSP2,USP14,USP18,USP27X,USP7,USP9X	201	11	197	6	69	484	86	398	17	9.13636	0.5	8.95455	0.272727	3.13636	22	3.90909	18.0909	0.772727	0.326167	946
DDG2P_13_6_2022.uniq.genes.baf.genes.added.back	GOMF	DEAMINASE_ACTIVITY	33	2270	21292	4	0.473619	ADA,ADAR,ADARB1,AMPD2	78	2	95	2	11	188	15	173	4	19.5	0.5	23.75	0.5	2.75	47	3.75	43.25	1	0.324571	947.5
DDG2P_13_6_2022.uniq.genes.baf.genes.added.back	GOMF	GALACTOSYLTRANSFERASE_ACTIVITY	33	2270	21292	4	0.473619	B3GALT6,B4GALT1,B4GALT7,PLOD3	37	1	115	1	10	164	12	152	2	9.25	0.25	28.75	0.25	2.5	41	3	38	0.5	0.324571	947.5
DDG2P_13_6_2022.uniq.genes.baf.genes.added.back	GOMF	COPPER_ION_BINDING	61	2270	21292	7	0.478538	ADNP,ATP13A2,ATP7A,SCO1,SCO2,SUMF1,TYR	49	9	88	12	83	241	104	137	21	7	1.28571	12.5714	1.71429	11.8571	34.4286	14.8571	19.5714	3	0.320084	949
DDG2P_13_6_2022.uniq.genes.baf.genes.added.back	GOMF	DNA_DIRECTED_DNA_POLYMERASE_ACTIVITY	24	2270	21292	3	0.47918	POLA1,POLD1,POLG	43	0	44	1	14	102	15	87	1	14.3333	0	14.6667	0.333333	4.66667	34	5	29	0.333333	0.319501	950
DDG2P_13_6_2022.uniq.genes.baf.genes.added.back	GOMF	PEPTIDE_TRANSMEMBRANE_TRANSPORTER_ACTIVITY	15	2270	21292	2	0.485773	DISP1,GJA1	2	1	5	2	5	15	8	7	3	1	0.5	2.5	1	2.5	7.5	4	3.5	1.5	0.313566	954.5
DDG2P_13_6_2022.uniq.genes.baf.genes.added.back	GOMF	HEPARAN_SULFATE_SULFOTRANSFERASE_ACTIVITY	15	2270	21292	2	0.485773	HS2ST1,NDST1	51	1	69	1	4	126	6	120	2	25.5	0.5	34.5	0.5	2	63	3	60	1	0.313566	954.5
DDG2P_13_6_2022.uniq.genes.baf.genes.added.back	GOMF	NUCLEOTIDASE_ACTIVITY	15	2270	21292	2	0.485773	BPNT2,NT5C3A	1	1	0	0	1	3	2	1	1	0.5	0.5	0	0	0.5	1.5	1	0.5	0.5	0.313566	954.5
DDG2P_13_6_2022.uniq.genes.baf.genes.added.back	GOMF	AMP_BINDING	15	2270	21292	2	0.485773	FBP1,PYGL	18	1	16	1	2	38	4	34	2	9	0.5	8	0.5	1	19	2	17	1	0.313566	954.5
DDG2P_13_6_2022.uniq.genes.baf.genes.added.back	GOMF	LONG_CHAIN_FATTY_ACID_COA_LIGASE_ACTIVITY	15	2270	21292	2	0.485773	ACSL4,SLC27A4	19	1	20	0	4	44	5	39	1	9.5	0.5	10	0	2	22	2.5	19.5	0.5	0.313566	954.5
DDG2P_13_6_2022.uniq.genes.baf.genes.added.back	GOMF	3_5_CYCLIC_AMP_PHOSPHODIESTERASE_ACTIVITY	15	2270	21292	2	0.485773	PDE10A,PDE4D	56	1	29	0	12	98	13	85	1	28	0.5	14.5	0	6	49	6.5	42.5	0.5	0.313566	954.5
DDG2P_13_6_2022.uniq.genes.baf.genes.added.back	GOMF	STRUCTURAL_CONSTITUENT_OF_SKIN_EPIDERMIS	15	2270	21292	2	0.485773	FLG,PNPLA1	0	0	2	1	1	4	2	2	1	0	0	1	0.5	0.5	2	1	1	0.5	0.313566	954.5
DDG2P_13_6_2022.uniq.genes.baf.genes.added.back	GOMF	PHOSPHATIDYLGLYCEROL_BINDING	15	2270	21292	2	0.485773	ATP8B1,RPE65	52	2	59	2	6	121	10	111	4	26	1	29.5	1	3	60.5	5	55.5	2	0.313566	954.5
DDG2P_13_6_2022.uniq.genes.baf.genes.added.back	GOMF	HSP70_PROTEIN_BINDING	43	2270	21292	5	0.490098	HDAC8,NUP62,SACS,TFRC,TSC1	56	2	63	9	19	149	30	119	11	11.2	0.4	12.6	1.8	3.8	29.8	6	23.8	2.2	0.309717	959
DDG2P_13_6_2022.uniq.genes.baf.genes.added.back	GOMF	CYCLIN_BINDING	34	2270	21292	4	0.497589	CDK13,CUL3,FBXW7,PTCH1	122	6	116	7	84	335	97	238	13	30.5	1.5	29	1.75	21	83.75	24.25	59.5	3.25	0.30313	960
DDG2P_13_6_2022.uniq.genes.baf.genes.added.back	GOMF	UBIQUITIN_LIKE_PROTEIN_TRANSFERASE_ACTIVITY	456	2270	21292	49	0.499361	BCOR,BRCA1,CBL,CDC42,CUL3,DDB2,EGR2,ERCC8,FANCL,FBXO11,FBXW11,HACE1,HDAC4,HECW2,HERC1,HERC2,HUWE1,IRF2BPL,ITCH,MAGEL2,MED12,MED27,MIB1,MSL2,NEDD4L,PEX12,RANBP2,RLIM,RNF113A,RNF125,RNF13,RNF135,RNF168,RSPRY1,SIAH1,TAF1,TRAF7,TRAIP,TRIM32,TRIM37,TRIP12,UBE2A,UBE2T,UBE3A,UBE3B,UBE4A,UBR1,UBR7,UFC1	808	37	820	34	260	1959	331	1628	71	16.4898	0.755102	16.7347	0.693878	5.30612	39.9796	6.7551	33.2245	1.44898	0.301585	961
DDG2P_13_6_2022.uniq.genes.baf.genes.added.back	GOMF	UBIQUITIN_BINDING	100	2270	21292	11	0.503851	FBXW7,IKBKG,JARID2,NUP62,PLAA,RNF168,SMAD3,SPRTN,TAB2,TRIM32,UBE2A	83	1	81	3	33	201	37	164	4	7.54545	0.0909091	7.36364	0.272727	3	18.2727	3.36364	14.9091	0.363636	0.297698	962
DDG2P_13_6_2022.uniq.genes.baf.genes.added.back	GOMF	UBIQUITIN_LIKE_PROTEIN_BINDING	119	2270	21292	13	0.506643	FBXW7,HERC2,IKBKG,JARID2,NUP62,PLAA,RNF168,SMAD3,SOBP,SPRTN,TAB2,TRIM32,UBE2A	208	2	200	4	43	457	49	408	6	16	0.153846	15.3846	0.307692	3.30769	35.1538	3.76923	31.3846	0.461538	0.295298	963
DDG2P_13_6_2022.uniq.genes.baf.genes.added.back	GOMF	METHYL_CPG_BINDING	25	2270	21292	3	0.507201	LHX4,MECP2,TET3	24	0	17	4	5	50	9	41	4	8	0	5.66667	1.33333	1.66667	16.6667	3	13.6667	1.33333	0.29482	964.5
DDG2P_13_6_2022.uniq.genes.baf.genes.added.back	GOMF	FIBROBLAST_GROWTH_FACTOR_RECEPTOR_BINDING	25	2270	21292	3	0.507201	FGF10,FGF3,FGF9	10	0	5	0	1	16	1	15	0	3.33333	0	1.66667	0	0.333333	5.33333	0.333333	5	0	0.29482	964.5
DDG2P_13_6_2022.uniq.genes.baf.genes.added.back	GOMF	TROPOMYOSIN_BINDING	16	2270	21292	2	0.520965	LMOD3,TNNT3	17	0	9	0	1	27	1	26	0	8.5	0	4.5	0	0.5	13.5	0.5	13	0	0.283191	970.5
DDG2P_13_6_2022.uniq.genes.baf.genes.added.back	GOMF	RETINOL_BINDING	16	2270	21292	2	0.520965	LRAT,STRA6	6	0	6	0	4	16	4	12	0	3	0	3	0	2	8	2	6	0	0.283191	970.5
DDG2P_13_6_2022.uniq.genes.baf.genes.added.back	GOMF	C4_DICARBOXYLATE_TRANSMEMBRANE_TRANSPORTER_ACTIVITY	16	2270	21292	2	0.520965	SLC13A5,SLC25A22	28	0	28	0	2	58	2	56	0	14	0	14	0	1	29	1	28	0	0.283191	970.5
DDG2P_13_6_2022.uniq.genes.baf.genes.added.back	GOMF	OPSONIN_BINDING	16	2270	21292	2	0.520965	C1QBP,MEGF10	6	0	12	0	3	21	3	18	0	3	0	6	0	1.5	10.5	1.5	9	0	0.283191	970.5
DDG2P_13_6_2022.uniq.genes.baf.genes.added.back	GOMF	OXIDOREDUCTASE_ACTIVITY_ACTING_ON_THE_CH_NH2_GROUP_OF_DONORS_OXYGEN_AS_ACCEPTOR	16	2270	21292	2	0.520965	MAOA,PNPO	16	0	14	0	1	31	1	30	0	8	0	7	0	0.5	15.5	0.5	15	0	0.283191	970.5
DDG2P_13_6_2022.uniq.genes.baf.genes.added.back	GOMF	ACIDIC_AMINO_ACID_TRANSMEMBRANE_TRANSPORTER_ACTIVITY	16	2270	21292	2	0.520965	SLC1A2,SLC25A22	27	1	29	0	5	62	6	56	1	13.5	0.5	14.5	0	2.5	31	3	28	0.5	0.283191	970.5
DDG2P_13_6_2022.uniq.genes.baf.genes.added.back	GOMF	1_PHOSPHATIDYLINOSITOL_3_KINASE_REGULATOR_ACTIVITY	16	2270	21292	2	0.520965	PIK3R1,PIK3R2	15	1	17	0	29	62	30	32	1	7.5	0.5	8.5	0	14.5	31	15	16	0.5	0.283191	970.5
DDG2P_13_6_2022.uniq.genes.baf.genes.added.back	GOMF	PHOSPHATIDYLINOSITOL_PHOSPHATE_KINASE_ACTIVITY	16	2270	21292	2	0.520965	PIK3CA,PIP5K1C	47	0	66	3	24	140	27	113	3	23.5	0	33	1.5	12	70	13.5	56.5	1.5	0.283191	970.5
DDG2P_13_6_2022.uniq.genes.baf.genes.added.back	GOMF	PROTEIN_PHOSPHATASE_ACTIVATOR_ACTIVITY	16	2270	21292	2	0.520965	B3GAT3,PPP2R5D	20	4	15	1	43	83	48	35	5	10	2	7.5	0.5	21.5	41.5	24	17.5	2.5	0.283191	970.5
DDG2P_13_6_2022.uniq.genes.baf.genes.added.back	GOMF	OXIDOREDUCTASE_ACTIVITY_ACTING_ON_METAL_IONS	16	2270	21292	2	0.520965	MMACHC,MTRR	8	0	6	0	3	17	3	14	0	4	0	3	0	1.5	8.5	1.5	7	0	0.283191	970.5
DDG2P_13_6_2022.uniq.genes.baf.genes.added.back	GOMF	ISOPRENOID_BINDING	45	2270	21292	5	0.531658	ALDH1A2,LRAT,NR2F2,STRA6,UGT1A1	34	0	34	1	12	81	13	68	1	6.8	0	6.8	0.2	2.4	16.2	2.6	13.6	0.2	0.274367	976
DDG2P_13_6_2022.uniq.genes.baf.genes.added.back	GOMF	UNFOLDED_PROTEIN_BINDING	121	2270	21292	13	0.5318	AFG3L2,AIPL1,CCDC115,CRYAA,CRYAB,DNAJB13,HSPD1,HTRA2,MKKS,NPM1,PET100,SIL1,TMEM67	54	1	58	2	14	129	17	112	3	4.15385	0.0769231	4.46154	0.153846	1.07692	9.92308	1.30769	8.61538	0.230769	0.274252	977
DDG2P_13_6_2022.uniq.genes.baf.genes.added.back	GOMF	HYALURONIC_ACID_BINDING	26	2270	21292	3	0.534412	ACAN,C1QBP,HYAL2	16	0	21	2	3	42	5	37	2	5.33333	0	7	0.666667	1	14	1.66667	12.3333	0.666667	0.272124	978.5
DDG2P_13_6_2022.uniq.genes.baf.genes.added.back	GOMF	LYSOPHOSPHOLIPASE_ACTIVITY	26	2270	21292	3	0.534412	ABHD16A,PLA2G6,PNPLA6	82	2	90	2	10	186	14	172	4	27.3333	0.666667	30	0.666667	3.33333	62	4.66667	57.3333	1.33333	0.272124	978.5
DDG2P_13_6_2022.uniq.genes.baf.genes.added.back	GOMF	SNAP_RECEPTOR_ACTIVITY	36	2270	21292	4	0.544027	SNAP25,SNAP29,STX1B,VAMP2	8	1	27	1	19	56	21	35	2	2	0.25	6.75	0.25	4.75	14	5.25	8.75	0.5	0.26438	980.5
DDG2P_13_6_2022.uniq.genes.baf.genes.added.back	GOMF	NEUROPEPTIDE_RECEPTOR_BINDING	36	2270	21292	4	0.544027	EDN1,GNAO1,GNAS,SHANK1	68	5	77	1	66	217	72	145	6	17	1.25	19.25	0.25	16.5	54.25	18	36.25	1.5	0.26438	980.5
DDG2P_13_6_2022.uniq.genes.baf.genes.added.back	GOMF	PHOSPHOPROTEIN_PHOSPHATASE_ACTIVITY	179	2270	21292	19	0.544117	CAMK2G,CTDP1,EYA1,FIG4,MTM1,MYH3,MYH6,MYH8,PPA2,PPM1D,PPP1CB,PPP2CA,PPP2R1A,PPP2R5D,PPP3CA,PTEN,PTPN11,PTPN14,PTPRF	475	32	438	22	272	1239	326	913	54	25	1.68421	23.0526	1.15789	14.3158	65.2105	17.1579	48.0526	2.84211	0.264307	982
DDG2P_13_6_2022.uniq.genes.baf.genes.added.back	GOMF	MONOOXYGENASE_ACTIVITY	103	2270	21292	11	0.544789	AKR1D1,CYP1B1,CYP24A1,CYP27A1,CYP2U1,PAH,PCBD1,TBXAS1,TH,TYR,TYRP1	94	3	83	2	17	199	22	177	5	8.54545	0.272727	7.54545	0.181818	1.54545	18.0909	2	16.0909	0.454545	0.263772	983
DDG2P_13_6_2022.uniq.genes.baf.genes.added.back	GOMF	NAD_DEPENDENT_PROTEIN_DEACETYLASE_ACTIVITY	17	2270	21292	2	0.554502	HDAC4,HDAC8	44	0	54	4	11	113	15	98	4	22	0	27	2	5.5	56.5	7.5	49	2	0.256097	987
DDG2P_13_6_2022.uniq.genes.baf.genes.added.back	GOMF	QUINONE_BINDING	17	2270	21292	2	0.554502	ETFDH,NDUFS7	14	0	18	0	4	36	4	32	0	7	0	9	0	2	18	2	16	0	0.256097	987
DDG2P_13_6_2022.uniq.genes.baf.genes.added.back	GOMF	PALMITOYL_COA_HYDROLASE_ACTIVITY	17	2270	21292	2	0.554502	PLA2G6,PPT1	7	1	22	1	3	34	5	29	2	3.5	0.5	11	0.5	1.5	17	2.5	14.5	1	0.256097	987
DDG2P_13_6_2022.uniq.genes.baf.genes.added.back	GOMF	SUMO_BINDING	17	2270	21292	2	0.554502	HERC2,SOBP	125	1	119	1	10	256	12	244	2	62.5	0.5	59.5	0.5	5	128	6	122	1	0.256097	987
DDG2P_13_6_2022.uniq.genes.baf.genes.added.back	GOMF	GABA_RECEPTOR_BINDING	17	2270	21292	2	0.554502	ARFGEF2,PPP2CA	33	3	43	2	14	95	19	76	5	16.5	1.5	21.5	1	7	47.5	9.5	38	2.5	0.256097	987
DDG2P_13_6_2022.uniq.genes.baf.genes.added.back	GOMF	NADPLUS_KINASE_ACTIVITY	17	2270	21292	2	0.554502	AGK,NADK2	15	1	30	1	3	50	5	45	2	7.5	0.5	15	0.5	1.5	25	2.5	22.5	1	0.256097	987
DDG2P_13_6_2022.uniq.genes.baf.genes.added.back	GOMF	RIBOSOMAL_SMALL_SUBUNIT_BINDING	17	2270	21292	2	0.554502	DDX3X,NPM1	1	0	1	0	1	3	1	2	0	0.5	0	0.5	0	0.5	1.5	0.5	1	0	0.256097	987
DDG2P_13_6_2022.uniq.genes.baf.genes.added.back	GOMF	NUCLEAR_RECEPTOR_COACTIVATOR_ACTIVITY	56	2270	21292	6	0.55862	KDM1A,MED12,MED13,MED17,SS18,ZMIZ1	70	7	101	8	31	217	46	171	15	11.6667	1.16667	16.8333	1.33333	5.16667	36.1667	7.66667	28.5	2.5	0.252884	991
DDG2P_13_6_2022.uniq.genes.baf.genes.added.back	GOMF	RETINOIC_ACID_BINDING	27	2270	21292	3	0.560748	LRAT,NR2F2,UGT1A1	14	0	15	1	5	35	6	29	1	4.66667	0	5	0.333333	1.66667	11.6667	2	9.66667	0.333333	0.251232	993.5
DDG2P_13_6_2022.uniq.genes.baf.genes.added.back	GOMF	SUGAR_TRANSMEMBRANE_TRANSPORTER_ACTIVITY	27	2270	21292	3	0.560748	SLC2A1,SLC2A10,SLC2A2	26	1	35	1	25	88	27	61	2	8.66667	0.333333	11.6667	0.333333	8.33333	29.3333	9	20.3333	0.666667	0.251232	993.5
DDG2P_13_6_2022.uniq.genes.baf.genes.added.back	GOMF	METALLOAMINOPEPTIDASE_ACTIVITY	27	2270	21292	3	0.560748	MMP14,PEPD,XPNPEP3	26	1	33	0	5	65	6	59	1	8.66667	0.333333	11	0	1.66667	21.6667	2	19.6667	0.333333	0.251232	993.5
DDG2P_13_6_2022.uniq.genes.baf.genes.added.back	GOMF	NUCLEAR_LOCALIZATION_SEQUENCE_BINDING	27	2270	21292	3	0.560748	KPNA7,NUP214,TNPO2	25	4	28	2	11	70	17	53	6	8.33333	1.33333	9.33333	0.666667	3.66667	23.3333	5.66667	17.6667	2	0.251232	993.5
DDG2P_13_6_2022.uniq.genes.baf.genes.added.back	GOMF	HEAT_SHOCK_PROTEIN_BINDING	125	2270	21292	13	0.580792	BCOR,CSNK2A1,EIF2AK3,HDAC8,METTL23,NUP62,OGDH,SACS,TELO2,TFRC,TSC1,TSC2,UNC45B	134	11	166	15	78	404	104	300	26	10.3077	0.846154	12.7692	1.15385	6	31.0769	8	23.0769	2	0.235979	996
DDG2P_13_6_2022.uniq.genes.baf.genes.added.back	GOMF	EPHRIN_RECEPTOR_BINDING	28	2270	21292	3	0.586159	ABL1,CBL,EFNB1	25	2	40	2	25	94	29	65	4	8.33333	0.666667	13.3333	0.666667	8.33333	31.3333	9.66667	21.6667	1.33333	0.231985	997
DDG2P_13_6_2022.uniq.genes.baf.genes.added.back	GOMF	HEPARAN_SULFATE_PROTEOGLYCAN_BINDING	18	2270	21292	2	0.586336	COMP,HPSE2	12	0	3	0	8	23	8	15	0	6	0	1.5	0	4	11.5	4	7.5	0	0.231853	999
DDG2P_13_6_2022.uniq.genes.baf.genes.added.back	GOMF	INTRACELLULAR_CALCIUM_ACTIVATED_CHLORIDE_CHANNEL_ACTIVITY	18	2270	21292	2	0.586336	ANO1,ANO5	54	2	51	0	7	114	9	105	2	27	1	25.5	0	3.5	57	4.5	52.5	1	0.231853	999
DDG2P_13_6_2022.uniq.genes.baf.genes.added.back	GOMF	ESTRADIOL_17_BETA_DEHYDROGENASE_ACTIVITY	18	2270	21292	2	0.586336	HSD17B10,HSD17B4	1	0	5	1	1	8	2	6	1	0.5	0	2.5	0.5	0.5	4	1	3	0.5	0.231853	999
DDG2P_13_6_2022.uniq.genes.baf.genes.added.back	GOMF	RNA_POLYMERASE_II_GENERAL_TRANSCRIPTION_INITIATION_FACTOR_ACTIVITY	38	2270	21292	4	0.588141	GTF2E2,TAF1,TAF13,TAF2	37	1	31	2	2	73	5	68	3	9.25	0.25	7.75	0.5	0.5	18.25	1.25	17	0.75	0.230518	1001
DDG2P_13_6_2022.uniq.genes.baf.genes.added.back	GOMF	UBIQUITIN_LIKE_PROTEIN_CONJUGATING_ENZYME_ACTIVITY	39	2270	21292	4	0.609235	TAF1,UBE2A,UBE2T,UFC1	16	0	9	0	1	26	1	25	0	4	0	2.25	0	0.25	6.5	0.25	6.25	0	0.215215	1002.5
DDG2P_13_6_2022.uniq.genes.baf.genes.added.back	GOMF	AMINOPEPTIDASE_ACTIVITY	39	2270	21292	4	0.609235	MMP14,PEPD,TPP2,XPNPEP3	45	2	57	0	7	111	9	102	2	11.25	0.5	14.25	0	1.75	27.75	2.25	25.5	0.5	0.215215	1002.5
DDG2P_13_6_2022.uniq.genes.baf.genes.added.back	GOMF	CYTOKINE_ACTIVITY	234	2270	21292	24	0.61146	AIMP1,BMP2,BMP4,EDN1,GDF1,GDF11,GDF3,GDF5,GDF6,HMGB1,IL11,KITLG,LEFTY2,NDP,NODAL,TGFB1,TGFB2,TGFB3,WNT1,WNT10B,WNT3,WNT4,WNT5A,WNT7A	193	2	342	5	33	575	40	535	7	8.04167	0.0833333	14.25	0.208333	1.375	23.9583	1.66667	22.2917	0.291667	0.213632	1004
DDG2P_13_6_2022.uniq.genes.baf.genes.added.back	GOMF	EXOGENOUS_PROTEIN_BINDING	79	2270	21292	8	0.615243	DAG1,HYAL1,HYAL2,NECTIN1,NECTIN4,NPC1,SLC52A2,TFRC	95	3	134	4	17	253	24	229	7	11.875	0.375	16.75	0.5	2.125	31.625	3	28.625	0.875	0.210953	1005
DDG2P_13_6_2022.uniq.genes.baf.genes.added.back	GOMF	PHOSPHATIDYLINOSITOL_BINDING	273	2270	21292	28	0.615542	AKT1,AMER1,ATP13A2,BBS5,BCAS3,CCDC88A,CERT1,FRMPD4,GPAA1,ITPR1,KCNH1,KCNQ1,KRIT1,MTM1,OGT,PIGK,PIGU,PLCB1,RUBCN,SH3PXD2B,SNX14,SNX3,SYT1,WDFY3,WDR45,WDR45B,ZFYVE19,ZFYVE26	457	23	553	14	138	1185	175	1010	37	16.3214	0.821429	19.75	0.5	4.92857	42.3214	6.25	36.0714	1.32143	0.210743	1006
DDG2P_13_6_2022.uniq.genes.baf.genes.added.back	GOMF	RETINAL_BINDING	19	2270	21292	2	0.61645	ALDH1A2,STRA6	20	0	19	0	7	46	7	39	0	10	0	9.5	0	3.5	23	3.5	19.5	0	0.210102	1008.5
DDG2P_13_6_2022.uniq.genes.baf.genes.added.back	GOMF	EPHRIN_RECEPTOR_ACTIVITY	19	2270	21292	2	0.61645	EPHB4,NTRK1	66	2	74	0	9	151	11	140	2	33	1	37	0	4.5	75.5	5.5	70	1	0.210102	1008.5
DDG2P_13_6_2022.uniq.genes.baf.genes.added.back	GOMF	NUCLEAR_IMPORT_SIGNAL_RECEPTOR_ACTIVITY	19	2270	21292	2	0.61645	KPNA7,TNPO2	17	1	24	1	7	50	9	41	2	8.5	0.5	12	0.5	3.5	25	4.5	20.5	1	0.210102	1008.5
DDG2P_13_6_2022.uniq.genes.baf.genes.added.back	GOMF	PHOSPHATIDYLINOSITOL_5_PHOSPHATE_BINDING	19	2270	21292	2	0.61645	SH3PXD2B,SNX3	31	2	31	1	5	70	8	62	3	15.5	1	15.5	0.5	2.5	35	4	31	1.5	0.210102	1008.5
DDG2P_13_6_2022.uniq.genes.baf.genes.added.back	GOMF	OMEGA_PEPTIDASE_ACTIVITY	129	2270	21292	13	0.627526	ALG13,BAP1,EIF3F,MYSM1,OTUD6B,OTUD7A,OTULIN,STAMBP,USP14,USP18,USP27X,USP7,USP9X	72	6	79	2	38	197	46	151	8	5.53846	0.461538	6.07692	0.153846	2.92308	15.1538	3.53846	11.6154	0.615385	0.202368	1011
DDG2P_13_6_2022.uniq.genes.baf.genes.added.back	GOMF	ALDO_KETO_REDUCTASE_NADP_ACTIVITY	30	2270	21292	3	0.634065	AKR1D1,DHRS3,SPR	40	1	33	0	4	78	5	73	1	13.3333	0.333333	11	0	1.33333	26	1.66667	24.3333	0.333333	0.197866	1013
DDG2P_13_6_2022.uniq.genes.baf.genes.added.back	GOMF	NUCLEOCYTOPLASMIC_CARRIER_ACTIVITY	30	2270	21292	3	0.634065	KPNA7,NUP214,TNPO2	25	4	28	2	11	70	17	53	6	8.33333	1.33333	9.33333	0.666667	3.66667	23.3333	5.66667	17.6667	2	0.197866	1013
DDG2P_13_6_2022.uniq.genes.baf.genes.added.back	GOMF	PROTEIN_PHOSPHATASE_1_BINDING	30	2270	21292	3	0.634065	KCNQ1,PHACTR1,SHOC2	34	0	14	2	16	66	18	48	2	11.3333	0	4.66667	0.666667	5.33333	22	6	16	0.666667	0.197866	1013
DDG2P_13_6_2022.uniq.genes.baf.genes.added.back	GOMF	LIPID_TRANSPORTER_ACTIVITY	159	2270	21292	16	0.634945	ABCB11,ABCD1,ABCD4,ATP8A2,ATP8B1,CERT1,GM2A,MFSD2A,NPC1,NPC2,RFT1,SLC10A7,SLC27A4,SLC2A1,STAR,STRA6	213	6	239	7	57	522	70	452	13	13.3125	0.375	14.9375	0.4375	3.5625	32.625	4.375	28.25	0.8125	0.197264	1015
DDG2P_13_6_2022.uniq.genes.baf.genes.added.back	GOMF	COMPLEMENT_BINDING	20	2270	21292	2	0.644847	C1QBP,MEGF10	6	0	12	0	3	21	3	18	0	3	0	6	0	1.5	10.5	1.5	9	0	0.190543	1017
DDG2P_13_6_2022.uniq.genes.baf.genes.added.back	GOMF	RNA_CAP_BINDING	20	2270	21292	2	0.644847	CYFIP2,GEMIN5	30	2	48	7	7	94	16	78	9	15	1	24	3.5	3.5	47	8	39	4.5	0.190543	1017
DDG2P_13_6_2022.uniq.genes.baf.genes.added.back	GOMF	PROTEIN_TYROSINE_KINASE_ACTIVATOR_ACTIVITY	20	2270	21292	2	0.644847	ERBB3,ERCC6	56	5	65	0	9	135	14	121	5	28	2.5	32.5	0	4.5	67.5	7	60.5	2.5	0.190543	1017
DDG2P_13_6_2022.uniq.genes.baf.genes.added.back	GOMF	INTRAMEMBRANE_LIPID_TRANSPORTER_ACTIVITY	41	2270	21292	4	0.649366	ATP8A2,ATP8B1,MFSD2A,RFT1	106	0	117	4	6	233	10	223	4	26.5	0	29.25	1	1.5	58.25	2.5	55.75	1	0.18751	1019.5
DDG2P_13_6_2022.uniq.genes.baf.genes.added.back	GOMF	ENDONUCLEASE_ACTIVITY_ACTIVE_WITH_EITHER_RIBO_OR_DEOXYRIBONUCLEIC_ACIDS_AND_PRODUCING_5_PHOSPHOMONOESTERS	41	2270	21292	4	0.649366	DNA2,ELAC2,PRORP,RNASEH2A	19	1	24	2	5	51	8	43	3	4.75	0.25	6	0.5	1.25	12.75	2	10.75	0.75	0.18751	1019.5
DDG2P_13_6_2022.uniq.genes.baf.genes.added.back	GOMF	ENDORIBONUCLEASE_ACTIVITY_PRODUCING_5_PHOSPHOMONOESTERS	31	2270	21292	3	0.65652	ELAC2,PRORP,RNASEH2A	14	0	19	1	2	36	3	33	1	4.66667	0	6.33333	0.333333	0.666667	12	1	11	0.333333	0.182752	1021.5
DDG2P_13_6_2022.uniq.genes.baf.genes.added.back	GOMF	ACID_THIOL_LIGASE_ACTIVITY	31	2270	21292	3	0.65652	ACSL4,SLC27A4,SUCLG1	19	1	20	0	5	45	6	39	1	6.33333	0.333333	6.66667	0	1.66667	15	2	13	0.333333	0.182752	1021.5
DDG2P_13_6_2022.uniq.genes.baf.genes.added.back	GOMF	CYTOKINE_RECEPTOR_BINDING	270	2270	21292	27	0.667501	CCDC88A,ECM1,EDA,GATA3,IL11,ITCH,KITLG,LEFTY2,LIFR,MADD,NARS1,NTRK1,PIBF1,PIDD1,PIK3R1,PXDN,SMAD2,SMAD3,SMAD6,SPRED1,SPRED2,TGFB1,TGFB2,TGFB3,TGFBR1,TGFBR2,TRIM37	314	11	388	11	93	817	115	702	22	11.6296	0.407407	14.3704	0.407407	3.44444	30.2593	4.25926	26	0.814815	0.175548	1023
DDG2P_13_6_2022.uniq.genes.baf.genes.added.back	GOMF	NUCLEOSIDE_MONOPHOSPHATE_KINASE_ACTIVITY	21	2270	21292	2	0.671552	AK2,CASK	0	0	0	0	1	1	1	0	0	0	0	0	0	0.5	0.5	0.5	0	0	0.17292	1025.5
DDG2P_13_6_2022.uniq.genes.baf.genes.added.back	GOMF	BILE_ACID_TRANSMEMBRANE_TRANSPORTER_ACTIVITY	21	2270	21292	2	0.671552	ABCB11,SLC10A7	3	0	6	0	5	14	5	9	0	1.5	0	3	0	2.5	7	2.5	4.5	0	0.17292	1025.5
DDG2P_13_6_2022.uniq.genes.baf.genes.added.back	GOMF	SIALYLTRANSFERASE_ACTIVITY	21	2270	21292	2	0.671552	ST3GAL3,ST3GAL5	20	2	32	0	3	57	5	52	2	10	1	16	0	1.5	28.5	2.5	26	1	0.17292	1025.5
DDG2P_13_6_2022.uniq.genes.baf.genes.added.back	GOMF	ZINC_ION_TRANSMEMBRANE_TRANSPORTER_ACTIVITY	21	2270	21292	2	0.671552	SLC39A13,SLC39A8	17	0	16	0	7	40	7	33	0	8.5	0	8	0	3.5	20	3.5	16.5	0	0.17292	1025.5
DDG2P_13_6_2022.uniq.genes.baf.genes.added.back	GOMF	RECEPTOR_ANTAGONIST_ACTIVITY	32	2270	21292	3	0.677964	IGSF1,LRPAP1,PXDN	64	2	67	1	6	140	9	131	3	21.3333	0.666667	22.3333	0.333333	2	46.6667	3	43.6667	1	0.168793	1028.5
DDG2P_13_6_2022.uniq.genes.baf.genes.added.back	GOMF	PHOSPHATIDYLCHOLINE_BINDING	32	2270	21292	3	0.677964	NF1,PCYT1A,RPE65	76	11	82	7	21	197	39	158	18	25.3333	3.66667	27.3333	2.33333	7	65.6667	13	52.6667	6	0.168793	1028.5
DDG2P_13_6_2022.uniq.genes.baf.genes.added.back	GOMF	PEPTIDASE_ACTIVATOR_ACTIVITY	43	2270	21292	4	0.686656	CAV1,FBLN1,FN1,VCP	112	4	130	5	22	273	31	242	9	28	1	32.5	1.25	5.5	68.25	7.75	60.5	2.25	0.163261	1030.5
DDG2P_13_6_2022.uniq.genes.baf.genes.added.back	GOMF	SIGNALING_RECEPTOR_INHIBITOR_ACTIVITY	43	2270	21292	4	0.686656	IGSF1,LRPAP1,NCAPG2,PXDN	107	3	101	1	12	224	16	208	4	26.75	0.75	25.25	0.25	3	56	4	52	1	0.163261	1030.5
DDG2P_13_6_2022.uniq.genes.baf.genes.added.back	GOMF	FATTY_ACID_LIGASE_ACTIVITY	22	2270	21292	2	0.696602	ACSL4,SLC27A4	19	1	20	0	4	44	5	39	1	9.5	0.5	10	0	2	22	2.5	19.5	0.5	0.157015	1033.5
DDG2P_13_6_2022.uniq.genes.baf.genes.added.back	GOMF	GLUTATHIONE_PEROXIDASE_ACTIVITY	22	2270	21292	2	0.696602	CLIC2,GPX4	0	0	4	0	2	6	2	4	0	0	0	2	0	1	3	1	2	0	0.157015	1033.5
DDG2P_13_6_2022.uniq.genes.baf.genes.added.back	GOMF	PROTEIN_TRANSMEMBRANE_TRANSPORTER_ACTIVITY	22	2270	21292	2	0.696602	AP4M1,SEC61A1	11	1	12	0	5	29	6	23	1	5.5	0.5	6	0	2.5	14.5	3	11.5	0.5	0.157015	1033.5
DDG2P_13_6_2022.uniq.genes.baf.genes.added.back	GOMF	NUCLEOTIDE_DIPHOSPHATASE_ACTIVITY	22	2270	21292	2	0.696602	ENPP1,NUDT2	5	0	12	1	0	18	1	17	1	2.5	0	6	0.5	0	9	0.5	8.5	0.5	0.157015	1033.5
DDG2P_13_6_2022.uniq.genes.baf.genes.added.back	GOMF	CALCIUM_CHANNEL_REGULATOR_ACTIVITY	44	2270	21292	4	0.704215	ITPR1,NRXN1,NRXN2,STIM1	198	9	257	5	57	526	71	455	14	49.5	2.25	64.25	1.25	14.25	131.5	17.75	113.75	3.5	0.152295	1036
DDG2P_13_6_2022.uniq.genes.baf.genes.added.back	GOMF	ALCOHOL_DEHYDROGENASE_NADPPLUS_ACTIVITY	23	2270	21292	2	0.720047	AKR1D1,DHRS3	23	1	15	0	2	41	3	38	1	11.5	0.5	7.5	0	1	20.5	1.5	19	0.5	0.142639	1039.5
DDG2P_13_6_2022.uniq.genes.baf.genes.added.back	GOMF	PROTEIN_DEACETYLASE_ACTIVITY	23	2270	21292	2	0.720047	HDAC4,HDAC8	44	0	54	4	11	113	15	98	4	22	0	27	2	5.5	56.5	7.5	49	2	0.142639	1039.5
DDG2P_13_6_2022.uniq.genes.baf.genes.added.back	GOMF	CATALYTIC_ACTIVITY_ACTING_ON_A_RRNA	23	2270	21292	2	0.720047	EMG1,METTL5	2	0	1	0	0	3	0	3	0	1	0	0.5	0	0	1.5	0	1.5	0	0.142639	1039.5
DDG2P_13_6_2022.uniq.genes.baf.genes.added.back	GOMF	STEROL_TRANSFER_ACTIVITY	23	2270	21292	2	0.720047	NPC2,STAR	8	0	4	0	1	13	1	12	0	4	0	2	0	0.5	6.5	0.5	6	0	0.142639	1039.5
DDG2P_13_6_2022.uniq.genes.baf.genes.added.back	GOMF	SINGLE_STRANDED_DNA_HELICASE_ACTIVITY	23	2270	21292	2	0.720047	DNA2,RAD51	23	2	19	1	5	50	8	42	3	11.5	1	9.5	0.5	2.5	25	4	21	1.5	0.142639	1039.5
DDG2P_13_6_2022.uniq.genes.baf.genes.added.back	GOMF	CALCIUM_DEPENDENT_PROTEIN_KINASE_ACTIVITY	23	2270	21292	2	0.720047	MAPKAPK5,PRKD1	34	2	36	1	7	80	10	70	3	17	1	18	0.5	3.5	40	5	35	1.5	0.142639	1039.5
DDG2P_13_6_2022.uniq.genes.baf.genes.added.back	GOMF	NON_MEMBRANE_SPANNING_PROTEIN_TYROSINE_KINASE_ACTIVITY	46	2270	21292	4	0.737164	ABL1,DYRK1A,EIF2AK2,JAK3	95	9	96	3	107	310	119	191	12	23.75	2.25	24	0.75	26.75	77.5	29.75	47.75	3	0.132436	1043
DDG2P_13_6_2022.uniq.genes.baf.genes.added.back	GOMF	CARBOHYDRATE_BINDING	270	2270	21292	26	0.738007	ACAN,AGL,ALDOA,CLN5,COLEC10,COLEC11,DPM1,ENPP1,FBP1,FREM1,GAA,GALK1,GBE1,GUSB,HK1,MAN2B1,MAN2C1,MANBA,NECTIN1,P3H1,P4HTM,PLOD1,PLOD2,PLOD3,PYGL,UGP2	230	9	299	9	57	604	75	529	18	8.84615	0.346154	11.5	0.346154	2.19231	23.2308	2.88462	20.3462	0.692308	0.13194	1044
DDG2P_13_6_2022.uniq.genes.baf.genes.added.back	GOMF	SCAVENGER_RECEPTOR_ACTIVITY	47	2270	21292	4	0.752563	ENPP1,MEGF10,PRSS12,SCARF2	50	0	62	1	10	123	11	112	1	12.5	0	15.5	0.25	2.5	30.75	2.75	28	0.25	0.123457	1045
DDG2P_13_6_2022.uniq.genes.baf.genes.added.back	GOMF	STEROL_TRANSPORTER_ACTIVITY	36	2270	21292	3	0.753756	NPC1,NPC2,STAR	18	2	26	0	4	50	6	44	2	6	0.666667	8.66667	0	1.33333	16.6667	2	14.6667	0.666667	0.122769	1046
DDG2P_13_6_2022.uniq.genes.baf.genes.added.back	GOMF	CYSTEINE_TYPE_ENDOPEPTIDASE_ACTIVITY	121	2270	21292	11	0.754759	CAPN10,CASP2,CTSD,CTSK,GPAA1,PIGK,USP14,USP18,USP27X,USP7,USP9X	114	6	117	2	23	262	31	231	8	10.3636	0.545455	10.6364	0.181818	2.09091	23.8182	2.81818	21	0.727273	0.122192	1047
DDG2P_13_6_2022.uniq.genes.baf.genes.added.back	GOMF	THREONINE_TYPE_PEPTIDASE_ACTIVITY	25	2270	21292	2	0.762357	PSMB8,TASP1	15	1	25	0	3	44	4	40	1	7.5	0.5	12.5	0	1.5	22	2	20	0.5	0.117842	1048.5
DDG2P_13_6_2022.uniq.genes.baf.genes.added.back	GOMF	POLYSACCHARIDE_BINDING	25	2270	21292	2	0.762357	AGL,ENPP1	14	0	21	1	3	39	4	35	1	7	0	10.5	0.5	1.5	19.5	2	17.5	0.5	0.117842	1048.5
DDG2P_13_6_2022.uniq.genes.baf.genes.added.back	GOMF	UBIQUITIN_LIKE_PROTEIN_LIGASE_ACTIVITY	324	2270	21292	31	0.765038	CBL,CDC42,CUL3,EGR2,FANCL,HACE1,HECW2,HERC2,HUWE1,IRF2BPL,ITCH,MED12,MED27,MSL2,NEDD4L,RANBP2,RLIM,RNF113A,RNF125,RNF13,RNF135,SIAH1,TRAIP,TRIM32,TRIM37,TRIP12,UBE3A,UBE3B,UBE4A,UBR1,UBR7	515	27	537	22	152	1253	201	1052	49	16.6129	0.870968	17.3226	0.709677	4.90323	40.4194	6.48387	33.9355	1.58065	0.116317	1050
DDG2P_13_6_2022.uniq.genes.baf.genes.added.back	GOMF	PEPTIDASE_ACTIVITY	633	2270	21292	62	0.781249	ADAMTS18,ADAMTS9,ADAMTSL2,ADGRG6,AFG3L2,AGA,AGTPBP1,ALG13,BAP1,CAPN10,CASP2,CHMP1A,CLPP,CPS1,CTSA,CTSD,CTSK,ECEL1,EIF3F,FAM111A,GPAA1,HINT1,HTRA2,IHH,LONP1,MASP1,MMP13,MMP14,MMP21,MYRF,MYSM1,OTUD6B,OTUD7A,OTULIN,PEPD,PIDD1,PIGK,PMPCB,PREPL,PRPF8,PRSS12,PRSS56,PSMB8,RELN,SHH,SPRTN,ST14,STAMBP,TASP1,TFRC,TLL1,TMPRSS6,TPP1,TPP2,UFSP2,USP14,USP18,USP27X,USP7,USP9X,XPNPEP3,ZMPSTE24	709	33	808	24	189	1763	246	1517	57	11.4355	0.532258	13.0323	0.387097	3.04839	28.4355	3.96774	24.4677	0.919355	0.107211	1051
DDG2P_13_6_2022.uniq.genes.baf.genes.added.back	GOMF	TUMOR_NECROSIS_FACTOR_RECEPTOR_SUPERFAMILY_BINDING	49	2270	21292	4	0.781261	EDA,MADD,PIDD1,TRIM37	67	3	61	4	15	150	22	128	7	16.75	0.75	15.25	1	3.75	37.5	5.5	32	1.75	0.107204	1052
DDG2P_13_6_2022.uniq.genes.baf.genes.added.back	GOMF	MRNA_3_UTR_AU_RICH_REGION_BINDING	26	2270	21292	2	0.781352	EXOSC9,HNRNPD	10	1	16	1	7	35	9	26	2	5	0.5	8	0.5	3.5	17.5	4.5	13	1	0.107153	1053.5
DDG2P_13_6_2022.uniq.genes.baf.genes.added.back	GOMF	CULLIN_FAMILY_PROTEIN_BINDING	26	2270	21292	2	0.781352	CCDC22,DDB1	28	1	24	1	6	60	8	52	2	14	0.5	12	0.5	3	30	4	26	1	0.107153	1053.5
DDG2P_13_6_2022.uniq.genes.baf.genes.added.back	GOMF	STEROID_HYDROXYLASE_ACTIVITY	38	2270	21292	3	0.7859	CYP1B1,CYP27A1,CYP2U1	20	2	24	1	3	50	6	44	3	6.66667	0.666667	8	0.333333	1	16.6667	2	14.6667	1	0.104633	1055
DDG2P_13_6_2022.uniq.genes.baf.genes.added.back	GOMF	ENZYME_INHIBITOR_ACTIVITY	389	2270	21292	37	0.793289	BIN1,CDKN1C,CIT,COL4A3,COL6A3,CPAMD8,CRB2,CRIM1,CSTA,CSTB,ELFN1,ERCC4,FRY,GLMN,GPC3,HYAL2,LRP6,NCAPG2,NOTCH1,NPM1,PDE6G,PDE6H,PHACTR1,POT1,PPP1R12A,PRKAR1A,PRKAR1B,QARS1,RPL11,RPS6KA3,SET,SKI,SPRED1,SPRED2,UGT1A1,USP14,YWHAG	634	34	676	23	150	1517	207	1310	57	17.1351	0.918919	18.2703	0.621622	4.05405	41	5.59459	35.4054	1.54054	0.100568	1056
DDG2P_13_6_2022.uniq.genes.baf.genes.added.back	GOMF	SERINE_HYDROLASE_ACTIVITY	198	2270	21292	18	0.795681	CLPP,CTSA,CTSK,HTRA2,LONP1,MASP1,MMP13,MMP14,PLA2G6,PREPL,PRSS12,PRSS56,RELN,ST14,TLL1,TMPRSS6,TPP1,TPP2	317	16	375	10	41	759	67	692	26	17.6111	0.888889	20.8333	0.555556	2.27778	42.1667	3.72222	38.4444	1.44444	0.099261	1057
DDG2P_13_6_2022.uniq.genes.baf.genes.added.back	GOMF	MACROMOLECULE_TRANSMEMBRANE_TRANSPORTER_ACTIVITY	27	2270	21292	2	0.799001	AP4M1,SEC61A1	11	1	12	0	5	29	6	23	1	5.5	0.5	6	0	2.5	14.5	3	11.5	0.5	0.0974529	1058
DDG2P_13_6_2022.uniq.genes.baf.genes.added.back	GOMF	EXOPEPTIDASE_ACTIVITY	105	2270	21292	9	0.800537	AGTPBP1,CTSA,MMP14,PEPD,TFRC,TPP1,TPP2,XPNPEP3,ZMPSTE24	96	3	106	3	16	224	22	202	6	10.6667	0.333333	11.7778	0.333333	1.77778	24.8889	2.44444	22.4444	0.666667	0.0966187	1059
DDG2P_13_6_2022.uniq.genes.baf.genes.added.back	GOMF	METALLOEXOPEPTIDASE_ACTIVITY	73	2270	21292	6	0.803937	AGTPBP1,MMP14,PEPD,TFRC,XPNPEP3,ZMPSTE24	53	1	59	1	13	127	15	112	2	8.83333	0.166667	9.83333	0.166667	2.16667	21.1667	2.5	18.6667	0.333333	0.094778	1060
DDG2P_13_6_2022.uniq.genes.baf.genes.added.back	GOMF	TRANSLATION_INITIATION_FACTOR_ACTIVITY	51	2270	21292	4	0.807248	EIF2B4,EIF2B5,EIF2S3,EIF3F	20	3	14	1	9	47	13	34	4	5	0.75	3.5	0.25	2.25	11.75	3.25	8.5	1	0.0929929	1061
DDG2P_13_6_2022.uniq.genes.baf.genes.added.back	GOMF	ACTIN_MONOMER_BINDING	28	2270	21292	2	0.815373	ABL1,LMOD3	19	1	29	1	13	63	15	48	2	9.5	0.5	14.5	0.5	6.5	31.5	7.5	24	1	0.0886437	1062
DDG2P_13_6_2022.uniq.genes.baf.genes.added.back	GOMF	SULFOTRANSFERASE_ACTIVITY	52	2270	21292	4	0.819267	CHST14,CHST3,HS2ST1,NDST1	106	1	122	1	9	239	11	228	2	26.5	0.25	30.5	0.25	2.25	59.75	2.75	57	0.5	0.0865743	1063.5
DDG2P_13_6_2022.uniq.genes.baf.genes.added.back	GOMF	ORGANIC_HYDROXY_COMPOUND_TRANSMEMBRANE_TRANSPORTER_ACTIVITY	52	2270	21292	4	0.819267	ABCB11,SLC10A7,SLC6A3,STRA6	19	1	26	0	11	57	12	45	1	4.75	0.25	6.5	0	2.75	14.25	3	11.25	0.25	0.0865743	1063.5
DDG2P_13_6_2022.uniq.genes.baf.genes.added.back	GOMF	PHOSPHATIDYLINOSITOL_4_PHOSPHATE_BINDING	29	2270	21292	2	0.830541	CERT1,SNX3	33	3	39	2	9	86	14	72	5	16.5	1.5	19.5	1	4.5	43	7	36	2.5	0.080639	1065
DDG2P_13_6_2022.uniq.genes.baf.genes.added.back	GOMF	METALLOCARBOXYPEPTIDASE_ACTIVITY	30	2270	21292	2	0.844575	AGTPBP1,PEPD	28	1	24	0	5	58	6	52	1	14	0.5	12	0	2.5	29	3	26	0.5	0.0733619	1066.5
DDG2P_13_6_2022.uniq.genes.baf.genes.added.back	GOMF	PROTEIN_PHOSPHATASE_2A_BINDING	30	2270	21292	2	0.844575	IGBP1,SLC6A3	15	1	17	0	3	36	4	32	1	7.5	0.5	8.5	0	1.5	18	2	16	0.5	0.0733619	1066.5
DDG2P_13_6_2022.uniq.genes.baf.genes.added.back	GOMF	TUMOR_NECROSIS_FACTOR_RECEPTOR_BINDING	31	2270	21292	2	0.857544	EDA,TRIM37	10	2	9	0	3	24	5	19	2	5	1	4.5	0	1.5	12	2.5	9.5	1	0.0667435	1068.5
DDG2P_13_6_2022.uniq.genes.baf.genes.added.back	GOMF	PROTEIN_LIPID_COMPLEX_BINDING	31	2270	21292	2	0.857544	HSPD1,VLDLR	5	0	5	1	3	14	4	10	1	2.5	0	2.5	0.5	1.5	7	2	5	0.5	0.0667435	1068.5
DDG2P_13_6_2022.uniq.genes.baf.genes.added.back	GOMF	EPIDERMAL_GROWTH_FACTOR_RECEPTOR_BINDING	32	2270	21292	2	0.869516	CCDC88A,LINGO1	30	0	33	1	9	73	10	63	1	15	0	16.5	0.5	4.5	36.5	5	31.5	0.5	0.0607224	1070.5
DDG2P_13_6_2022.uniq.genes.baf.genes.added.back	GOMF	WW_DOMAIN_BINDING	32	2270	21292	2	0.869516	TP63,TREX1	33	0	25	0	6	64	6	58	0	16.5	0	12.5	0	3	32	3	29	0	0.0607224	1070.5
DDG2P_13_6_2022.uniq.genes.baf.genes.added.back	GOMF	CARBOXYPEPTIDASE_ACTIVITY	45	2270	21292	3	0.872072	AGTPBP1,CTSA,PEPD	43	1	35	1	6	86	8	78	2	14.3333	0.333333	11.6667	0.333333	2	28.6667	2.66667	26	0.666667	0.0594476	1072
DDG2P_13_6_2022.uniq.genes.baf.genes.added.back	GOMF	ENDOPEPTIDASE_ACTIVITY	439	2270	21292	40	0.874573	ADAMTS18,ADAMTS9,ADAMTSL2,ADGRG6,AFG3L2,CAPN10,CASP2,CLPP,CPS1,CTSD,CTSK,ECEL1,GPAA1,HTRA2,LONP1,MASP1,MMP13,MMP14,MMP21,PIDD1,PIGK,PMPCB,PREPL,PRSS12,PRSS56,PSMB8,SHH,SPRTN,ST14,TASP1,TLL1,TMPRSS6,TPP1,TPP2,USP14,USP18,USP27X,USP7,USP9X,ZMPSTE24	470	20	597	16	105	1208	141	1067	36	11.75	0.5	14.925	0.4	2.625	30.2	3.525	26.675	0.9	0.0582039	1073
DDG2P_13_6_2022.uniq.genes.baf.genes.added.back	GOMF	GROWTH_FACTOR_RECEPTOR_BINDING	139	2270	21292	11	0.886958	CCDC88A,ECM1,FGF10,FGF3,FGF9,GATA3,GLMN,IL11,LINGO1,PDGFRB,PIBF1	109	3	91	4	27	234	34	200	7	9.90909	0.272727	8.27273	0.363636	2.45455	21.2727	3.09091	18.1818	0.636364	0.0520972	1074
DDG2P_13_6_2022.uniq.genes.baf.genes.added.back	GOMF	PHOSPHATIDYLINOSITOL_4_5_BISPHOSPHATE_BINDING	83	2270	21292	6	0.88899	AMER1,FRMPD4,KCNQ1,KRIT1,PLCB1,SYT1	67	2	60	4	21	154	27	127	6	11.1667	0.333333	10	0.666667	3.5	25.6667	4.5	21.1667	1	0.0511032	1075
DDG2P_13_6_2022.uniq.genes.baf.genes.added.back	GOMF	ACETYLGALACTOSAMINYLTRANSFERASE_ACTIVITY	34	2270	21292	2	0.890726	B3GALNT2,CHSY1	32	1	32	1	2	68	4	64	2	16	0.5	16	0.5	1	34	2	32	1	0.0502558	1076.5
DDG2P_13_6_2022.uniq.genes.baf.genes.added.back	GOMF	MOLECULAR_FUNCTION_ACTIVATOR_ACTIVITY	34	2270	21292	2	0.890726	AKT1,BICRA	45	0	86	1	13	145	14	131	1	22.5	0	43	0.5	6.5	72.5	7	65.5	0.5	0.0502558	1076.5
DDG2P_13_6_2022.uniq.genes.baf.genes.added.back	GOMF	LIPOPOLYSACCHARIDE_BINDING	35	2270	21292	2	0.900087	HMGB1,HSPD1	5	1	2	0	2	10	3	7	1	2.5	0.5	1	0	1	5	1.5	3.5	0.5	0.0457157	1078
DDG2P_13_6_2022.uniq.genes.baf.genes.added.back	GOMF	PHOSPHATIDYLSERINE_BINDING	61	2270	21292	4	0.901825	HMGB1,RPE65,SYT1,SYT2	19	4	29	3	17	72	24	48	7	4.75	1	7.25	0.75	4.25	18	6	12	1.75	0.0448776	1079
DDG2P_13_6_2022.uniq.genes.baf.genes.added.back	GOMF	PHOSPHATASE_INHIBITOR_ACTIVITY	49	2270	21292	3	0.90612	ELFN1,PHACTR1,SET	12	2	10	2	12	38	16	22	4	4	0.666667	3.33333	0.666667	4	12.6667	5.33333	7.33333	1.33333	0.0428143	1080.5
DDG2P_13_6_2022.uniq.genes.baf.genes.added.back	GOMF	LIPID_TRANSFER_ACTIVITY	49	2270	21292	3	0.90612	CERT1,NPC2,STAR	35	3	35	2	10	85	15	70	5	11.6667	1	11.6667	0.666667	3.33333	28.3333	5	23.3333	1.66667	0.0428143	1080.5
DDG2P_13_6_2022.uniq.genes.baf.genes.added.back	GOMF	PHOSPHOLIPID_TRANSPORTER_ACTIVITY	62	2270	21292	4	0.908546	ATP8A2,ATP8B1,CERT1,MFSD2A	131	3	145	6	15	300	24	276	9	32.75	0.75	36.25	1.5	3.75	75	6	69	2.25	0.0416532	1082
DDG2P_13_6_2022.uniq.genes.baf.genes.added.back	GOMF	FATTY_ACID_BINDING	50	2270	21292	3	0.913239	ACOX1,DBT,HNF4A	62	1	40	0	8	111	9	102	1	20.6667	0.333333	13.3333	0	2.66667	37	3	34	0.333333	0.0394155	1083
DDG2P_13_6_2022.uniq.genes.baf.genes.added.back	GOMF	OXYGEN_BINDING	39	2270	21292	2	0.930526	CBS,TH	20	0	15	1	2	38	3	35	1	10	0	7.5	0.5	1	19	1.5	17.5	0.5	0.0312713	1085
DDG2P_13_6_2022.uniq.genes.baf.genes.added.back	GOMF	PHOSPHATIDYLINOSITOL_3_4_5_TRISPHOSPHATE_BINDING	39	2270	21292	2	0.930526	AKT1,OGT	12	0	15	0	4	31	4	27	0	6	0	7.5	0	2	15.5	2	13.5	0	0.0312713	1085
DDG2P_13_6_2022.uniq.genes.baf.genes.added.back	GOMF	PHOSPHOTRANSFERASE_ACTIVITY_PHOSPHATE_GROUP_AS_ACCEPTOR	39	2270	21292	2	0.930526	AK2,CASK	0	0	0	0	1	1	1	0	0	0	0	0	0	0.5	0.5	0.5	0	0	0.0312713	1085
DDG2P_13_6_2022.uniq.genes.baf.genes.added.back	GOMF	SIGNALING_RECEPTOR_REGULATOR_ACTIVITY	543	2270	21292	48	0.931376	AIMP1,BMP2,BMP4,COLEC10,EDA,EDN1,FBN1,FGF10,FGF12,FGF13,FGF14,FGF3,FGF9,GDF1,GDF11,GDF3,GDF5,GDF6,GFER,HMGB1,IGF1,IGF2,IGSF1,IL11,JAG1,JAG2,KITLG,LEFTY2,LRPAP1,NCAPG2,NDP,NODAL,PTH,PTHLH,PXDN,SEMA3A,SHH,TGFB1,TGFB2,TGFB3,TSHB,VIP,WNT1,WNT10B,WNT3,WNT4,WNT5A,WNT7A	516	12	572	9	108	1217	129	1088	21	10.75	0.25	11.9167	0.1875	2.25	25.3542	2.6875	22.6667	0.4375	0.0308747	1087
DDG2P_13_6_2022.uniq.genes.baf.genes.added.back	GOMF	RRNA_BINDING	66	2270	21292	4	0.931509	EMG1,RPL11,SBDS,TACO1	16	2	11	1	0	30	3	27	3	4	0.5	2.75	0.25	0	7.5	0.75	6.75	0.75	0.0308128	1088
DDG2P_13_6_2022.uniq.genes.baf.genes.added.back	GOMF	OXIDOREDUCTASE_ACTIVITY_ACTING_ON_PAIRED_DONORS_WITH_INCORPORATION_OR_REDUCTION_OF_MOLECULAR_OXYGEN_REDUCED_FLAVIN_OR_FLAVOPROTEIN_AS_ONE_DONOR_AND_INCORPORATION_OF_ONE_ATOM_OF_OXYGEN	40	2270	21292	2	0.936634	CYP1B1,CYP2U1	15	1	19	1	2	38	4	34	2	7.5	0.5	9.5	0.5	1	19	2	17	1	0.0284302	1089.5
DDG2P_13_6_2022.uniq.genes.baf.genes.added.back	GOMF	CYSTEINE_TYPE_ENDOPEPTIDASE_REGULATOR_ACTIVITY_INVOLVED_IN_APOPTOTIC_PROCESS	40	2270	21292	2	0.936634	FOXL2,RPS6KA3	0	0	0	0	3	3	3	0	0	0	0	0	0	1.5	1.5	1.5	0	0	0.0284302	1089.5
DDG2P_13_6_2022.uniq.genes.baf.genes.added.back	GOMF	PROTEIN_TYROSINE_PHOSPHATASE_ACTIVITY	105	2270	21292	7	0.939967	EYA1,MTM1,PPP2CA,PTEN,PTPN11,PTPN14,PTPRF	179	19	147	12	121	478	152	326	31	25.5714	2.71429	21	1.71429	17.2857	68.2857	21.7143	46.5714	4.42857	0.0268875	1091
DDG2P_13_6_2022.uniq.genes.baf.genes.added.back	GOMF	OXIDOREDUCTASE_ACTIVITY_ACTING_ON_PEROXIDE_AS_ACCEPTOR	56	2270	21292	3	0.946549	CLIC2,GPX4,PXDN	60	1	68	1	4	134	6	128	2	20	0.333333	22.6667	0.333333	1.33333	44.6667	2	42.6667	0.666667	0.0238567	1092.5
DDG2P_13_6_2022.uniq.genes.baf.genes.added.back	GOMF	CYSTEINE_TYPE_ENDOPEPTIDASE_INHIBITOR_ACTIVITY	56	2270	21292	3	0.946549	CSTA,CSTB,RPS6KA3	5	2	7	0	0	14	2	12	2	1.66667	0.666667	2.33333	0	0	4.66667	0.666667	4	0.666667	0.0238567	1092.5
DDG2P_13_6_2022.uniq.genes.baf.genes.added.back	GOMF	PROTEIN_FOLDING_CHAPERONE	42	2270	21292	2	0.947353	CCDC47,ZMYND10	3	0	9	0	3	15	3	12	0	1.5	0	4.5	0	1.5	7.5	1.5	6	0	0.0234883	1094
DDG2P_13_6_2022.uniq.genes.baf.genes.added.back	GOMF	OXIDOREDUCTASE_ACTIVITY_ACTING_ON_PAIRED_DONORS_WITH_INCORPORATION_OR_REDUCTION_OF_MOLECULAR_OXYGEN_NAD_P_H_AS_ONE_DONOR_AND_INCORPORATION_OF_ONE_ATOM_OF_OXYGEN	43	2270	21292	2	0.952041	AKR1D1,CYP27A1	13	2	8	0	3	26	5	21	2	6.5	1	4	0	1.5	13	2.5	10.5	1	0.0213444	1095
DDG2P_13_6_2022.uniq.genes.baf.genes.added.back	GOMF	HORMONE_ACTIVITY	122	2270	21292	8	0.955567	EDN1,FBN1,IGF1,IGF2,PTH,PTHLH,TSHB,VIP	116	7	30	0	34	187	41	146	7	14.5	0.875	3.75	0	4.25	23.375	5.125	18.25	0.875	0.0197388	1096
DDG2P_13_6_2022.uniq.genes.baf.genes.added.back	GOMF	NEUROPEPTIDE_RECEPTOR_ACTIVITY	45	2270	21292	2	0.960247	MC2R,TACR3	14	0	19	0	1	34	1	33	0	7	0	9.5	0	0.5	17	0.5	16.5	0	0.017617	1097
DDG2P_13_6_2022.uniq.genes.baf.genes.added.back	GOMF	PEPTIDE_RECEPTOR_ACTIVITY	154	2270	21292	10	0.972132	EDNRA,EDNRB,GUCY2C,INPP5K,MC2R,NPR2,NPR3,PTH1R,TACR3,TSHR	129	4	144	1	16	294	21	273	5	12.9	0.4	14.4	0.1	1.6	29.4	2.1	27.3	0.5	0.0122747	1098
DDG2P_13_6_2022.uniq.genes.baf.genes.added.back	GOMF	G_PROTEIN_COUPLED_AMINE_RECEPTOR_ACTIVITY	51	2270	21292	2	0.977545	ADRA2B,CHRM1	18	0	25	0	2	45	2	43	0	9	0	12.5	0	1	22.5	1	21.5	0	0.0098631	1099.5
DDG2P_13_6_2022.uniq.genes.baf.genes.added.back	GOMF	HYDROLASE_ACTIVITY_HYDROLYZING_N_GLYCOSYL_COMPOUNDS	51	2270	21292	2	0.977545	ADPRS,IL1RAPL1	0	0	0	0	0	0	0	0	0	0	0	0	0	0	0	0	0	0	0.0098631	1099.5
DDG2P_13_6_2022.uniq.genes.baf.genes.added.back	GOMF	PEPTIDASE_REGULATOR_ACTIVITY	228	2270	21292	15	0.98737	BIN1,CAV1,COL4A3,COL6A3,CPAMD8,CRB2,CRIM1,CSTA,CSTB,FBLN1,FN1,GPC3,RPS6KA3,USP14,VCP	203	11	241	8	55	518	74	444	19	13.5333	0.733333	16.0667	0.533333	3.66667	34.5333	4.93333	29.6	1.26667	0.00551989	1101
DDG2P_13_6_2022.uniq.genes.baf.genes.added.back	GOMF	CALCIUM_DEPENDENT_PHOSPHOLIPID_BINDING	57	2270	21292	2	0.987448	SYT1,SYT2	11	1	22	3	14	51	18	33	4	5.5	0.5	11	1.5	7	25.5	9	16.5	2	0.00548562	1102
DDG2P_13_6_2022.uniq.genes.baf.genes.added.back	GOMF	STRUCTURAL_CONSTITUENT_OF_RIBOSOME	168	2270	21292	10	0.988054	MRPS2,MRPS22,MRPS34,RPL10,RPL11,RPL13,RPL26,RPS19,RPS23,RPS26	40	2	58	0	6	106	8	98	2	4	0.2	5.8	0	0.6	10.6	0.8	9.8	0.2	0.00521926	1103
DDG2P_13_6_2022.uniq.genes.baf.genes.added.back	GOMF	ANTIOXIDANT_ACTIVITY	86	2270	21292	3	0.996151	CLIC2,GPX4,PXDN	60	1	68	1	4	134	6	128	2	20	0.333333	22.6667	0.333333	1.33333	44.6667	2	42.6667	0.666667	0.00167475	1104
DDG2P_13_6_2022.uniq.genes.baf.genes.added.back	GOMF	CHEMOKINE_RECEPTOR_BINDING	70	2270	21292	2	0.996538	ITCH,NARS1	17	1	33	1	10	62	12	50	2	8.5	0.5	16.5	0.5	5	31	6	25	1	0.00150594	1105
DDG2P_13_6_2022.uniq.genes.baf.genes.added.back	GOMF	ENDOPEPTIDASE_REGULATOR_ACTIVITY	192	2270	21292	10	0.997529	BIN1,COL4A3,COL6A3,CPAMD8,CRB2,CRIM1,CSTA,CSTB,RPS6KA3,USP14	91	7	111	3	33	245	43	202	10	9.1	0.7	11.1	0.3	3.3	24.5	4.3	20.2	1	0.00107462	1106
DDG2P_13_6_2022.uniq.genes.baf.genes.added.back	GOMF	SERINE_TYPE_ENDOPEPTIDASE_INHIBITOR_ACTIVITY	96	2270	21292	3	0.998482	COL6A3,CPAMD8,CRIM1	29	5	23	2	19	78	26	52	7	9.66667	1.66667	7.66667	0.666667	6.33333	26	8.66667	17.3333	2.33333	0.000659625	1107
DDG2P_13_6_2022.uniq.genes.baf.genes.added.back	GOMF	CYTOKINE_RECEPTOR_ACTIVITY	97	2270	21292	3	0.998619	GHR,IL11RA,LIFR	19	0	11	0	4	34	4	30	0	6.33333	0	3.66667	0	1.33333	11.3333	1.33333	10	0	0.000600316	1108
DDG2P_13_6_2022.uniq.genes.baf.genes.added.back	GOMF	MRNA_3_UTR_BINDING	222	2270	21292	11	0.999217	AUH,CELF2,EXOSC9,FMR1,GEMIN5,HNRNPD,HNRNPU,NHP2,PARN,RBFOX1,SECISBP2	79	8	84	7	54	232	69	163	15	7.18182	0.727273	7.63636	0.636364	4.90909	21.0909	6.27273	14.8182	1.36364	0.000340099	1109
DDG2P_13_6_2022.uniq.genes.baf.genes.added.back	GOMF	MRNA_BINDING	579	2270	21292	40	0.99932	ADARB1,AUH,C1QBP,CDC40,CELF2,DDX3X,DDX6,DHFR,EIF4A3,EXOSC9,FMR1,GEMIN5,HNRNPD,HNRNPK,HNRNPR,HNRNPU,MECP2,MIR17HG,MYH10,NHP2,NOVA2,NSRP1,PARN,PCBP2,QKI,RBFOX1,RBM8A,RPL26,RPS26,SECISBP2,SHMT2,SNIP1,SPEN,SRRM2,SRSF1,SYNCRIP,TACO1,TDRD7,THOC2,UPF3B	397	26	388	21	164	996	211	785	47	9.925	0.65	9.7	0.525	4.1	24.9	5.275	19.625	1.175	0.000295294	1110
DDG2P_13_6_2022.uniq.genes.baf.genes.added.back	GOMF	MOLECULAR_TRANSDUCER_ACTIVITY	1528	2270	21292	122	0.999888	ABCC9,ACVR1,ACVR2B,ADGRG1,ADGRG6,ADRA2B,ANTXR1,AR,ATP6AP2,B9D1,BMPR1B,CHRM1,CHRNA1,CHRNA2,CHRNA3,CHRNA4,CHRNB1,CHRNB2,CHRNG,CNTNAP1,CRIM1,CSF1R,DCC,DDR2,EDAR,EDNRA,EDNRB,ELOVL4,EPHB4,ERBB3,FGFR1,FGFR2,FGFR3,FLT4,FOLR1,FZD5,FZD6,GABBR2,GABRA1,GABRB2,GABRB3,GABRG2,GHR,GLRA1,GLRB,GPC4,GPC6,GRIA1,GRIA2,GRIA3,GRIA4,GRID2,GRIK2,GRIN1,GRIN2A,GRIN2B,GRIN2D,GRM1,GRM6,GUCY2C,HNF4A,HPGD,IGF1R,IGSF1,IL11RA,I…	2461	106	2597	77	640	5881	823	5058	183	20.1721	0.868852	21.2869	0.631148	5.2459	48.2049	6.7459	41.459	1.5	4.85564e-05	1111
DDG2P_13_6_2022.uniq.genes.baf.genes.added.back	GOMF	IMMUNE_RECEPTOR_ACTIVITY	148	2270	21292	3	0.999991	GHR,IL11RA,LIFR	19	0	11	0	4	34	4	30	0	6.33333	0	3.66667	0	1.33333	11.3333	1.33333	10	0	4.08049e-06	1112
DDG2P_13_6_2022.uniq.genes.baf.genes.added.back	GOMF	ANTIGEN_BINDING	170	2270	21292	3	0.999999	DHCR24,PPP2R1A,TGFB1	61	2	81	1	20	165	23	142	3	20.3333	0.666667	27	0.333333	6.66667	55	7.66667	47.3333	1	4.36918e-07	1113
DDG2P_13_6_2022.uniq.genes.baf.genes.added.back	GOMF	G_PROTEIN_COUPLED_RECEPTOR_ACTIVITY	870	2270	21292	24	1	ADGRG1,ADGRG6,ADRA2B,CHRM1,EDNRA,EDNRB,ELOVL4,FZD5,FZD6,GABBR2,GRM1,GRM6,HPGD,INPP5K,MC2R,NPR3,PAX8,PDGFRB,PTH1R,RORB,SMO,TACR3,TAPT1,TSHR	303	12	328	14	54	711	80	631	26	12.625	0.5	13.6667	0.583333	2.25	29.625	3.33333	26.2917	1.08333	1.90645e-11	1114

## Sheet: Curated Epigenetic Regulators
	Gene	Class	Subclass	Subfamily	ensg_id
0	SMARCB1	Chromatin remodeling complex	SWI/SNF CRC	SWI/SNF CRC	ENSG00000099956
1	SMARCA2	Chromatin remodeling complex	SWI/SNF CRC	SWI/SNF CRC	ENSG00000080503
2	BCL7B	Chromatin remodeling complex	SWI/SNF CRC	SWI/SNF CRC	ENSG00000106635
3	ARID1B	Chromatin remodeling complex	SWI/SNF CRC	SWI/SNF CRC	ENSG00000049618
4	PHF10	Chromatin remodeling complex	SWI/SNF CRC	SWI/SNF CRC	ENSG00000130024
5	BRD9	Chromatin remodeling complex	SWI/SNF CRC	SWI/SNF CRC	ENSG00000028310
6	ACTB	Chromatin remodeling complex	SWI/SNF CRC	SWI/SNF CRC	ENSG00000075624
7	ACTB	Chromatin remodeling complex	INO80 CRC (P400/TIP60)	INO80 CRC (P400/TIP60)	ENSG00000075624
8	BCL7A	Chromatin remodeling complex	SWI/SNF CRC	SWI/SNF CRC	ENSG00000110987
9	SS18L1	Chromatin remodeling complex	SWI/SNF CRC	SWI/SNF CRC	ENSG00000184402
10	SMARCA4	Chromatin remodeling complex	SWI/SNF CRC	SWI/SNF CRC	ENSG00000127616
11	ARID1A	Chromatin remodeling complex	SWI/SNF CRC	SWI/SNF CRC	ENSG00000117713
12	BICRA	Chromatin remodeling complex	SWI/SNF CRC	SWI/SNF CRC	ENSG00000063169
13	ACTL6B	Chromatin remodeling complex	SWI/SNF CRC	SWI/SNF CRC	ENSG00000077080
14	ARID2	Chromatin remodeling complex	SWI/SNF CRC	SWI/SNF CRC	ENSG00000189079
15	BRD7	Chromatin remodeling complex	SWI/SNF CRC	SWI/SNF CRC	ENSG00000166164
16	SS18	Chromatin remodeling complex	SWI/SNF CRC	SWI/SNF CRC	ENSG00000141380
17	DPF2	Chromatin remodeling complex	SWI/SNF CRC	SWI/SNF CRC	ENSG00000133884
18	ACTL6A	Chromatin remodeling complex	SWI/SNF CRC	SWI/SNF CRC	ENSG00000136518
19	ACTL6A	Chromatin remodeling complex	INO80 CRC (P400/TIP60)	INO80 CRC (P400/TIP60)	ENSG00000136518
20	ACTL6A	Chromatin remodeling complex	INO80 CRC	INO80 CRC	ENSG00000136518
21	SMARCC2	Chromatin remodeling complex	SWI/SNF CRC	SWI/SNF CRC	ENSG00000139613
22	PBRM1	Chromatin remodeling complex	SWI/SNF CRC	SWI/SNF CRC	ENSG00000163939
23	BCL7C	Chromatin remodeling complex	SWI/SNF CRC	SWI/SNF CRC	ENSG00000099385
24	BICRAL	Chromatin remodeling complex	SWI/SNF CRC	SWI/SNF CRC	ENSG00000112624
25	DPF3	Chromatin remodeling complex	SWI/SNF CRC	SWI/SNF CRC	ENSG00000205683
26	DPF1	Chromatin remodeling complex	SWI/SNF CRC	SWI/SNF CRC	ENSG00000011332
27	SMARCE1	Chromatin remodeling complex	SWI/SNF CRC	SWI/SNF CRC	ENSG00000073584
28	SMARCD3	Chromatin remodeling complex	SWI/SNF CRC	SWI/SNF CRC	ENSG00000082014
29	SMARCC1	Chromatin remodeling complex	SWI/SNF CRC	SWI/SNF CRC	ENSG00000173473
30	SMARCD2	Chromatin remodeling complex	SWI/SNF CRC	SWI/SNF CRC	ENSG00000108604
31	SMARCD1	Chromatin remodeling complex	SWI/SNF CRC	SWI/SNF CRC	ENSG00000066117
32	KAT5	Chromatin remodeling complex	INO80 CRC (P400/TIP60)	INO80 CRC (P400/TIP60)	ENSG00000172977
33	KAT5	Chromatin remodeling complex	INO80 CRC	INO80 CRC	ENSG00000172977
34	KAT5	Histone writer	Lysine acetyltransferase	Lysine acetyltransferase	ENSG00000172977
35	EP400	Chromatin remodeling complex	INO80 CRC (P400/TIP60)	INO80 CRC (P400/TIP60)	ENSG00000183495
36	EP400	Chromatin remodeling complex	INO80 CRC	INO80 CRC	ENSG00000183495
37	MRGBP	Chromatin remodeling complex	INO80 CRC (P400/TIP60)	INO80 CRC (P400/TIP60)	ENSG00000101189
38	MORF4L1	Chromatin remodeling complex	INO80 CRC (P400/TIP60)	INO80 CRC (P400/TIP60)	ENSG00000185787
39	ING3	Chromatin remodeling complex	INO80 CRC (P400/TIP60)	INO80 CRC (P400/TIP60)	ENSG00000071243
40	TRRAP	Chromatin remodeling complex	INO80 CRC (P400/TIP60)	INO80 CRC (P400/TIP60)	ENSG00000196367
41	INO80E	Chromatin remodeling complex	INO80 CRC	INO80 CRC	ENSG00000169592
42	NFRKB	Chromatin remodeling complex	INO80 CRC	INO80 CRC	ENSG00000170322
43	YY1	Chromatin remodeling complex	INO80 CRC	INO80 CRC	ENSG00000100811
44	TFPT	Chromatin remodeling complex	INO80 CRC	INO80 CRC	ENSG00000105619
45	INO80D	Chromatin remodeling complex	INO80 CRC	INO80 CRC	ENSG00000114933
46	INO80C	Chromatin remodeling complex	INO80 CRC	INO80 CRC	ENSG00000153391
47	UCHL5	Chromatin remodeling complex	INO80 CRC	INO80 CRC	ENSG00000116750
48	ACTR5	Chromatin remodeling complex	INO80 CRC	INO80 CRC	ENSG00000101442
49	ACTR8	Chromatin remodeling complex	INO80 CRC	INO80 CRC	ENSG00000113812
50	RUVBL2	Chromatin remodeling complex	INO80 CRC	INO80 CRC	ENSG00000183207
51	RUVBL1	Chromatin remodeling complex	INO80 CRC	INO80 CRC	ENSG00000175792
52	MCRS1	Chromatin remodeling complex	INO80 CRC	INO80 CRC	ENSG00000187778
53	INO80B	Chromatin remodeling complex	INO80 CRC	INO80 CRC	ENSG00000115274
54	INO80	Chromatin remodeling complex	INO80 CRC	INO80 CRC	ENSG00000128908
55	H2AZ1	Chromatin remodeling complex	INO80 CRC	INO80 CRC	ENSG00000164032
56	BRD8	Chromatin remodeling complex	INO80 CRC	INO80 CRC	ENSG00000112983
57	VPS72	Chromatin remodeling complex	INO80 CRC	INO80 CRC	ENSG00000163159
58	YEATS4	Chromatin remodeling complex	INO80 CRC	INO80 CRC	ENSG00000127337
59	DMAP1	Chromatin remodeling complex	INO80 CRC	INO80 CRC	ENSG00000178028
60	ATRX	Chromatin remodeling complex	SWI/SNF CRC (ATRX/DAXX)	SWI/SNF CRC (ATRX/DAXX)	ENSG00000085224
61	DAXX	Chromatin remodeling complex	SWI/SNF CRC (ATRX/DAXX)	SWI/SNF CRC (ATRX/DAXX)	ENSG00000204209
62	CECR2	Chromatin remodeling complex	ISWI CRC	ISWI CRC	ENSG00000099954
63	BAZ1B	Chromatin remodeling complex	ISWI CRC	ISWI CRC	ENSG00000009954
64	BAZ1B	Histone writer	Histone kinase	Histone kinase	ENSG00000009954
65	RBBP7	Chromatin remodeling complex	ISWI CRC	MBD2/NuRD nucleosome remodeling and deacetylase complex	ENSG00000102054
66	RBBP7	Chromatin remodeling complex	ISWI CRC	MBD3/NuRD nucleosome remodeling and deacetylase complex	ENSG00000102054
67	RBBP7	Chromatin remodeling complex	CHD CRC	MBD2/NuRD nucleosome remodeling and deacetylase complex	ENSG00000102054
68	RBBP7	Chromatin remodeling complex	CHD CRC	MBD3/NuRD nucleosome remodeling and deacetylase complex	ENSG00000102054
69	RBBP7	PRC transcriptional repressor	PRC2	MBD2/NuRD nucleosome remodeling and deacetylase complex	ENSG00000102054
70	RBBP7	PRC transcriptional repressor	PRC2	MBD3/NuRD nucleosome remodeling and deacetylase complex	ENSG00000102054
71	SMARCA1	Chromatin remodeling complex	ISWI CRC	ISWI CRC	ENSG00000102038
72	CHRAC1	Chromatin remodeling complex	ISWI CRC	ISWI CRC	ENSG00000104472
73	BPTF	Chromatin remodeling complex	ISWI CRC	ISWI CRC	ENSG00000171634
74	BAZ1A	Chromatin remodeling complex	ISWI CRC	ISWI CRC	ENSG00000198604
75	BAZ2B	Chromatin remodeling complex	ISWI CRC	ISWI CRC	ENSG00000123636
76	SMARCA5	Chromatin remodeling complex	ISWI CRC	ISWI CRC	ENSG00000153147
77	RSF1	Chromatin remodeling complex	ISWI CRC	ISWI CRC	ENSG00000048649
78	POLE3	Chromatin remodeling complex	ISWI CRC	ISWI CRC	ENSG00000148229
79	BAZ2A	Chromatin remodeling complex	ISWI CRC	ISWI CRC	ENSG00000076108
80	RBBP4	Chromatin remodeling complex	ISWI CRC	MBD2/NuRD nucleosome remodeling and deacetylase complex	ENSG00000162521
81	RBBP4	Chromatin remodeling complex	ISWI CRC	MBD3/NuRD nucleosome remodeling and deacetylase complex	ENSG00000162521
82	RBBP4	Chromatin remodeling complex	CHD CRC	MBD2/NuRD nucleosome remodeling and deacetylase complex	ENSG00000162521
83	RBBP4	Chromatin remodeling complex	CHD CRC	MBD3/NuRD nucleosome remodeling and deacetylase complex	ENSG00000162521
84	RBBP4	PRC transcriptional repressor	PRC2	MBD2/NuRD nucleosome remodeling and deacetylase complex	ENSG00000162521
85	RBBP4	PRC transcriptional repressor	PRC2	MBD3/NuRD nucleosome remodeling and deacetylase complex	ENSG00000162521
86	CHD2	Chromatin remodeling complex	CHD CRC	CHD CRC (other)	ENSG00000173575
87	MTA1	Chromatin remodeling complex	CHD CRC	MBD2/NuRD nucleosome remodeling and deacetylase complex	ENSG00000182979
88	MTA1	Chromatin remodeling complex	CHD CRC	MBD3/NuRD nucleosome remodeling and deacetylase complex	ENSG00000182979
89	CHD3	Chromatin remodeling complex	CHD CRC	MBD2/NuRD nucleosome remodeling and deacetylase complex	ENSG00000170004
90	CHD3	Chromatin remodeling complex	CHD CRC	MBD3/NuRD nucleosome remodeling and deacetylase complex	ENSG00000170004
91	CHD4	Chromatin remodeling complex	CHD CRC	MBD2/NuRD nucleosome remodeling and deacetylase complex	ENSG00000111642
92	CHD4	Chromatin remodeling complex	CHD CRC	MBD3/NuRD nucleosome remodeling and deacetylase complex	ENSG00000111642
93	CHD5	Chromatin remodeling complex	CHD CRC	CHD CRC (other)	ENSG00000116254
94	CHD8	Chromatin remodeling complex	CHD CRC	CHD CRC (other)	ENSG00000100888
95	CHD7	Chromatin remodeling complex	CHD CRC	CHD CRC (other)	ENSG00000171316
96	MBD3	Chromatin remodeling complex	CHD CRC	MBD3/NuRD nucleosome remodeling and deacetylase complex	ENSG00000071655
97	MTA3	Chromatin remodeling complex	CHD CRC	MBD2/NuRD nucleosome remodeling and deacetylase complex	ENSG00000057935
98	MTA3	Chromatin remodeling complex	CHD CRC	MBD3/NuRD nucleosome remodeling and deacetylase complex	ENSG00000057935
99	MBD2	Chromatin remodeling complex	CHD CRC	MBD2/NuRD nucleosome remodeling and deacetylase complex	ENSG00000134046
100	CHD9	Chromatin remodeling complex	CHD CRC	CHD CRC (other)	ENSG00000177200
101	HDAC2	Chromatin remodeling complex	CHD CRC	MBD2/NuRD nucleosome remodeling and deacetylase complex	ENSG00000196591
102	HDAC2	Chromatin remodeling complex	CHD CRC	MBD3/NuRD nucleosome remodeling and deacetylase complex	ENSG00000196591
103	HDAC2	Histone eraser	HDAC (histone deacetylase)	MBD2/NuRD nucleosome remodeling and deacetylase complex	ENSG00000196591
104	HDAC2	Histone eraser	HDAC (histone deacetylase)	MBD3/NuRD nucleosome remodeling and deacetylase complex	ENSG00000196591
105	CHD1	Chromatin remodeling complex	CHD CRC	CHD CRC (other)	ENSG00000153922
106	CHD6	Chromatin remodeling complex	CHD CRC	CHD CRC (other)	ENSG00000124177
107	MTA2	Chromatin remodeling complex	CHD CRC	MBD2/NuRD nucleosome remodeling and deacetylase complex	ENSG00000149480
108	MTA2	Chromatin remodeling complex	CHD CRC	MBD3/NuRD nucleosome remodeling and deacetylase complex	ENSG00000149480
109	HDAC1	Chromatin remodeling complex	CHD CRC	MBD2/NuRD nucleosome remodeling and deacetylase complex	ENSG00000116478
110	HDAC1	Chromatin remodeling complex	CHD CRC	MBD3/NuRD nucleosome remodeling and deacetylase complex	ENSG00000116478
111	HDAC1	Histone eraser	HDAC (histone deacetylase)	MBD2/NuRD nucleosome remodeling and deacetylase complex	ENSG00000116478
112	HDAC1	Histone eraser	HDAC (histone deacetylase)	MBD3/NuRD nucleosome remodeling and deacetylase complex	ENSG00000116478
113	GATAD2A	Chromatin remodeling complex	CHD CRC	MBD2/NuRD nucleosome remodeling and deacetylase complex	ENSG00000167491
114	GATAD2A	Chromatin remodeling complex	CHD CRC	MBD3/NuRD nucleosome remodeling and deacetylase complex	ENSG00000167491
115	GATAD2B	Chromatin remodeling complex	CHD CRC	MBD2/NuRD nucleosome remodeling and deacetylase complex	ENSG00000143614
116	GATAD2B	Chromatin remodeling complex	CHD CRC	MBD3/NuRD nucleosome remodeling and deacetylase complex	ENSG00000143614
117	CDK2AP1	Chromatin remodeling complex	CHD CRC	CHD CRC (other)	ENSG00000111328
118	CDK17	Histone writer	Histone kinase	Histone kinase	ENSG00000059758
119	CDK3	Histone writer	Histone kinase	Histone kinase	ENSG00000250506
120	CDK5	Histone writer	Histone kinase	Histone kinase	ENSG00000164885
121	DAPK3	Histone writer	Histone kinase	Histone kinase	ENSG00000167657
122	PRKDC	Histone writer	Histone kinase	Histone kinase	ENSG00000253729
123	GSK3B	Histone writer	Histone kinase	Histone kinase	ENSG00000082701
124	CHUK	Histone writer	Histone kinase	Histone kinase	ENSG00000213341
125	LIMK2	Histone writer	Histone kinase	Histone kinase	ENSG00000182541
126	MASTL	Histone writer	Histone kinase	Histone kinase	ENSG00000120539
127	MAP3K8	Histone writer	Histone kinase	Histone kinase	ENSG00000107968
128	BUB1	Histone writer	Histone kinase	Histone kinase	ENSG00000169679
129	PRKCB	Histone writer	Histone kinase	Histone kinase	ENSG00000166501
130	PRKCD	Histone writer	Histone kinase	Histone kinase	ENSG00000163932
131	RPS6KA4	Histone writer	Histone kinase	Histone kinase	ENSG00000162302
132	RPS6KA5	Histone writer	Histone kinase	Histone kinase	ENSG00000100784
133	ATM	Histone writer	Histone kinase	Histone kinase	ENSG00000149311
134	STK10	Histone writer	Histone kinase	Histone kinase	ENSG00000072786
135	AURKB	Histone writer	Histone kinase	Histone kinase	ENSG00000178999
136	STK4	Histone writer	Histone kinase	Histone kinase	ENSG00000101109
137	ATR	Histone writer	Histone kinase	Histone kinase	ENSG00000175054
138	HASPIN	Histone writer	Histone kinase	Histone kinase	ENSG00000177602
139	PKN1	Histone writer	Histone kinase	Histone kinase	ENSG00000123143
140	NEK6	Histone writer	Histone kinase	Histone kinase	ENSG00000119408
141	NEK9	Histone writer	Histone kinase	Histone kinase	ENSG00000119638
142	PAK2	Histone writer	Histone kinase	Histone kinase	ENSG00000180370
143	TLK1	Histone writer	Histone kinase	Histone kinase	ENSG00000198586
144	JAK2	Histone writer	Histone kinase	Histone kinase	ENSG00000096968
145	OGA	Histone writer	Lysine acetyltransferase	Lysine acetyltransferase	ENSG00000198408
146	CDYL	Histone writer	Lysine acetyltransferase	Lysine acetyltransferase	ENSG00000153046
147	CLOCK	Histone writer	Lysine acetyltransferase	Lysine acetyltransferase	ENSG00000134852
148	CREBBP	Histone writer	Lysine acetyltransferase	Lysine acetyltransferase	ENSG00000005339
149	ELP3	Histone writer	Lysine acetyltransferase	Lysine acetyltransferase	ENSG00000134014
150	GTF3C4	Histone writer	Lysine acetyltransferase	Lysine acetyltransferase	ENSG00000125484
151	KAT2A	Histone writer	Lysine acetyltransferase	Lysine acetyltransferase	ENSG00000108773
152	KAT2B	Histone writer	Lysine acetyltransferase	Lysine acetyltransferase	ENSG00000114166
153	KAT7	Histone writer	Lysine acetyltransferase	Lysine acetyltransferase	ENSG00000136504
154	KAT6A	Histone writer	Lysine acetyltransferase	Lysine acetyltransferase	ENSG00000083168
155	KAT6B	Histone writer	Lysine acetyltransferase	Lysine acetyltransferase	ENSG00000156650
156	EP300	Histone writer	Lysine acetyltransferase	Lysine acetyltransferase	ENSG00000100393
157	HAT1	Histone writer	Lysine acetyltransferase	Lysine acetyltransferase	ENSG00000128708
158	NAT10	Histone writer	Lysine acetyltransferase	Lysine acetyltransferase	ENSG00000135372
159	NCOA1	Histone writer	Lysine acetyltransferase	Lysine acetyltransferase	ENSG00000084676
160	NCOA3	Histone writer	Lysine acetyltransferase	Lysine acetyltransferase	ENSG00000124151
161	KAT8	Histone writer	Lysine acetyltransferase	Lysine acetyltransferase	ENSG00000103510
162	CDY1B	Histone writer	Lysine acetyltransferase	Lysine acetyltransferase	ENSG00000172352
163	CDY1	Histone writer	Lysine acetyltransferase	Lysine acetyltransferase	ENSG00000172288
164	RING1	Histone writer	Lysine Ub ligase	Lysine Ub ligase	ENSG00000204227
165	RING1	PRC transcriptional repressor	PRC1	PRC1	ENSG00000204227
166	RNF2	Histone writer	Lysine Ub ligase	Lysine Ub ligase	ENSG00000121481
167	RNF2	PRC transcriptional repressor	PRC1	PRC1	ENSG00000121481
168	RNF20	Histone writer	Lysine Ub ligase	Lysine Ub ligase	ENSG00000155827
169	RNF40	Histone writer	Lysine Ub ligase	Lysine Ub ligase	ENSG00000103549
170	DTX3L	Histone writer	Lysine Ub ligase	Lysine Ub ligase	ENSG00000163840
171	HUWE1	Histone writer	Lysine Ub ligase	Lysine Ub ligase	ENSG00000086758
172	RBX1	Histone writer	Lysine Ub ligase	Lysine Ub ligase	ENSG00000100387
173	RNF168	Histone writer	Lysine Ub ligase	Lysine Ub ligase	ENSG00000163961
174	RNF8	Histone writer	Lysine Ub ligase	Lysine Ub ligase	ENSG00000112130
175	UBR2	Histone writer	Lysine Ub ligase	Lysine Ub ligase	ENSG00000024048
176	UHRF1	Histone writer	Lysine Ub ligase	Lysine Ub ligase	ENSG00000034063
177	RAG1	Histone writer	Lysine Ub ligase	Lysine Ub ligase	ENSG00000166349
178	EZH1	Histone writer	Lysine methyltransferase	SET1 methyltransferase family	ENSG00000108799
179	EZH1	PRC transcriptional repressor	PRC2	PRC2	ENSG00000108799
180	EZH2	Histone writer	Lysine methyltransferase	SET1 methyltransferase family	ENSG00000106462
181	EZH2	PRC transcriptional repressor	PRC2	PRC2	ENSG00000106462
182	KMT2A	Histone writer	Lysine methyltransferase	SET1 methyltransferase family	ENSG00000118058
183	KMT2D	Histone writer	Lysine methyltransferase	SET1 methyltransferase family	ENSG00000167548
184	KMT2C	Histone writer	Lysine methyltransferase	SET1 methyltransferase family	ENSG00000055609
185	KMT2B	Histone writer	Lysine methyltransferase	SET1 methyltransferase family	ENSG00000272333
186	KMT2E	Histone writer	Lysine methyltransferase	SET1 methyltransferase family	ENSG00000005483
187	SETD1A	Histone writer	Lysine methyltransferase	SET1 methyltransferase family	ENSG00000099381
188	SETD1B	Histone writer	Lysine methyltransferase	SET1 methyltransferase family	ENSG00000139718
189	NSD3	Histone writer	Lysine methyltransferase	SET2 methyltransferase family	ENSG00000147548
190	SETD2	Histone writer	Lysine methyltransferase	SET2 methyltransferase family	ENSG00000181555
191	SETD7	Histone writer	Lysine methyltransferase	SET2 methyltransferase family	ENSG00000145391
192	NSD1	Histone writer	Lysine methyltransferase	SET2 methyltransferase family	ENSG00000165671
193	ASH1L	Histone writer	Lysine methyltransferase	SET2 methyltransferase family	ENSG00000116539
194	NSD2	Histone writer	Lysine methyltransferase	SET2 methyltransferase family	ENSG00000109685
195	PRDM9	Histone writer	Lysine methyltransferase	Other methyltransferase families	ENSG00000164256
196	KMT5A	Histone writer	Lysine methyltransferase	Other methyltransferase families	ENSG00000183955
197	SETMAR	Histone writer	Lysine methyltransferase	Other methyltransferase families	ENSG00000170364
198	KMT5B	Histone writer	Lysine methyltransferase	Other methyltransferase families	ENSG00000110066
199	KMT5C	Histone writer	Lysine methyltransferase	Other methyltransferase families	ENSG00000133247
200	DOT1L	Histone writer	Lysine methyltransferase	Other methyltransferase families	ENSG00000104885
201	SMYD2	Histone writer	Lysine methyltransferase	Other methyltransferase families	ENSG00000143499
202	PRDM2	Histone writer	Lysine methyltransferase	Other methyltransferase families	ENSG00000116731
203	SMYD3	Histone writer	Lysine methyltransferase	Other methyltransferase families	ENSG00000185420
204	SETDB1	Histone writer	Lysine methyltransferase	SUV39 methyltransferase family	ENSG00000143379
205	SETDB2	Histone writer	Lysine methyltransferase	SUV39 methyltransferase family	ENSG00000136169
206	SUV39H1	Histone writer	Lysine methyltransferase	SUV39 methyltransferase family	ENSG00000101945
207	SUV39H2	Histone writer	Lysine methyltransferase	SUV39 methyltransferase family	ENSG00000152455
208	EHMT2	Histone writer	Lysine methyltransferase	SUV39 methyltransferase family	ENSG00000204371
209	EHMT1	Histone writer	Lysine methyltransferase	SUV39 methyltransferase family	ENSG00000181090
210	PADI4	Histone writer	Arginine deiminase	Arginine deiminase	ENSG00000159339
211	HLCS	Histone writer	Lysine biotinase	Lysine biotinase	ENSG00000159267
212	PARP1	Histone writer	Lysine robosylase	Lysine robosylase	ENSG00000143799
213	CARM1	Histone writer	Arginine methyltransferase	Arginine methyltransferase	ENSG00000142453
214	PRMT1	Histone writer	Arginine methyltransferase	Arginine methyltransferase	ENSG00000126457
215	PRMT2	Histone writer	Arginine methyltransferase	Arginine methyltransferase	ENSG00000160310
216	PRMT5	Histone writer	Arginine methyltransferase	Arginine methyltransferase	ENSG00000100462
217	PRMT6	Histone writer	Arginine methyltransferase	Arginine methyltransferase	ENSG00000198890
218	PRMT7	Histone writer	Arginine methyltransferase	Arginine methyltransferase	ENSG00000132600
219	PRMT8	Histone writer	Arginine methyltransferase	Arginine methyltransferase	ENSG00000111218
220	SUZ12	PRC transcriptional repressor	PRC2	PRC2	ENSG00000178691
221	EED	PRC transcriptional repressor	PRC2	PRC2	ENSG00000074266
222	PHF1	PRC transcriptional repressor	PRC2	PRC2	ENSG00000112511
223	MTF2	PRC transcriptional repressor	PRC2	PRC2	ENSG00000143033
224	PHF19	PRC transcriptional repressor	PRC2	PRC2	ENSG00000119403
225	AEBP2	PRC transcriptional repressor	PRC2	PRC2	ENSG00000139154
226	JARID2	PRC transcriptional repressor	PRC2	PRC2	ENSG00000008083
227	CBX2	PRC transcriptional repressor	PRC1	PRC1	ENSG00000173894
228	CBX4	PRC transcriptional repressor	PRC1	PRC1	ENSG00000141582
229	CBX6	PRC transcriptional repressor	PRC1	PRC1	ENSG00000183741
230	CBX7	PRC transcriptional repressor	PRC1	PRC1	ENSG00000100307
231	CBX8	PRC transcriptional repressor	PRC1	PRC1	ENSG00000141570
232	PHC1	PRC transcriptional repressor	PRC1	PRC1	ENSG00000111752
233	PHC2	PRC transcriptional repressor	PRC1	PRC1	ENSG00000134686
234	PHC3	PRC transcriptional repressor	PRC1	PRC1	ENSG00000173889
235	PCGF1	PRC transcriptional repressor	PRC1	PRC1	ENSG00000115289
236	PCGF2	PRC transcriptional repressor	PRC1	PRC1	ENSG00000056661
237	PCGF3	PRC transcriptional repressor	PRC1	PRC1	ENSG00000185619
238	BMI1	PRC transcriptional repressor	PRC1	PRC1	ENSG00000168283
239	PCGF5	PRC transcriptional repressor	PRC1	PRC1	ENSG00000180628
240	SCMH1	PRC transcriptional repressor	PRC1	PRC1	ENSG00000010803
241	SCML2	PRC transcriptional repressor	PRC1	PRC1	ENSG00000102098
242	RYBP	PRC transcriptional repressor	PRC1	PRC1	ENSG00000163602
243	YAF2	PRC transcriptional repressor	PRC1	PRC1	ENSG00000015153
244	KDM2B	PRC transcriptional repressor	PRC1	PRC1	ENSG00000089094
245	KDM2B	Histone eraser	Lysine demethylase	Lysine demethylase	ENSG00000089094
246	HDAC3	Histone eraser	HDAC (histone deacetylase)	Class I HDAC	ENSG00000171720
247	HDAC8	Histone eraser	HDAC (histone deacetylase)	Class I HDAC	ENSG00000147099
248	HDAC10	Histone eraser	HDAC (histone deacetylase)	Class II HDAC	ENSG00000100429
249	HDAC4	Histone eraser	HDAC (histone deacetylase)	Class II HDAC	ENSG00000068024
250	HDAC5	Histone eraser	HDAC (histone deacetylase)	Class II HDAC	ENSG00000108840
251	HDAC6	Histone eraser	HDAC (histone deacetylase)	Class II HDAC	ENSG00000094631
252	HDAC7	Histone eraser	HDAC (histone deacetylase)	Class II HDAC	ENSG00000061273
253	HDAC9	Histone eraser	HDAC (histone deacetylase)	Class II HDAC	ENSG00000048052
254	HDAC11	Histone eraser	HDAC (histone deacetylase)	Class IV HDAC	ENSG00000163517
255	SIRT1	Histone eraser	HDAC (histone deacetylase)	Class III HDAC	ENSG00000096717
256	SIRT2	Histone eraser	HDAC (histone deacetylase)	Class III HDAC	ENSG00000068903
257	SIRT3	Histone eraser	HDAC (histone deacetylase)	Class III HDAC	ENSG00000142082
258	SIRT6	Histone eraser	HDAC (histone deacetylase)	Class III HDAC	ENSG00000077463
259	PHF8	Histone eraser	Lysine demethylase	Lysine demethylase	ENSG00000172943
260	KDM2A	Histone eraser	Lysine demethylase	Lysine demethylase	ENSG00000173120
261	KDM3A	Histone eraser	Lysine demethylase	Lysine demethylase	ENSG00000115548
262	KDM3B	Histone eraser	Lysine demethylase	Lysine demethylase	ENSG00000120733
263	KDM4A	Histone eraser	Lysine demethylase	Lysine demethylase	ENSG00000066135
264	KDM4B	Histone eraser	Lysine demethylase	Lysine demethylase	ENSG00000127663
265	KDM4C	Histone eraser	Lysine demethylase	Lysine demethylase	ENSG00000107077
266	KDM4D	Histone eraser	Lysine demethylase	Lysine demethylase	ENSG00000186280
267	KDM5A	Histone eraser	Lysine demethylase	Lysine demethylase	ENSG00000073614
268	KDM5B	Histone eraser	Lysine demethylase	Lysine demethylase	ENSG00000117139
269	KDM5C	Histone eraser	Lysine demethylase	Lysine demethylase	ENSG00000126012
270	KDM5D	Histone eraser	Lysine demethylase	Lysine demethylase	ENSG00000012817
271	KDM6A	Histone eraser	Lysine demethylase	Lysine demethylase	ENSG00000147050
272	KDM6B	Histone eraser	Lysine demethylase	Lysine demethylase	ENSG00000132510
273	KDM7A	Histone eraser	Lysine demethylase	Lysine demethylase	ENSG00000006459
274	KDM8	Histone eraser	Lysine demethylase	Lysine demethylase	ENSG00000155666
275	RIOX1	Histone eraser	Lysine demethylase	Lysine demethylase	ENSG00000255242
276	KDM1A	Histone eraser	Lysine demethylase	Lysine demethylase	ENSG00000004487
277	KDM1B	Histone eraser	Lysine demethylase	Lysine demethylase	ENSG00000165097
278	JMJD6	Histone eraser	Arginine demethylase	Arginine demethylase	ENSG00000070495
279	PARG	Histone eraser	Lysine deribosylase	Lysine deribosylase	ENSG00000227345
280	MYSM1	Histone eraser	Lysine deubiquitinase	Lysine deubiquitinase	ENSG00000162601
281	BRCC3	Histone eraser	Lysine deubiquitinase	Lysine deubiquitinase	ENSG00000185515
282	USP16	Histone eraser	Lysine deubiquitinase	Lysine deubiquitinase	ENSG00000156256
283	USP22	Histone eraser	Lysine deubiquitinase	Lysine deubiquitinase	ENSG00000124422
284	USP3	Histone eraser	Lysine deubiquitinase	Lysine deubiquitinase	ENSG00000140455
285	DUSP1	Histone eraser	Histone phosphotase	Histone phosphotase	ENSG00000120129
286	EYA1	Histone eraser	Histone phosphotase	Histone phosphotase	ENSG00000104313
287	EYA2	Histone eraser	Histone phosphotase	Histone phosphotase	ENSG00000064655
288	EYA3	Histone eraser	Histone phosphotase	Histone phosphotase	ENSG00000158161
289	PPM1D	Histone eraser	Histone phosphotase	Histone phosphotase	ENSG00000170836
290	PPP2CA	Histone eraser	Histone phosphotase	Histone phosphotase	ENSG00000113575
291	PPP2CB	Histone eraser	Histone phosphotase	Histone phosphotase	ENSG00000104695
292	PPP4C	Histone eraser	Histone phosphotase	Histone phosphotase	ENSG00000149923
293	PPP5C	Histone eraser	Histone phosphotase	Histone phosphotase	ENSG00000011485
294	PPP1CC	Histone eraser	Histone phosphotase	Histone phosphotase	ENSG00000186298
295	RAD21	Chrom architecture	Cohesin Complex	Cohesin Complex	ENSG00000164754
296	REC8	Chrom architecture	Cohesin Complex	Cohesin Complex	ENSG00000100918
297	SMC1A	Chrom architecture	Cohesin Complex	Cohesin Complex	ENSG00000072501
298	SMC1B	Chrom architecture	Cohesin Complex	Cohesin Complex	ENSG00000077935
299	SMC3	Chrom architecture	Cohesin Complex	Cohesin Complex	ENSG00000108055
300	STAG1	Chrom architecture	Cohesin Complex	Cohesin Complex	ENSG00000118007
301	STAG2	Chrom architecture	Cohesin Complex	Cohesin Complex	ENSG00000101972
302	STAG3	Chrom architecture	Cohesin Complex	Cohesin Complex	ENSG00000066923
303	WAPL	Chrom architecture	Cohesin Complex	Cohesin Complex	ENSG00000062650
304	PDS5A	Chrom architecture	Cohesin Complex	Cohesin Complex	ENSG00000121892
305	PDS5B	Chrom architecture	Cohesin Complex	Cohesin Complex	ENSG00000083642
306	CTCF	Chrom architecture	Cohesin Complex	Cohesin Complex	ENSG00000102974
307	SMC2	Chrom architecture	Condensin complex	Condensin complex	ENSG00000136824
308	SMC4	Chrom architecture	Condensin complex	Condensin complex	ENSG00000113810
309	NCAPH	Chrom architecture	Condensin complex	Condensin complex	ENSG00000121152
310	NCAPH2	Chrom architecture	Condensin complex	Condensin complex	ENSG00000025770
311	NCAPG	Chrom architecture	Condensin complex	Condensin complex	ENSG00000109805
312	NCAPG2	Chrom architecture	Condensin complex	Condensin complex	ENSG00000146918
313	NCAPD2	Chrom architecture	Condensin complex	Condensin complex	ENSG00000010292
314	NCAPD3	Chrom architecture	Condensin complex	Condensin complex	ENSG00000151503
315	MECP2	Transcriptional repressor	MeCP2	MeCP2	ENSG00000169057
316	SIN3A	Transcriptional repressor	MeCP2	MeCP2	ENSG00000169375
317	DNMT1	DNA methylation	DNA methylation	DNA methylation	ENSG00000130816
318	TRDMT1	DNA methylation	DNA methylation	DNA methylation	ENSG00000107614
319	DNMT3A	DNA methylation	DNA methylation	DNA methylation	ENSG00000119772
320	DNMT3B	DNA methylation	DNA methylation	DNA methylation	ENSG00000088305
321	DNMT3L	DNA methylation	DNA methylation	DNA methylation	ENSG00000142182
322	TET1	DNA methylation	DNA demethylation	DNA demethylation	ENSG00000138336
323	TET2	DNA methylation	DNA demethylation	DNA demethylation	ENSG00000168769
324	TET3	DNA methylation	DNA demethylation	DNA demethylation	ENSG00000187605
325	TDG	DNA methylation	DNA demethylation intermediary	DNA demethylation intermediary	ENSG00000139372

## Sheet: Curated Chromatin Remodelers
CRCFamily	Gene
SWI/SNF	SMARCB1
SWI/SNF	SMARCA2
SWI/SNF	ARID1B
SWI/SNF	BRD9
SWI/SNF	BCL7B
SWI/SNF	PHF10
SWI/SNF	SMARCD3
SWI/SNF	ACTB
SWI/SNF	SMARCA4
SWI/SNF	ARID1A
SWI/SNF	ACTL6B
SWI/SNF	ARID2
SWI/SNF	BCL7A
SWI/SNF	SS18L1
SWI/SNF	BRD7
SWI/SNF	SMARCC2
SWI/SNF	PBRM1
SWI/SNF	DPF2
SWI/SNF	BCL7C
SWI/SNF	SMARCE1
SWI/SNF	BICRA
SWI/SNF	SS18
SWI/SNF	BICRAL
SWI/SNF	DPF3
SWI/SNF	SMARCC1
SWI/SNF	SMARCD2
SWI/SNF	SMARCD1
SWI/SNF	DPF1
SWI/SNF	ACTL6A
CHD	CHD1
CHD	CHD2
CHD	CHD3
CHD	CHD4
CHD	CHD5
CHD	CHD6
CHD	CHD7
CHD	CHD8
CHD	CHD9
CHD	HDAC1
CHD	HDAC2
CHD	MBD2
CHD	MBD3
CHD	MTA1
CHD	MTA2
CHD	MTA3
CHD	RBBP4
CHD	RBBP7
CHD	GATAD2A
CHD	GATAD2B
ISWI	BAZ1A
ISWI	BAZ1B
ISWI	BAZ2A
ISWI	BAZ2B
ISWI	BPTF
ISWI	CECR2
ISWI	CHRAC1
ISWI	POLE3
ISWI	RBBP4
ISWI	RBBP7
ISWI	RSF1
ISWI	SMARCA1
ISWI	SMARCA5
INO80	ACTB
INO80	ACTL6A
INO80	ACTR5
INO80	ACTR6
INO80	ACTR8
INO80	BRD8
INO80	DMAP1
INO80	EP400
INO80	H2AFZ
INO80	ING3
INO80	INO80
INO80	INO80B
INO80	INO80C
INO80	INO80D
INO80	INO80E
INO80	KAT5
INO80	MCRS1
INO80	MEAF6
INO80	MORF4L1
INO80	MRGBP
INO80	NFRKB
INO80	RUVBL1
INO80	RUVBL2
INO80	SRCAP
INO80	TFPT
INO80	TRRAP
INO80	UCHL5
INO80	YEATS4
INO80	VPS72
INO80	YY1
INO80	ZNHIT1
INO80	MORF4L2
INO80	EPC1
INO80	EPC2
SWI/SNF-like	ATRX
SWI/SNF-like	DAXX

## Sheet: SynGO
hgnc_id	hgnc_symbol	hgnc_name	hgnc_synonyms	ensembl_id	entrez_id	mgi_id	rgd_id	ensg_id
HGNC:19679	AAK1	AP2 associated kinase 1	KIAA1048, DKFZp686K16132	ENSG00000115977	22848	MGI:1098687	RGD:1305520	ENSG00000115977
HGNC:28756	ABHD17A	abhydrolase domain containing 17A	MGC5244	ENSG00000129968	81926	MGI:106388	RGD:1359682	ENSG00000129968
HGNC:24278	ABHD17B	abhydrolase domain containing 17B	CGI-67	ENSG00000107362	51104	MGI:1917816	RGD:1305246	ENSG00000107362
HGNC:26925	ABHD17C	abhydrolase domain containing 17C		ENSG00000136379	58489	MGI:1917428	RGD:1308210	ENSG00000136379
HGNC:21398	ABHD6	abhydrolase domain containing 6		ENSG00000163686	57406	MGI:1913332	RGD:1359323	ENSG00000163686
HGNC:11320	ABI1	abl interactor 1	E3B1, ABI-1	ENSG00000136754	10006	MGI:104913	RGD:621008	ENSG00000136754
HGNC:24011	ABI2	abl interactor 2	ABI-2, AIP-1, ABI2B, AblBP3, argBPIA, SSH3BP2	ENSG00000138443	10152	MGI:106913	RGD:628771	ENSG00000138443
HGNC:29859	ABI3	ABI family member 3	NESH, SSH3BP3	ENSG00000108798	51225	MGI:1913860	RGD:1311794	ENSG00000108798
HGNC:76	ABL1	ABL proto-oncogene 1, non-receptor tyrosine kinase	JTK7, c-ABL, p150	ENSG00000097007	25	MGI:87859	RGD:1584969	ENSG00000097007
HGNC:77	ABL2	ABL proto-oncogene 2, non-receptor tyrosine kinase	ARG	ENSG00000143322	27	MGI:87860	RGD:1590898	ENSG00000143322
HGNC:29132	ABLIM3	actin binding LIM protein family member 3	KIAA0843	ENSG00000173210	22885	MGI:2442582	RGD:1565118	ENSG00000173210
HGNC:81	ABR	ABR, RhoGEF and GTPase activating protein	MDB	ENSG00000159842	29	MGI:107771	RGD:1306279	ENSG00000159842
HGNC:319	ACAN	aggrecan	CSPGCP	ENSG00000157766	176	MGI:99602	RGD:68358	ENSG00000157766
HGNC:108	ACHE	acetylcholinesterase (Cartwright blood group)		ENSG00000087085	43	MGI:87876	RGD:69313	ENSG00000087085
HGNC:132	ACTB	actin beta		ENSG00000075624	60	MGI:87904	RGD:628837	ENSG00000075624
HGNC:17780	ACTBL2	actin, beta like 2	DKFZp686D0972	ENSG00000169067	345651	MGI:2444552	RGD:1309504	ENSG00000169067
HGNC:143	ACTC1	actin, alpha, cardiac muscle 1	CMD1R	ENSG00000159251	70	MGI:87905	RGD:2026	ENSG00000159251
HGNC:144	ACTG1	actin gamma 1		ENSG00000184009	71	MGI:87906	RGD:1304556	ENSG00000184009
HGNC:163	ACTN1	actinin alpha 1		ENSG00000072110	87	MGI:2137706	RGD:70907	ENSG00000072110
HGNC:164	ACTN2	actinin alpha 2		ENSG00000077522	88	MGI:109192	RGD:1308097	ENSG00000077522
HGNC:169	ACTR2	ARP2 actin related protein 2 homolog	ARP2	ENSG00000138071	10097	MGI:1913963	RGD:1310826	ENSG00000138071
HGNC:170	ACTR3	ARP3 actin related protein 3 homolog	ARP3	ENSG00000115091	10096	MGI:1921367	RGD:71024	ENSG00000115091
HGNC:188	ADAM10	ADAM metallopeptidase domain 10	kuz, MADM, HsT18717, CD156c	ENSG00000137845	102	MGI:109548	RGD:2032	ENSG00000137845
HGNC:201	ADAM22	ADAM metallopeptidase domain 22	MDC2	ENSG00000008277	53616	MGI:1340046	RGD:1585016	ENSG00000008277
HGNC:202	ADAM23	ADAM metallopeptidase domain 23	MDC3	ENSG00000114948	8745	MGI:1345162	RGD:1305739	ENSG00000114948
HGNC:232	ADCY1	adenylate cyclase 1	AC1	ENSG00000164742	107	MGI:99677	RGD:1309318	ENSG00000164742
HGNC:239	ADCY8	adenylate cyclase 8	HBAC1, AC8	ENSG00000155897	114	MGI:1341110	RGD:2036	ENSG00000155897
HGNC:243	ADD1	adducin 1		ENSG00000087274	118	MGI:87918	RGD:2041	ENSG00000087274
HGNC:244	ADD2	adducin 2	ADDB	ENSG00000075340	119	MGI:87919	RGD:2042	ENSG00000075340
HGNC:245	ADD3	adducin 3		ENSG00000148700	120	MGI:1351615	RGD:2043	ENSG00000148700
HGNC:13838	ADGRA1	adhesion G protein-coupled receptor A1	KIAA1828	ENSG00000197177	84435	MGI:1277167	RGD:1308241	ENSG00000197177
HGNC:943	ADGRB1	adhesion G protein-coupled receptor B1		ENSG00000181790	575	MGI:1933736	RGD:1305608	ENSG00000181790
HGNC:945	ADGRB3	adhesion G protein-coupled receptor B3	KIAA0550	ENSG00000135298	577	MGI:2441837	RGD:1309703	ENSG00000135298
HGNC:20973	ADGRL1	adhesion G protein-coupled receptor L1	KIAA0821, CIRL1, LEC2	ENSG00000072071	22859	MGI:1929461	RGD:620768	ENSG00000072071
HGNC:18582	ADGRL2	adhesion G protein-coupled receptor L2	KIAA0786, LEC1	ENSG00000117114	23266	MGI:2139714	RGD:620835	ENSG00000117114
HGNC:20974	ADGRL3	adhesion G protein-coupled receptor L3	KIAA0768, LEC3	ENSG00000150471	23284	MGI:2441950	RGD:620836	ENSG00000150471
HGNC:262	ADORA1	adenosine A1 receptor	RDC7	ENSG00000163485	134	MGI:99401	RGD:2048	ENSG00000163485
HGNC:263	ADORA2A	adenosine A2a receptor	RDC8	ENSG00000128271	135	MGI:99402	RGD:2049	ENSG00000128271
HGNC:264	ADORA2B	adenosine A2b receptor		ENSG00000170425	136	MGI:99403	RGD:2050	ENSG00000170425
HGNC:268	ADORA3	adenosine A3 receptor	AD026	ENSG00000282608	140	MGI:104847	RGD:2051	ENSG00000121933
HGNC:277	ADRA1A	adrenoceptor alpha 1A	ADRA1L1	ENSG00000120907	148	MGI:104773	RGD:2055	ENSG00000120907
HGNC:281	ADRA2A	adrenoceptor alpha 2A	ADRAR	ENSG00000150594	150	MGI:87934	RGD:2056	ENSG00000150594
HGNC:283	ADRA2C	adrenoceptor alpha 2C	ADRARL2	ENSG00000184160	152	MGI:87936	RGD:2058	ENSG00000184160
HGNC:285	ADRB1	adrenoceptor beta 1		ENSG00000043591	153	MGI:87937	RGD:2059	ENSG00000043591
HGNC:286	ADRB2	adrenoceptor beta 2	ADRBR, BAR, B2AR	ENSG00000169252	154	MGI:87938	RGD:2060	ENSG00000169252
HGNC:16921	AGAP2	ArfGAP with GTPase domain, ankyrin repeat and PH domain 2		ENSG00000135439	116986	MGI:3580016	RGD:628844	ENSG00000135439
HGNC:16923	AGAP3	ArfGAP with GTPase domain, ankyrin repeat and PH domain 3		ENSG00000133612	116988	MGI:2183446	RGD:1310751	ENSG00000133612
HGNC:329	AGRN	agrin		ENSG00000188157	375790	MGI:87961	RGD:2067	ENSG00000188157
HGNC:367	AKAP1	A-kinase anchoring protein 1	AKAP121, AKAP149, SAKAP84, S-AKAP84, AKAP84, D-AKAP1, PPP1R43, TDRD17	ENSG00000121057	8165	MGI:104729	RGD:620826	ENSG00000121057
HGNC:370	AKAP12	A-kinase anchoring protein 12	AKAP250, SSeCKS	ENSG00000131016	9590	MGI:1932576	RGD:70988	ENSG00000131016
HGNC:375	AKAP5	A-kinase anchoring protein 5	AKAP75, AKAP79	ENSG00000179841	9495	MGI:2685104	RGD:620829	ENSG00000179841
HGNC:377	AKAP7	A-kinase anchoring protein 7	AKAP18, AKAP15	ENSG00000118507	9465	MGI:1859150	RGD:1303071	ENSG00000118507
HGNC:379	AKAP9	A-kinase anchoring protein 9	KIAA0803, AKAP350, AKAP450, CG-NAP, YOTIAO, HYPERION, PRKA9, MU-RMS-40.16A, PPP1R45, LQT11	ENSG00000127914	10142	MGI:2178217	RGD:620833	ENSG00000127914
HGNC:380	AKR1A1	aldo-keto reductase family 1 member A1	ALR, DD3	ENSG00000117448	10327	MGI:1929955	RGD:68346	ENSG00000117448
HGNC:418	ALDOC	aldolase, fructose-bisphosphate C		ENSG00000109107	230	MGI:101863	RGD:2091	ENSG00000109107
HGNC:427	ALK	ALK receptor tyrosine kinase	CD246	ENSG00000171094	238	MGI:103305	RGD:628622	ENSG00000171094
HGNC:471	AMPH	amphiphysin		ENSG00000078053	273	MGI:103574	RGD:620274	ENSG00000078053
HGNC:24600	ANKS1B	ankyrin repeat and sterile alpha motif domain containing 1B	EB-1, AIDA-1, cajalin-2, ANKS2	ENSG00000185046	56899	MGI:1924781	RGD:1565556	ENSG00000185046
HGNC:21625	ANO1	anoctamin 1	TAOS2, FLJ10261, DOG1	ENSG00000131620	55107	MGI:2142149	RGD:1310786	ENSG00000131620
HGNC:1183	ANO2	anoctamin 2		ENSG00000047617	57101	MGI:2387214	RGD:1591606	ENSG00000047617
HGNC:533	ANXA1	annexin A1		ENSG00000135046	301	MGI:96819	RGD:2118	ENSG00000135046
HGNC:543	ANXA5	annexin A5		ENSG00000164111	308	MGI:106008	RGD:2120	ENSG00000164111
HGNC:555	AP1G1	adaptor related protein complex 1 subunit gamma 1		ENSG00000166747	164	MGI:101919	RGD:619785	ENSG00000166747
HGNC:560	AP1S2	adaptor related protein complex 1 subunit sigma 2	SIGMA1B	ENSG00000182287	8905	MGI:1889383	RGD:1561862	ENSG00000182287
HGNC:563	AP2B1	adaptor related protein complex 2 subunit beta 1		ENSG00000006125	163	MGI:1919020	RGD:71048	ENSG00000006125
HGNC:564	AP2M1	adaptor related protein complex 2 subunit mu 1	AP50, mu2	ENSG00000161203	1173	MGI:1298405	RGD:620135	ENSG00000161203
HGNC:568	AP3D1	adaptor related protein complex 3 subunit delta 1	ADTD	ENSG00000065000	8943	MGI:107734	RGD:1308659	ENSG00000065000
HGNC:578	APBA1	amyloid beta precursor protein binding family A member 1	D9S411E, X11	ENSG00000107282	320	MGI:1860297	RGD:620844	ENSG00000107282
HGNC:579	APBA2	amyloid beta precursor protein binding family A member 2	D15S1518E, LIN-10, MGC:14091, HsT16821	ENSG00000034053	321	MGI:1261791	RGD:620845	ENSG00000034053
HGNC:581	APBB1	amyloid beta precursor protein binding family B member 1	Fe65	ENSG00000166313	322	MGI:107765	RGD:2122	ENSG00000166313
HGNC:24036	APC2	APC2, WNT signaling pathway regulator	APCL	ENSG00000115266	10297	MGI:1346052	RGD:1308256	ENSG00000115266
HGNC:29509	APH1A	aph-1 homolog A, gamma-secretase subunit	APH-1A, CGI-78	ENSG00000117362	51107	MGI:2385110	RGD:1311546	ENSG00000117362
HGNC:602	APOA4	apolipoprotein A4		ENSG00000110244	337	MGI:88051	RGD:2132	ENSG00000110244
HGNC:613	APOE	apolipoprotein E		ENSG00000130203	348	MGI:88057	RGD:2138	ENSG00000130203
HGNC:620	APP	amyloid beta precursor protein		ENSG00000142192	351	MGI:88059	RGD:2139	ENSG00000142192
HGNC:648	ARC	activity regulated cytoskeleton associated protein	KIAA0278, Arg3.1	ENSG00000198576	23237	MGI:88067	RGD:62037	ENSG00000198576
HGNC:652	ARF1	ADP ribosylation factor 1		ENSG00000143761	375	MGI:99431	RGD:621270	ENSG00000143761
HGNC:655	ARF4	ADP ribosylation factor 4		ENSG00000168374	378	MGI:99433	RGD:621275	ENSG00000168374
HGNC:659	ARF6	ADP ribosylation factor 6		ENSG00000165527	382	MGI:99435	RGD:621279	ENSG00000165527
HGNC:15852	ARFGAP1	ADP ribosylation factor GTPase activating protein 1	FLJ10767, bA261N11.3	ENSG00000101199	55738	MGI:2183559	RGD:708452	ENSG00000101199
HGNC:661	ARFGAP3	ADP ribosylation factor GTPase activating protein 3		ENSG00000242247	26286	MGI:1913501	RGD:1560066	ENSG00000242247
HGNC:15853	ARFGEF2	ADP ribosylation factor guanine nucleotide exchange factor 2	BIG2	ENSG00000124198	10564	MGI:2139354	RGD:631430	ENSG00000124198
HGNC:30320	ARHGAP22	Rho GTPase activating protein 22	RhoGAP2	ENSG00000128805	58504	MGI:2443418	RGD:1307237	ENSG00000128805
HGNC:29351	ARHGAP39	Rho GTPase activating protein 39	KIAA1688, Vilse, CrGAP	ENSG00000147799	80728	MGI:107858	RGD:1593158	ENSG00000147799
HGNC:29096	ARHGAP44	Rho GTPase activating protein 44	KIAA0672, RICH-2, RICH2	ENSG00000006740	9912	MGI:2144423	RGD:1305664	ENSG00000006740
HGNC:678	ARHGDIA	Rho GDP dissociation inhibitor alpha	RHOGDI	ENSG00000141522	396	MGI:2178103	RGD:1359547	ENSG00000141522
HGNC:15590	ARHGEF15	Rho guanine nucleotide exchange factor 15	KIAA0915, Vsm-RhoGEF, ARGEF15, FLJ13791, MGC44868	ENSG00000198844	22899	MGI:3045246	RGD:1306961	ENSG00000198844
HGNC:682	ARHGEF2	Rho/Rac guanine nucleotide exchange factor 2	LFP40, GEF-H1, KIAA0651, P40	ENSG00000116584	9181	MGI:103264	RGD:1304659	ENSG00000116584
HGNC:15607	ARHGEF7	Rho guanine nucleotide exchange factor 7	KIAA0142, PIXB, DKFZp761K1021, Nbla10314, DKFZp686C12170, BETA-PIX, COOL1, P85SPR, P85, P85COOL1, P50BP, PAK3, P50	ENSG00000102606	8874	MGI:1860493	RGD:620624	ENSG00000102606
HGNC:14561	ARHGEF9	Cdc42 guanine nucleotide exchange factor 9	KIAA0424, PEM-2	ENSG00000131089	23229	MGI:2442233	RGD:620719	ENSG00000131089
HGNC:16937	ARL6IP5	ADP ribosylation factor like GTPase 6 interacting protein 5	PRAF3, JWA, GTRAP3-18, DERP11, HSPC127, Yip6b	ENSG00000144746	10550	MGI:1929501	RGD:708572	ENSG00000144746
HGNC:25564	ARL8B	ADP ribosylation factor like GTPase 8B	FLJ10702, Gie1	ENSG00000134108	55207	MGI:1914416	RGD:1562830	ENSG00000134108
HGNC:705	ARPC2	actin related protein 2/3 complex subunit 2	p34-Arc, ARC34	ENSG00000163466	10109	MGI:1923959	RGD:1305848	ENSG00000163466
HGNC:23366	ARPC5L	actin related protein 2/3 complex subunit 5 like	MGC3038, ARC16-2	ENSG00000136950	81873	MGI:1921442	RGD:1308867	ENSG00000136950
HGNC:712	ARRB2	arrestin beta 2	BARR2, DKFZp686L0365	ENSG00000141480	409	MGI:99474	RGD:2157	ENSG00000141480
HGNC:25903	ATAD1	ATPase family, AAA domain containing 1	FLJ14600	ENSG00000138138	84896	MGI:1915229	RGD:1308570	ENSG00000138138
HGNC:22408	ATG9A	autophagy related 9A	FLJ22169	ENSG00000198925	79065	MGI:2138446	RGD:1310450	ENSG00000198925
HGNC:801	ATP1A3	ATPase Na+/K+ transporting subunit alpha 3		ENSG00000105409	478	MGI:88107	RGD:2169	ENSG00000105409
HGNC:814	ATP2B1	ATPase plasma membrane Ca2+ transporting 1	PMCA1	ENSG00000070961	490	MGI:104653	RGD:621303	ENSG00000070961
HGNC:815	ATP2B2	ATPase plasma membrane Ca2+ transporting 2	PMCA2	ENSG00000157087	491	MGI:105368	RGD:2176	ENSG00000157087
HGNC:816	ATP2B3	ATPase plasma membrane Ca2+ transporting 3	PMCA3, CFAP39	ENSG00000067842	492	MGI:1347353	RGD:621304	ENSG00000067842
HGNC:817	ATP2B4	ATPase plasma membrane Ca2+ transporting 4	PMCA4	ENSG00000058668	493	MGI:88111	RGD:621305	ENSG00000058668
HGNC:868	ATP6AP1	ATPase H+ transporting accessory protein 1	ORF, XAP-3, VATPS1, 16A, Ac45, XAP3, CF2	ENSG00000071553	537	MGI:109629	RGD:620423	ENSG00000071553
HGNC:865	ATP6V0A1	ATPase H+ transporting V0 subunit a1	a1, Vph1, Stv1	ENSG00000033627	535	MGI:103286	RGD:68405	ENSG00000033627
HGNC:866	ATP6V0A4	ATPase H+ transporting V0 subunit a4	RDRTA2, VPP2, RTADR, a4, Vph1, Stv1	ENSG00000105929	50617	MGI:2153480	RGD:1305055	ENSG00000105929
HGNC:855	ATP6V0C	ATPase H+ transporting V0 subunit c	VATL, Vma3	ENSG00000185883	527	MGI:88116	RGD:621394	ENSG00000185883
HGNC:13724	ATP6V0D1	ATPase H+ transporting V0 subunit d1	ATP6DV, VATX, VPATPD, P39, Vma6	ENSG00000159720	9114	MGI:1201778	RGD:1306159	ENSG00000159720
HGNC:853	ATP6V1B1	ATPase H+ transporting V1 subunit B1	VATB, RTA1B, Vma2	ENSG00000116039	525	MGI:103285	RGD:1310619	ENSG00000116039
HGNC:854	ATP6V1B2	ATPase H+ transporting V1 subunit B2	VATB, Vma2, HO57	ENSG00000147416	526	MGI:109618	RGD:620284	ENSG00000147416
HGNC:856	ATP6V1C1	ATPase H+ transporting V1 subunit C1	VATC, Vma5	ENSG00000155097	528	MGI:1913585	RGD:1311082	ENSG00000155097
HGNC:13527	ATP6V1D	ATPase H+ transporting V1 subunit D	VATD, VMA8	ENSG00000100554	51382	MGI:1921084	RGD:735119	ENSG00000100554
HGNC:857	ATP6V1E1	ATPase H+ transporting V1 subunit E1	P31, Vma4, ATP6E2	ENSG00000131100	529	MGI:894326	RGD:735157	ENSG00000131100
HGNC:16832	ATP6V1F	ATPase H+ transporting V1 subunit F	ATP6S14, VATF, Vma7	ENSG00000128524	9296	MGI:1913394	RGD:621552	ENSG00000128524
HGNC:864	ATP6V1G1	ATPase H+ transporting V1 subunit G1	ATP6GL, Vma10, ATP6G, DKFZp547P234	ENSG00000136888	9550	MGI:1913540	RGD:1310088	ENSG00000136888
HGNC:862	ATP6V1G2	ATPase H+ transporting V1 subunit G2	Vma10, NG38, Em:AC004181.3	ENSG00000213760	534	MGI:1913487	RGD:1303186	ENSG00000213760
HGNC:18303	ATP6V1H	ATPase H+ transporting V1 subunit H	CGI-11, SFD, VMA13, SFDalpha, SFDbeta	ENSG00000047249	51606	MGI:1914864	RGD:1562450	ENSG00000047249
HGNC:13531	ATP8A1	ATPase phospholipid transporting 8A1	ATPIA	ENSG00000124406	10396	MGI:1330848	RGD:1309619	ENSG00000124406
HGNC:11393	AURKA	aurora kinase A	BTAK, AurA, STK7, ARK1, PPP1R47, AIK	ENSG00000087586	6790	MGI:894678	RGD:628895	ENSG00000087586
HGNC:903	AXIN1	axin 1	PPP1R49	ENSG00000103126	8312	MGI:1096327	RGD:620859	ENSG00000103126
HGNC:933	BACE1	beta-secretase 1		ENSG00000186318	23621	MGI:1346542	RGD:2191	ENSG00000186318
HGNC:947	BAIAP2	BAI1 associated protein 2	BAP2, IRSp53	ENSG00000175866	10458	MGI:2137336	RGD:619814	ENSG00000175866
HGNC:948	BAIAP3	BAI1 associated protein 3	BAP3, KIAA0734	ENSG00000007516	8938	MGI:2685783	RGD:10059729	ENSG00000007516
HGNC:23059	BCAN	brevican	BEHAB, MGC13038, CSPG7	ENSG00000132692	63827	MGI:1096385	RGD:2194	ENSG00000132692
HGNC:974	BCAS1	breast carcinoma amplified sequence 1	NABC1, AIBC1	ENSG00000064787	8537	MGI:1924210	RGD:628644	ENSG00000064787
HGNC:13221	BCL11A	B cell CLL/lymphoma 11A	BCL11A-XL, BCL11A-L, BCL11A-S, CTIP1, HBFQTL5, ZNF856	ENSG00000119866	53335	MGI:106190	RGD:1309923	ENSG00000119866
HGNC:1014	BCR	BCR, RhoGEF and GTPase activating protein	D22S662, CML, PHL, ALL	ENSG00000186716	613	MGI:88141	RGD:1307993	ENSG00000186716
HGNC:1033	BDNF	brain derived neurotrophic factor		ENSG00000176697	627	MGI:88145	RGD:2202	ENSG00000176697
HGNC:24163	BEGAIN	brain enriched guanylate kinase associated	KIAA1446	ENSG00000183092	57596	MGI:3044626	RGD:708347	ENSG00000183092
HGNC:1052	BIN1	bridging integrator 1	SH3P9, AMPH2	ENSG00000136717	274	MGI:108092	RGD:621786	ENSG00000136717
HGNC:1117	BSN	bassoon presynaptic cytomatrix protein		ENSG00000164061	8927	MGI:1277955	RGD:2223	ENSG00000164061
HGNC:21228	BTBD9	BTB domain containing 9	KIAA1880, dJ322I12.1	ENSG00000183826	114781	MGI:1916625	RGD:1306975	ENSG00000183826
HGNC:1243	C1QBP	complement C1q binding protein	gC1Q-R, gC1qR, p32, SF2p32	ENSG00000108561	708	MGI:1194505	RGD:2230	ENSG00000108561
HGNC:24182	C1QL1	complement C1q like 1	CRF, C1QRF, C1QTNF14, CTRP14	ENSG00000131094	10882	MGI:1344400	RGD:1306039	ENSG00000131094
HGNC:24181	C1QL2	complement C1q like 2	CTRP10, C1QTNF10	ENSG00000144119	165257	MGI:3032521	RGD:1594583	ENSG00000144119
HGNC:19359	C1QL3	complement C1q like 3	K100, C1ql, C1QTNF13, CTRP13	ENSG00000165985	389941	MGI:2387350	RGD:1591795	ENSG00000165985
HGNC:1384	CABP1	calcium binding protein 1		ENSG00000157782	9478	MGI:1352750	RGD:620385	ENSG00000157782
HGNC:1388	CACNA1A	calcium voltage-gated channel subunit alpha1 A	Cav2.1, EA2, APCA, HPCA, FHM	ENSG00000141837	773	MGI:109482	RGD:2244	ENSG00000141837
HGNC:1389	CACNA1B	calcium voltage-gated channel subunit alpha1 B	Cav2.2, CACNN	ENSG00000148408	774	MGI:88296	RGD:628852	ENSG00000148408
HGNC:1390	CACNA1C	calcium voltage-gated channel subunit alpha1 C	Cav1.2, CACH2, CACN2, TS, LQT8	ENSG00000151067	775	MGI:103013	RGD:2245	ENSG00000151067
HGNC:1391	CACNA1D	calcium voltage-gated channel subunit alpha1 D	Cav1.3, CACH3, CACN4	ENSG00000157388	776	MGI:88293	RGD:70973	ENSG00000157388
HGNC:1392	CACNA1E	calcium voltage-gated channel subunit alpha1 E	Cav2.3, BII, CACH6	ENSG00000198216	777	MGI:106217	RGD:2246	ENSG00000198216
HGNC:1395	CACNA1H	calcium voltage-gated channel subunit alpha1 H	Cav3.2	ENSG00000196557	8912	MGI:1928842	RGD:68943	ENSG00000196557
HGNC:1399	CACNA2D1	calcium voltage-gated channel auxiliary subunit alpha2delta 1	lncRNA-N3	ENSG00000153956	781	MGI:88295	RGD:2247	ENSG00000153956
HGNC:1401	CACNB1	calcium voltage-gated channel auxiliary subunit beta 1		ENSG00000067191	782	MGI:102522	RGD:68382	ENSG00000067191
HGNC:1402	CACNB2	calcium voltage-gated channel auxiliary subunit beta 2		ENSG00000165995	783	MGI:894644	RGD:67385	ENSG00000165995
HGNC:1404	CACNB4	calcium voltage-gated channel auxiliary subunit beta 4	EJM4	ENSG00000182389	785	MGI:103301	RGD:68385	ENSG00000182389
HGNC:1406	CACNG2	calcium voltage-gated channel auxiliary subunit gamma 2	stargazin, MGC138502, MGC138504	ENSG00000166862	10369	MGI:1316660	RGD:71095	ENSG00000166862
HGNC:1407	CACNG3	calcium voltage-gated channel auxiliary subunit gamma 3		ENSG00000006116	10368	MGI:1859165	RGD:628803	ENSG00000006116
HGNC:1408	CACNG4	calcium voltage-gated channel auxiliary subunit gamma 4	MGC11138, MGC24983	ENSG00000075461	27092	MGI:1859167	RGD:628804	ENSG00000075461
HGNC:1409	CACNG5	calcium voltage-gated channel auxiliary subunit gamma 5		ENSG00000075429	27091	MGI:2157946	RGD:628805	ENSG00000075429
HGNC:13626	CACNG7	calcium voltage-gated channel auxiliary subunit gamma 7		ENSG00000105605	59284	MGI:1932374	RGD:628807	ENSG00000105605
HGNC:13628	CACNG8	calcium voltage-gated channel auxiliary subunit gamma 8		ENSG00000142408	59283	MGI:1932376	RGD:628808	ENSG00000142408
HGNC:5951	CADM1	cell adhesion molecule 1	NECL2, ST17, BL2, SYNCAM, IGSF4A, Necl-2, SYNCAM1, RA175	ENSG00000182985	23705	MGI:1889272	RGD:1310999	ENSG00000182985
HGNC:17601	CADM3	cell adhesion molecule 3	BIgR, FLJ10698, TSLL1, NECL1, SynCAM3, Necl-1	ENSG00000162706	57863	MGI:2137858	RGD:1307035	ENSG00000162706
HGNC:1426	CADPS	calcium dependent secretion activator	CAPS, KIAA1121, CAPS1, UNC-31	ENSG00000163618	8618	MGI:1350922	RGD:708573	ENSG00000163618
HGNC:16018	CADPS2	calcium dependent secretion activator 2	CAPS2	ENSG00000081803	93664	MGI:2443963	RGD:1559440	ENSG00000081803
HGNC:1434	CALB1	calbindin 1		ENSG00000104327	793	MGI:88248	RGD:69340	ENSG00000104327
HGNC:1435	CALB2	calbindin 2	CAL2	ENSG00000172137	794	MGI:101914	RGD:620981	ENSG00000172137
HGNC:1441	CALD1	caldesmon 1	CDM, H-CAD, L-CAD	ENSG00000122786	800	MGI:88250	RGD:2256	ENSG00000122786
HGNC:17938	CALY	calcyon neuron specific vesicular protein	CALCYON, NSG3	ENSG00000130643	50632	MGI:1915816	RGD:621719	ENSG00000130643
HGNC:1459	CAMK1	calcium/calmodulin dependent protein kinase I	CaMKI, CaMKI-alpha	ENSG00000134072	8536	MGI:1098535	RGD:629473	ENSG00000134072
HGNC:1460	CAMK2A	calcium/calmodulin dependent protein kinase II alpha	KIAA0968, CaMKIINalpha	ENSG00000070808	815	MGI:88256	RGD:2261	ENSG00000070808
HGNC:1461	CAMK2B	calcium/calmodulin dependent protein kinase II beta	CAM2, CAMK2	ENSG00000058404	816	MGI:88257	RGD:2262	ENSG00000058404
HGNC:1464	CAMK4	calcium/calmodulin dependent protein kinase IV	CaMK-GR	ENSG00000152495	814	MGI:88258	RGD:2264	ENSG00000152495
HGNC:28788	CAMKV	CaM kinase like vesicle associated	MGC8407, VACAMKL	ENSG00000164076	79012	MGI:2384296	RGD:621488	ENSG00000164076
HGNC:1473	CANX	calnexin	CNX, IP90, P90	ENSG00000127022	821	MGI:88261	RGD:2266	ENSG00000127022
HGNC:6743	CAPRIN1	cell cycle associated protein 1	caprin-1, RNG105	ENSG00000135387	4076	MGI:1858234	RGD:1305707	ENSG00000135387
HGNC:1491	CAPZB	capping actin protein of muscle Z-line subunit beta		ENSG00000077549	832	MGI:104652	RGD:1359099	ENSG00000077549
HGNC:1497	CASK	calcium/calmodulin dependent serine protein kinase	LIN2, CAGH39, FGS4	ENSG00000147044	8573	MGI:1309489	RGD:62004	ENSG00000147044
HGNC:20879	CASKIN1	CASK interacting protein 1	KIAA1306, ANKS5A	ENSG00000167971	57524	MGI:2442952	RGD:620191	ENSG00000167971
HGNC:1543	CBLN1	cerebellin 1 precursor		ENSG00000102924	869	MGI:88281	RGD:1562813	ENSG00000102924
HGNC:1544	CBLN2	cerebellin 2 precursor		ENSG00000141668	147381	MGI:88282	RGD:1309715	ENSG00000141668
HGNC:1736	CDC42	cell division cycle 42	G25K, CDC42Hs	ENSG00000070831	998	MGI:106211	RGD:71043	ENSG00000070831
HGNC:1748	CDH1	cadherin 1	uvomorulin, CD324	ENSG00000039068	999	MGI:88354	RGD:69279	ENSG00000039068
HGNC:1749	CDH10	cadherin 10		ENSG00000040731	1008	MGI:107436	RGD:619741	ENSG00000040731
HGNC:1750	CDH11	cadherin 11	OB, CAD11	ENSG00000140937	1009	MGI:99217	RGD:619742	ENSG00000140937
HGNC:1753	CDH13	cadherin 13	CDHH	ENSG00000140945	1012	MGI:99551	RGD:619745	ENSG00000140945
HGNC:1759	CDH2	cadherin 2	CDHN, CD325	ENSG00000170558	1000	MGI:88355	RGD:69280	ENSG00000170558
HGNC:13733	CDH23	cadherin related 23	CDHR23	ENSG00000107736	64072	MGI:1890219	RGD:619760	ENSG00000107736
HGNC:1765	CDH6	cadherin 6		ENSG00000113361	1004	MGI:107435	RGD:2322	ENSG00000113361
HGNC:1767	CDH8	cadherin 8		ENSG00000150394	1006	MGI:107434	RGD:69286	ENSG00000150394
HGNC:1768	CDH9	cadherin 9		ENSG00000113100	1007	MGI:107433	RGD:1308343	ENSG00000113100
HGNC:1774	CDK5	cyclin dependent kinase 5	PSSALRE	ENSG00000164885	1020	MGI:101765	RGD:70514	ENSG00000164885
HGNC:1775	CDK5R1	cyclin dependent kinase 5 regulatory subunit 1	p35nck5a, Nck5a, p35	ENSG00000176749	8851	MGI:101764	RGD:629472	ENSG00000176749
HGNC:11411	CDKL5	cyclin dependent kinase like 5	EIEE2, CFAP247	ENSG00000008086	6792	MGI:1278336	RGD:2324133	ENSG00000008086
HGNC:1874	CFL1	cofilin 1		ENSG00000172757	1072	MGI:101757	RGD:69285	ENSG00000172757
HGNC:1919	CHD4	chromodomain helicase DNA binding protein 4	Mi-2b, Mi2-BETA	ENSG00000111642	1108	MGI:1344380	RGD:620064	ENSG00000111642
HGNC:24537	CHMP2B	charged multivesicular body protein 2B	DKFZP564O123, CHMP2.5, VPS2B	ENSG00000083937	25978	MGI:1916192	RGD:1306781	ENSG00000083937
HGNC:43616	CHMP4BP1	charged multivesicular body protein 4B pseudogene 1		ENSG00000258469	100307126		RGD:1583604	ENSG00000258469
HGNC:1950	CHRM1	cholinergic receptor muscarinic 1		ENSG00000168539	1128	MGI:88396	RGD:2342	ENSG00000168539
HGNC:1951	CHRM2	cholinergic receptor muscarinic 2		ENSG00000181072	1129	MGI:88397	RGD:620023	ENSG00000181072
HGNC:1952	CHRM3	cholinergic receptor muscarinic 3		ENSG00000133019	1131	MGI:88398	RGD:2343	ENSG00000133019
HGNC:1953	CHRM4	cholinergic receptor muscarinic 4		ENSG00000180720	1132	MGI:88399	RGD:2344	ENSG00000180720
HGNC:1955	CHRNA1	cholinergic receptor nicotinic alpha 1 subunit		ENSG00000138435	1134	MGI:87885	RGD:69277	ENSG00000138435
HGNC:13800	CHRNA10	cholinergic receptor nicotinic alpha 10 subunit		ENSG00000129749	57053	MGI:3609260	RGD:620142	ENSG00000129749
HGNC:1957	CHRNA3	cholinergic receptor nicotinic alpha 3 subunit		ENSG00000080644	1136	MGI:87887	RGD:2345	ENSG00000080644
HGNC:1958	CHRNA4	cholinergic receptor nicotinic alpha 4 subunit	BFNC	ENSG00000101204	1137	MGI:87888	RGD:2346	ENSG00000101204
HGNC:1959	CHRNA5	cholinergic receptor nicotinic alpha 5 subunit		ENSG00000169684	1138	MGI:87889	RGD:2347	ENSG00000169684
HGNC:15963	CHRNA6	cholinergic receptor nicotinic alpha 6 subunit		ENSG00000147434	8973	MGI:106213	RGD:69281	ENSG00000147434
HGNC:1960	CHRNA7	cholinergic receptor nicotinic alpha 7 subunit		ENSG00000175344	1139	MGI:99779	RGD:2348	ENSG00000175344
HGNC:14079	CHRNA9	cholinergic receptor nicotinic alpha 9 subunit	NACHRA9	ENSG00000174343	55584	MGI:1202403	RGD:621534	ENSG00000174343
HGNC:1961	CHRNB1	cholinergic receptor nicotinic beta 1 subunit		ENSG00000170175	1140	MGI:87890	RGD:2349	ENSG00000170175
HGNC:1962	CHRNB2	cholinergic receptor nicotinic beta 2 subunit		ENSG00000160716	1141	MGI:87891	RGD:2350	ENSG00000160716
HGNC:1963	CHRNB3	cholinergic receptor nicotinic beta 3 subunit		ENSG00000147432	1142	MGI:106212	RGD:621544	ENSG00000147432
HGNC:1964	CHRNB4	cholinergic receptor nicotinic beta 4 subunit		ENSG00000117971	1143	MGI:87892	RGD:2351	ENSG00000117971
HGNC:1965	CHRND	cholinergic receptor nicotinic delta subunit		ENSG00000135902	1144	MGI:87893	RGD:2352	ENSG00000135902
HGNC:1966	CHRNE	cholinergic receptor nicotinic epsilon subunit	ACHRE	ENSG00000108556	1145	MGI:87894	RGD:2353	ENSG00000108556
HGNC:1967	CHRNG	cholinergic receptor nicotinic gamma subunit		ENSG00000196811	1146	MGI:87895	RGD:2354	ENSG00000196811
HGNC:2021	CLCN3	chloride voltage-gated channel 3	CLC3, ClC-3	ENSG00000109572	1182	MGI:103555	RGD:621219	ENSG00000109572
HGNC:2052	CLEC3A	C-type lectin domain family 3 member A		ENSG00000166509	10143	MGI:2685642	RGD:1306295	ENSG00000166509
HGNC:11891	CLEC3B	C-type lectin domain family 3 member B	TN	ENSG00000163815	7123	MGI:104540	RGD:1311031	ENSG00000163815
HGNC:2087	CLPTM1	CLPTM1, transmembrane protein		ENSG00000104853	1209	MGI:1927155	RGD:1310959	ENSG00000104853
HGNC:17447	CLSTN1	calsyntenin 1	CSTN1, KIAA0911, CDHR12	ENSG00000171603	22883	MGI:1929895	RGD:1306458	ENSG00000171603
HGNC:17448	CLSTN2	calsyntenin 2	CSTN2, CS2, FLJ39113, CDHR13	ENSG00000158258	64084	MGI:1929897	RGD:621151	ENSG00000158258
HGNC:18371	CLSTN3	calsyntenin 3	CSTN3, KIAA0726, CDHR14	ENSG00000139182	9746	MGI:2178323	RGD:621153	ENSG00000139182
HGNC:2090	CLTA	clathrin light chain A	Lca	ENSG00000122705	1211	MGI:894297	RGD:70919	ENSG00000122705
HGNC:2091	CLTB	clathrin light chain B	Lcb	ENSG00000175416	1212	MGI:1921575	RGD:621353	ENSG00000175416
HGNC:2092	CLTC	clathrin heavy chain	Hc	ENSG00000141367	1213	MGI:2388633	RGD:2364	ENSG00000141367
HGNC:2095	CLU	clusterin	SGP-2, SP-40, TRPM-2, KUB1, CLU1, CLU2	ENSG00000120885	1191	MGI:88423	RGD:3907	ENSG00000120885
HGNC:28744	CNIH2	cornichon family AMPA receptor auxiliary protein 2	MGC50896, Cnil, CNIH-2	ENSG00000174871	254263	MGI:1277225	RGD:1304930	ENSG00000174871
HGNC:26802	CNIH3	cornichon family AMPA receptor auxiliary protein 3	FLJ38993, CNIH-3	ENSG00000143786	149111	MGI:1920228	RGD:1582859	ENSG00000143786
HGNC:19701	CNKSR2	connector enhancer of kinase suppressor of Ras 2	KIAA0902, CNK2, KSR2	ENSG00000149970	22866	MGI:2661175	RGD:708454	ENSG00000149970
HGNC:2157	CNN3	calponin 3		ENSG00000117519	1266	MGI:1919244	RGD:71044	ENSG00000117519
HGNC:2159	CNR1	cannabinoid receptor 1	CB1K5, CB-R, CB1, CANN6, CB1A	ENSG00000118432	1268	MGI:104615	RGD:2369	ENSG00000118432
HGNC:2171	CNTN1	contactin 1	F3, GP135	ENSG00000018236	1272	MGI:105980	RGD:621300	ENSG00000018236
HGNC:2172	CNTN2	contactin 2	TAG-1, TAX1	ENSG00000184144	6900	MGI:104518	RGD:3821	ENSG00000184144
HGNC:2175	CNTN5	contactin 5	NB-2, hNB-2	ENSG00000149972	53942	MGI:3042287	RGD:621302	ENSG00000149972
HGNC:2176	CNTN6	contactin 6	NB-3	ENSG00000134115	27255	MGI:1858223	RGD:62008	ENSG00000134115
HGNC:8011	CNTNAP1	contactin associated protein 1	p190, Caspr, CNTNAP	ENSG00000108797	8506	MGI:1858201	RGD:70902	ENSG00000108797
HGNC:18747	CNTNAP4	contactin associated protein like 4	CASPR4, KIAA1763	ENSG00000152910	85445	MGI:2183572	RGD:1306459	ENSG00000152910
HGNC:2228	COMT	catechol-O-methyltransferase		ENSG00000093010	1312	MGI:88470	RGD:2379	ENSG00000093010
HGNC:2252	CORO1A	coronin 1A	HCORO1, p57, coronin-1	ENSG00000102879	11151	MGI:1345961	RGD:620009	ENSG00000102879
HGNC:21744	CPEB1	cytoplasmic polyadenylation element binding protein 1	FLJ13203, CPEB	ENSG00000214575	64506	MGI:108442	RGD:1310421	ENSG00000214575
HGNC:21745	CPEB2	cytoplasmic polyadenylation element binding protein 2		ENSG00000137449	132864	MGI:2442640	RGD:1307485	ENSG00000137449
HGNC:21746	CPEB3	cytoplasmic polyadenylation element binding protein 3	KIAA0940	ENSG00000107864	22849	MGI:2443075	RGD:1564670	ENSG00000107864
HGNC:21747	CPEB4	cytoplasmic polyadenylation element binding protein 4	KIAA1673	ENSG00000113742	80315	MGI:1914829	RGD:1311931	ENSG00000113742
HGNC:2309	CPLX1	complexin 1	CPX-I	ENSG00000168993	10815	MGI:104727	RGD:70944	ENSG00000168993
HGNC:2310	CPLX2	complexin 2	CPX-2, DKFZp547D155	ENSG00000145920	10814	MGI:104726	RGD:70945	ENSG00000145920
HGNC:27652	CPLX3	complexin 3	CPX-III	ENSG00000213578	594855	MGI:2384571	RGD:1560104	ENSG00000213578
HGNC:2325	CPSF2	cleavage and polyadenylation specific factor 2	KIAA1367, CPSF100	ENSG00000165934	53981	MGI:1861601	RGD:1309687	ENSG00000165934
HGNC:18540	CPT1C	carnitine palmitoyltransferase 1C	FLJ23809, CPTIC, CPT1P	ENSG00000169169	126129	MGI:2446526	RGD:1305384	ENSG00000169169
HGNC:14312	CRIPT	CXXC repeat containing interactor of PDZ3 domain	HSPC139	ENSG00000119878	9419	MGI:1929655	RGD:621545	ENSG00000119878
HGNC:2362	CRK	CRK proto-oncogene, adaptor protein		ENSG00000167193	1398	MGI:88508	RGD:2405	ENSG00000167193
HGNC:2363	CRKL	CRK like proto-oncogene, adaptor protein		ENSG00000099942	1399	MGI:104686	RGD:1308531	ENSG00000099942
HGNC:16062	CRTC1	CREB regulated transcription coactivator 1	KIAA0616, FLJ14027, TORC1	ENSG00000105662	23373	MGI:2142523	RGD:1589158	ENSG00000105662
HGNC:2460	CSNK2B	casein kinase 2 beta	Ckb1, Ckb2	ENSG00000204435	1460	MGI:88548	RGD:619978	ENSG00000204435
HGNC:2467	CSPG5	chondroitin sulfate proteoglycan 5	NGC	ENSG00000114646	10675	MGI:1352747	RGD:2431	ENSG00000114646
HGNC:2494	CTBP1	C-terminal binding protein 1	BARS	ENSG00000159692	1487	MGI:1201685	RGD:2441	ENSG00000159692
HGNC:2495	CTBP2	C-terminal binding protein 2	ribeye	ENSG00000175029	1488	MGI:1201686	RGD:68372	ENSG00000175029
HGNC:2510	CTNNA2	catenin alpha 2	CAP-R, CT114	ENSG00000066032	1496	MGI:88275	RGD:1305060	ENSG00000066032
HGNC:2514	CTNNB1	catenin beta 1	beta-catenin, armadillo	ENSG00000168036	1499	MGI:88276	RGD:70487	ENSG00000168036
HGNC:2515	CTNND1	catenin delta 1	KIAA0384, p120, p120cas, p120ctn	ENSG00000198561	1500	MGI:105100	RGD:1305643	ENSG00000198561
HGNC:2516	CTNND2	catenin delta 2	NPRAP, GT24	ENSG00000169862	1501	MGI:1195966	RGD:620734	ENSG00000169862
HGNC:3338	CTTN	cortactin		ENSG00000085733	2017	MGI:99695	RGD:619839	ENSG00000085733
HGNC:15679	CTTNBP2	cortactin binding protein 2	KIAA1758, Orf4	ENSG00000077063	83992	MGI:1353467	RGD:628691	ENSG00000077063
HGNC:2553	CUL3	cullin 3		ENSG00000036257	8452	MGI:1347360	RGD:1308190	ENSG00000036257
HGNC:13759	CYFIP1	cytoplasmic FMR1 interacting protein 1	KIAA0068, P140SRA-1, SHYC	ENSG00000273749	23191	MGI:1338801	RGD:1310332	ENSG00000068793
HGNC:13760	CYFIP2	cytoplasmic FMR1 interacting protein 2	PIR121	ENSG00000055163	26999	MGI:1924134	RGD:1305048	ENSG00000055163
HGNC:9501	CYTH1	cytohesin 1	B2-1, D17S811E, cytohesin-1	ENSG00000108669	9267	MGI:1334257	RGD:620397	ENSG00000108669
HGNC:9502	CYTH2	cytohesin 2	CTS18.1, Sec7p-L, ARNO, Sec7p-like, cytohesin-2	ENSG00000105443	9266	MGI:1334255	RGD:620398	ENSG00000105443
HGNC:17748	DACT1	dishevelled binding antagonist of beta catenin 1	DAPPER1, THYEX3, HDPR1, DAPPER, FRODO	ENSG00000165617	51339	MGI:1891740	RGD:1564008	ENSG00000165617
HGNC:2666	DAG1	dystroglycan 1	A3a, 156DAG, AGRNR, DAG	ENSG00000173402	1605	MGI:101864	RGD:621890	ENSG00000173402
HGNC:1165	DAGLA	diacylglycerol lipase alpha	KIAA0659, NSDDR, DAGLALPHA	ENSG00000134780	747	MGI:2677061	RGD:1359461	ENSG00000134780
HGNC:2674	DAPK1	death associated protein kinase 1	DAPK, ROCO3	ENSG00000196730	1612	MGI:1916885	RGD:1311629	ENSG00000196730
HGNC:2695	DBN1	drebrin 1		ENSG00000113758	1627	MGI:1931838	RGD:70885	ENSG00000113758
HGNC:2696	DBNL	drebrin like	SH3P7, HIP-55, ABP1	ENSG00000136279	28988	MGI:700006	RGD:70941	ENSG00000136279
HGNC:2701	DCC	DCC netrin 1 receptor	IGDCC1, NTN1R1	ENSG00000187323	1630	MGI:94869	RGD:2492	ENSG00000187323
HGNC:2847	DGCR8	DGCR8, microprocessor complex subunit	DGCRK6, Gy1, pasha	ENSG00000128191	54487	MGI:2151114	RGD:1306365	ENSG00000128191
HGNC:2850	DGKB	diacylglycerol kinase beta	KIAA0718, DGK, DGK-BETA	ENSG00000136267	1607	MGI:2442474	RGD:2488	ENSG00000136267
HGNC:2852	DGKE	diacylglycerol kinase epsilon	DAGK6, DGK	ENSG00000153933	8526	MGI:1889276	RGD:1560914	ENSG00000153933
HGNC:2855	DGKI	diacylglycerol kinase iota	DGK-IOTA	ENSG00000157680	9162	MGI:2443430	RGD:735049	ENSG00000157680
HGNC:2856	DGKQ	diacylglycerol kinase theta	DAGK, DAGK7	ENSG00000145214	1609	MGI:102918	RGD:2320722	ENSG00000145214
HGNC:2857	DGKZ	diacylglycerol kinase zeta	DAGK5, hDGKzeta, DGK-ZETA, DAGK6	ENSG00000149091	8525	MGI:1278339	RGD:70929	ENSG00000149091
HGNC:2876	DIAPH1	diaphanous related formin 1	hDIA1, LFHL1	ENSG00000131504	1729	MGI:1194490	RGD:1310707	ENSG00000131504
HGNC:17098	DICER1	dicer 1, ribonuclease III	Dicer, KIAA0928, K12H4.8-LIKE, HERNA	ENSG00000100697	23405	MGI:2177178	RGD:1309381	ENSG00000100697
HGNC:2888	DISC1	DISC1 scaffold protein		ENSG00000162946	27185	MGI:2447658	RGD:631359	ENSG00000162946
HGNC:2900	DLG1	discs large MAGUK scaffold protein 1	SAP97, SAP-97, hdlg, DLGH1, dJ1061C18.1.1	ENSG00000075711	1739	MGI:107231	RGD:2505	ENSG00000075711
HGNC:2901	DLG2	discs large MAGUK scaffold protein 2	PSD-93, PSD93, chapsyn-110, PPP1R58	ENSG00000150672	1740	MGI:1344351	RGD:619895	ENSG00000150672
HGNC:2902	DLG3	discs large MAGUK scaffold protein 3	NE-Dlg, SAP102, SAP-102, NEDLG, KIAA1232, MRX90, PPP1R82	ENSG00000082458	1741	MGI:1888986	RGD:68423	ENSG00000082458
HGNC:2903	DLG4	discs large MAGUK scaffold protein 4	PSD-95, PSD95, SAP90, SAP-90	ENSG00000132535	1742	MGI:1277959	RGD:68424	ENSG00000132535
HGNC:2904	DLG5	discs large MAGUK scaffold protein 5	P-dlg, KIAA0583	ENSG00000151208	9231	MGI:1918478	RGD:1308753	ENSG00000151208
HGNC:2905	DLGAP1	DLG associated protein 1	GKAP, SAPAP1, DAP-1	ENSG00000170579	9229	MGI:1346065	RGD:620223	ENSG00000170579
HGNC:2906	DLGAP2	DLG associated protein 2	DAP-2	ENSG00000198010	9228	MGI:2443181	RGD:620224	ENSG00000198010
HGNC:30368	DLGAP3	DLG associated protein 3	SAPAP3, DAP3	ENSG00000116544	58512	MGI:3039563	RGD:708349	ENSG00000116544
HGNC:24476	DLGAP4	DLG associated protein 4	DAP4, KIAA0964, SAPAP4	ENSG00000080845	22839	MGI:2138865	RGD:708350	ENSG00000080845
HGNC:2928	DMD	dystrophin	BMD, DXS142, DXS164, DXS206, DXS230, DXS239, DXS268, DXS269, DXS270, DXS272	ENSG00000198947	1756	MGI:94909	RGD:2507	ENSG00000198947
HGNC:2938	DMXL2	Dmx like 2	RC3, KIAA0856, DFNA71	ENSG00000104093	23312	MGI:2444630	RGD:1586163	ENSG00000104093
HGNC:5270	DNAJB1	DnaJ heat shock protein family (Hsp40) member B1	Hsp40, Sis1, RSPH16B	ENSG00000132002	3337	MGI:1931874	RGD:1304725	ENSG00000132002
HGNC:16235	DNAJC5	DnaJ heat shock protein family (Hsp40) member C5	FLJ00118, FLJ13070, DNAJC5A	ENSG00000101152	80331	MGI:892995	RGD:620516	ENSG00000101152
HGNC:15469	DNAJC6	DnaJ heat shock protein family (Hsp40) member C6	KIAA0473, PARK19	ENSG00000116675	9829	MGI:1919935	RGD:1309900	ENSG00000116675
HGNC:2972	DNM1	dynamin 1		ENSG00000106976	1759	MGI:107384	RGD:71096	ENSG00000106976
HGNC:2973	DNM1L	dynamin 1 like	DRP1, DVLP, HDYNIV, DYMPLE, VPS1	ENSG00000087470	10059	MGI:1921256	RGD:620416	ENSG00000087470
HGNC:2974	DNM2	dynamin 2	DYNII, DYN2, CMTDIB, CMTDI1, DI-CMTB, CMT2M	ENSG00000079805	1785	MGI:109547	RGD:2513	ENSG00000079805
HGNC:29125	DNM3	dynamin 3	KIAA0820	ENSG00000197959	26052	MGI:1341299	RGD:727949	ENSG00000197959
HGNC:2985	DOC2A	double C2 domain alpha		ENSG00000149927	8448	MGI:109446	RGD:620518	ENSG00000149927
HGNC:2986	DOC2B	double C2 domain beta		ENSG00000272636	8447	MGI:1100497	RGD:620519	ENSG00000272636
HGNC:2987	DOCK1	dedicator of cytokinesis 1	DOCK180, ced5	ENSG00000150760	1793	MGI:2429765	RGD:1566072	ENSG00000150760
HGNC:23479	DOCK10	dedicator of cytokinesis 10	ZIZ3, KIAA0694	ENSG00000135905	55619	MGI:2146320	RGD:1561963	ENSG00000135905
HGNC:19190	DOCK7	dedicator of cytokinesis 7	KIAA1771, ZIR2	ENSG00000116641	85440	MGI:1914549	RGD:1309790	ENSG00000116641
HGNC:3014	DPYSL2	dihydropyrimidinase like 2	DRP-2, DHPRP2, CRMP2, DRP2	ENSG00000092964	1808	MGI:1349763	RGD:2517	ENSG00000092964
HGNC:3015	DPYSL3	dihydropyrimidinase like 3	DRP-3, ULIP, CRMP4	ENSG00000113657	1809	MGI:1349762	RGD:2410	ENSG00000113657
HGNC:3020	DRD1	dopamine receptor D1		ENSG00000184845	1812	MGI:99578	RGD:2518	ENSG00000184845
HGNC:3023	DRD2	dopamine receptor D2		ENSG00000149295	1813	MGI:94924	RGD:2520	ENSG00000149295
HGNC:3024	DRD3	dopamine receptor D3		ENSG00000151577	1814	MGI:94925	RGD:2521	ENSG00000151577
HGNC:3025	DRD4	dopamine receptor D4		ENSG00000069696	1815	MGI:94926	RGD:2522	ENSG00000069696
HGNC:3026	DRD5	dopamine receptor D5	DRD1B	ENSG00000169676	1816	MGI:94927	RGD:2523	ENSG00000169676
HGNC:17904	DROSHA	drosha ribonuclease III	RNASE3L, Etohi2, HSA242976, RN3	ENSG00000113360	29102	MGI:1261425	RGD:1307626	ENSG00000113360
HGNC:3032	DRP2	dystrophin related protein 2		ENSG00000102385	1821	MGI:107432	RGD:621750	ENSG00000102385
HGNC:17328	DTNBP1	dystrobrevin binding protein 1	Dysbindin, My031, HPS7, DBND, BLOC1S8	ENSG00000047579	84062	MGI:2137586	RGD:1590759	ENSG00000047579
HGNC:3084	DVL1	dishevelled segment polarity protein 1		ENSG00000107404	1855	MGI:94941	RGD:620632	ENSG00000107404
HGNC:3087	DVL3	dishevelled segment polarity protein 3	KIAA0208	ENSG00000161202	1857	MGI:108100	RGD:1308834	ENSG00000161202
HGNC:24596	DYNLL2	dynein light chain LC8-type 2	MGC17810, Dlc2, DNCL1B, RSPH22	ENSG00000264364	140735	MGI:1915347	RGD:619860	ENSG00000264364
HGNC:3192	EEF1A2	eukaryotic translation elongation factor 1 alpha 2	EEF1AL, HS1	ENSG00000101210	1917	MGI:1096317	RGD:3781	ENSG00000101210
HGNC:3211	EEF1D	eukaryotic translation elongation factor 1 delta	EF-1D, FLJ20897	ENSG00000104529	1936	MGI:1913906	RGD:621174	ENSG00000104529
HGNC:3214	EEF2	eukaryotic translation elongation factor 2	EEF-2	ENSG00000167658	1938	MGI:95288	RGD:61979	ENSG00000167658
HGNC:24615	EEF2K	eukaryotic elongation factor 2 kinase	eEF-2K, CaMKIII	ENSG00000103319	29904	MGI:1195261	RGD:2538	ENSG00000103319
HGNC:3225	EFNA5	ephrin A5	AF1, LERK7	ENSG00000184349	1946	MGI:107444	RGD:620391	ENSG00000184349
HGNC:3226	EFNB1	ephrin B1	LERK2, Elk-L	ENSG00000090776	1947	MGI:102708	RGD:2540	ENSG00000090776
HGNC:3227	EFNB2	ephrin B2	LERK5, Htk-L, HTKL, MGC126226, MGC126227, MGC126228	ENSG00000125266	1948	MGI:105097	RGD:1309497	ENSG00000125266
HGNC:3228	EFNB3	ephrin B3	LERK-8	ENSG00000108947	1949	MGI:109196	RGD:2541	ENSG00000108947
HGNC:1232	EGLN1	egl-9 family hypoxia inducible factor 1	SM-20, PHD2, ZMYND6, HIFPH2	ENSG00000135766	54583	MGI:1932286	RGD:631375	ENSG00000135766
HGNC:3242	EHD1	EH domain containing 1	H-PAST, HPAST1, FLJ42622, FLJ44618	ENSG00000110047	10938	MGI:1341878	RGD:1309017	ENSG00000110047
HGNC:3265	EIF2S1	eukaryotic translation initiation factor 2 subunit alpha	EIF-2alpha, EIF2A	ENSG00000134001	1965	MGI:95299	RGD:620963	ENSG00000134001
HGNC:3271	EIF3A	eukaryotic translation initiation factor 3 subunit A	eIF3-theta, eIF3-p170, KIAA0139, eIF3a, TIF32	ENSG00000107581	8661	MGI:95301	RGD:1307269	ENSG00000107581
HGNC:3280	EIF3B	eukaryotic translation initiation factor 3 subunit B	PRT1, eIF3b	ENSG00000106263	8662	MGI:106478	RGD:1309018	ENSG00000106263
HGNC:18683	EIF4A3	eukaryotic translation initiation factor 4A3	KIAA0111, EIF4AIII, Fal1	ENSG00000141543	9775	MGI:1923731	RGD:1591139	ENSG00000141543
HGNC:3285	EIF4B	eukaryotic translation initiation factor 4B		ENSG00000063046	1975	MGI:95304	RGD:1306479	ENSG00000063046
HGNC:3287	EIF4E	eukaryotic translation initiation factor 4E	EIF4E1	ENSG00000151247	1977	MGI:95305	RGD:69647	ENSG00000151247
HGNC:3288	EIF4EBP1	eukaryotic translation initiation factor 4E binding protein 1	PHAS-I, 4E-BP1	ENSG00000187840	1978	MGI:103267	RGD:620259	ENSG00000187840
HGNC:3289	EIF4EBP2	eukaryotic translation initiation factor 4E binding protein 2		ENSG00000148730	1979	MGI:109198	RGD:1310824	ENSG00000148730
HGNC:3296	EIF4G1	eukaryotic translation initiation factor 4 gamma 1	p220, PARK18	ENSG00000114867	1981	MGI:2384784	RGD:1306144	ENSG00000114867
HGNC:3297	EIF4G2	eukaryotic translation initiation factor 4 gamma 2	DAP5, NAT1, p97	ENSG00000110321	1982	MGI:109207	RGD:1305294	ENSG00000110321
HGNC:3300	EIF5A	eukaryotic translation initiation factor 5A	EIF5A1, EIF-5A, MGC99547, MGC104255	ENSG00000132507	1984	MGI:106248	RGD:1308029	ENSG00000132507
HGNC:3312	ELAVL1	ELAV like RNA binding protein 1	HuR, Hua, MelG	ENSG00000066044	1994	MGI:1100851	RGD:1308649	ENSG00000066044
HGNC:3313	ELAVL2	ELAV like RNA binding protein 2	HuB, HEL-N1	ENSG00000107105	1993	MGI:1100887	RGD:628611	ENSG00000107105
HGNC:3315	ELAVL4	ELAV like RNA binding protein 4	PNEM	ENSG00000162374	1996	MGI:107427	RGD:1560027	ENSG00000162374
HGNC:3387	EPHA3	EPH receptor A3	HEK, HEK4	ENSG00000044524	2042	MGI:99612	RGD:68389	ENSG00000044524
HGNC:3388	EPHA4	EPH receptor A4	Hek8	ENSG00000116106	2043	MGI:98277	RGD:1560587	ENSG00000116106
HGNC:3390	EPHA7	EPH receptor A7	Hek11	ENSG00000135333	2045	MGI:95276	RGD:70957	ENSG00000135333
HGNC:3392	EPHB1	EPH receptor B1	Hek6	ENSG00000154928	2047	MGI:1096337	RGD:2556	ENSG00000154928
HGNC:3393	EPHB2	EPH receptor B2	Hek5, Tyro5	ENSG00000133216	2048	MGI:99611	RGD:1564232	ENSG00000133216
HGNC:21604	EPN1	epsin 1		ENSG00000063245	29924	MGI:1333763	RGD:619772	ENSG00000063245
HGNC:3419	EPS15	epidermal growth factor receptor pathway substrate 15	AF-1P, MLLT5	ENSG00000085832	2060	MGI:104583	RGD:1305550	ENSG00000085832
HGNC:24634	EPS15L1	epidermal growth factor receptor pathway substrate 15 like 1	eps15R	ENSG00000127527	58513	MGI:104582	RGD:1565708	ENSG00000127527
HGNC:3420	EPS8	epidermal growth factor receptor pathway substrate 8		ENSG00000151491	2059	MGI:104684	RGD:1310590	ENSG00000151491
HGNC:3430	ERBB2	erb-b2 receptor tyrosine kinase 2	NEU, HER-2, CD340, HER2	ENSG00000141736	2064	MGI:95410	RGD:2561	ENSG00000141736
HGNC:3432	ERBB4	erb-b2 receptor tyrosine kinase 4	ALS19, HER4	ENSG00000178568	2066	MGI:104771	RGD:620486	ENSG00000178568
HGNC:15842	ERBIN	erbb2 interacting protein	LAP2	ENSG00000112851	55914	MGI:1890169	RGD:1562952	ENSG00000112851
HGNC:17072	ERC1	ELKS/RAB6-interacting/CAST family member 1	ELKS, KIAA1081, CAST2, MGC12974	ENSG00000082805	23085	MGI:2151013	RGD:628733	ENSG00000082805
HGNC:31922	ERC2	ELKS/RAB6-interacting/CAST family member 2	CAST, CAST1, KIAA0378, SPBC110, Spc110, ELKSL	ENSG00000187672	26059	MGI:1098749	RGD:708372	ENSG00000187672
HGNC:24968	EXOC2	exocyst complex component 2	FLJ11026, Sec5p	ENSG00000112685	55770	MGI:1913732	RGD:619961	ENSG00000112685
HGNC:30378	EXOC3	exocyst complex component 3	Sec6p	ENSG00000180104	11336	MGI:2443972	RGD:621790	ENSG00000180104
HGNC:30389	EXOC4	exocyst complex component 4	KIAA1699, MGC27170, SEC8, Sec8p	ENSG00000131558	60412	MGI:1096376	RGD:621791	ENSG00000131558
HGNC:3591	FARP1	FERM, ARH/RhoGEF and pleckstrin domain protein 1	CDEP, PLEKHC2, MGC87400, PPP1R75	ENSG00000152767	10160	MGI:2446173	RGD:1305346	ENSG00000152767
HGNC:24679	FBXL20	F-box and leucine rich repeat protein 20	MGC15482, Fbl2, Fbl20	ENSG00000108306	84961	MGI:1919444	RGD:621722	ENSG00000108306
HGNC:13581	FBXO2	F-box protein 2	FBX2, Nfb42, Fbs1, Fbg1	ENSG00000116661	26232	MGI:2446216	RGD:621751	ENSG00000116661
HGNC:29148	FBXO45	F-box protein 45	Fbx45	ENSG00000174013	200933	MGI:2447775	RGD:1311861	ENSG00000174013
HGNC:3659	FEZ1	fasciculation and elongation protein zeta 1	UNC-76	ENSG00000149557	9638	MGI:2670976	RGD:619708	ENSG00000149557
HGNC:3661	FGA	fibrinogen alpha chain		ENSG00000171560	2243	MGI:1316726	RGD:2603	ENSG00000171560
[truncated: 753 more rows]

## Sheet: EpiFactorComplexes
gene	gene_gencodeV33	gene_id	chromosome	pLI	LOEUF	ssc_dn_in_cnts	ssc_dn_cnts	spark_dn_in_cnts	spark_dn_cnts	ddd_dn_cnts	all_dn_in_cnts	all_dn_cnts	autism_dn_in_cnts	autism_dn_cnts	Complex group name	Complex name	Genes in complex	ensg_id
[truncated: 537 more rows]

[truncated: 1 more sheets: EpiFactorGenes]
