# Supplementary material for: Landscape of mSWI/SNF chromatin remodeling complex perturbations in neurodevelopmental disorders
Source: Nat Genet. 2023 Jul 27;55(8):1400–12. doi: 10.1038/s41588-023-01451-6 (PMC10412456; doi:10.1038/s41588-023-01451-6)
Supplement: Supplementary file 4 — mSWI/SNF gene information used for analysis: 1) mSWI/SNF gene list and Ensembl and UniProt IDs, 2) PFAM and InterPro domain annotations for mSWI/SNF genes, 3) predicted intrinsically disordered regions within mSWI/SNF genes, 4) ConSurf conservation details for NDD mutant residues, 4) summary of mappable mutations on recombinant and endogenous cBAF structures and 5) missense 3D predictions of nonpolar NDD-associated ACTB mutant residues. [file 41588_2023_1451_MOESM4_ESM.xlsx]

## Sheet: BAF Genes
Gene	Ensembl_Transcript_ID	Protein Length	UniProtKB_ID
ARID1A	ENST00000324856	2285	O14497
ARID1B	ENST00000350026	2236	Q8NFD5
DPF1	ENST00000420980	380	Q92782
DPF2	ENST00000528416	391	Q92785
DPF3	ENST00000556509	378	Q92784
ACTL6A	ENST00000429709	429	O96019
ACTL6B	ENST00000160382	426	O94805
ACTB	ENST00000493945	375	P60709
BCL7A	ENST00000261822	210	Q4VC05
BCL7B	ENST00000223368	202	Q9BQE9
BCL7C	ENST00000215115	217	Q8WUZ0
SS18	ENST00000415083	418	Q15532
SS18L1	ENST00000331758	396	O75177
SMARCA2	ENST00000349721	1590	P51531
SMARCA4	ENST00000344626	1647	P51532
SMARCB1	ENST00000644036	385	Q12824
SMARCC1	ENST00000254480	1105	Q92922
SMARCC2	ENST00000267064	1214	Q8TAQ2
SMARCD1	ENST00000394963	515	Q96GM5
SMARCD2	ENST00000448276	531	Q92925
SMARCD3	ENST00000262188	483	Q6STE5
SMARCE1	ENST00000348513	411	Q969G3
ARID2	ENST00000334344	1835	Q68CP9
PHF10	ENST00000339209	498	Q8WUB8
BRD7	ENST00000394688	651	Q9NPI1
PBRM1	ENST00000296302	1689	Q86U86
BRD9	ENST00000467963	597	Q9H8M2
BICRA	ENST00000396720	1560	Q9NZM4
BICRAL	ENST00000314073	1079	Q6AI39

## Sheet: Domains
Gene	Region	Start	End	Source
ACTB	ACTB	1	375	PFAM
ACTL6A	ACTL6A R1	1	7	Inter-domain
ACTL6A	Actin	8	429	PFAM
ACTL6B	ACTL6B R1	1	7	Inter-domain
ACTL6B	Actin	8	426	PFAM
ARID1A	ARID1A R1	1	1018	Inter-domain
ARID1A	ARID	1019	1104	PFAM
ARID1A	ARID1A R2	1105	1668	Inter-domain
ARID1A	CBRA	1669	1736	Structure
ARID1A	ARID1A R3	1737	1975	Inter-domain
ARID1A	CBRB	1976	2231	PFAM
ARID1A	ARID1A R4	2232	2285	Inter-domain
ARID1B	ARID1B R1	1	1054	Inter-domain
ARID1B	ARID	1055	1140	PFAM
ARID1B	ARID1B R2	1141	1622	Inter-domain
ARID1B	CBRA	1623	1690	Structure
ARID1B	ARID1B R3	1691	1926	Inter-domain
ARID1B	CBRB	1927	2182	PFAM
ARID1B	ARID1B R4	2183	2236	Inter-domain
ARID2	ARID2 R1	1	14	Inter-domain
ARID2	ARID	15	101	PFAM
ARID2	ARID2 R2	102	157	Inter-domain
ARID2	CBR	158	463	Structure
ARID2	ARID2 R3	464	520	Inter-domain
ARID2	RFX_DBD	521	603	PFAM
ARID2	ARID2 R4	604	1631	Inter-domain
ARID2	ZnF	1632	1702	Structure
ARID2	ARID2 R5	1703	1835	Inter-domain
BCL7A	BCL N	1	51	PFAM
BCL7A	BCL7A R1	52	210	Inter-domain
BCL7B	BCL N	1	51	PFAM
BCL7B	BCL7B R1	52	202	Inter-domain
BCL7C	BCL N	1	51	PFAM
BCL7C	BCL7C R1	52	217	Inter-domain
BICRA	BICRA R1	1	1090	Inter-domain
BICRA	GLTSCR1	1091	1192	PFAM
BICRA	BICRA R2	1193	1560	Inter-domain
BICRAL	BICRAL R1	1	710	Inter-domain
BICRAL	GLTSCR1	711	811	PFAM
BICRAL	BICRAL R2	812	1079	Inter-domain
BRD7	BRD7 R1	1	139	Inter-domain
BRD7	BD	140	223	PFAM
BRD7	BRD7 R2	224	297	Inter-domain
BRD7	DUF3512	298	485	PFAM
BRD7	BRD7 R3	486	535	Inter-domain
BRD7	CC	536	567	Uniprot
BRD7	BRD7 R4	568	651	Inter-domain
BRD9	BRD9 R1	1	141	Inter-domain
BRD9	BD	142	228	PFAM
BRD9	BRD9 R2	229	285	Inter-domain
BRD9	DUF3512	286	465	PFAM
BRD9	BRD9 R3	466	597	Inter-domain
DPF1	DPF1 R1	1	38	Inter-domain
DPF1	Requiem_N	39	110	PFAM
DPF1	DPF1 R2	111	255	Inter-domain
DPF1	PHDs	256	368	PFAM
DPF1	DPF1 R3	369	380	Inter-domain
DPF2	DPF2 R1	1	12	Inter-domain
DPF2	Requiem_N	13	84	PFAM
DPF2	DPF2 R2	85	271	Inter-domain
DPF2	PHDs	272	376	PFAM
DPF2	DPF2 R3	377	391	Inter-domain
DPF3	DPF3 R1	1	12	Inter-domain
DPF3	Requiem_N	13	84	PFAM
DPF3	DPF3 R2	85	260	Inter-domain
DPF3	PHDs	261	366	PFAM
DPF3	DPF3 R3	367	378	Inter-domain
PBRM1	PBRM1 R1	1	53	Inter-domain
PBRM1	BD1	54	139	PFAM
PBRM1	PBRM1 R2	140	185	Inter-domain
PBRM1	BD2	186	275	PFAM
PBRM1	PBRM1 R3	276	392	Inter-domain
PBRM1	BD3	393	475	PFAM
PBRM1	PBRM1 R4	476	537	Inter-domain
PBRM1	BD4	538	613	PFAM
PBRM1	PBRM1 R5	614	666	Inter-domain
PBRM1	BD5	667	751	PFAM
PBRM1	PBRM1 R6	752	782	Inter-domain
PBRM1	BD6	783	867	PFAM
PBRM1	PBRM1 R7	868	955	Inter-domain
PBRM1	BAH1	956	1074	PFAM
PBRM1	PBRM1 R8	1075	1155	Inter-domain
PBRM1	BAH2	1156	1272	PFAM
PBRM1	PBRM1 R9	1273	1378	Inter-domain
PBRM1	HMG_box	1379	1446	PFAM
PBRM1	PBRM1 R10	1447	1689	Inter-domain
PHF10	PHF10 R1	1	88	Inter-domain
PHF10	SAY	89	295	Uniprot
PHF10	PHF10 R2	296	378	Inter-domain
PHF10	PHDs	379	481	PFAM
PHF10	PHF10 R3	482	498	Inter-domain
SMARCA2	SMARCA2 R1	1	172	Inter-domain
SMARCA2	QLQ	173	207	PFAM
SMARCA2	SMARCA2 R2	208	436	Inter-domain
SMARCA2	HSA	437	507	PFAM
SMARCA2	SMARCA2 R3	508	588	Inter-domain
SMARCA2	BRK	589	632	PFAM
SMARCA2	SMARCA2 R4	633	726	Inter-domain
SMARCA2	Nterm	727	1022	PFAM
SMARCA2	SMARCA2 R5	1023	1049	Inter-domain
SMARCA2	Cterm	1050	1164	PFAM
SMARCA2	SMARCA2 R6	1165	1243	Inter-domain
SMARCA2	SnAC/post-SnAC	1244	1326	PFAM
SMARCA2	SMARCA2 R7	1327	1410	Inter-domain
SMARCA2	BD	1411	1493	PFAM
SMARCA2	SMARCA2 R8	1494	1590	Inter-domain
SMARCA4	SMARCA4 R1	1	170	Inter-domain
SMARCA4	QLQ	171	205	PFAM
SMARCA4	SMARCA4 R2	206	460	Inter-domain
SMARCA4	HSA	461	531	PFAM
SMARCA4	SMARCA4 R3	532	610	Inter-domain
SMARCA4	BRK	611	654	PFAM
SMARCA4	SMARCA4 R4	655	756	Inter-domain
SMARCA4	Nterm	757	1052	PFAM
SMARCA4	SMARCA4 R5	1053	1079	Inter-domain
SMARCA4	Cterm	1080	1194	PFAM
SMARCA4	SMARCA4 R6	1195	1321	Inter-domain
SMARCA4	SnAC/post-SnAC	1322	1389	PFAM
SMARCA4	SMARCA4 R7	1390	1461	Inter-domain
SMARCA4	BD	1462	1551	PFAM
SMARCA4	SMARCA4 R8	1552	1647	Inter-domain
SMARCB1	Winged_Helix	1	113	Uniprot
SMARCB1	SMARCB1 R1	114	185	Inter-domain
SMARCB1	RPT1	186	245	Uniprot
SMARCB1	SMARCB1 R2	246	258	Inter-domain
SMARCB1	RPT2	259	319	Uniprot
SMARCB1	SMARCB1 R3	320	334	Inter-domain
SMARCB1	CTD	335	385	Structure
SMARCC1	SMARCC1 R1	1	31	Inter-domain
SMARCC1	SWIRM-Assoc-2	32	445	PFAM
SMARCC1	SMARCC1 R2	446	451	Inter-domain
SMARCC1	SWIRM	452	537	PFAM
SMARCC1	SMARCC1 R3	538	619	Inter-domain
SMARCC1	SANT	620	665	PFAM
SMARCC1	SMARCC1 R4	666	705	Inter-domain
SMARCC1	SWIRM-Assoc-3	706	772	PFAM
SMARCC1	SMARCC1 R5	773	862	Inter-domain
SMARCC1	CC	863	961	Structure
SMARCC1	SMARCC1 R6	962	1105	Inter-domain
SMARCC2	SMARCC2 R1	1	3	Inter-domain
SMARCC2	SWIRM-Assoc-2	4	420	PFAM
SMARCC2	SMARCC2 R2	421	426	Inter-domain
SMARCC2	SWIRM	427	512	PFAM
SMARCC2	SMARCC2 R3	513	597	Inter-domain
SMARCC2	SANT	598	643	PFAM
SMARCC2	SMARCC2 R4	644	683	Inter-domain
SMARCC2	SWIRM-Assoc-3	684	750	PFAM
SMARCC2	SMARCC2 R5	751	864	Inter-domain
SMARCC2	CC	865	953	Structure
SMARCC2	SMARCC2 R6	954	1214	Inter-domain
SMARCD1	SMARCD1 R1	1	292	Inter-domain
SMARCD1	SWIB	293	365	PFAM
SMARCD1	SMARCD1 R2	366	515	Inter-domain
SMARCD2	SMARCD2 R1	1	308	Inter-domain
SMARCD2	SWIB	309	381	PFAM
SMARCD2	SMARCD2 R2	382	531	Inter-domain
SMARCD3	SMARCD3 R1	1	260	Inter-domain
SMARCD3	SWIB	261	333	PFAM
SMARCD3	SMARCD3 R2	334	483	Inter-domain
SMARCE1	SMARCE1 R1	1	65	Inter-domain
SMARCE1	HMG	66	134	PFAM
SMARCE1	SMARCE1 R2	135	219	Inter-domain
SMARCE1	CC	220	319	Structure
SMARCE1	SMARCE1 R3	320	411	Inter-domain
SS18	SS18 R1	1	12	Inter-domain
SS18	SSXT	13	74	PFAM
SS18	SS18 R2	75	418	Inter-domain
SS18L1	SS18L1 R1	1	12	Inter-domain
SS18L1	SSXT	13	74	PFAM
SS18L1	SS18L1 R2	75	396	Inter-domain

## Sheet: Disorder
Gene	Region	Start	End
ARID1A	Disorder R1	1	820
ARID1A	Disorder R2	978	1005
ARID1A	Disorder R3	1113	1483
ARID1A	Disorder R4	1539	1603
ARID1A	Disorder R5	1747	1774
ARID1A	Disorder R6	1859	1907
BICRAL	Disorder R1	51	79
BICRAL	Disorder R2	509	604
BICRAL	Disorder R3	669	691
BICRAL	Disorder R4	837	877
BICRAL	Disorder R5	917	954
SS18	Disorder R1	77	118
SS18	Disorder R2	188	418
SMARCA2	Disorder R1	1	71
SMARCA2	Disorder R2	95	176
SMARCA2	Disorder R3	212	334
SMARCA2	Disorder R4	551	592
SMARCA2	Disorder R5	627	672
SMARCA2	Disorder R6	1344	1383
SMARCA2	Disorder R7	1506	1590
BCL7B	Disorder R1	53	202
BRD7	Disorder R1	35	132
BRD7	Disorder R2	253	301
BICRA	Disorder R1	53	99
BICRA	Disorder R2	624	688
BICRA	Disorder R3	723	949
BICRA	Disorder R4	974	1028
BICRA	Disorder R5	1049	1075
BICRA	Disorder R6	1214	1300
BICRA	Disorder R7	1324	1424
BICRA	Disorder R8	1440	1560
ARID2	Disorder R1	819	844
ARID2	Disorder R2	894	919
ARID2	Disorder R3	962	1057
ARID2	Disorder R4	1266	1287
ARID2	Disorder R5	1295	1314
ARID2	Disorder R6	1321	1341
ARID2	Disorder R7	1488	1522
ARID2	Disorder R8	1572	1629
ARID2	Disorder R9	1703	1728
SMARCA4	Disorder R1	1	177
SMARCA4	Disorder R2	198	352
SMARCA4	Disorder R3	577	610
SMARCA4	Disorder R4	647	699
SMARCA4	Disorder R5	1254	1299
SMARCA4	Disorder R6	1400	1460
SMARCA4	Disorder R7	1564	1647
BCL7A	Disorder R1	48	210
BCL7C	Disorder R1	49	217
ARID1B	Disorder R1	1	223
ARID1B	Disorder R2	238	331
ARID1B	Disorder R3	403	463
ARID1B	Disorder R4	494	979
ARID1B	Disorder R5	1002	1046
ARID1B	Disorder R6	1147	1251
ARID1B	Disorder R7	1266	1360
ARID1B	Disorder R8	1392	1564
ARID1B	Disorder R9	1699	1769
ARID1B	Disorder R10	1821	1858
ARID1B	Disorder R11	1871	1890
SMARCD1	Disorder R1	1	103
SMARCC2	Disorder R1	257	413
SMARCC2	Disorder R2	724	852
SMARCC2	Disorder R3	947	983
SMARCC2	Disorder R4	997	1092
SMARCC2	Disorder R5	1182	1214
BRD9	Disorder R1	1	25
BRD9	Disorder R2	38	138
BRD9	Disorder R3	536	597
PHF10	Disorder R1	1	62
PHF10	Disorder R2	285	368
DPF3	Disorder R1	145	193
DPF3	Disorder R2	225	254
DPF2	Disorder R1	79	146
DPF2	Disorder R2	165	196
DPF2	Disorder R3	233	266
SMARCE1	Disorder R1	1	23
SMARCE1	Disorder R2	42	70
SMARCE1	Disorder R3	153	175
SMARCE1	Disorder R4	296	411
SMARCC1	Disorder R1	296	439
SMARCC1	Disorder R2	745	860
SMARCC1	Disorder R3	956	1028
SMARCC1	Disorder R4	1041	1105
SMARCD3	Disorder R1	26	102
PBRM1	Disorder R1	1	39
PBRM1	Disorder R2	155	177
PBRM1	Disorder R3	487	517
PBRM1	Disorder R4	625	652
PBRM1	Disorder R5	902	941
PBRM1	Disorder R6	1106	1133
PBRM1	Disorder R7	1354	1378
PBRM1	Disorder R8	1431	1460
DPF1	Disorder R1	1	20
SMARCD2	Disorder R1	205	226
SS18L1	Disorder R1	72	162
SS18L1	Disorder R2	192	280
SS18L1	Disorder R3	311	396

## Sheet: Consurf
Symbol	POS	SEQ	Label	SCORE	COLOR	CONFIDENCE INTERVAL	CONFIDENCE INTERVAL COLORS	B/E	FUNCTION	MSA DATA	RESIDUE VARIETY
ARID2	1	M	strong	-1.026	9	-1.177,-0.968	9,9	e	f	58/84	M
ARID2	2	A	strong	-0.711	8	-0.968,-0.535	9,7	e	f	58/84	P,A,S
ARID2	3	N	strong	-0.563	7	-0.843,-0.407	8,7	e		58/84	S,N,H
ARID2	4	S	strong	-0.912	9	-1.078,-0.798	9,8	e	f	59/84	P,S
ARID2	5	T	moderate	-0.277	6	-0.594,-0.086	7,5	e		59/84	A,S,T
ARID2	6	G	moderate	-0.131	6	-0.594, 0.123	7,4	e		59/84	V,A,S,G
ARID2	7	K	strong	-0.986	9	-1.177,-0.886	9,9	e	f	59/84	K
ARID2	8	A	weak	0.76	2	0.249, 1.009	4,1	e		59/84	N,T,L,S,A,M,P
ARID2	9	P	weak	2.54	1	1.345, 3.242	1,1	e		58/84	Q,P,V,E,I,L,H
ARID2	10	P	moderate	0.135	4	-0.336, 0.557	6,3	e		59/84	P,A,L
ARID2	11	D	weak	0.464	3	-0.086, 0.758	5,2	e		59/84	E,V,D,N
ARID2	12	E	moderate	-0.049	5	-0.473, 0.249	7,4	e		59/84	H,Q,P,E
ARID2	13	R	strong	-1.006	9	-1.177,-0.928	9,9	e	f	59/84	R
ARID2	14	R	strong	-1.006	9	-1.177,-0.928	9,9	e	f	59/84	R
ARID2	15	K	strong	-0.986	9	-1.177,-0.886	9,9	e	f	59/84	K
ARID2	16	G	strong	-0.67	8	-0.968,-0.473	9,7	b		59/84	G,R
ARID2	17	L	moderate	0.275	4	-0.259, 0.557	6,3	b		59/84	L,Q
ARID2	18	A	strong	-1.034	9	-1.177,-0.968	9,9	e	f	59/84	A
ARID2	19	F	strong	-0.924	9	-1.145,-0.798	9,8	b	s	59/84	F
ARID2	20	L	strong	-0.932	9	-1.145,-0.843	9,8	b	s	59/84	L
ARID2	21	D	strong	-0.821	8	-1.042,-0.701	9,8	e	f	59/84	D,E
ARID2	22	E	strong	-0.79	8	-1.042,-0.649	9,8	e	f	59/84	E,A
ARID2	23	L	strong	-0.932	9	-1.145,-0.843	9,8	b	s	59/84	L
ARID2	24	R	strong	-1.006	9	-1.177,-0.928	9,9	e	f	59/84	R
ARID2	25	Q	strong	-1.009	9	-1.177,-0.928	9,9	e	f	59/84	Q
ARID2	26	F	strong	-0.924	9	-1.145,-0.798	9,8	b	s	59/84	F
ARID2	27	H	strong	-1.022	9	-1.177,-0.968	9,9	e	f	59/84	H
ARID2	28	H	moderate	-0.055	5	-0.473, 0.249	7,4	e		59/84	R,H,Q,E
ARID2	29	S	strong	-0.91	9	-1.078,-0.798	9,8	e	f	59/84	S,N
ARID2	30	R	strong	-1.006	9	-1.177,-0.928	9,9	e	f	59/84	R
ARID2	31	G	strong	-0.927	9	-1.145,-0.843	9,8	e	f	59/84	G
ARID2	32	S	strong	-0.772	8	-1.006,-0.649	9,8	e	f	60/84	S,T
ARID2	33	P	moderate	0.013	5*	-0.473, 0.391	7,3	e		60/84	R,A,P,G
ARID2	34	F	strong	-0.662	8	-0.968,-0.473	9,7	b		60/84	F,L
ARID2	35	K	moderate	0.095	5	-0.336, 0.391	6,3	e		60/84	Q,R,K
ARID2	36	K	strong	-0.785	8	-1.042,-0.649	9,8	e	f	60/84	K,N
ARID2	37	I	strong	-0.717	8	-0.968,-0.594	9,7	b		60/84	V,I
ARID2	38	P	strong	-0.953	9	-1.145,-0.843	9,8	e	f	60/84	P
ARID2	39	A	moderate	0.137	4	-0.259, 0.391	6,3	e		60/84	F,V,A,I
ARID2	40	V	strong	-1.036	9	-1.177,-0.968	9,9	b	s	60/84	V
ARID2	41	G	moderate	0.118	5*	-0.407, 0.391	7,3	b		60/84	G,S,A
ARID2	42	G	strong	-0.931	9	-1.145,-0.843	9,8	b	s	60/84	G
ARID2	43	K	moderate	0.292	4	-0.177, 0.557	6,3	e		60/84	K,R
ARID2	44	E	strong	-0.797	8	-1.042,-0.649	9,8	e	f	60/84	A,E
ARID2	45	L	strong	-0.936	9	-1.145,-0.843	9,8	b	s	60/84	L
ARID2	46	D	strong	-1.012	9	-1.177,-0.928	9,9	e	f	60/84	D
ARID2	47	L	strong	-0.936	9	-1.145,-0.843	9,8	b	s	60/84	L
ARID2	48	H	moderate	-0.029	5	-0.407, 0.249	7,4	e		60/84	S,G,N,H
ARID2	49	G	moderate	-0.334	6	-0.649,-0.086	8,5	b		60/84	T,S,A,G
ARID2	50	L	strong	-0.936	9	-1.145,-0.843	9,8	b	s	60/84	L
ARID2	51	Y	strong	-0.918	9	-1.145,-0.798	9,8	b	s	60/84	Y
ARID2	52	T	moderate	0.07	5	-0.336, 0.391	6,3	b		60/84	V,A,S,M,T,I
ARID2	53	R	strong	-0.825	8	-1.042,-0.701	9,8	e	f	60/84	K,R
ARID2	54	V	strong	-1.036	9	-1.177,-0.968	9,9	b	s	60/84	V
ARID2	55	T	moderate	-0.215	6	-0.594, 0.014	7,5	b		60/84	V,L,I,T
ARID2	56	T	moderate	-0.142	6	-0.473, 0.123	7,4	b		60/84	T,G,A,S
ARID2	57	L	strong	-0.936	9	-1.145,-0.843	9,8	b	s	60/84	L
ARID2	58	G	strong	-0.931	9	-1.145,-0.843	9,8	b	s	60/84	G
ARID2	59	G	strong	-0.931	9	-1.145,-0.843	9,8	b	s	60/84	G
ARID2	60	F	strong	-0.928	9	-1.145,-0.843	9,8	b	s	60/84	F
ARID2	61	A	strong	-0.871	9	-1.078,-0.751	9,8	b	s	60/84	A,G
ARID2	62	K	strong	-0.992	9	-1.177,-0.928	9,9	e	f	61/84	K
ARID2	63	V	strong	-1.039	9	-1.177,-0.968	9,9	b	s	62/84	V
ARID2	64	S	strong	-0.921	9	-1.112,-0.843	9,8	e	f	61/84	S,T
ARID2	65	E	strong	-0.826	8	-1.042,-0.701	9,8	e	f	61/84	D,E
ARID2	66	K	strong	-0.993	9	-1.177,-0.928	9,9	e	f	61/84	K
ARID2	67	N	strong	-1.043	9	-1.177,-0.968	9,9	e	f	61/84	N
ARID2	68	Q	strong	-0.456	7	-0.798,-0.259	8,6	e		61/84	H,L,K,Q
ARID2	69	W	strong	-0.777	8	-1.112,-0.594	9,7	b		61/84	W
ARID2	70	G	weak	0.63	2	0.123, 1.009	4,1	e		62/84	N,I,C,A,S,G
ARID2	71	E	strong	-0.618	8	-0.886,-0.473	9,7	e	f	62/84	E,Q,H
ARID2	72	I	strong	-0.377	7	-0.751,-0.177	8,6	b		62/84	N,I,L,F
ARID2	73	V	weak	1.885	1	1.009, 3.242	1,1	b		62/84	G,A,S,V,L,I,T
ARID2	74	E	strong	-0.816	8	-1.042,-0.701	9,8	e	f	62/84	Q,E
ARID2	75	E	weak	1.007	1	0.391, 1.345	3,1	e		62/84	Y,D,E,A
ARID2	76	F	strong	-0.682	8	-0.968,-0.535	9,7	b		62/84	L,F
ARID2	77	N	moderate	0.038	5	-0.336, 0.249	6,4	e		63/84	S,H,N
ARID2	78	F	strong	-0.939	9	-1.145,-0.843	9,8	b	s	63/84	F
ARID2	79	P	strong	-0.712	8	-1.006,-0.535	9,7	e	f	62/84	E,P
ARID2	80	R	strong	-0.477	7	-0.798,-0.259	8,6	e		62/84	K,R
ARID2	81	S	moderate	0.174	4	-0.259, 0.391	6,3	e		62/84	T,A,S,G
ARID2	82	C	strong	-0.918	9	-1.145,-0.798	9,8	b	s	63/84	C
ARID2	83	S	strong	-0.503	7	-0.798,-0.336	8,6	e		63/84	A,S,P,G
ARID2	84	N	strong	-1.066	9	-1.177,-1.006	9,9	e	f	64/84	N
ARID2	85	A	strong	-0.66	8	-0.886,-0.535	9,7	b		64/84	G,A,S
ARID2	86	A	moderate	-0.307	6	-0.649,-0.086	8,5	b		64/84	S,A,D
ARID2	87	F	strong	-0.746	8	-1.006,-0.594	9,7	b		65/84	F,S
ARID2	88	A	strong	-0.612	8	-0.886,-0.473	9,7	b		65/84	C,V,A
ARID2	89	L	moderate	-0.3	6	-0.701,-0.086	8,5	b		64/84	L,M,F,V
ARID2	90	K	moderate	-0.342	6	-0.701,-0.086	8,5	e		64/84	V,K,L
ARID2	91	Q	strong	-0.391	7	-0.701,-0.177	8,6	e		64/84	Q,F,S
ARID2	92	Y	moderate	-0.254	6	-0.649, 0.014	8,5	b		64/84	Y,F
ARID2	93	Y	strong	-0.51	7	-0.843,-0.336	8,6	b		64/84	Y,W,H
ARID2	94	L	moderate	-0.302	6	-0.701,-0.086	8,5	b		65/84	L,Y,F
ARID2	95	R	moderate	-0.245	6	-0.594, 0.014	7,5	e		69/84	S,K,R,I
ARID2	96	Y	strong	-0.733	8	-1.006,-0.594	9,7	b		71/84	Q,Y
ARID2	97	L	strong	-0.766	8	-1.042,-0.594	9,7	b		71/84	L,Y
ARID2	98	E	strong	-0.867	9	-1.078,-0.751	9,8	e	f	71/84	C,E
ARID2	99	K	strong	-0.495	7	-0.798,-0.336	8,6	e		71/84	V,A,K,T
ARID2	100	Y	strong	-0.74	8	-1.006,-0.594	9,7	b		71/84	Y,M
ARID2	101	E	strong	-0.879	9	-1.078,-0.751	9,8	e	f	71/84	E,K
ARID2	102	K	strong	-1.031	9	-1.177,-0.968	9,9	e	f	71/84	K
ARID2	103	V	strong	-0.945	9	-1.112,-0.843	9,8	b	s	71/84	V,I
ARID2	104	H	strong	-0.926	9	-1.112,-0.843	9,8	e	f	71/84	H,Y
ARID2	105	H	strong	-0.926	9	-1.112,-0.843	9,8	e	f	71/84	S,H
ARID2	106	F	strong	-0.979	9	-1.177,-0.886	9,9	b	s	71/84	F
ARID2	107	G	strong	-0.979	9	-1.177,-0.886	9,9	e	f	70/84	G
ARID2	108	E	strong	-1.035	9	-1.177,-0.968	9,9	e	f	70/84	E
ARID2	109	D	moderate	-0.286	6	-0.594,-0.086	7,5	e		70/84	D,E
ARID2	110	D	strong	-0.751	8	-0.968,-0.594	9,7	e	f	70/84	D,E
ARID2	111	D	moderate	0.286	4	-0.177, 0.557	6,3	e		70/84	E,D
ARID2	112	E	strong	-1.035	9	-1.177,-0.968	9,9	e	f	70/84	E
ARID2	113	V	weak	0.673	2	0.123, 1.009	4,1	e		71/84	P,V,A,E,L,T,F,S
ARID2	114	P	strong	-0.391	7	-0.701,-0.177	8,6	e		71/84	S,Q,G,P
ARID2	115	P	strong	-0.543	7	-0.843,-0.336	8,6	e		70/84	R,P,S
ARID2	116	G	strong	-0.982	9	-1.177,-0.886	9,9	e	f	71/84	G
ARID2	117	N	strong	-0.561	7	-0.798,-0.407	8,7	e		70/84	S,G,N,H
ARID2	118	P	weak	0.366	3*	-0.177, 0.758	6,2	e		71/84	L,P,Q,S
ARID2	119	K	strong	-0.709	8	-0.968,-0.535	9,7	e	f	71/84	R,K
ARID2	120	P	moderate	0.142	4	-0.336, 0.391	6,3	e		71/84	H,P,G,Q,A,S,V
ARID2	121	Q	moderate	0.199	4	-0.259, 0.557	6,3	e		71/84	Q,P,V,S,E,L
ARID2	122	L	moderate	-0.265	6	-0.649, 0.014	8,5	b		70/84	V,R,L,T
ARID2	123	P	strong	-0.998	9	-1.177,-0.928	9,9	e	f	70/84	P
ARID2	124	I	moderate	-0.26	6	-0.594,-0.086	7,5	b		70/84	I,V
ARID2	125	G	strong	-0.979	9	-1.177,-0.886	9,9	b	s	70/84	G
ARID2	126	A	strong	-0.779	8	-1.006,-0.649	9,8	b		70/84	A,G
ARID2	127	I	strong	-0.818	8	-1.006,-0.701	9,8	b		70/84	V,I
ARID2	128	P	strong	-0.81	8	-1.042,-0.701	9,8	b		70/84	S,P
ARID2	129	S	weak	1.039	1	0.391, 1.345	3,1	b		70/84	Y,S,C,T,N
ARID2	130	S	strong	-0.633	8	-0.843,-0.473	8,7	b		71/84	S,T
ARID2	131	Y	strong	-0.729	8	-1.006,-0.594	9,7	e	f	71/84	Y,E
ARID2	132	N	strong	-0.823	8	-1.006,-0.701	9,8	e	f	71/84	Q,S,N
ARID2	133	Y	strong	-0.74	8	-1.006,-0.594	9,7	b		71/84	Y,T
ARID2	134	Q	strong	-1.051	9	-1.177,-1.006	9,9	e	f	71/84	Q
ARID2	135	Q	strong	-1.051	9	-1.177,-1.006	9,9	e	f	71/84	Q
ARID2	136	H	strong	-0.92	9	-1.112,-0.843	9,8	e	f	71/84	H,E
ARID2	137	S	weak	1.796	1	1.009, 1.867	1,1	b		71/84	F,S,V,I,T,N
ARID2	138	V	strong	-0.523	7	-0.798,-0.336	8,6	b		71/84	I,L,V,F,M
ARID2	139	S	strong	-0.449	7	-0.701,-0.259	8,6	e		71/84	E,S,P
ARID2	140	D	strong	-0.755	8	-0.968,-0.594	9,7	e	f	70/84	N,E,D
ARID2	141	Y	strong	-0.548	7	-0.886,-0.336	9,6	b		71/84	H,Y,F
ARID2	142	L	strong	-0.605	7	-0.886,-0.407	9,7	b		71/84	I,L,M
ARID2	143	R	strong	-1.048	9	-1.177,-1.006	9,9	e	f	71/84	R
ARID2	144	Q	strong	-1.051	9	-1.177,-1.006	9,9	e	f	71/84	Q
ARID2	145	S	strong	-0.967	9	-1.112,-0.886	9,9	b	s	71/84	S,G
ARID2	146	Y	strong	-0.726	8	-1.006,-0.535	9,7	e	f	71/84	Y,N
ARID2	147	G	strong	-0.982	9	-1.177,-0.886	9,9	e	f	71/84	G
ARID2	148	L	strong	-0.986	9	-1.177,-0.928	9,9	b	s	71/84	L
ARID2	149	S	strong	-0.633	8	-0.843,-0.473	8,7	b		71/84	T,N,H,S
ARID2	150	M	moderate	-0.154	6	-0.473, 0.014	7,5	b		73/84	L,T,M,A,S
ARID2	151	D	moderate	-0.24	6	-0.594, 0.014	7,5	e		73/84	E,D
ARID2	152	F	strong	-0.55	7	-0.886,-0.336	9,6	b		73/84	L,F
ARID2	153	N	moderate	0.071	5	-0.336, 0.391	6,3	e		73/84	N,T,L,V,A,I,C,D
ARID2	154	S	weak	0.459	3	0.014, 0.758	5,2	e		73/84	T,K,S,A,Q,P
ARID2	155	P	moderate	0.014	5	-0.407, 0.249	7,4	e		73/84	L,R,P,A,V
ARID2	156	N	moderate	-0.057	5	-0.473, 0.249	7,4	e		73/84	S,N,K,C
ARID2	157	D	strong	-0.75	8	-0.968,-0.594	9,7	e	f	73/84	I,D,E
ARID2	158	Y	strong	-0.973	9	-1.177,-0.886	9,9	b	s	73/84	Y
ARID2	159	N	strong	-0.51	7	-0.798,-0.336	8,6	e		73/84	R,H,N,D,S
ARID2	160	K	strong	-1.033	9	-1.177,-0.968	9,9	e	f	73/84	K
ARID2	161	L	strong	-0.989	9	-1.177,-0.928	9,9	b	s	73/84	L
ARID2	162	V	strong	-0.946	9	-1.112,-0.843	9,8	b	s	73/84	V,A
ARID2	163	L	strong	-0.989	9	-1.177,-0.928	9,9	b	s	73/84	L
ARID2	164	S	strong	-0.981	9	-1.112,-0.886	9,9	b	s	73/84	S,A
ARID2	165	L	strong	-0.989	9	-1.177,-0.928	9,9	b	s	73/84	L
ARID2	166	L	strong	-0.594	7	-0.886,-0.407	9,7	b		73/84	L,T,M
ARID2	167	S	strong	-1.087	9	-1.193,-1.042	9,9	e	f	73/84	S
ARID2	168	G	strong	-0.777	8	-1.042,-0.649	9,8	e	f	73/84	G,S
ARID2	169	L	strong	-0.781	8	-1.042,-0.649	9,8	b		73/84	L,F
ARID2	170	P	strong	-1.003	9	-1.177,-0.928	9,9	e	f	73/84	P
ARID2	171	N	strong	-1.075	9	-1.177,-1.042	9,9	e	f	73/84	N
ARID2	172	E	strong	-1.039	9	-1.177,-0.968	9,9	e	f	73/84	E
ARID2	173	V	strong	-1.071	9	-1.177,-1.042	9,9	b	s	73/84	V
ARID2	174	D	strong	-1.052	9	-1.177,-1.006	9,9	e	f	73/84	D
ARID2	175	F	strong	-0.982	9	-1.177,-0.886	9,9	b	s	73/84	F
ARID2	176	A	strong	-1.072	9	-1.177,-1.042	9,9	b	s	73/84	A
ARID2	177	I	strong	-0.707	8	-0.928,-0.594	9,7	b		73/84	V,I
ARID2	178	N	strong	-1.075	9	-1.177,-1.042	9,9	b	s	73/84	N
ARID2	179	V	strong	-1.071	9	-1.177,-1.042	9,9	b	s	73/84	V
ARID2	180	C	strong	-0.962	9	-1.145,-0.886	9,9	b	s	73/84	C
ARID2	181	T	strong	-0.966	9	-1.112,-0.886	9,9	b	s	73/84	T,M
ARID2	182	L	strong	-0.989	9	-1.177,-0.928	9,9	b	s	73/84	L
ARID2	183	L	strong	-0.786	8	-1.042,-0.649	9,8	b		72/84	X,L,M
ARID2	184	S	strong	-1.087	9	-1.193,-1.042	9,9	e	f	73/84	S
ARID2	185	N	strong	-0.953	9	-1.112,-0.886	9,9	e	f	73/84	N,H
ARID2	186	E	strong	-0.882	9	-1.078,-0.798	9,8	e	f	73/84	G,E
ARID2	187	S	strong	-0.854	9	-1.042,-0.751	9,8	e	f	73/84	G,S,N
ARID2	188	K	strong	-0.875	9	-1.078,-0.751	9,8	e	f	73/84	K,R
ARID2	189	H	strong	-0.789	8	-1.006,-0.649	9,8	e	f	73/84	R,H
ARID2	190	V	moderate	-0.147	6	-0.473, 0.123	7,4	b		73/84	V,S,A,I,T
ARID2	191	M	strong	-0.94	9	-1.112,-0.843	9,8	b	s	73/84	M,L
ARID2	192	Q	strong	-0.769	8	-1.006,-0.649	9,8	e	f	73/84	Q,H
ARID2	193	L	strong	-0.989	9	-1.177,-0.928	9,9	b	s	73/84	L
ARID2	194	E	moderate	-0.103	5	-0.473, 0.123	7,4	e		73/84	E,D
ARID2	195	K	strong	-0.711	8	-0.968,-0.535	9,7	e	f	73/84	K,R
ARID2	196	D	strong	-0.748	8	-0.968,-0.594	9,7	e	f	73/84	E,D
ARID2	197	P	strong	-0.81	8	-1.042,-0.701	9,8	e	f	73/84	P,T
ARID2	198	K	strong	-0.716	8	-0.968,-0.594	9,7	e	f	73/84	R,K
ARID2	199	I	strong	-0.874	9	-1.078,-0.751	9,8	b	s	73/84	L,I
ARID2	200	I	strong	-0.408	7	-0.701,-0.259	8,6	b		73/84	V,I,T
ARID2	201	T	strong	-0.962	9	-1.112,-0.886	9,9	b	s	73/84	T,A
ARID2	202	L	strong	-0.8	8	-1.042,-0.649	9,8	b		73/84	L,I
ARID2	203	L	strong	-0.989	9	-1.177,-0.928	9,9	b	s	73/84	L
ARID2	204	L	strong	-0.989	9	-1.177,-0.928	9,9	b	s	73/84	L
ARID2	205	A	strong	-1.072	9	-1.177,-1.042	9,9	b	s	73/84	A
ARID2	206	N	strong	-0.811	8	-1.006,-0.701	9,8	b		73/84	N,H
ARID2	207	A	strong	-0.826	8	-1.006,-0.701	9,8	b		73/84	T,A
ARID2	208	G	strong	-0.985	9	-1.177,-0.886	9,9	e	f	73/84	G
ARID2	209	V	strong	-0.949	9	-1.112,-0.843	9,8	b	s	73/84	I,V
ARID2	210	F	strong	-0.982	9	-1.177,-0.886	9,9	b	s	73/84	F
ARID2	211	D	strong	-1.052	9	-1.177,-1.006	9,9	e	f	73/84	D
ARID2	212	D	strong	-1.052	9	-1.177,-1.006	9,9	e	f	73/84	D
ARID2	213	T	strong	-0.496	7	-0.751,-0.336	8,6	e		73/84	N,T,S
ARID2	214	L	strong	-0.563	7	-0.886,-0.336	9,6	b		74/84	L,P,F
ARID2	215	G	strong	-0.986	9	-1.177,-0.886	9,9	e	f	74/84	G
ARID2	216	S	strong	-0.647	8	-0.886,-0.535	9,7	b		74/84	S,T
ARID2	217	F	strong	-0.552	7	-0.886,-0.336	9,6	b		74/84	F,L
ARID2	218	S	strong	-0.854	9	-1.042,-0.751	9,8	b	s	74/84	F,S,C
ARID2	219	T	weak	1.379	1	0.758, 1.867	2,1	b		74/84	I,G,D,F,S,T,N,A,V
ARID2	220	V	strong	-0.948	9	-1.112,-0.843	9,8	b	s	74/84	L,V
ARID2	221	F	strong	-0.771	8	-1.042,-0.649	9,8	b		74/84	Y,F
ARID2	222	G	strong	-0.765	8	-1.042,-0.594	9,7	e	f	74/84	G,D
ARID2	223	E	weak	2.046	1	1.009, 3.242	1,1	e		74/84	I,D,S,N,T,M,P,V,A,E
ARID2	224	E	strong	-0.88	9	-1.078,-0.751	9,8	e	f	74/84	D,E
ARID2	225	W	strong	-0.844	8	-1.112,-0.701	9,8	b		74/84	W
ARID2	226	K	strong	-0.376	7	-0.701,-0.177	8,6	e		74/84	R,K,Q
ARID2	227	E	strong	-0.875	9	-1.078,-0.751	9,8	e	f	74/84	E,A
ARID2	228	K	strong	-0.875	9	-1.078,-0.751	9,8	e	f	74/84	K,Q
ARID2	229	T	strong	-0.964	9	-1.112,-0.886	9,9	e	f	74/84	T,S
ARID2	230	D	strong	-0.52	7	-0.798,-0.336	8,6	e		74/84	H,S,G,D
ARID2	231	R	strong	-1.051	9	-1.177,-1.006	9,9	e	f	74/84	R
ARID2	232	D	strong	-0.622	8	-0.886,-0.473	9,7	e	f	74/84	D,N
ARID2	233	F	strong	-0.983	9	-1.177,-0.886	9,9	b	s	74/84	F
ARID2	234	V	weak	0.528	3	0.014, 0.758	5,2	b		73/84	N,I,L,A,V,F,M
ARID2	235	K	strong	-0.374	7	-0.701,-0.177	8,6	e		74/84	Q,R,H,K
ARID2	236	F	moderate	-0.364	6	-0.701,-0.177	8,6	b		74/84	V,F,L
ARID2	237	W	strong	-0.843	8	-1.112,-0.701	9,8	b		68/84	W
ARID2	238	K	moderate	-0.201	6	-0.535, 0.014	7,5	e		68/84	Q,R,K
ARID2	239	D	strong	-0.544	7	-0.843,-0.336	8,6	e		74/84	Q,D,E
ARID2	240	I	moderate	-0.044	5	-0.407, 0.249	7,4	b		74/84	V,S,M,N,L,I
ARID2	241	V	moderate	-0.324	6	-0.649,-0.086	8,5	b		75/84	V,T,I
ARID2	242	D	weak	0.421	3	-0.086, 0.758	5,2	e		75/84	E,D,N
ARID2	243	D	strong	-0.628	8	-0.886,-0.473	9,7	e	f	75/84	R,T,D
ARID2	244	N	weak	2.04	1	1.009, 3.242	1,1	e		75/84	A,V,T,N,L,S,H,I
ARID2	245	E	strong	-0.58	7	-0.843,-0.407	8,7	e		75/84	T,E
ARID2	246	V	strong	-0.703	8	-0.928,-0.594	9,7	b		75/84	V,I
ARID2	247	R	moderate	-0.304	6	-0.649,-0.086	8,5	e		75/84	R,I,K,Y,W
ARID2	248	D	moderate	-0.314	6	-0.649,-0.086	8,5	e		71/84	D,V,E,S
ARID2	249	L	strong	-0.579	7	-0.886,-0.407	9,7	b		71/84	L,V,Y
ARID2	250	I	moderate	-0.304	6	-0.594,-0.086	7,5	b		72/84	I,L,V,Y
ARID2	251	S	weak	0.738	2	0.249, 1.009	4,1	e		72/84	I,C,Y,F,W,S,R,T,A
ARID2	252	D	strong	-0.591	7	-0.843,-0.407	8,7	e		71/84	F,Y,D
ARID2	253	R	moderate	-0.217	6	-0.594, 0.014	7,5	e		71/84	V,R,K
ARID2	254	N	weak	0.53	3	0.123, 0.758	4,2	e		71/84	S,F,G,N,T,C
ARID2	255	K	weak	2.269	1	1.345, 3.242	1,1	e		70/84	N,K,T,R,V,C,I,S,Q,Y,G
ARID2	256	S	weak	2.817	1	1.345, 3.242	1,1	e		71/84	P,M,A,V,L,R,T,K,G,Q,S
ARID2	257	H	moderate	-0.039	5	-0.407, 0.249	7,4	e		70/84	H,A,F,Q,P
ARID2	258	E	weak	0.465	3	0.014, 0.758	5,2	e		70/84	E,D,G,N
ARID2	259	G	weak	2.873	1	1.867, 3.242	1,1	e		71/84	V,A,N,T,R,S,G,D,I,C
ARID2	260	T	weak	0.92	1	0.391, 1.345	3,1	e		72/84	T,L,V,A,S,D,P
ARID2	261	S	weak	2.215	1	1.345, 3.242	1,1	e		72/84	I,Q,G,Y,S,L,T,M,P,A,E
ARID2	262	G	weak	2.9	1	1.867, 3.242	1,1	e		72/84	T,K,R,L,E,P,C,H,Q,G,Y
ARID2	263	E	weak	2.102	1	1.009, 3.242	1,1	e		72/84	I,S,D,N,R,A,E,M
ARID2	264	W	weak	2.836	1	1.345, 3.242	1,1	e		72/84	Q,F,G,D,W,S,H,P,V,A,E,R,K,T
ARID2	265	I	weak	1.503	1	0.758, 1.867	2,1	e		74/84	R,L,M,V,A,I,H,F,G,S,W
ARID2	266	W	weak	1.729	1	0.758, 3.242	2,1	b		74/84	W,E,G,Q,K,R,C
ARID2	267	E	weak	2.962	1	1.867, 3.242	1,1	e		74/84	A,E,P,M,K,T,N,R,S,G,D,Q,H
ARID2	268	S	moderate	0.267	4	-0.177, 0.557	6,3	b		74/84	L,C,S,W,A,V,P
ARID2	269	L	strong	-0.584	7	-0.886,-0.407	9,7	b		74/84	X,L,I,M
ARID2	270	F	strong	-0.774	8	-1.042,-0.649	9,8	e	f	75/84	F,L
ARID2	271	H	strong	-0.768	8	-0.968,-0.649	9,8	b		75/84	H,R,S
ARID2	272	P	moderate	-0.193	6	-0.594, 0.014	7,5	e		75/84	S,P,T,R
ARID2	273	P	weak	0.614	2	0.123, 1.009	4,1	e		75/84	L,V,S,A,Q,G,P
ARID2	274	R	strong	-0.909	9	-1.078,-0.798	9,8	e	f	75/84	R,H
ARID2	275	K	weak	0.566	3	0.123, 1.009	4,1	e		75/84	I,N,K,T,D,S,A
ARID2	276	L	weak	2.055	1	1.009, 3.242	1,1	b		75/84	A,S,V,P,M,L
ARID2	277	G	strong	-0.988	9	-1.177,-0.928	9,9	e	f	75/84	G
ARID2	278	I	strong	-0.716	8	-0.928,-0.594	9,7	b		75/84	I,T,M,V
ARID2	279	N	moderate	0.264	4	-0.177, 0.557	6,3	e		75/84	S,G,D,N
ARID2	280	D	strong	-1.054	9	-1.177,-1.006	9,9	e	f	75/84	D
ARID2	281	I	weak	0.458	3	0.014, 0.758	5,2	b		75/84	L,I,K,M,P,V,A
ARID2	282	E	strong	-1.042	9	-1.177,-0.968	9,9	e	f	75/84	E
ARID2	283	G	strong	-0.383	7	-0.751,-0.177	8,6	b		75/84	C,G,A
ARID2	284	Q	strong	-1.055	9	-1.177,-1.006	9,9	e	f	75/84	Q
ARID2	285	R	strong	-1.053	9	-1.177,-1.006	9,9	e	f	75/84	R
ARID2	286	V	strong	-1.073	9	-1.177,-1.042	9,9	b	s	75/84	V
ARID2	287	L	strong	-0.582	7	-0.886,-0.407	9,7	b		75/84	Q,V,L
ARID2	288	Q	strong	-1.055	9	-1.177,-1.006	9,9	e	f	75/84	Q
ARID2	289	I	strong	-0.577	7	-0.843,-0.407	8,7	b		75/84	V,I
ARID2	290	A	strong	-0.819	8	-1.006,-0.701	9,8	b		75/84	A,S,G
ARID2	291	V	strong	-0.567	7	-0.843,-0.407	8,7	b		75/84	L,I,M,V
ARID2	292	I	strong	-1.076	9	-1.177,-1.042	9,9	b	s	75/84	I
ARID2	293	L	strong	-0.992	9	-1.177,-0.928	9,9	b	s	75/84	L
ARID2	294	R	strong	-1.053	9	-1.177,-1.006	9,9	e	f	75/84	R
ARID2	295	N	strong	-1.077	9	-1.177,-1.042	9,9	e	f	75/84	N
ARID2	296	L	strong	-0.992	9	-1.177,-0.928	9,9	b	s	75/84	L
ARID2	297	S	strong	-1.089	9	-1.193,-1.042	9,9	e	f	75/84	S
ARID2	298	F	strong	-0.771	8	-1.042,-0.649	9,8	e	f	75/84	F,C
ARID2	299	E	strong	-0.83	8	-1.042,-0.701	9,8	e	f	75/84	L,E
ARID2	300	E	strong	-1.042	9	-1.177,-0.968	9,9	e	f	75/84	E
ARID2	301	G	weak	0.691	2	0.123, 1.009	4,1	b		75/84	V,A,S,G,T,R
ARID2	302	N	strong	-1.077	9	-1.177,-1.042	9,9	e	f	75/84	N
ARID2	303	V	moderate	-0.282	6	-0.594,-0.086	7,5	b		75/84	I,M,G,V,A
ARID2	304	K	strong	-1.036	9	-1.177,-0.968	9,9	e	f	75/84	K
ARID2	305	L	strong	-0.793	8	-1.042,-0.649	9,8	b		75/84	L,Q
ARID2	306	L	strong	-0.594	7	-0.886,-0.407	9,7	b		75/84	M,L
ARID2	307	A	strong	-1.074	9	-1.177,-1.042	9,9	e	f	75/84	A
ARID2	308	A	strong	-0.829	8	-1.006,-0.701	9,8	b		75/84	A,S,V
ARID2	309	N	strong	-0.833	8	-1.006,-0.701	9,8	e	f	75/84	H,N
ARID2	310	R	strong	-1.053	9	-1.177,-1.006	9,9	e	f	75/84	R
ARID2	311	T	strong	-0.966	9	-1.112,-0.886	9,9	e	f	75/84	A,T
ARID2	312	C	strong	-0.966	9	-1.145,-0.886	9,9	b	s	75/84	C
ARID2	313	L	strong	-0.588	7	-0.886,-0.407	9,7	b		75/84	V,L,I
ARID2	314	R	strong	-1.053	9	-1.177,-1.006	9,9	b	s	75/84	R
ARID2	315	F	strong	-0.985	9	-1.177,-0.886	9,9	b	s	75/84	F
ARID2	316	L	strong	-0.992	9	-1.177,-0.928	9,9	b	s	75/84	L
ARID2	317	L	strong	-0.787	8	-1.042,-0.649	9,8	b		75/84	L,I
ARID2	318	L	strong	-0.799	8	-1.042,-0.649	9,8	b		75/84	L,M
ARID2	319	S	strong	-0.852	9	-1.078,-0.751	9,8	b	s	75/84	C,S
ARID2	320	A	strong	-0.958	9	-1.112,-0.886	9,9	b	s	75/84	A,S
ARID2	321	H	strong	-1.065	9	-1.177,-1.006	9,9	e	f	75/84	H
ARID2	322	S	strong	-0.852	9	-1.078,-0.751	9,8	b	s	75/84	S,C
ARID2	323	H	moderate	0.02	5	-0.336, 0.249	6,4	e		75/84	K,T,N,H,S,G,Q
ARID2	324	F	strong	-0.564	7	-0.886,-0.336	9,6	b		75/84	L,Y,F
ARID2	325	I	moderate	-0.184	6	-0.535, 0.014	7,5	b		75/84	F,A,S,V,I
ARID2	326	S	strong	-0.983	9	-1.112,-0.928	9,9	b	s	75/84	S,Q
ARID2	327	L	strong	-0.992	9	-1.177,-0.928	9,9	b	s	75/84	L
ARID2	328	R	strong	-0.908	9	-1.078,-0.798	9,8	e	f	75/84	R,K
ARID2	329	Q	strong	-0.918	9	-1.112,-0.843	9,8	e	f	75/84	Q,H
ARID2	330	L	strong	-0.598	7	-0.886,-0.407	9,7	b		75/84	L,I,M
ARID2	331	G	strong	-0.783	8	-1.042,-0.649	9,8	b		75/84	G,E
ARID2	332	L	strong	-0.992	9	-1.177,-0.928	9,9	b	s	75/84	L
ARID2	333	D	strong	-1.054	9	-1.177,-1.006	9,9	e	f	74/84	D
ARID2	334	T	strong	-1.081	9	-1.177,-1.042	9,9	e	f	74/84	T
ARID2	335	L	strong	-0.992	9	-1.177,-0.928	9,9	b	s	74/84	L
ARID2	336	G	strong	-0.787	8	-1.042,-0.649	9,8	e	f	74/84	A,G
ARID2	337	N	strong	-1.077	9	-1.177,-1.042	9,9	e	f	74/84	N
ARID2	338	I	strong	-0.572	7	-0.843,-0.407	8,7	b		74/84	V,F,M,I
ARID2	339	A	strong	-0.831	8	-1.006,-0.701	9,8	b		74/84	L,T,A
ARID2	340	A	moderate	-0.255	6	-0.594,-0.086	7,5	e		73/84	A,S,G
ARID2	341	E	strong	-0.889	9	-1.078,-0.798	9,8	e	f	74/84	Q,E
ARID2	342	L	strong	-0.588	7	-0.886,-0.407	9,7	b		76/84	V,I,L
ARID2	343	L	strong	-0.606	7	-0.886,-0.473	9,7	e		76/84	L,S,Q
ARID2	344	L	strong	-0.793	8	-1.042,-0.649	9,8	e	f	76/84	M,L
ARID2	345	D	strong	-0.913	9	-1.078,-0.798	9,8	e	f	76/84	F,D
ARID2	346	P	strong	-0.822	8	-1.042,-0.701	9,8	e	f	76/84	P,L
ARID2	347	V	moderate	-0.191	6	-0.535, 0.014	7,5	b		76/84	V,M,K,L,I
ARID2	348	D	strong	-0.915	9	-1.112,-0.798	9,8	e	f	76/84	D,M
ARID2	349	F	strong	-0.771	8	-1.042,-0.649	9,8	b		76/84	F,R
ARID2	350	K	strong	-0.592	7	-0.843,-0.407	8,7	e		76/84	G,K,R
ARID2	351	T	strong	-0.377	7	-0.649,-0.177	8,6	b		76/84	T,E,A,S
ARID2	352	T	strong	-0.971	9	-1.112,-0.886	9,9	b	s	76/84	T,C
ARID2	353	H	strong	-0.671	8	-0.886,-0.535	9,7	b		76/84	S,Q,N,H
ARID2	354	L	strong	-0.778	8	-1.042,-0.649	9,8	b		76/84	T,L
ARID2	355	M	strong	-0.418	7	-0.701,-0.259	8,6	b		76/84	I,K,M
ARID2	356	F	strong	-0.986	9	-1.177,-0.928	9,9	b	s	76/84	F
ARID2	357	H	strong	-0.939	9	-1.112,-0.843	9,8	b	s	76/84	H,L
ARID2	358	T	strong	-1.082	9	-1.177,-1.042	9,9	b	s	76/84	T
ARID2	359	V	strong	-0.562	7	-0.798,-0.407	8,7	b		76/84	V,F,I
ARID2	360	T	strong	-0.97	9	-1.112,-0.886	9,9	b	s	76/84	T,L
ARID2	361	K	strong	-0.719	8	-0.968,-0.594	9,7	e	f	76/84	S,T,K
ARID2	362	C	strong	-0.967	9	-1.145,-0.886	9,9	b	s	76/84	C
ARID2	363	L	strong	-0.792	8	-1.042,-0.649	9,8	b		76/84	F,L
ARID2	364	M	strong	-0.365	7	-0.649,-0.177	8,6	e		76/84	M,V,S,L,T
ARID2	365	S	strong	-0.545	7	-0.798,-0.407	8,7	e		76/84	K,C,S,A
ARID2	366	R	moderate	-0.221	6	-0.594, 0.014	7,5	e		76/84	Q,G,R,I,C,T
ARID2	367	D	strong	-0.914	9	-1.078,-0.798	9,8	e	f	76/84	D,Q
ARID2	368	R	strong	-0.612	8	-0.886,-0.473	9,7	e	f	76/84	R,K,V
ARID2	369	F	strong	-0.553	7	-0.886,-0.336	9,6	b		76/84	C,F
ARID2	370	L	strong	-0.578	7	-0.886,-0.407	9,7	b		76/84	L,M,Q
ARID2	371	K	strong	-0.72	8	-0.968,-0.594	9,7	e	f	76/84	P,R,K
ARID2	372	M	strong	-0.555	7	-0.798,-0.407	8,7	b		81/84	I,M,F
ARID2	373	R	strong	-0.639	8	-0.886,-0.473	9,7	e	f	82/84	S,K,R
ARID2	374	G	strong	-0.433	7	-0.751,-0.259	8,6	b		81/84	A,G
ARID2	375	M	strong	-1.073	9	-1.177,-1.042	9,9	b	s	83/84	M
ARID2	376	E	strong	-1.047	9	-1.177,-1.006	9,9	b	s	83/84	E
ARID2	377	I	strong	-1.08	9	-1.177,-1.042	9,9	b	s	83/84	I
ARID2	378	L	strong	-0.611	8	-0.886,-0.407	9,7	b		83/84	L,M
ARID2	379	G	weak	0.387	3	-0.086, 0.758	5,2	b		83/84	S,A,G
ARID2	380	N	strong	-0.97	9	-1.112,-0.886	9,9	e	f	83/84	N,S
ARID2	381	L	strong	-0.999	9	-1.177,-0.928	9,9	b	s	83/84	L
ARID2	382	C	strong	-0.882	9	-1.078,-0.798	9,8	b	s	83/84	S,C
ARID2	383	K	strong	-0.702	8	-0.968,-0.535	9,7	e	f	83/84	R,K,M
ARID2	384	A	moderate	0.171	4	-0.259, 0.391	6,3	b		83/84	G,V,A
ARID2	385	E	strong	-0.751	8	-0.968,-0.594	9,7	e	f	83/84	D,E
ARID2	386	D	strong	-0.924	9	-1.112,-0.843	9,8	e	f	83/84	D,E
ARID2	387	N	strong	-1.081	9	-1.177,-1.042	9,9	e	f	83/84	N
ARID2	388	G	moderate	-0.107	5	-0.473, 0.123	7,4	e		83/84	G,S,A
ARID2	389	V	strong	-0.671	8	-0.886,-0.535	9,7	b		83/84	E,V,D,I
ARID2	390	L	strong	-0.795	8	-1.042,-0.649	9,8	b		83/84	V,L
ARID2	391	I	strong	-0.968	9	-1.112,-0.886	9,9	b	s	83/84	V,I
ARID2	392	C	strong	-0.724	8	-1.006,-0.535	9,7	b		83/84	C,G
ARID2	393	E	strong	-1.047	9	-1.177,-1.006	9,9	e	f	83/84	E
ARID2	394	Y	strong	-0.549	7	-0.886,-0.336	9,6	b		83/84	F,Y,C
ARID2	395	V	strong	-1.077	9	-1.177,-1.042	9,9	b	s	83/84	V
ARID2	396	D	strong	-0.924	9	-1.112,-0.843	9,8	e	f	83/84	D,E
ARID2	397	Q	strong	-0.73	8	-0.968,-0.594	9,7	e	f	83/84	L,Q,V
ARID2	398	D	moderate	0.171	4	-0.259, 0.391	6,3	e		83/84	E,D
ARID2	399	S	strong	-0.987	9	-1.112,-0.928	9,9	e	f	83/84	A,S
ARID2	400	Y	strong	-0.984	9	-1.177,-0.886	9,9	b	s	83/84	Y
ARID2	401	R	moderate	0.215	4	-0.177, 0.557	6,3	e		83/84	C,R,K
ARID2	402	E	strong	-1.047	9	-1.177,-1.006	9,9	e	f	83/84	E
ARID2	403	I	strong	-0.587	7	-0.843,-0.407	8,7	b		83/84	V,M,T,I
ARID2	404	I	strong	-0.612	8	-0.843,-0.473	8,7	b		83/84	V,M,T,I
ARID2	405	C	weak	1.491	1	0.758, 1.867	2,1	b		83/84	Q,G,S,C,M,A,L,T
ARID2	406	H	strong	-0.733	8	-0.968,-0.594	9,7	b		83/84	L,H
ARID2	407	L	strong	-0.999	9	-1.177,-0.928	9,9	b	s	83/84	L
ARID2	408	T	moderate	-0.36	6	-0.649,-0.177	8,6	b		83/84	S,V,T
ARID2	409	L	strong	-0.999	9	-1.177,-0.928	9,9	b	s	83/84	L
ARID2	410	P	strong	-1.012	9	-1.177,-0.928	9,9	e	f	83/84	P
ARID2	411	D	strong	-1.059	9	-1.177,-1.006	9,9	e	f	83/84	D
ARID2	412	V	strong	-0.523	7	-0.798,-0.336	8,6	b		83/84	M,V,I,L
ARID2	413	L	strong	-0.52	7	-0.798,-0.336	8,6	b		83/84	L,M
ARID2	414	L	strong	-0.802	8	-1.042,-0.649	9,8	b		83/84	L,I
ARID2	415	V	strong	-0.81	8	-1.006,-0.701	9,8	b		83/84	L,A,V
ARID2	416	I	strong	-0.703	8	-0.928,-0.594	9,7	b		83/84	T,L,I,M
ARID2	417	S	strong	-0.758	8	-0.968,-0.649	9,8	b		83/84	G,S,A
ARID2	418	T	moderate	-0.148	6	-0.473, 0.014	7,5	b		83/84	A,S,T
ARID2	419	L	strong	-0.999	9	-1.177,-0.928	9,9	b	s	83/84	L
ARID2	420	E	strong	-1.047	9	-1.177,-1.006	9,9	e	f	83/84	E
ARID2	421	V	strong	-0.959	9	-1.112,-0.886	9,9	b	s	83/84	V,M
ARID2	422	L	strong	-0.999	9	-1.177,-0.928	9,9	b	s	83/84	L
ARID2	423	Y	strong	-0.774	8	-1.042,-0.649	9,8	b		83/84	H,Y
ARID2	424	M	strong	-0.786	8	-1.006,-0.649	9,8	b		83/84	Q,M,L
ARID2	425	L	strong	-0.999	9	-1.177,-0.928	9,9	b	s	83/84	L
ARID2	426	T	strong	-0.505	7	-0.751,-0.336	8,6	e		83/84	S,A,T
ARID2	427	E	strong	-0.904	9	-1.078,-0.798	9,8	e	f	83/84	Q,E
ARID2	428	M	strong	-0.489	7	-0.798,-0.259	8,6	b		83/84	Q,M,I,L
ARID2	429	G	strong	-0.995	9	-1.177,-0.928	9,9	e	f	83/84	G
ARID2	430	D	moderate	-0.276	6	-0.594,-0.086	7,5	e		83/84	D,E
ARID2	431	V	weak	1.45	1	0.758, 1.867	2,1	b		83/84	I,L,V,A,M,G
ARID2	432	A	moderate	-0.068	5	-0.407, 0.123	7,4	b		83/84	A,P,T
ARID2	433	C	strong	-0.756	8	-1.006,-0.594	9,7	b		83/84	C,S
ARID2	434	T	moderate	0.071	5	-0.259, 0.249	6,4	b		83/84	T,V,A,S,M
ARID2	435	K	strong	-0.887	9	-1.078,-0.798	9,8	e	f	83/84	K,R
ARID2	436	I	strong	-1.08	9	-1.177,-1.042	9,9	b	s	83/84	I
ARID2	437	A	strong	-0.467	7	-0.751,-0.259	8,6	b		83/84	C,V,A,S
ARID2	438	K	moderate	0.22	4	-0.177, 0.557	6,3	e		83/84	A,R,N,T,K,F,S,C
ARID2	439	V	strong	-0.962	9	-1.112,-0.886	9,9	b	s	83/84	V,I
ARID2	440	E	weak	0.386	3	-0.086, 0.758	5,2	e		83/84	H,N,D,E
ARID2	441	K	moderate	-0.287	6	-0.594,-0.086	7,5	e		83/84	H,R,K
ARID2	442	S	strong	-1.093	9	-1.193,-1.042	9,9	b	s	83/84	S
ARID2	443	I	strong	-0.728	8	-0.928,-0.594	9,7	b		83/84	V,I,L
ARID2	444	D	strong	-0.773	8	-1.006,-0.649	9,8	e	f	75/84	D,E
ARID2	445	M	moderate	0.027	5	-0.407, 0.249	7,4	b		77/84	I,C,L,T,M
ARID2	446	L	strong	-0.994	9	-1.177,-0.928	9,9	b	s	77/84	L
ARID2	447	V	strong	-1.075	9	-1.177,-1.042	9,9	b	s	77/84	V
ARID2	448	C	strong	-0.656	8	-0.928,-0.473	9,7	b		77/84	S,R,C
ARID2	449	L	strong	-0.994	9	-1.177,-0.928	9,9	b	s	77/84	L
ARID2	450	V	strong	-0.454	7	-0.751,-0.259	8,6	b		77/84	L,I,V,A
ARID2	451	S	strong	-0.984	9	-1.112,-0.928	9,9	b	s	77/84	S,T
ARID2	452	M	strong	-0.541	7	-0.798,-0.407	8,7	b		77/84	M,V,L,I
ARID2	453	D	strong	-1.056	9	-1.177,-1.006	9,9	b	s	77/84	D
ARID2	454	I	strong	-0.782	8	-1.006,-0.649	9,8	b		77/84	V,L,I
ARID2	455	Q	strong	-0.636	8	-0.886,-0.473	9,7	b		77/84	N,H,Q
ARID2	456	M	strong	-0.612	8	-0.843,-0.473	8,7	b		77/84	S,M,T,I
ARID2	457	F	strong	-0.721	8	-1.006,-0.535	9,7	b		77/84	M,F
ARID2	458	G	strong	-0.79	8	-1.042,-0.649	9,8	b		78/84	E,G
ARID2	459	P	moderate	0.283	4	-0.177, 0.557	6,3	e		79/84	T,K,A,S,G,P
ARID2	460	D	moderate	-0.207	6	-0.535, 0.014	7,5	e		79/84	E,D,G,N
ARID2	461	A	strong	-0.383	7	-0.701,-0.177	8,6	b		78/84	G,A,E,C,T,K
ARID2	462	L	moderate	0.074	5*	-0.407, 0.391	7,3	b		78/84	V,S,A,P,I,L
ARID2	463	A	moderate	0.278	4	-0.086, 0.557	5,3	b		81/84	G,A,S,L,T,K
ARID2	464	A	moderate	-0.211	6	-0.535, 0.014	7,5	b		82/84	T,G,A,S,V
ARID2	465	V	strong	-0.844	8	-1.042,-0.751	9,8	b		84/84	V,I
ARID2	466	K	strong	-0.74	8	-0.968,-0.594	9,7	e	f	84/84	T,K,R
ARID2	467	L	strong	-0.595	7	-0.886,-0.407	9,7	b		84/84	T,I,L
ARID2	468	I	moderate	0.011	5	-0.336, 0.249	6,4	b		84/84	I,L,M,V
ARID2	469	E	strong	-0.899	9	-1.078,-0.798	9,8	e	f	84/84	E,P
ARID2	470	H	strong	-0.807	8	-1.006,-0.701	9,8	e	f	84/84	H,Y
ARID2	471	P	strong	-0.78	8	-1.006,-0.649	9,8	e	f	83/84	P,Q,H
ARID2	472	S	moderate	-0.174	6	-0.473, 0.014	7,5	e		84/84	C,N,T,A,S
ARID2	473	S	weak	0.416	3	0.014, 0.758	5,2	e		84/84	P,V,A,S,I,N,T
ARID2	474	S	weak	0.8	2	0.249, 1.009	4,1	e		84/84	G,S,A,T,N
ARID2	475	H	weak	1.004	1	0.391, 1.345	3,1	e		83/84	N,P,E,C,H,Q,D,S
ARID2	476	Q	strong	-0.792	8	-1.006,-0.649	9,8	e	f	83/84	S,Q,H
ARID2	477	M	weak	2.011	1	1.009, 3.242	1,1	b		62/84	L,T,M,A,V,I,G,Q
ARID2	478	L	moderate	0.33	4	-0.086, 0.557	5,3	b		84/84	L,I,A,V,P
ARID2	479	S	moderate	0.107	5	-0.259, 0.391	6,3	e		84/84	P,S,A,L,T
ARID2	480	E	moderate	-0.005	5	-0.407, 0.249	7,4	e		84/84	E,D
ARID2	481	I	moderate	-0.138	6	-0.473, 0.123	7,4	b		84/84	S,V,N,I
ARID2	482	R	strong	-0.923	9	-1.112,-0.843	9,8	e	f	84/84	Q,R
ARID2	483	P	weak	0.425	3	-0.086, 0.758	5,2	e		84/84	A,S,Q,P,T,K
ARID2	484	Q	strong	-0.928	9	-1.112,-0.843	9,8	e	f	84/84	Q,P
ARID2	485	A	weak	0.428	3	-0.086, 0.758	5,2	b		84/84	L,T,Q,V,S,A
ARID2	486	I	weak	0.379	3	-0.086, 0.758	5,2	b		84/84	I,L,M,V,A
ARID2	487	E	strong	-0.901	9	-1.078,-0.798	9,8	e	f	84/84	E,D
ARID2	488	Q	moderate	0.13	4	-0.259, 0.391	6,3	e		84/84	N,H,Q,M
ARID2	489	V	weak	1.079	1	0.391, 1.345	3,1	b		84/84	V,A,P,G,I,L
ARID2	490	Q	weak	1.584	1	0.758, 1.867	2,1	e		82/84	P,A,L,R,N,Q,S,H
ARID2	491	T	weak	0.852	1	0.249, 1.345	4,1	e		82/84	S,A,V,G,P,T
ARID2	492	Q	weak	0.924	1	0.391, 1.345	3,1	e		83/84	E,A,Q,P,T,L,H
ARID2	493	T	weak	2.89	1	1.867, 3.242	1,1	e		82/84	G,I,A,V,M,T,N,L
ARID2	494	H	moderate	0.232	4	-0.177, 0.557	6,3	e		82/84	A,S,P,Q,N,H,R
ARID2	495	V	weak	2.027	1	1.009, 3.242	1,1	e		81/84	P,G,S,A,V,I,T
ARID2	496	A	weak	1.514	1	0.758, 1.867	2,1	e		81/84	N,T,P,G,V,S,A
ARID2	497	S	weak	2.386	1	1.345, 3.242	1,1	e		82/84	G,S,R,T,N,P,A,V
ARID2	498	A	weak	1.632	1	0.758, 1.867	2,1	e		82/84	V,A,G,T,L,I
ARID2	499	P	weak	2.267	1	1.009, 3.242	1,1	e		81/84	P,D,A,S,T
ARID2	500	A	moderate	-0.086	5	-0.407, 0.123	7,4	b		80/84	A,V,G,K
ARID2	501	S	weak	1.008	1	0.391, 1.345	3,1	b		81/84	I,T,N,P,A,S
ARID2	502	R	strong	-0.75	8	-0.968,-0.594	9,7	e	f	80/84	V,S,R
ARID2	503	A	weak	1.196	1	0.557, 1.345	3,1	b		81/84	V,A,S,P,N,T,R
ARID2	504	V	weak	0.913	1	0.123, 1.345	4,1	b		21/84	I,V,A,G
ARID2	505	V	weak	1.103	1	0.391, 1.345	3,1	e		67/84	P,G,S,A,V
ARID2	506	A	weak	1.505	1	0.758, 1.867	2,1	b		81/84	L,T,N,P,M,A,V,G,S
ARID2	507	Q	weak	1.149	1	0.557, 1.345	3,1	e		82/84	L,T,P,Q,A,S,V
ARID2	508	H	moderate	0.353	4	-0.086, 0.557	5,3	e		82/84	H,S,L,T,M,P,V,A
ARID2	509	V	weak	1.535	1	0.758, 1.867	2,1	e		82/84	N,T,G,P,V,S,A
ARID2	510	A	weak	1.788	1	0.758, 1.867	2,1	e		64/84	A,V,P,T,L,S,G,Q
ARID2	511	P	moderate	-0.194	6	-0.535, 0.014	7,5	e		81/84	T,P,S,A
ARID2	512	P	strong	-0.636	8	-0.928,-0.473	9,7	e	f	83/84	P,A,T
ARID2	513	P	moderate	-0.058	5	-0.473, 0.249	7,4	e		83/84	L,A,P
ARID2	514	G	strong	-0.797	8	-1.042,-0.649	9,8	e	f	83/84	S,G
ARID2	515	I	strong	-0.843	8	-1.042,-0.751	9,8	b		83/84	I,T,M
ARID2	516	V	strong	-0.482	7	-0.751,-0.336	8,6	b		79/84	T,I,V
ARID2	517	E	strong	-1.047	9	-1.177,-1.006	9,9	e	f	83/84	E
ARID2	518	I	moderate	0.173	4	-0.259, 0.391	6,3	b		83/84	I,L,V,A
ARID2	519	D	strong	-1.059	9	-1.177,-1.006	9,9	e	f	83/84	D
ARID2	520	S	strong	-0.773	8	-1.006,-0.649	9,8	e	f	83/84	S,G
ARID2	521	E	strong	-0.9	9	-1.078,-0.798	9,8	e	f	83/84	D,E
ARID2	522	K	strong	-0.879	9	-1.078,-0.751	9,8	e	f	83/84	K,T
ARID2	523	F	strong	-0.992	9	-1.177,-0.928	9,9	b	s	83/84	F
ARID2	524	A	moderate	0.001	5	-0.336, 0.249	6,4	b		84/84	G,A,L,C,T
ARID2	525	C	weak	1.138	1	0.391, 1.345	3,1	b		84/84	G,S,C,M,V,A,L,T
ARID2	526	Q	strong	-0.927	9	-1.112,-0.843	9,8	e	f	84/84	Q,S
ARID2	527	W	moderate	-0.169	6*	-0.649, 0.123	8,4	b		83/84	T,W
ARID2	528	L	strong	-0.614	8	-0.886,-0.407	9,7	b		84/84	L,M,D
ARID2	529	N	strong	-0.511	7	-0.751,-0.336	8,6	e		84/84	N,L,S
ARID2	530	A	strong	-0.599	7	-0.843,-0.473	8,7	b		84/84	A,S,T
ARID2	531	H	strong	-0.565	7	-0.798,-0.407	8,7	e		84/84	H,Y
ARID2	532	F	strong	-0.378	7	-0.751,-0.177	8,6	b		84/84	F,Y,L
ARID2	533	E	strong	-1.047	9	-1.177,-1.006	9,9	e	f	83/84	E
ARID2	534	V	weak	0.713	2	0.249, 1.009	4,1	b		83/84	T,I,A,V,P
ARID2	535	N	weak	0.874	1	0.391, 1.345	3,1	e		83/84	S,Y,Q,T,N,H,C
ARID2	536	P	weak	3.064	1	1.867, 3.242	1,1	e		83/84	N,T,L,S,A,P,G
ARID2	537	D	moderate	0.022	5	-0.336, 0.249	6,4	e		83/84	E,D
ARID2	538	C	weak	0.861	1	0.249, 1.345	4,1	b		83/84	S,G,C
ARID2	539	S	strong	-0.993	9	-1.145,-0.928	9,9	e	f	83/84	T,S
ARID2	540	V	moderate	0.036	5	-0.336, 0.249	6,4	b		83/84	L,I,A,V,M
ARID2	541	S	strong	-0.89	9	-1.042,-0.798	9,8	b	s	83/84	L,S
ARID2	542	R	strong	-0.921	9	-1.112,-0.843	9,8	e	f	83/84	R,K
ARID2	543	A	moderate	-0.268	6	-0.594,-0.086	7,5	b		83/84	L,T,M,V,S,A
ARID2	544	E	moderate	-0.157	6	-0.535, 0.123	7,4	e		83/84	D,E
ARID2	545	M	strong	-0.429	7	-0.701,-0.259	8,6	b		84/84	M,F,V,I,L
ARID2	546	Y	strong	-0.563	7	-0.886,-0.336	9,6	b		84/84	Y,F
ARID2	547	S	strong	-0.994	9	-1.145,-0.928	9,9	b	s	84/84	S,A
ARID2	548	E	moderate	-0.289	6	-0.594,-0.086	7,5	e		84/84	D,V,E
ARID2	549	Y	strong	-0.775	8	-1.042,-0.649	9,8	b		84/84	Y,F
ARID2	550	L	strong	-0.999	9	-1.177,-0.928	9,9	b	s	84/84	L
ARID2	551	S	moderate	-0.183	6	-0.473, 0.014	7,5	e		84/84	A,S,T,L
ARID2	552	T	moderate	-0.116	5	-0.473, 0.123	7,4	e		84/84	V,A,T,L,I
ARID2	553	C	moderate	-0.315	6	-0.701,-0.086	8,5	b		84/84	S,G,C
ARID2	554	S	strong	-0.993	9	-1.145,-0.928	9,9	e	f	83/84	S,G
ARID2	555	K	strong	-1.041	9	-1.177,-0.968	9,9	e	f	83/84	K
ARID2	556	L	moderate	0.116	5	-0.336, 0.391	6,3	e		83/84	L,M,V,S
ARID2	557	A	strong	-0.683	8	-0.928,-0.535	9,7	b		83/84	G,S,A
ARID2	558	R	strong	-0.921	9	-1.112,-0.843	9,8	e	f	83/84	R,H
ARID2	559	G	moderate	0.017	5	-0.407, 0.249	7,4	e		83/84	G,S,A,N
ARID2	560	G	strong	-0.455	7	-0.798,-0.259	8,6	b		83/84	N,G,S,A
ARID2	561	I	strong	-0.601	7	-0.843,-0.473	8,7	b		84/84	Y,V,I,N
ARID2	562	L	strong	-0.803	8	-1.042,-0.649	9,8	b		84/84	L,V
ARID2	563	T	strong	-0.636	8	-0.843,-0.473	8,7	b		84/84	R,N,T,S,A
ARID2	564	S	strong	-0.786	8	-0.968,-0.649	9,8	b		84/84	A,S,T,K
ARID2	565	T	moderate	0.107	5	-0.259, 0.391	6,3	e		84/84	S,A,Q,T,N,L
ARID2	566	G	moderate	-0.205	6	-0.594, 0.014	7,5	b		84/84	N,G,A,S
ARID2	567	F	strong	-0.789	8	-1.042,-0.649	9,8	b		84/84	F,M
ARID2	568	Y	moderate	-0.152	6	-0.535, 0.123	7,4	b		84/84	Y,S,C,L,N
ARID2	569	K	strong	-0.888	9	-1.078,-0.798	9,8	e	f	84/84	K,V
ARID2	570	C	strong	-0.489	7	-0.843,-0.259	8,6	b		84/84	C,L,G
ARID2	571	L	strong	-0.801	8	-1.042,-0.649	9,8	b		84/84	Y,L
ARID2	572	R	strong	-0.637	8	-0.886,-0.473	9,7	e	f	83/84	R,K
ARID2	573	T	strong	-0.393	7	-0.649,-0.177	8,6	e		84/84	S,G,T,N
ARID2	574	V	weak	0.554	3	0.014, 0.758	5,2	b		84/84	I,L,V,S
ARID2	575	F	strong	-0.792	8	-1.042,-0.649	9,8	b		84/84	Y,F
ARID2	576	P	moderate	-0.102	5	-0.473, 0.123	7,4	e		84/84	P,Q,A,T
ARID2	577	N	strong	-0.447	7	-0.701,-0.259	8,6	e		84/84	S,A,G,T,N,H
ARID2	578	H	strong	-0.652	8	-0.886,-0.473	9,7	e	f	84/84	Y,C,L,H
ARID2	579	T	moderate	0.073	5	-0.259, 0.249	6,4	e		84/84	S,A,N,T,I
ARID2	580	V	moderate	-0.238	6	-0.535, 0.014	7,5	b		84/84	I,V,M,Y
ARID2	581	K	strong	-0.74	8	-0.968,-0.594	9,7	e	f	84/84	K,R
ARID2	582	R	strong	-0.784	8	-1.006,-0.649	9,8	e	f	84/84	R,K
ARID2	583	V	moderate	0.284	4	-0.177, 0.557	6,3	b		84/84	L,I,A,V,M,Q
ARID2	584	E	moderate	-0.295	6	-0.649,-0.086	8,5	e		84/84	E,D
ARID2	585	D	moderate	-0.354	6	-0.649,-0.177	8,6	e		84/84	E,D
ARID2	586	S	weak	1.586	1	0.758, 1.867	2,1	e		83/84	T,N,A,S,P,G
ARID2	587	S	weak	0.464	3	0.014, 0.758	5,2	e		83/84	S,K,N,R,L
ARID2	588	S	weak	0.861	1	0.249, 1.345	4,1	e		84/84	P,V,A,S,L,N,T
ARID2	589	N	weak	1.22	1	0.557, 1.345	3,1	e		84/84	P,G,S,A,N,T
ARID2	590	G	moderate	0.115	5	-0.336, 0.391	6,3	e		84/84	P,G,S,A,T
ARID2	591	Q	strong	-0.927	9	-1.112,-0.843	9,8	e	f	84/84	Q,H
ARID2	592	A	strong	-0.458	7	-0.751,-0.259	8,6	b		84/84	G,A,V,L
ARID2	593	H	moderate	-0.27	6	-0.594,-0.086	7,5	b		84/84	H,L,Q
ARID2	594	I	strong	-0.817	8	-1.006,-0.701	9,8	b		84/84	I,Y,F
ARID2	595	H	strong	-0.671	8	-0.886,-0.535	9,7	b		84/84	R,L,H,F
ARID2	596	V	strong	-0.574	7	-0.843,-0.407	8,7	b		84/84	I,L,V
ARID2	597	V	moderate	-0.2	6	-0.535, 0.014	7,5	b		84/84	I,L,V,S,A
ARID2	598	G	strong	-0.995	9	-1.177,-0.928	9,9	b	s	84/84	G
ARID2	599	V	moderate	0.14	4	-0.259, 0.391	6,3	b		84/84	I,L,M,V
ARID2	600	K	moderate	-0.158	6	-0.535, 0.123	7,4	e		84/84	Q,R,K
ARID2	601	R	strong	-0.776	8	-1.006,-0.649	9,8	e	f	84/84	K,R
ARID2	602	R	strong	-1.058	9	-1.177,-1.006	9,9	e	f	84/84	R
ARID2	603	A	weak	1.012	1	0.391, 1.345	3,1	b		84/84	D,P,A,S,T
ARID2	604	I	moderate	0.166	4	-0.259, 0.391	6,3	b		84/84	S,I,L,T
ARID2	605	P	strong	-1.013	9	-1.177,-0.928	9,9	e	f	84/84	P
ARID2	606	L	strong	-0.999	9	-1.177,-0.928	9,9	b	s	84/84	L
ARID2	607	P	strong	-0.835	8	-1.042,-0.701	9,8	b		84/84	S,P
ARID2	608	I	weak	0.92	1	0.391, 1.345	3,1	b		84/84	I,A,V,M
ARID2	609	Q	strong	-0.927	9	-1.112,-0.843	9,8	e	f	84/84	H,Q
ARID2	610	M	moderate	0.007	5	-0.407, 0.249	7,4	b		84/84	I,L,T,M,A,S,V
ARID2	611	Y	moderate	-0.279	6	-0.649, 0.014	8,5	b		84/84	Y,F,A,H
ARID2	612	Y	moderate	-0.128	6	-0.535, 0.123	7,4	e		84/84	C,F,Y,W
ARID2	613	Q	strong	-0.905	9	-1.078,-0.798	9,8	e	f	84/84	A,Q
ARID2	614	Q	strong	-0.773	8	-1.006,-0.649	9,8	e	f	84/84	P,Q,L
ARID2	615	Q	strong	-0.511	7	-0.798,-0.336	8,6	e		84/84	H,L,P,Q,S
ARID2	616	P	weak	0.448	3	0.014, 0.758	5,2	e		84/84	R,T,P,Q,S,A
ARID2	617	V	weak	1.769	1	1.009, 1.867	1,1	e		72/84	S,G,I,C,A,V,P,T,N,L
ARID2	618	S	weak	1.206	1	0.557, 1.867	3,1	e		72/84	N,T,L,A,S,P,G
ARID2	619	T	weak	2.537	1	1.345, 3.242	1,1	e		77/84	T,N,A,S,V,D,P
ARID2	620	S	weak	0.521	3*	0.014, 1.009	5,1	e		77/84	A,S,V,P,L
ARID2	621	V	weak	1.89	1	1.009, 3.242	1,1	e		77/84	N,L,I,V,A,S,G
ARID2	622	V	weak	1.896	1	1.009, 1.867	1,1	b		82/84	P,A,V,L,R,T,N,G,Q,S,I
ARID2	623	R	weak	0.519	3	0.014, 0.758	5,2	e		82/84	R,L,K,P,F,A,V
ARID2	624	V	weak	0.949	1	0.391, 1.345	3,1	e		82/84	H,I,G,F,Q,L,T,P,A,V
ARID2	625	D	weak	0.657	2	0.123, 1.009	4,1	e		82/84	S,E,V,G,D
ARID2	626	S	weak	1.762	1	1.009, 1.867	1,1	b		83/84	I,S,L,T,M,P,V,A
ARID2	627	V	weak	2.06	1	1.009, 3.242	1,1	e		84/84	L,N,T,M,P,V,A,I,S
ARID2	628	P	weak	2.984	1	1.867, 3.242	1,1	e		84/84	G,S,I,P,A,V,L,T
ARID2	629	D	weak	0.577	3	0.123, 1.009	4,1	e		82/84	N,H,S,A,E,G,D
ARID2	630	V	weak	1.538	1	0.758, 1.867	2,1	e		52/84	M,P,V,L,Q,G,S,I
ARID2	631	S	weak	0.876	1	0.249, 1.345	4,1	e		43/84	S,A,T
ARID2	632	P	weak	2.387	1	1.345, 3.242	1,1	e		75/84	L,T,Q,P,S,A
ARID2	633	A	weak	2.743	1	1.345, 3.242	1,1	e		80/84	H,S,Q,D,G,N,T,V,A,P
ARID2	634	P	weak	2.24	1	1.009, 3.242	1,1	e		82/84	L,T,K,P,V,A,H,Q,G,S
ARID2	635	S	weak	1.651	1	0.758, 1.867	2,1	e		84/84	S,A,P,T,N,L
ARID2	636	P	weak	1.087	1	0.391, 1.345	3,1	e		83/84	M,P,A,L,T,Q,S,H
ARID2	637	A	moderate	-0.046	5	-0.407, 0.123	7,4	e		83/84	C,T,P,A,S
ARID2	638	G	weak	1.23	1	0.557, 1.867	3,1	e		81/84	S,A,V,G
ARID2	639	I	weak	2.829	1	1.345, 3.242	1,1	b		73/84	V,M,T,L,D,G,F,I
ARID2	640	P	weak	0.474	3	-0.086, 0.758	5,2	b		73/84	T,L,A,V,P,Q
ARID2	641	H	weak	1.109	1	0.391, 1.345	3,1	e		73/84	Q,P,S,E,C,L,H
ARID2	642	G	moderate	0.359	4*	-0.177, 0.758	6,2	e		72/84	T,P,G,V,S
ARID2	643	S	weak	2.771	1	1.345, 3.242	1,1	e		57/84	S,G,P,Y,T,H,L
ARID2	644	Q	weak	2.336	1	1.345, 3.242	1,1	e		54/84	S,Q,H,A,V,P,T,L
ARID2	645	T	weak	2.992	1	1.867, 3.242	1,1	e		51/84	I,F,G,S,N,T,P,V,A
ARID2	646	I	weak	2.551	1	1.345, 3.242	1,1	e		65/84	G,F,S,I,P,M,A,V,L
ARID2	647	G	weak	0.387	3*	-0.177, 0.758	6,2	e		66/84	A,V,G,I
ARID2	648	N	weak	0.848	2	0.249, 1.345	4,1	e		76/84	A,P,N,K,T,S,Q,G
ARID2	649	H	weak	0.438	3	0.014, 0.758	5,2	e		76/84	Q,Y,G,S,H,M,P,L
ARID2	650	F	weak	0.754	2	0.123, 1.009	4,1	b		76/84	L,T,Y,F
ARID2	651	Q	weak	1.601	1	0.758, 1.867	2,1	e		76/84	I,H,Q,N,L,V,A,P
ARID2	652	R	strong	-0.755	8	-0.968,-0.594	9,7	e	f	77/84	R,S,Q
ARID2	653	T	weak	1.568	1	0.758, 1.867	2,1	e		77/84	T,N,A,V,P,M,I,G
ARID2	654	P	weak	1.345	1	0.557, 1.867	3,1	e		76/84	Q,S,H,P,V,A,L,T
ARID2	655	V	weak	1.939	1	1.009, 1.867	1,1	e		83/84	A,V,L,G,F,S,I,C
ARID2	656	A	weak	3.09	1	1.867, 3.242	1,1	e		75/84	N,T,L,A,P,I,S,Q,G
ARID2	657	N	weak	0.461	3	0.014, 0.758	5,2	e		83/84	L,N,T,I,H,F,Y,S
ARID2	658	Q	weak	0.563	3*	0.014, 1.009	5,1	e		81/84	T,L,H,V,A,Q
ARID2	659	S	weak	0.756	2	0.249, 1.009	4,1	e		83/84	N,T,V,A,P,C,S,G
ARID2	660	S	weak	0.867	1	0.391, 1.345	3,1	e		83/84	L,T,G,P,S,A,V
ARID2	661	N	weak	2.15	1	1.009, 3.242	1,1	e		83/84	K,T,N,S,A,P,G
ARID2	662	L	weak	2.966	1	1.867, 3.242	1,1	e		84/84	S,G,Q,F,I,V,P,M,L
ARID2	663	T	weak	0.561	3	0.123, 0.758	4,2	e		82/84	V,A,S,P,N,K,T
ARID2	664	A	weak	1.014	1	0.391, 1.345	3,1	b		82/84	T,S,A,V,P,G,F
ARID2	665	T	moderate	-0.344	6	-0.649,-0.177	8,6	e		82/84	R,T,P,S
ARID2	666	Q	weak	0.463	3	0.014, 0.758	5,2	e		79/84	P,Q,S,H,L
ARID2	667	M	weak	0.664	2	0.123, 1.009	4,1	b		79/84	V,P,M,T,R,L,I
ARID2	668	S	moderate	-0.284	6	-0.594,-0.086	7,5	b		81/84	I,L,T,A,S,V
ARID2	669	F	weak	1.349	1	0.557, 1.867	3,1	b		81/84	I,L,S,Q,F,Y
ARID2	670	P	moderate	0.128	4	-0.259, 0.391	6,3	e		81/84	I,T,N,P,Q,A,V
ARID2	671	V	weak	1.467	1	0.758, 1.867	2,1	b		81/84	I,F,S,L,T,M,V,A
ARID2	672	Q	strong	-0.655	8	-0.886,-0.535	9,7	e	f	84/84	Q,P,T,H
ARID2	673	G	moderate	-0.002	5	-0.407, 0.249	7,4	e		84/84	E,S,G,T,N
ARID2	674	V	weak	1.382	1	0.758, 1.867	2,1	e		84/84	G,I,A,V,P,M,T,L
ARID2	675	H	weak	0.754	2	0.249, 1.009	4,1	e		83/84	H,T,P,S,A
ARID2	676	T	weak	2.105	1	1.009, 3.242	1,1	e		80/84	N,T,R,L,P,I,H,S,Q,G
ARID2	677	V	weak	1.089	1	0.391, 1.345	3,1	b		80/84	G,I,A,V,P,M,T,R
ARID2	678	A	weak	0.679	2	0.123, 1.009	4,1	b		84/84	A,V,P,T,L,S,F,Q,H,I
ARID2	679	Q	weak	0.402	3	-0.086, 0.758	5,2	e		81/84	L,H,S,A,Q,P
ARID2	680	T	moderate	0.001	5	-0.336, 0.249	6,4	e		81/84	C,T,N,P,A,V
ARID2	681	V	weak	0.75	2	0.249, 1.009	4,1	b		81/84	I,F,G,T,M,P,V,A
ARID2	682	S	weak	0.586	3	0.123, 1.009	4,1	e		81/84	T,I,C,A,S,Y,P
ARID2	683	R	moderate	-0.052	5	-0.407, 0.249	7,4	e		80/84	R,C,N,T,K,Q
ARID2	684	I	weak	1.303	1	0.557, 1.867	3,1	b		81/84	H,I,S,F,K,L,V,P,M
ARID2	685	P	weak	0.998	1	0.391, 1.345	3,1	e		81/84	P,A,S,L,I,H,T
ARID2	686	Q	weak	0.979	1	0.391, 1.345	3,1	e		83/84	H,I,Q,L,A,V,P,M
ARID2	687	N	moderate	0	5	-0.336, 0.249	6,4	e		82/84	N,T,P,I,H,Q,D,S
ARID2	688	P	weak	0.998	1	0.391, 1.345	3,1	e		82/84	L,H,Q,P,S
ARID2	689	S	weak	1.415	1	0.758, 1.867	2,1	e		82/84	A,P,N,T,L,S,Q,G,H
ARID2	690	P	weak	2.178	1	1.009, 3.242	1,1	e		81/84	P,A,V,L,N,G,F,S,I
ARID2	691	H	weak	1.004	1	0.391, 1.345	3,1	e		81/84	Q,S,H,P,V,L,N,T
ARID2	692	T	weak	2.406	1	1.345, 3.242	1,1	e		82/84	L,T,G,P,V,A,S
ARID2	693	H	weak	0.767	2	0.249, 1.009	4,1	e		77/84	L,H,V,A,Q,P
ARID2	694	Q	weak	1.877	1	1.009, 1.867	1,1	e		78/84	L,N,T,M,P,H,Q,S
ARID2	695	Q	weak	0.782	2	0.249, 1.009	4,1	e		83/84	S,Q,P,G,T,H
ARID2	696	Q	weak	0.642	2	0.123, 1.009	4,1	e		83/84	H,P,Q,S,A
ARID2	697	N	weak	0.441	3	0.014, 0.758	5,2	e		83/84	S,G,T,N,H,C
ARID2	698	A	weak	1.5	1	0.758, 1.867	2,1	b		70/84	C,T,P,A,S,V
ARID2	699	P	weak	0.971	1	0.391, 1.345	3,1	e		70/84	L,I,T,M,P,V,A
ARID2	700	V	weak	0.49	3	0.014, 0.758	5,2	b		70/84	L,V,A,S,M
ARID2	701	T	moderate	-0.204	6	-0.535, 0.014	7,5	e		70/84	T,S,A
ARID2	702	V	weak	1.167	1	0.391, 1.867	3,1	b		61/84	L,F,Q,G,V,A
ARID2	703	I	moderate	-0.181	6	-0.594, 0.123	7,4	b		53/84	V,Q,L,I
ARID2	704	Q	weak	2.015	1	1.009, 3.242	1,1	e		79/84	H,T,Q,P,A,S
ARID2	705	S	weak	0.776	2	0.249, 1.009	4,1	e		82/84	N,T,Q,G,P,A,S
ARID2	706	K	weak	0.568	3*	0.014, 1.009	5,1	e		84/84	V,Q,M,P,K,L,R
ARID2	707	A	weak	1.237	1	0.557, 1.867	3,1	e		80/84	H,S,Q,G,T,L,A,P
ARID2	708	P	weak	1.389	1	0.557, 1.867	3,1	e		80/84	A,S,V,P,Q,I,L
ARID2	709	I	weak	1.783	1	1.009, 1.867	1,1	e		80/84	K,R,I,A,V,G,Q
ARID2	710	P	weak	1.529	1	0.758, 1.867	2,1	e		83/84	S,H,P,V,A,L,K,T
ARID2	711	C	weak	0.376	3	-0.086, 0.758	5,2	e		83/84	N,C,R,A,S,G
ARID2	712	E	moderate	-0.02	5	-0.407, 0.249	7,4	e		83/84	E,G,P,D,T
ARID2	713	V	weak	0.54	3	0.014, 0.758	5,2	b		80/84	I,G,F,T,L,A,V,M
ARID2	714	V	moderate	0.03	5	-0.336, 0.249	6,4	b		83/84	V,A,M,L
ARID2	715	K	weak	0.428	3	-0.086, 0.758	5,2	e		83/84	T,K,R,V,Q
ARID2	716	A	strong	-0.437	7	-0.751,-0.259	8,6	b		71/84	A,G,T,C
ARID2	717	T	moderate	0.308	4	-0.086, 0.557	5,3	b		71/84	T,S,A
ARID2	718	V	strong	-0.728	8	-0.968,-0.594	9,7	b		71/84	V,M,Q
ARID2	719	I	moderate	-0.209	6	-0.535, 0.014	7,5	b		71/84	I,L,V,M,F
ARID2	720	Q	strong	-0.727	8	-0.968,-0.594	9,7	e	f	71/84	Q,P
ARID2	721	N	moderate	0.08	5	-0.336, 0.391	6,3	e		72/84	N,S,P,G
ARID2	722	S	moderate	0.14	4	-0.259, 0.391	6,3	e		72/84	T,S,A,P,G
ARID2	723	I	weak	1.398	1	0.758, 1.867	2,1	b		84/84	T,L,V,A,P,I,H,G
ARID2	724	P	weak	1.513	1	0.758, 1.867	2,1	e		84/84	P,F,Q,A,S,T
ARID2	725	Q	weak	0.821	2	0.249, 1.009	4,1	e		84/84	N,T,H,S,A,Q,P
ARID2	726	T	weak	0.68	2	0.249, 1.009	4,1	e		84/84	P,G,A,S,I,C,T
ARID2	727	G	weak	1.424	1	0.758, 1.867	2,1	e		84/84	H,T,G,P,V,A,S
ARID2	728	V	weak	0.627	2	0.123, 1.009	4,1	b		59/84	T,P,G,V,A,S
ARID2	729	P	moderate	0.062	5*	-0.407, 0.391	7,3	e		58/84	A,V,P,G
ARID2	730	V	moderate	-0.305	6	-0.649,-0.086	8,5	b		52/84	T,G,P,A,V
ARID2	731	S	weak	1.1	1	0.391, 1.345	3,1	b		52/84	S,G,H,A,V,P,T,N
ARID2	732	I	moderate	-0.157	6	-0.535, 0.123	7,4	b		52/84	A,V,L,I
ARID2	733	A	weak	0.503	3	-0.086, 0.758	5,2	b		49/84	A,S,V,P,G
ARID2	734	V	weak	1.271	1	0.391, 1.867	3,1	b		48/84	S,Y,G,F,H,C,V,L
ARID2	735	G	moderate	-0.001	5	-0.473, 0.249	7,4	b		48/84	P,G,A,S
ARID2	736	G	moderate	0.351	4*	-0.259, 0.758	6,2	b		46/84	S,A,G,T
ARID2	737	G	weak	2.819	1	1.345, 3.242	1,1	b		47/84	A,S,G,N,T,C,H
ARID2	738	P	weak	1.032	1	0.123, 1.867	4,1	b		20/84	P,A,I
ARID2	739	P	weak	2.241	1	1.009, 3.242	1,1	e		43/84	P,S,A,V,I,T
ARID2	740	Q	weak	1.237	1	0.391, 1.867	3,1	e		45/84	Q,G,P,V,K
ARID2	741	S	weak	2.569	1	1.345, 3.242	1,1	e		47/84	Q,G,S,M,P,V,A,N,T
ARID2	742	S	moderate	0.335	4	-0.086, 0.557	5,3	e		83/84	V,S,A,Q,P,T
ARID2	743	V	weak	2.244	1	1.345, 3.242	1,1	e		83/84	L,N,T,M,P,V,A,I,F,G,S
ARID2	744	V	weak	0.715	2	0.249, 1.009	4,1	e		84/84	I,S,Q,N,T,L,V,A
ARID2	745	Q	moderate	-0.065	5	-0.407, 0.123	7,4	e		83/84	S,Q,P,N,L
ARID2	746	N	moderate	-0.247	6	-0.594,-0.086	7,5	e		83/84	P,M,A,H,L,N
ARID2	747	H	moderate	0.037	5	-0.336, 0.249	6,4	e		84/84	T,C,H,S,Q,P
ARID2	748	S	weak	1.433	1	0.758, 1.867	2,1	e		82/84	A,S,Q,G,N,T,I
ARID2	749	T	weak	2.509	1	1.345, 3.242	1,1	e		84/84	I,Q,S,L,N,T,P,V,A
ARID2	750	G	weak	1.056	1	0.391, 1.345	3,1	e		83/84	I,G,S,T,N,P,M,A,V
ARID2	751	P	weak	2.097	1	1.009, 3.242	1,1	e		81/84	S,A,Q,P,T,L,H
ARID2	752	Q	weak	0.759	2	0.249, 1.009	4,1	e		82/84	T,A,P,H,I,S,G,Q
ARID2	753	P	weak	2.703	1	1.345, 3.242	1,1	e		80/84	T,L,S,A,V,P,Q
ARID2	754	V	moderate	-0.272	6	-0.649,-0.086	8,5	b		62/84	P,G,V,A,S
ARID2	755	T	weak	0.985	1	0.391, 1.345	3,1	e		61/84	T,K,P,V,A,S
ARID2	756	V	moderate	0.088	5	-0.336, 0.391	6,3	b		60/84	M,V,A,C,I,L
ARID2	757	V	moderate	0.124	4	-0.336, 0.391	6,3	b		56/84	M,P,V,S,T
ARID2	758	N	weak	1.868	1	1.009, 1.867	1,1	e		59/84	I,S,G,Q,T,N,L,A,V,P
ARID2	759	S	moderate	-0.299	6	-0.649,-0.086	8,5	e		61/84	N,T,S,A,Q,P
ARID2	760	Q	moderate	-0.158	6	-0.535, 0.123	7,4	e		68/84	S,G,P,Q,T,H
ARID2	761	T	weak	1.266	1	0.557, 1.867	3,1	e		68/84	P,Q,S,A,T
ARID2	762	L	weak	1.37	1	0.557, 1.867	3,1	b		69/84	H,L,Y,Q,M,A,V
ARID2	763	L	moderate	0.258	4	-0.259, 0.557	6,3	e		84/84	H,L,P,F,Q,A
ARID2	764	H	moderate	-0.074	5	-0.407, 0.123	7,4	e		84/84	C,H,Q,P,S
ARID2	765	H	strong	-0.69	8	-0.928,-0.535	9,7	e	f	84/84	P,Q,H
ARID2	766	P	moderate	0.1	5	-0.336, 0.391	6,3	e		75/84	I,P,Q,S
ARID2	767	S	weak	0.548	3*	0.014, 1.009	5,1	e		76/84	V,S,A,Q,P
ARID2	768	V	moderate	0.246	4	-0.177, 0.557	6,3	e		75/84	V,M,F,I,L
ARID2	769	I	weak	0.637	2*	0.014, 1.009	5,1	b		54/84	V,F,M,I,L
ARID2	770	P	moderate	0.274	4	-0.259, 0.557	6,3	e		41/84	T,P,Q,S
ARID2	771	Q	strong	-0.449	7	-0.798,-0.259	8,6	e		47/84	S,Q,P
ARID2	772	Q	moderate	0.299	4*	-0.259, 0.758	6,2	e		47/84	A,Q,P
ARID2	773	S	weak	0.433	3	-0.086, 0.758	5,2	e		47/84	L,T,P,S,A
ARID2	774	P	weak	1.46	1	0.557, 1.867	3,1	e		46/84	P,A,S
ARID2	775	L	weak	0.695	2*	-0.086, 1.009	5,1	b		46/84	L,I,G,S,V
ARID2	776	H	strong	-0.703	8	-1.006,-0.535	9,7	e	f	46/84	H,P
ARID2	777	T	moderate	0.152	4	-0.336, 0.557	6,3	e		46/84	A,T,I
ARID2	778	V	strong	-0.504	7	-0.843,-0.259	8,6	b		46/84	M,V
ARID2	779	V	strong	-0.466	7	-0.798,-0.259	8,6	b		46/84	V,A,S
ARID2	780	P	strong	-0.609	8	-0.968,-0.407	9,7	b		46/84	P,S
ARID2	781	G	moderate	-0.199	6*	-0.649, 0.123	8,4	e		46/84	S,G,N
ARID2	782	Q	strong	-0.935	9	-1.145,-0.843	9,8	e	f	45/84	Q
ARID2	783	I	weak	0.727	2	0.123, 1.009	4,1	b		76/84	V,A,Q,T,I,L
ARID2	784	P	weak	1.504	1	0.758, 1.867	2,1	e		76/84	P,A,S,L,T
ARID2	785	S	moderate	-0.321	6	-0.649,-0.086	8,5	e		76/84	T,S,A,V,G
ARID2	786	G	moderate	-0.115	5	-0.535, 0.123	7,4	e		76/84	G,A,S,T
ARID2	787	T	moderate	-0.259	6	-0.535,-0.086	7,5	e		84/84	A,P,T
ARID2	788	P	moderate	-0.322	6	-0.701,-0.086	8,5	e		84/84	V,P,G,T
ARID2	789	V	strong	-0.713	8	-0.928,-0.594	9,7	b		84/84	L,V,A
ARID2	790	T	strong	-0.739	8	-0.928,-0.594	9,7	e	f	84/84	N,T,A
ARID2	791	V	strong	-0.696	8	-0.928,-0.535	9,7	b		84/84	H,L,V
ARID2	792	I	strong	-0.432	7	-0.751,-0.259	8,6	b		84/84	I,L,V,F
ARID2	793	Q	strong	-0.792	8	-1.006,-0.649	9,8	e	f	84/84	P,Q,H
ARID2	794	Q	moderate	-0.267	6	-0.594,-0.086	7,5	e		83/84	Q,P,K
ARID2	795	A	weak	0.522	3	0.014, 0.758	5,2	b		58/84	G,A,T
ARID2	796	V	weak	0.422	3	-0.086, 0.758	5,2	b		83/84	M,P,V,A,L,T
ARID2	797	P	moderate	-0.315	6	-0.649,-0.086	8,5	e		83/84	Q,P,S
ARID2	798	Q	strong	-0.794	8	-1.006,-0.649	9,8	e	f	84/84	H,P,Q
ARID2	799	S	weak	0.957	1	0.391, 1.345	3,1	b		84/84	N,T,P,G,A,S
ARID2	800	H	strong	-0.781	8	-1.006,-0.649	9,8	b		84/84	M,Q,H
ARID2	801	M	moderate	0.181	4	-0.177, 0.391	6,3	b		84/84	T,L,I,V,A,M,D
ARID2	802	F	weak	1.773	1	0.758, 1.867	2,1	b		84/84	G,F,A,V,L,I,T
ARID2	803	G	moderate	0.002	5	-0.407, 0.249	7,4	b		83/84	A,S,D,G,N
ARID2	804	R	strong	-0.888	9	-1.078,-0.798	9,8	e	f	83/84	R,Q
ARID2	805	V	strong	-0.84	8	-1.042,-0.751	9,8	b		84/84	V,I,L
ARID2	806	Q	strong	-0.653	8	-0.886,-0.473	9,7	e	f	84/84	P,Q,H,R
ARID2	807	N	moderate	0.168	4	-0.259, 0.391	6,3	e		84/84	S,A,G,N
ARID2	808	I	weak	1.078	1	0.557, 1.345	3,1	b		84/84	S,I,M,P,V,A,L,T
ARID2	809	P	weak	0.694	2	0.123, 1.009	4,1	e		61/84	S,V,P,T
ARID2	810	A	moderate	0.137	4	-0.336, 0.391	6,3	e		50/84	T,S,A,M,Q,P
ARID2	811	C	weak	1.316	1	0.557, 1.867	3,1	b		70/84	G,V,A,R,C,N,T
ARID2	812	T	weak	0.87	1	0.249, 1.345	4,1	e		69/84	T,A,S,P,F
ARID2	813	S	weak	0.521	3	0.014, 0.758	5,2	e		69/84	A,S,V,P,Q,T,N
ARID2	814	T	weak	1.634	1	0.758, 1.867	2,1	e		49/84	V,S,A,G,T,I
ARID2	815	V	weak	0.907	1	0.391, 1.345	3,1	e		79/84	G,F,I,A,V,M,T,L
ARID2	816	S	moderate	0.346	4	-0.086, 0.557	5,3	e		81/84	T,G,P,Q,E,A,S
ARID2	817	Q	strong	-0.619	8	-0.886,-0.473	9,7	e	f	81/84	Q,G,P,H
ARID2	818	G	weak	0.656	2*	0.014, 1.009	5,1	e		73/84	A,S,P,G,H,R
ARID2	819	Q	moderate	0.066	5	-0.336, 0.391	6,3	e		81/84	T,L,S,A,Q,P,G
ARID2	820	Q	moderate	0.281	4	-0.177, 0.557	6,3	e		82/84	Q,H,C,A,P,T,L,R
ARID2	821	L	strong	-0.528	7	-0.843,-0.336	8,6	b		82/84	I,L,M
ARID2	822	I	weak	0.677	2	0.123, 1.009	4,1	e		75/84	L,I,V,A,S,P
ARID2	823	T	moderate	0.294	4	-0.177, 0.557	6,3	e		75/84	T,H,A,S,P,G,Q
ARID2	824	T	moderate	0.038	5	-0.336, 0.249	6,4	e		75/84	T,I,A,S,P
ARID2	825	S	moderate	-0.019	5	-0.407, 0.249	7,4	e		74/84	L,T,P,S,V
ARID2	826	P	weak	0.421	3	-0.086, 0.758	5,2	e		49/84	L,P,G,Q,S
ARID2	827	Q	strong	-0.612	8	-0.886,-0.407	9,7	e	f	49/84	L,H,Q
ARID2	828	P	weak	0.775	2	0.123, 1.345	4,1	e		62/84	S,P,T
ARID2	829	V	weak	1.189	1	0.557, 1.867	3,1	e		62/84	I,S,G,L,X,V,A,M
ARID2	830	Q	weak	0.531	3	0.014, 0.758	5,2	e		74/84	N,T,P,A,C,H,Q,S
ARID2	831	T	weak	0.907	1	0.391, 1.345	3,1	e		74/84	S,Q,G,V,A,P,N,T
ARID2	832	S	weak	1.152	1	0.557, 1.345	3,1	e		67/84	T,V,S,Q,P
ARID2	833	S	weak	0.799	2	0.249, 1.009	4,1	e		72/84	P,A,V,L,R,T,Q,S,C
ARID2	834	Q	moderate	0.115	5	-0.336, 0.391	6,3	e		72/84	S,Q,P,H
ARID2	835	Q	strong	-0.429	7	-0.751,-0.259	8,6	e		72/84	T,P,Q,A
ARID2	836	T	weak	2.52	1	1.345, 3.242	1,1	e		72/84	G,Q,S,P,M,A,V,L,T
ARID2	837	S	weak	2.219	1	1.009, 3.242	1,1	e		72/84	K,T,A,P,M,I,S,G,Q
ARID2	838	A	weak	2.088	1	1.009, 3.242	1,1	e		72/84	V,A,M,P,T,L,S,Q,G
ARID2	839	G	weak	2.56	1	1.345, 3.242	1,1	e		72/84	P,A,V,T,N,G,S,H
ARID2	840	S	weak	1.307	1	0.557, 1.867	3,1	e		68/84	T,N,G,P,A,S,V
ARID2	841	Q	weak	1.017	1	0.391, 1.345	3,1	e		84/84	H,N,T,Q,P,S,A
ARID2	842	S	moderate	0.352	4	-0.086, 0.557	5,3	e		84/84	T,S,Q,P,G
ARID2	843	Q	moderate	0.115	5	-0.259, 0.391	6,3	e		84/84	K,E,S,Q,D,G
ARID2	844	D	moderate	-0.158	6	-0.535, 0.123	7,4	e		84/84	S,E,G,D,T
ARID2	845	T	moderate	0.263	4	-0.177, 0.557	6,3	b		84/84	P,A,T,N
ARID2	846	V	moderate	0.001	5	-0.336, 0.249	6,4	b		84/84	I,L,A,S,V,P,M
ARID2	847	I	weak	0.454	3	0.014, 0.758	5,2	b		84/84	I,L,V,A,M,F,Q
ARID2	848	I	weak	0.746	2	0.249, 1.009	4,1	b		84/84	I,L,M,F,V,A,S
ARID2	849	A	weak	0.882	1	0.391, 1.345	3,1	e		84/84	T,D,S,E,A
ARID2	850	P	weak	0.809	2	0.249, 1.345	4,1	e		84/84	G,P,S,A,T
ARID2	851	P	weak	0.371	3	-0.086, 0.758	5,2	e		83/84	T,Q,P,S
ARID2	852	Q	moderate	0.285	4	-0.177, 0.557	6,3	e		83/84	V,S,Q,P,N,C,H
ARID2	853	Y	weak	1.398	1	0.557, 1.867	3,1	b		82/84	F,P,Y,V,S,A
ARID2	854	V	moderate	-0.007	5	-0.407, 0.249	7,4	b		83/84	M,P,V,S,A,I
ARID2	855	T	moderate	-0.08	5	-0.407, 0.123	7,4	e		84/84	T,N,A,S,P,M
ARID2	856	T	moderate	-0.062	5	-0.407, 0.123	7,4	e		84/84	A,V,C,T,N
ARID2	857	S	moderate	-0.254	6	-0.535,-0.086	7,5	e		82/84	T,S,A,P
ARID2	858	A	weak	1.123	1	0.557, 1.345	3,1	b		83/84	C,T,G,A,S,V
ARID2	859	S	moderate	-0.206	6	-0.535, 0.014	7,5	e		83/84	T,P,A,S
ARID2	860	N	weak	0.673	2	0.123, 1.009	4,1	e		55/84	P,V,S,A,N,T
ARID2	861	I	weak	0.393	3	-0.086, 0.758	5,2	b		56/84	L,I,V,M,F
ARID2	862	V	moderate	0.074	5*	-0.407, 0.391	7,3	b		46/84	A,V,T,L
ARID2	863	S	moderate	-0.256	6	-0.594, 0.014	7,5	b		48/84	P,S,A,T
ARID2	864	A	moderate	0.309	4	-0.177, 0.557	6,3	b		64/84	V,S,A,G,C
ARID2	865	T	moderate	0.31	4	-0.177, 0.557	6,3	b		65/84	T,S,A,P
ARID2	866	S	moderate	0.117	5	-0.259, 0.391	6,3	e		65/84	T,P,A,S
ARID2	867	V	moderate	0.007	5	-0.407, 0.249	7,4	b		73/84	A,S,V,P,H,I,L
ARID2	868	Q	strong	-0.89	9	-1.078,-0.798	9,8	e	f	74/84	S,Q
ARID2	869	N	moderate	0.219	4	-0.177, 0.557	6,3	e		76/84	S,P,Q,N,C
ARID2	870	F	moderate	0.069	5*	-0.407, 0.391	7,3	b		75/84	V,M,Q,F,I
ARID2	871	Q	strong	-0.429	7	-0.751,-0.259	8,6	e		75/84	H,L,Q
ARID2	872	V	moderate	0.209	4	-0.177, 0.557	6,3	b		84/84	L,H,V,A,M,G
ARID2	873	A	moderate	-0.14	6	-0.473, 0.123	7,4	e		84/84	A,S,G,P,T
ARID2	874	T	weak	2.259	1	1.345, 3.242	1,1	e		84/84	G,S,P,E,A,V,L,T
ARID2	875	G	moderate	0.192	4	-0.259, 0.557	6,3	e		84/84	A,S,G,C
ARID2	876	Q	strong	-0.459	7	-0.751,-0.259	8,6	e		84/84	Q,S,H
ARID2	877	M	weak	0.827	2	0.249, 1.009	4,1	b		84/84	P,M,A,V,L,I
ARID2	878	V	moderate	-0.005	5	-0.407, 0.249	7,4	b		84/84	V,Y,P,F,L
ARID2	879	T	strong	-0.521	7	-0.751,-0.336	8,6	b		84/84	A,S,N,T
ARID2	880	I	moderate	0.3	4	-0.086, 0.557	5,3	b		84/84	F,V,I,L,N
ARID2	881	A	moderate	0.15	4	-0.259, 0.391	6,3	b		83/84	S,A,V,P,T
ARID2	882	G	moderate	-0.3	6	-0.701,-0.086	8,5	b		82/84	N,G,S
ARID2	883	V	strong	-0.456	7	-0.751,-0.259	8,6	b		83/84	M,G,V,L,I
ARID2	884	P	moderate	-0.284	6	-0.594,-0.086	7,5	e		83/84	T,A,S,P,Q
ARID2	885	S	moderate	-0.04	5	-0.407, 0.123	7,4	e		84/84	G,S,V,N
ARID2	886	P	weak	0.539	3	0.014, 0.758	5,2	e		83/84	S,A,P,T
ARID2	887	Q	moderate	-0.069	5	-0.473, 0.123	7,4	e		82/84	P,Q,H
ARID2	888	A	weak	1.103	1	0.391, 1.345	3,1	e		82/84	T,G,P,V,A,S
ARID2	889	S	moderate	0.05	5	-0.336, 0.249	6,4	b		84/84	P,S,A,C,N,T
ARID2	890	R	strong	-1.058	9	-1.177,-1.006	9,9	e	f	84/84	R
ARID2	891	V	strong	-0.364	7	-0.649,-0.177	8,6	b		84/84	H,I,A,V,M
ARID2	892	G	moderate	0.087	5	-0.336, 0.391	6,3	e		84/84	T,C,S,A,M,G
ARID2	893	F	strong	-0.79	8	-1.042,-0.649	9,8	b		84/84	F,Y
ARID2	894	Q	strong	-1.06	9	-1.177,-1.006	9,9	e	f	84/84	Q
ARID2	895	N	strong	-0.859	9	-1.042,-0.751	9,8	e	f	84/84	N,S
ARID2	896	I	strong	-1.08	9	-1.177,-1.042	9,9	b	s	84/84	I
ARID2	897	A	strong	-1.079	9	-1.177,-1.042	9,9	b	s	84/84	A
ARID2	898	P	strong	-1.013	9	-1.177,-0.928	9,9	e	f	84/84	P
ARID2	899	K	strong	-1.042	9	-1.177,-0.968	9,9	e	f	84/84	K
ARID2	900	P	strong	-1.011	9	-1.177,-0.928	9,9	e	f	82/84	P
ARID2	901	L	weak	0.746	2	0.249, 1.009	4,1	e		82/84	H,L,T,F,A,V
ARID2	902	P	weak	0.607	3	0.123, 1.009	4,1	e		84/84	L,C,N,P,G,S,A
ARID2	903	S	weak	0.38	3	-0.086, 0.758	5,2	e		84/84	A,S,P,G,Q,N,H
ARID2	904	Q	moderate	-0.32	6	-0.649,-0.086	8,5	e		84/84	T,H,S,A,P,Q
ARID2	905	Q	moderate	0.335	4	-0.086, 0.557	5,3	e		84/84	P,Q,S,A,H,T
ARID2	906	V	weak	1.068	1	0.391, 1.345	3,1	e		83/84	T,L,V,P,C,I,S,G,Q
ARID2	907	S	weak	2.609	1	1.345, 3.242	1,1	e		82/84	H,Q,G,S,L,T,M,P,V,A
ARID2	908	S	weak	2.05	1	1.009, 3.242	1,1	e		78/84	M,P,V,A,L,T,Q,G,S,I
ARID2	909	T	weak	1.453	1	0.758, 1.867	2,1	e		72/84	S,A,P,G,N,T
ARID2	910	V	weak	1.159	1	0.557, 1.345	3,1	e		72/84	I,Q,G,S,L,T,P,V,A
ARID2	911	V	weak	1.275	1	0.557, 1.867	3,1	e		72/84	G,Q,I,M,A,V,L,T
ARID2	912	Q	weak	0.676	2	0.123, 1.009	4,1	e		62/84	A,S,Q,P
ARID2	913	Q	weak	0.381	3	-0.086, 0.758	5,2	e		64/84	P,Q,S,H,T
ARID2	914	P	moderate	0.052	5*	-0.407, 0.391	7,3	e		64/84	T,L,Q,P
ARID2	915	I	weak	2.474	1	1.345, 3.242	1,1	e		60/84	T,N,L,A,V,P,M,I,Q
ARID2	916	Q	weak	1.165	1	0.391, 1.867	3,1	e		59/84	H,P,Q
ARID2	917	Q	weak	0.755	2	0.249, 1.009	4,1	e		75/84	T,R,S,A,P,Q
ARID2	918	P	weak	2.54	1	1.345, 3.242	1,1	e		64/84	H,R,P,Q,A,S
ARID2	919	Q	moderate	0.073	5	-0.336, 0.391	6,3	e		81/84	T,N,P,Q
ARID2	920	Q	weak	0.456	3	0.014, 0.758	5,2	e		79/84	L,R,Q,P,A
ARID2	921	P	moderate	0.323	4	-0.177, 0.557	6,3	e		83/84	S,P,Q,T
ARID2	922	T	weak	0.789	2	0.249, 1.009	4,1	e		83/84	T,P,Q,A,S
ARID2	923	Q	strong	-0.651	8	-0.886,-0.473	9,7	e	f	83/84	A,P,Q
ARID2	924	Q	strong	-0.526	7	-0.798,-0.336	8,6	e		84/84	Q,P,S
ARID2	925	S	strong	-0.578	7	-0.843,-0.407	8,7	b		84/84	G,S,V
ARID2	926	V	strong	-0.429	7	-0.701,-0.259	8,6	b		84/84	V,H,R,L
ARID2	927	V	strong	-0.961	9	-1.112,-0.886	9,9	b	s	84/84	M,V
ARID2	928	I	strong	-0.965	9	-1.112,-0.886	9,9	b	s	84/84	I,F
ARID2	929	V	strong	-0.963	9	-1.112,-0.886	9,9	b	s	84/84	V,L
ARID2	930	S	strong	-0.535	7	-0.798,-0.407	8,7	b		84/84	S,G
ARID2	931	Q	moderate	-0.241	6	-0.594, 0.014	7,5	e		84/84	P,Q,A,S
ARID2	932	P	weak	0.759	2	0.249, 1.009	4,1	e		84/84	S,A,Q,P,N,T
ARID2	933	A	moderate	0.338	4	-0.086, 0.557	5,3	e		84/84	A,S,P,Q,T,L
ARID2	934	Q	strong	-0.627	8	-0.886,-0.473	9,7	e	f	84/84	Q,P,S
ARID2	935	Q	moderate	-0.076	5	-0.473, 0.123	7,4	e		84/84	P,G,Q,H
ARID2	936	G	moderate	0.133	4	-0.259, 0.391	6,3	e		84/84	S,G,T,N
ARID2	937	Q	weak	0.712	2	0.123, 1.009	4,1	e		83/84	T,A,P,Q
ARID2	938	T	moderate	0.229	4	-0.177, 0.557	6,3	e		84/84	G,Q,S,A,T,N
ARID2	939	Y	moderate	-0.167	6	-0.594, 0.123	7,4	b		84/84	H,F,Y
ARID2	940	A	strong	-0.47	7	-0.751,-0.336	8,6	b		84/84	A,V,P,T
ARID2	941	P	strong	-0.834	8	-1.042,-0.701	9,8	e	f	84/84	P,S
ARID2	942	A	strong	-1.079	9	-1.177,-1.042	9,9	b	s	84/84	A
ARID2	943	I	strong	-0.853	9	-1.042,-0.751	9,8	b	s	84/84	L,I,V
ARID2	944	H	strong	-1.07	9	-1.177,-1.006	9,9	b	s	84/84	H
ARID2	945	Q	strong	-0.928	9	-1.112,-0.843	9,8	b	s	84/84	Q,H
ARID2	946	I	strong	-1.08	9	-1.177,-1.042	9,9	b	s	84/84	I
ARID2	947	V	strong	-0.951	9	-1.112,-0.886	9,9	b	s	84/84	V,L
ARID2	948	L	strong	-0.999	9	-1.177,-0.928	9,9	b	s	84/84	L
ARID2	949	A	weak	0.653	2	0.123, 1.009	4,1	b		84/84	S,A,T
ARID2	950	N	strong	-0.949	9	-1.112,-0.843	9,8	b	s	84/84	G,N
ARID2	951	P	strong	-0.833	8	-1.042,-0.701	9,8	e	f	84/84	P,T
ARID2	952	A	moderate	0.198	4	-0.177, 0.391	6,3	e		84/84	A,S,H,T,N
ARID2	953	A	weak	1.91	1	1.009, 1.867	1,1	e		84/84	Q,P,G,V,A,S,T
ARID2	954	L	moderate	0.283	4	-0.177, 0.557	6,3	b		82/84	R,I,L,V,M
ARID2	955	P	weak	0.756	2	0.249, 1.009	4,1	e		82/84	T,Q,P,S
ARID2	956	A	weak	0.908	1	0.391, 1.345	3,1	e		82/84	A,S,P,G,T,N,L
ARID2	957	G	weak	0.972	1	0.391, 1.345	3,1	e		82/84	A,S,G,T
ARID2	958	Q	moderate	-0.322	6	-0.649,-0.086	8,5	e		83/84	Q,P
ARID2	959	T	moderate	0.208	4	-0.177, 0.391	6,3	b		84/84	T,P,S,A
ARID2	960	V	moderate	-0.046	5	-0.407, 0.249	7,4	b		84/84	I,L,M,G,P,V
ARID2	961	Q	strong	-0.653	8	-0.886,-0.473	9,7	e	f	83/84	Q,H
ARID2	962	L	weak	0.533	3*	0.014, 1.009	5,1	b		83/84	I,L,G,M,F,V
ARID2	963	T	weak	1.294	1	0.557, 1.867	3,1	e		83/84	S,A,G,P,T
ARID2	964	G	strong	-0.381	7	-0.751,-0.177	8,6	e		83/84	G,A,V
ARID2	965	Q	moderate	-0.299	6	-0.649,-0.086	8,5	e		84/84	K,N,H,M,Q
ARID2	966	P	weak	1.078	1	0.391, 1.345	3,1	e		84/84	T,N,P,S,A
ARID2	967	N	weak	2.153	1	1.009, 3.242	1,1	e		84/84	A,P,M,T,N,S,G,Q
ARID2	968	I	weak	2.51	1	1.345, 3.242	1,1	e		83/84	G,S,I,M,P,V,A,L,T
ARID2	969	T	weak	1.244	1	0.557, 1.867	3,1	e		82/84	Y,P,Q,S,A,T
ARID2	970	P	moderate	-0.065	5	-0.473, 0.249	7,4	e		83/84	P,Q,A,S
ARID2	971	S	weak	1.023	1	0.391, 1.345	3,1	e		83/84	I,S,Q,N,T,K,A,M
ARID2	972	S	moderate	0.03	5	-0.336, 0.249	6,4	e		82/84	T,A,S,P
ARID2	973	S	moderate	-0.269	6	-0.594,-0.086	7,5	e		82/84	C,T,P,A,S
ARID2	974	P	moderate	0.36	4*	-0.177, 0.758	6,2	e		65/84	L,T,P,S,V
ARID2	975	S	moderate	-0.33	6	-0.649,-0.086	8,5	e		69/84	L,I,P,S
ARID2	976	P	moderate	0.033	5*	-0.407, 0.391	7,3	e		82/84	P,S,N
ARID2	977	V	weak	3.009	1	1.867, 3.242	1,1	e		82/84	I,C,G,S,L,T,M,A,V
ARID2	978	P	weak	0.425	3	-0.086, 0.758	5,2	e		79/84	C,T,M,Q,P,S,A
ARID2	979	A	weak	1.985	1	1.009, 3.242	1,1	e		76/84	S,H,I,A,V,P,T,L
ARID2	980	T	weak	1.613	1	0.758, 1.867	2,1	e		75/84	S,G,I,V,A,M,P,N,T
ARID2	981	N	weak	0.981	1	0.391, 1.345	3,1	e		78/84	N,T,I,V,A,S,G
ARID2	982	N	weak	1.354	1	0.758, 1.867	2,1	e		74/84	G,P,A,S,C,T,N
ARID2	983	Q	moderate	0.026	5	-0.407, 0.249	7,4	e		73/84	S,P,Q,H
ARID2	984	V	weak	0.731	2	0.123, 1.009	4,1	b		64/84	L,I,N,G,V,S
ARID2	985	P	moderate	-0.272	6	-0.649, 0.014	8,5	e		64/84	P,Q,S
ARID2	986	T	weak	1.312	1	0.557, 1.867	3,1	e		64/84	H,Q,S,L,T,P,M,A,V
ARID2	987	A	weak	0.955	1	0.391, 1.345	3,1	b		65/84	A,V,G,M,I,L
ARID2	988	M	weak	1.133	1	0.391, 1.345	3,1	b		64/84	I,L,Q,M,V
ARID2	989	S	weak	0.495	3	0.014, 0.758	5,2	e		65/84	T,G,P,A,S,V
ARID2	990	S	moderate	0.358	4	-0.086, 0.557	5,3	e		65/84	S,A,V,P,T,I
ARID2	991	S	weak	0.92	1	0.249, 1.345	4,1	e		67/84	T,P,Q,S,A
ARID2	992	S	weak	0.684	2	0.123, 1.009	4,1	e		67/84	N,T,L,I,V,S,P
ARID2	993	T	moderate	0.29	4	-0.177, 0.557	6,3	e		67/84	A,P,T,C
ARID2	994	P	weak	1.88	1	1.009, 3.242	1,1	e		64/84	T,L,S,V,P,Q,M
ARID2	995	Q	weak	0.572	3*	0.014, 1.009	5,1	e		67/84	I,V,P,M,Q
ARID2	996	S	weak	2.359	1	1.345, 3.242	1,1	e		71/84	I,Q,G,S,L,T,M,P,V
ARID2	997	Q	moderate	-0.089	5	-0.473, 0.123	7,4	e		81/84	L,H,M,Q,V,A
ARID2	998	G	strong	-0.638	8	-0.928,-0.473	9,7	e	f	83/84	A,G,Q
ARID2	999	P	weak	0.461	3	-0.086, 0.758	5,2	e		80/84	Q,G,P,S,I
ARID2	1000	P	weak	0.557	3*	0.014, 1.009	5,1	e		84/84	L,N,P,V,S
ARID2	1001	P	moderate	0.032	5	-0.407, 0.249	7,4	e		83/84	K,N,H,A,P,Q
ARID2	1002	T	strong	-0.868	9	-1.042,-0.751	9,8	e	f	83/84	S,T
ARID2	1003	V	strong	-0.948	9	-1.112,-0.843	9,8	b	s	83/84	L,V
ARID2	1004	S	strong	-0.775	8	-0.968,-0.649	9,8	b		83/84	S,G,N
ARID2	1005	Q	strong	-0.506	7	-0.798,-0.336	8,6	e		83/84	M,Q,H,K
ARID2	1006	M	strong	-0.708	8	-0.928,-0.594	9,7	b		83/84	T,A,M
ARID2	1007	L	strong	-0.804	8	-1.042,-0.649	9,8	b		83/84	M,L
ARID2	1008	S	strong	-0.885	9	-1.042,-0.798	9,8	e	f	83/84	C,T,S
ARID2	1009	V	strong	-0.477	7	-0.751,-0.336	8,6	b		83/84	I,T,M,V,A
ARID2	1010	K	strong	-0.891	9	-1.078,-0.798	9,8	e	f	83/84	K,R
ARID2	1011	R	strong	-0.91	9	-1.078,-0.798	9,8	e	f	83/84	C,R
ARID2	1012	Q	strong	-0.495	7	-0.751,-0.336	8,6	e		79/84	L,H,Q
ARID2	1013	Q	strong	-0.599	7	-0.843,-0.407	8,7	e		78/84	Q,F,P,H
ARID2	1014	Q	strong	-0.449	7	-0.751,-0.259	8,6	e		73/84	P,Q,H
ARID2	1015	Q	strong	-0.614	8	-0.886,-0.473	9,7	e	f	75/84	H,Q
ARID2	1016	Q	moderate	0.212	4	-0.259, 0.557	6,3	e		74/84	F,Q,T,H,L
ARID2	1017	H	weak	0.405	3	-0.086, 0.758	5,2	e		69/84	N,H,L,Q
ARID2	1018	S	weak	0.8	2	0.123, 1.345	4,1	e		49/84	T,H,S,A,P,Q
ARID2	1019	P	moderate	-0.027	5	-0.535, 0.249	7,4	e		50/84	Q,P
ARID2	1020	A	weak	0.849	2	0.249, 1.345	4,1	e		50/84	S,F,Q,H,A,V,P,T
ARID2	1021	P	weak	1.594	1	0.758, 1.867	2,1	e		50/84	Q,Y,P,S,A,C,H
ARID2	1022	P	weak	1.253	1	0.557, 1.867	3,1	e		59/84	A,S,Q,P
ARID2	1023	P	moderate	-0.288	6	-0.701, 0.014	8,5	e		54/84	S,A,Q,P
ARID2	1024	Q	weak	0.95	1	0.249, 1.345	4,1	e		56/84	Q,P,A,T
ARID2	1025	Q	strong	-0.935	9	-1.145,-0.843	9,8	e	f	53/84	Q
ARID2	1026	V	weak	1.685	1	0.758, 1.867	2,1	e		55/84	V,T,L,S,F,Q,H,I
ARID2	1027	Q	strong	-0.495	7	-0.886,-0.259	9,6	e		37/84	H,Q
ARID2	1028	V	moderate	0.055	5*	-0.473, 0.391	7,3	e		38/84	I,T,A,V
ARID2	1029	Q	strong	-0.387	7	-0.843,-0.086	8,5	e		28/84	Q,P
ARID2	1030	V	weak	0.515	3*	-0.177, 1.009	6,1	e		28/84	V,G,Q
ARID2	1031	Q	weak	1.098	1	0.391, 1.345	3,1	e		72/84	N,R,H,E,Q,P
ARID2	1032	Q	weak	1.668	1	0.758, 1.867	2,1	e		72/84	Q,P,V,S,L,T
ARID2	1033	P	weak	1.077	1	0.391, 1.345	3,1	e		75/84	P,Q,S
ARID2	1034	Q	weak	0.876	1	0.249, 1.345	4,1	e		75/84	P,Q,S,L,K
ARID2	1035	Q	weak	0.733	2	0.123, 1.009	4,1	e		78/84	S,Q,P,L
ARID2	1036	V	weak	1.596	1	0.758, 1.867	2,1	e		78/84	I,L,Q,M,F,P,V
ARID2	1037	Q	strong	-0.595	7	-0.843,-0.407	8,7	e		76/84	A,Q,P
ARID2	1038	M	weak	2.169	1	1.009, 3.242	1,1	e		76/84	L,I,A,V,P,M
ARID2	1039	Q	strong	-0.607	7	-0.886,-0.407	9,7	e		62/84	P,Q,A
ARID2	1040	V	weak	1.219	1	0.557, 1.867	3,1	e		62/84	L,I,T,P,V,A,S
ARID2	1041	Q	moderate	-0.059	5	-0.473, 0.249	7,4	e		66/84	S,A,P,Q
ARID2	1042	P	weak	1.152	1	0.391, 1.345	3,1	e		68/84	T,G,P,Q,S
ARID2	1043	Q	moderate	0.355	4*	-0.177, 0.758	6,2	e		69/84	H,L,A,P,M,Q
ARID2	1044	Q	weak	1.625	1	0.758, 1.867	2,1	e		81/84	I,H,S,Q,L,V,A,P
ARID2	1045	S	weak	2.966	1	1.867, 3.242	1,1	e		84/84	N,T,A,P,I,H,S,Q,G
ARID2	1046	N	weak	2.474	1	1.345, 3.242	1,1	e		84/84	V,A,P,N,T,S,Q,G
ARID2	1047	A	weak	2.447	1	1.345, 3.242	1,1	e		84/84	T,N,P,M,A,I,G,Q,S
ARID2	1048	G	weak	1.655	1	0.758, 1.867	2,1	e		84/84	I,Q,G,N,T,P,V,A
ARID2	1049	V	weak	1.837	1	1.009, 1.867	1,1	e		84/84	L,V,S,A,M,P
ARID2	1050	G	weak	1.846	1	1.009, 1.867	1,1	e		84/84	G,S,P,V,A,L,N,T
ARID2	1051	Q	moderate	-0.204	6	-0.535, 0.014	7,5	e		84/84	H,L,P,Q
ARID2	1052	P	weak	0.618	2	0.123, 1.009	4,1	e		83/84	T,S,P,M
ARID2	1053	A	weak	1.126	1	0.557, 1.345	3,1	e		84/84	T,N,P,Q,A,S
ARID2	1054	S	moderate	0.319	4	-0.086, 0.557	5,3	e		84/84	C,D,P,A,S
ARID2	1055	G	weak	0.778	2	0.249, 1.009	4,1	e		83/84	S,A,G,N,T
ARID2	1056	E	strong	-0.692	8	-0.928,-0.535	9,7	e	f	84/84	T,E,D
ARID2	1057	S	strong	-1.093	9	-1.193,-1.042	9,9	e	f	84/84	S
ARID2	1058	S	strong	-0.985	9	-1.112,-0.928	9,9	e	f	84/84	P,S
ARID2	1059	L	strong	-0.999	9	-1.177,-0.928	9,9	b	s	84/84	L
ARID2	1060	I	strong	-0.968	9	-1.112,-0.886	9,9	b	s	84/84	I,V
ARID2	1061	K	strong	-1.042	9	-1.177,-0.968	9,9	e	f	84/84	K
ARID2	1062	Q	strong	-1.06	9	-1.177,-1.006	9,9	e	f	84/84	Q
ARID2	1063	L	strong	-0.999	9	-1.177,-0.928	9,9	b	s	84/84	L
ARID2	1064	L	strong	-0.999	9	-1.177,-0.928	9,9	b	s	84/84	L
ARID2	1065	L	strong	-0.999	9	-1.177,-0.928	9,9	b	s	84/84	L
ARID2	1066	P	strong	-1.013	9	-1.177,-0.928	9,9	e	f	84/84	P
ARID2	1067	K	strong	-0.892	9	-1.078,-0.798	9,8	e	f	84/84	K,R
ARID2	1068	R	strong	-0.923	9	-1.112,-0.843	9,8	e	f	84/84	R,H
ARID2	1069	G	strong	-0.748	8	-1.006,-0.594	9,7	e	f	71/84	G,N
ARID2	1070	P	strong	-0.829	8	-1.042,-0.701	9,8	e	f	84/84	P,A
ARID2	1071	S	strong	-0.461	7	-0.701,-0.259	8,6	e		84/84	P,V,A,S,T
ARID2	1072	T	strong	-0.978	9	-1.112,-0.886	9,9	e	f	84/84	I,T
ARID2	1073	P	strong	-1.013	9	-1.177,-0.928	9,9	e	f	84/84	P
ARID2	1074	G	strong	-0.728	8	-1.006,-0.594	9,7	e	f	84/84	T,G
ARID2	1075	G	strong	-0.995	9	-1.177,-0.928	9,9	b	s	84/84	G
ARID2	1076	K	strong	-1.042	9	-1.177,-0.968	9,9	e	f	84/84	K
ARID2	1077	L	strong	-0.812	8	-1.042,-0.701	9,8	b		84/84	L,M
ARID2	1078	I	strong	-1.08	9	-1.177,-1.042	9,9	b	s	84/84	I
ARID2	1079	L	strong	-0.999	9	-1.177,-0.928	9,9	b	s	84/84	L
ARID2	1080	P	strong	-0.814	8	-1.042,-0.701	9,8	e	f	84/84	P,T
ARID2	1081	A	strong	-0.962	9	-1.112,-0.886	9,9	b	s	84/84	V,A
ARID2	1082	P	strong	-1.013	9	-1.177,-0.928	9,9	e	f	84/84	P
ARID2	1083	Q	strong	-1.06	9	-1.177,-1.006	9,9	e	f	84/84	Q
ARID2	1084	I	strong	-0.44	7	-0.701,-0.259	8,6	e		84/84	M,V,L,I,T
ARID2	1085	P	strong	-0.79	8	-1.042,-0.649	9,8	e	f	83/84	L,P
ARID2	1086	P	weak	0.455	3	-0.086, 0.758	5,2	e		84/84	L,S,A,P
ARID2	1087	P	strong	-0.649	8	-0.928,-0.473	9,7	e	f	84/84	S,Q,P
ARID2	1088	N	moderate	0.129	4	-0.259, 0.391	6,3	e		84/84	T,N,S,A,P
ARID2	1089	N	moderate	0.303	4	-0.086, 0.557	5,3	e		83/84	S,P,N,C,L
ARID2	1090	A	moderate	-0.194	6	-0.535, 0.014	7,5	e		83/84	T,P,M,A,S
ARID2	1091	R	strong	-0.63	8	-0.886,-0.473	9,7	e	f	83/84	H,I,R,T
ARID2	1092	A	strong	-0.439	7	-0.701,-0.259	8,6	e		83/84	S,A,P,Q,T
ARID2	1093	P	moderate	-0.075	5	-0.473, 0.249	7,4	e		83/84	P,Q,S,A
ARID2	1094	S	strong	-0.679	8	-0.886,-0.535	9,7	e	f	83/84	X,N,T,G,S
ARID2	1095	P	strong	-0.651	8	-0.928,-0.473	9,7	e	f	84/84	S,Q,P
ARID2	1096	Q	strong	-0.927	9	-1.112,-0.843	9,8	e	f	84/84	Q,P
ARID2	1097	V	strong	-0.715	8	-0.928,-0.594	9,7	b		84/84	L,I,V
ARID2	1098	V	moderate	-0.289	6	-0.594,-0.086	7,5	b		84/84	M,V,I,L
ARID2	1099	Y	strong	-0.984	9	-1.177,-0.886	9,9	b	s	84/84	Y
ARID2	1100	Q	strong	-1.06	9	-1.177,-1.006	9,9	e	f	84/84	Q
ARID2	1101	V	moderate	0.191	4	-0.177, 0.391	6,3	b		84/84	A,V,M,T,L
ARID2	1102	A	weak	0.496	3	0.014, 0.758	5,2	b		84/84	G,A,S,T
ARID2	1103	S	moderate	-0.195	6	-0.535, 0.014	7,5	e		84/84	P,Y,S,H,N
ARID2	1104	N	strong	-0.45	7	-0.701,-0.259	8,6	e		71/84	S,G,N,T,K
ARID2	1105	Q	weak	0.426	3	-0.086, 0.758	5,2	e		71/84	Q,P,G,S,T
ARID2	1106	A	weak	1.211	1	0.557, 1.867	3,1	b		51/84	P,G,A,S,N,T
ARID2	1107	A	weak	1.664	1	0.758, 1.867	2,1	e		51/84	T,N,P,Q,A,S
ARID2	1108	G	weak	0.606	3*	0.014, 1.009	5,1	e		51/84	G,S,N,T
ARID2	1109	F	moderate	-0.135	6	-0.594, 0.123	7,4	e		51/84	G,F,V
ARID2	1110	G	moderate	-0.247	6	-0.701, 0.014	8,5	e		51/84	L,G,S
ARID2	1111	V	strong	-0.864	9	-1.078,-0.751	9,8	b	s	51/84	M,V
ARID2	1112	Q	strong	-0.454	7	-0.751,-0.259	8,6	e		84/84	T,Q,P
ARID2	1113	G	weak	0.517	3	0.014, 0.758	5,2	e		84/84	N,T,G,P,V,A
ARID2	1114	Q	moderate	-0.01	5	-0.407, 0.249	7,4	e		84/84	T,H,A,Q,P
ARID2	1115	T	weak	2.32	1	1.345, 3.242	1,1	e		80/84	T,N,P,Q,S,A
ARID2	1116	P	moderate	0.079	5	-0.336, 0.391	6,3	e		80/84	T,S,A,Q,P
ARID2	1117	A	weak	0.68	2	0.123, 1.009	4,1	e		84/84	T,G,P,A,S
ARID2	1118	Q	strong	-0.621	8	-0.886,-0.473	9,7	e	f	80/84	Q,P,H
ARID2	1119	Q	strong	-0.623	8	-0.886,-0.473	9,7	e	f	82/84	Q,P
ARID2	1120	L	strong	-0.439	7	-0.751,-0.259	8,6	b		84/84	L,I,M,F
ARID2	1121	L	strong	-0.406	7	-0.798,-0.177	8,6	e		50/84	V,I,L
ARID2	1122	V	strong	-1.023	9	-1.177,-0.968	9,9	e	f	50/84	V
ARID2	1123	G	strong	-0.915	9	-1.145,-0.798	9,8	e	f	50/84	G
ARID2	1124	Q	strong	-0.806	8	-1.042,-0.649	9,8	e	f	50/84	H,Q
ARID2	1125	Q	strong	-0.514	7	-0.843,-0.336	8,6	e		50/84	Q,P,S
ARID2	1126	N	strong	-0.723	8	-0.928,-0.594	9,7	e	f	83/84	S,N
ARID2	1127	V	strong	-0.661	8	-0.886,-0.535	9,7	b		83/84	V,F,M
ARID2	1128	Q	strong	-1.057	9	-1.177,-1.006	9,9	e	f	83/84	Q
ARID2	1129	L	strong	-0.796	8	-1.042,-0.649	9,8	b		84/84	V,L
ARID2	1130	V	moderate	-0.336	6	-0.649,-0.177	8,6	b		84/84	I,L,V,M
ARID2	1131	P	moderate	0.176	4	-0.259, 0.391	6,3	e		84/84	H,Q,P
ARID2	1132	S	weak	0.384	3	-0.086, 0.758	5,2	e		83/84	T,N,H,A,S,G
ARID2	1133	A	weak	1.295	1	0.557, 1.867	3,1	e		83/84	T,K,A,S,Q,G,P
ARID2	1134	M	moderate	0.131	4	-0.259, 0.391	6,3	b		81/84	L,I,M
ARID2	1135	P	weak	0.525	3	0.014, 0.758	5,2	e		81/84	H,S,P,Q
ARID2	1136	P	moderate	0.351	4	-0.086, 0.557	5,3	e		82/84	S,A,G,P,N
ARID2	1137	S	weak	0.858	1	0.249, 1.345	4,1	e		81/84	V,A,S,Q,P,T
ARID2	1138	G	moderate	0.203	4	-0.259, 0.557	6,3	e		81/84	T,G,S,A
ARID2	1139	G	weak	0.538	3	0.014, 0.758	5,2	e		81/84	A,S,G,T
ARID2	1140	V	moderate	-0.344	6	-0.649,-0.177	8,6	b		79/84	M,V,L,I,T
ARID2	1141	Q	strong	-1.054	9	-1.177,-1.006	9,9	e	f	80/84	Q
ARID2	1142	T	strong	-0.737	8	-0.928,-0.594	9,7	e	f	80/84	T,A
ARID2	1143	V	moderate	-0.289	6	-0.594,-0.086	7,5	b		84/84	L,M,V
ARID2	1144	P	strong	-0.55	7	-0.886,-0.336	9,6	e		59/84	P,S,A
ARID2	1145	I	strong	-1.057	9	-1.177,-1.006	9,9	b	s	59/84	I
ARID2	1146	S	strong	-0.937	9	-1.112,-0.843	9,8	e	f	59/84	S,P
ARID2	1147	N	strong	-0.72	8	-0.968,-0.594	9,7	e	f	52/84	N,H
ARID2	1148	L	strong	-0.49	7	-0.843,-0.259	8,6	b		52/84	M,L
ARID2	1149	Q	strong	-1.035	9	-1.177,-0.968	9,9	e	f	63/84	Q
ARID2	1150	I	strong	-0.468	7	-0.751,-0.259	8,6	b		70/84	I,L
ARID2	1151	L	moderate	-0.331	6	-0.701,-0.086	8,5	b		70/84	V,I,L
ARID2	1152	P	strong	-0.806	8	-1.042,-0.649	9,8	e	f	70/84	Q,P
ARID2	1153	G	strong	-0.748	8	-1.006,-0.594	9,7	e	f	70/84	G,T
ARID2	1154	P	strong	-0.465	7	-0.751,-0.259	8,6	e		84/84	Q,P
ARID2	1155	L	strong	-0.646	8	-0.928,-0.473	9,7	b		84/84	L,I
ARID2	1156	I	strong	-0.841	8	-1.042,-0.751	9,8	b		84/84	I,L
ARID2	1157	S	strong	-1.091	9	-1.193,-1.042	9,9	e	f	83/84	S
ARID2	1158	N	strong	-0.712	8	-0.928,-0.594	9,7	e	f	83/84	S,G,T,N
ARID2	1159	S	strong	-0.607	7	-0.843,-0.473	8,7	b		83/84	S,N,T
ARID2	1160	P	weak	0.423	3	-0.086, 0.758	5,2	e		82/84	S,A,P,T
ARID2	1161	A	moderate	-0.261	6	-0.594,-0.086	7,5	b		83/84	G,A,T
ARID2	1162	T	moderate	0.035	5	-0.336, 0.249	6,4	b		83/84	S,A,T
ARID2	1163	I	strong	-0.634	8	-0.886,-0.473	9,7	b		83/84	F,I,L
ARID2	1164	F	strong	-0.473	7	-0.798,-0.259	8,6	b		83/84	F,I,L
ARID2	1165	Q	strong	-1.043	9	-1.177,-0.968	9,9	e	f	82/84	Q
ARID2	1166	G	strong	-0.777	8	-1.042,-0.649	9,8	b		82/84	A,G
ARID2	1167	T	moderate	-0.02	5	-0.336, 0.249	6,4	e		83/84	T,P,A,S
ARID2	1168	S	weak	1.154	1	0.557, 1.345	3,1	e		84/84	T,S,A,G,P
ARID2	1169	G	moderate	-0.165	6	-0.535, 0.123	7,4	e		84/84	T,A,S,P,G
ARID2	1170	N	strong	-0.571	7	-0.843,-0.407	8,7	e		84/84	S,G,N
ARID2	1171	Q	strong	-1.06	9	-1.177,-1.006	9,9	e	f	84/84	Q
ARID2	1172	V	strong	-1.078	9	-1.177,-1.042	9,9	b	s	84/84	V
ARID2	1173	T	strong	-0.975	9	-1.112,-0.886	9,9	b	s	84/84	A,T
ARID2	1174	I	moderate	-0.254	6	-0.594, 0.014	7,5	b		84/84	F,L,I
ARID2	1175	T	strong	-0.979	9	-1.112,-0.886	9,9	e	f	84/84	T,A
ARID2	1176	V	strong	-0.953	9	-1.112,-0.886	9,9	b	s	84/84	M,V
ARID2	1177	V	strong	-0.953	9	-1.112,-0.886	9,9	b	s	84/84	V,M
ARID2	1178	P	strong	-1.013	9	-1.177,-0.928	9,9	e	f	84/84	P
ARID2	1179	N	strong	-0.743	8	-0.968,-0.594	9,7	e	f	84/84	N,S
ARID2	1180	T	strong	-0.757	8	-0.968,-0.649	9,8	e	f	84/84	S,A,T
ARID2	1181	S	strong	-0.527	7	-0.798,-0.336	8,6	b		84/84	S,G,T
ARID2	1182	F	strong	-0.992	9	-1.177,-0.928	9,9	b	s	84/84	F
ARID2	1183	A	moderate	-0.312	6	-0.594,-0.086	7,5	b		83/84	T,N,P,S,A
ARID2	1184	P	moderate	0.112	5	-0.259, 0.391	6,3	e		84/84	T,N,A,S,P
ARID2	1185	A	strong	-0.483	7	-0.751,-0.336	8,6	b		83/84	P,Q,A,S,T
ARID2	1186	T	moderate	0.036	5	-0.336, 0.249	6,4	e		82/84	V,A,S,N,T,R
ARID2	1187	V	weak	0.924	1	0.391, 1.345	3,1	b		82/84	G,S,I,P,A,V,L,N
ARID2	1188	S	strong	-0.454	7	-0.701,-0.259	8,6	e		83/84	T,N,R,S,G
ARID2	1189	Q	moderate	-0.278	6	-0.594,-0.086	7,5	e		82/84	T,H,S,A,P,Q
ARID2	1190	G	moderate	-0.14	6	-0.535, 0.123	7,4	e		82/84	H,C,G,A
ARID2	1191	N	weak	0.803	2	0.249, 1.009	4,1	e		82/84	T,N,A,S,V
ARID2	1192	A	weak	0.958	1	0.391, 1.345	3,1	b		81/84	I,T,P,G,S,A,V
ARID2	1193	T	weak	0.502	3	0.014, 0.758	5,2	b		80/84	P,A,S,T
ARID2	1194	Q	moderate	-0.192	6	-0.535, 0.014	7,5	e		80/84	Q,P,V,S
ARID2	1195	L	weak	1.128	1	0.391, 1.345	3,1	b		81/84	T,L,I,V,G,P,F
ARID2	1196	I	moderate	-0.141	6	-0.473, 0.123	7,4	b		67/84	P,S,V,I
ARID2	1197	A	weak	0.458	3	0.014, 0.758	5,2	b		67/84	L,T,P,G,S,A
ARID2	1198	P	moderate	0.023	5	-0.407, 0.249	7,4	e		67/84	T,S,Q,P
ARID2	1199	A	moderate	0.128	4	-0.336, 0.391	6,3	b		57/84	A,S,P,T,X
ARID2	1200	G	weak	0.691	2*	0.014, 1.009	5,1	b		57/84	X,L,C,P,G,S,A
ARID2	1201	I	moderate	0.087	5	-0.336, 0.391	6,3	b		58/84	T,I,L,X,F
ARID2	1202	T	weak	1.066	1	0.391, 1.345	3,1	b		58/84	H,X,T,P,A,S
ARID2	1203	M	weak	1.43	1	0.758, 1.867	2,1	b		65/84	M,A,V,X,I,T,N
ARID2	1204	S	moderate	-0.181	6	-0.535, 0.014	7,5	e		66/84	T,N,H,X,A,S,G
ARID2	1205	G	weak	0.401	3	-0.086, 0.758	5,2	e		67/84	G,Q,M,A,S,X,T
ARID2	1206	T	weak	2.024	1	1.009, 3.242	1,1	e		67/84	P,M,A,V,X,L,T,S,I
ARID2	1207	Q	moderate	-0.321	6	-0.649,-0.086	8,5	e		67/84	X,H,P,Q
ARID2	1208	T	weak	1.922	1	1.009, 3.242	1,1	e		55/84	G,P,S,A,V,X,T
ARID2	1209	G	weak	0.71	2	0.123, 1.009	4,1	e		56/84	T,S,E,A,G
ARID2	1210	V	moderate	-0.095	5	-0.473, 0.123	7,4	e		56/84	L,I,H,V,A
ARID2	1211	G	strong	-0.623	8	-0.968,-0.407	9,7	e	f	56/84	N,G
ARID2	1212	L	moderate	-0.355	6	-0.751,-0.086	8,5	b		56/84	L,V,F
ARID2	1213	P	strong	-0.599	7	-0.886,-0.407	9,7	e		56/84	P,Q
ARID2	1214	V	moderate	-0.055	5	-0.473, 0.249	7,4	b		57/84	L,M,V,A
ARID2	1215	Q	moderate	-0.068	5	-0.473, 0.249	7,4	e		61/84	Q,P,H
ARID2	1216	T	moderate	-0.009	5	-0.407, 0.249	7,4	e		62/84	T,H,A,P
ARID2	1217	L	weak	1.628	1	0.758, 1.867	2,1	b		84/84	M,P,V,A,L,T,F,S,I
ARID2	1218	P	moderate	-0.219	6	-0.594, 0.014	7,5	e		82/84	S,P,N
ARID2	1219	A	weak	1.382	1	0.758, 1.867	2,1	e		82/84	P,A,S,V,R,T
ARID2	1220	T	weak	2.588	1	1.345, 3.242	1,1	e		82/84	S,G,I,A,V,P,M,T,N,L
ARID2	1221	Q	weak	0.834	2	0.249, 1.345	4,1	e		69/84	N,L,H,V,A,Q,P
ARID2	1222	A	moderate	0.18	4	-0.259, 0.391	6,3	e		80/84	T,L,V,A,P
ARID2	1223	S	weak	1.405	1	0.557, 1.867	3,1	e		81/84	H,I,S,G,Q,T,R,A,P
ARID2	1224	P	weak	2.001	1	1.009, 3.242	1,1	e		83/84	Q,W,S,L,N,T,P,A
ARID2	1225	A	weak	1.308	1	0.557, 1.867	3,1	e		84/84	T,P,G,S,A,V
ARID2	1226	G	weak	0.783	2	0.249, 1.345	4,1	e		73/84	V,A,E,T,L,S,Q,G
ARID2	1227	Q	moderate	-0.324	6	-0.701,-0.086	8,5	e		47/84	Q,P,L,H
ARID2	1228	S	weak	0.469	3	-0.086, 0.758	5,2	e		46/84	M,P,V,S,L,I
ARID2	1229	S	weak	3.1	1	1.867, 3.242	1,1	e		51/84	Q,D,S,P,A,L,T,K
ARID2	1230	C	weak	1.256	1	0.391, 1.867	3,1	e		53/84	T,C,V,A,S,G
ARID2	1231	T	weak	1.229	1	0.557, 1.867	3,1	e		61/84	H,T,P,Q,S,A,V
ARID2	1232	T	weak	2.616	1	1.345, 3.242	1,1	e		84/84	T,L,A,E,V,P,M,I,C,S,G
ARID2	1233	A	moderate	0.239	4	-0.177, 0.557	6,3	e		84/84	T,N,P,S,A
ARID2	1234	T	weak	1.905	1	1.009, 1.867	1,1	e		84/84	V,A,E,M,P,T,L,S,G,I
ARID2	1235	P	moderate	0.061	5	-0.336, 0.391	6,3	e		84/84	A,P,T,L,I
ARID2	1236	P	moderate	-0.105	5	-0.473, 0.123	7,4	e		84/84	L,T,M,P,A,S
ARID2	1237	F	moderate	-0.276	6	-0.649, 0.014	8,5	e		84/84	F,P,L
ARID2	1238	K	moderate	0.073	5	-0.336, 0.391	6,3	e		84/84	A,T,K,R
ARID2	1239	G	strong	-0.995	9	-1.177,-0.928	9,9	e	f	84/84	G
ARID2	1240	D	strong	-0.908	9	-1.078,-0.798	9,8	e	f	84/84	A,D
ARID2	1241	K	strong	-0.851	9	-1.078,-0.751	9,8	e	f	84/84	A,K
ARID2	1242	I	strong	-0.968	9	-1.112,-0.886	9,9	b	s	84/84	I,V
ARID2	1243	I	strong	-0.968	9	-1.112,-0.886	9,9	b	s	84/84	V,I
ARID2	1244	C	strong	-0.722	8	-1.006,-0.535	9,7	b		84/84	C,A
ARID2	1245	Q	strong	-0.917	9	-1.112,-0.843	9,8	e	f	84/84	P,Q
ARID2	1246	K	strong	-0.883	9	-1.078,-0.798	9,8	e	f	84/84	E,K
ARID2	1247	E	strong	-0.845	8	-1.078,-0.701	9,8	e	f	84/84	L,E
ARID2	1248	E	strong	-0.894	9	-1.078,-0.798	9,8	e	f	84/84	K,E
ARID2	1249	E	strong	-0.735	8	-0.968,-0.594	9,7	e	f	84/84	E,A
ARID2	1250	A	strong	-0.953	9	-1.112,-0.886	9,9	e	f	84/84	A,E
ARID2	1251	K	strong	-0.681	8	-0.928,-0.535	9,7	e	f	84/84	N,K,A
ARID2	1252	E	strong	-0.687	8	-0.928,-0.535	9,7	e	f	84/84	E,D,L
ARID2	1253	A	strong	-0.567	7	-0.798,-0.407	8,7	b		84/84	A,E,G,T
ARID2	1254	T	strong	-1.086	9	-1.193,-1.042	9,9	e	f	84/84	T
ARID2	1255	G	strong	-0.512	7	-0.843,-0.336	8,6	e		84/84	P,D,G
ARID2	1256	L	strong	-0.812	8	-1.042,-0.701	9,8	b		84/84	M,L
ARID2	1257	H	strong	-0.905	9	-1.078,-0.798	9,8	b	s	84/84	H,G
ARID2	1258	V	weak	1.067	1	0.557, 1.345	3,1	b		84/84	V,C,L,I
ARID2	1259	H	strong	-0.931	9	-1.112,-0.843	9,8	e	f	84/84	D,H
ARID2	1260	E	strong	-0.904	9	-1.078,-0.798	9,8	e	f	84/84	E,D
ARID2	1261	R	strong	-0.91	9	-1.078,-0.798	9,8	e	f	84/84	S,R
ARID2	1262	K	strong	-0.735	8	-0.968,-0.594	9,7	e	f	84/84	N,K,R
ARID2	1263	I	strong	-0.951	9	-1.112,-0.886	9,9	b	s	84/84	N,I
ARID2	1264	E	strong	-0.854	9	-1.078,-0.751	9,8	e	f	84/84	S,E
ARID2	1265	V	strong	-0.523	7	-0.798,-0.336	8,6	b		84/84	P,V,I
ARID2	1266	M	strong	-0.825	8	-1.006,-0.701	9,8	b		84/84	M,V,T
ARID2	1267	E	strong	-0.844	8	-1.042,-0.701	9,8	e	f	84/84	R,E
ARID2	1268	N	strong	-0.907	9	-1.078,-0.798	9,8	e	f	84/84	N,P
ARID2	1269	P	strong	-0.497	7	-0.798,-0.336	8,6	e		83/84	N,S,P
ARID2	1270	S	strong	-0.494	7	-0.751,-0.336	8,6	e		84/84	S,D,M,T,C,L
ARID2	1271	C	moderate	-0.154	6	-0.535, 0.123	7,4	b		84/84	L,C,S,V
ARID2	1272	R	weak	0.791	2	0.249, 1.009	4,1	e		84/84	R,N,T,M,P,V,A,S
ARID2	1273	R	moderate	0.189	4	-0.259, 0.557	6,3	e		82/84	R,K,G,D,Q,E
ARID2	1274	G	moderate	-0.092	5	-0.535, 0.249	7,4	e		82/84	V,A,S,G,C
ARID2	1275	A	weak	2.869	1	1.867, 3.242	1,1	e		82/84	N,K,T,P,V,A,I,F,G,S
ARID2	1276	T	weak	1.315	1	0.758, 1.867	2,1	e		83/84	G,S,R,L,T,M,A,V
ARID2	1277	N	weak	0.872	1	0.391, 1.345	3,1	e		84/84	N,K,R,A,P,H,S,G
ARID2	1278	T	moderate	-0.276	6	-0.594,-0.086	7,5	e		84/84	A,T
ARID2	1279	S	strong	-0.555	7	-0.798,-0.407	8,7	e		84/84	R,T,P,S,A
ARID2	1280	N	strong	-1.082	9	-1.177,-1.042	9,9	e	f	84/84	N
ARID2	1281	G	strong	-0.995	9	-1.177,-0.928	9,9	e	f	84/84	G
ARID2	1282	D	moderate	0.036	5	-0.336, 0.249	6,4	e		84/84	Q,D,G,S,E
ARID2	1283	T	weak	1.978	1	1.009, 3.242	1,1	b		83/84	V,A,S,M,P,T,L
ARID2	1284	K	weak	1.614	1	0.758, 1.867	2,1	e		83/84	Q,M,S,A,V,K,N
ARID2	1285	E	strong	-0.506	7	-0.798,-0.336	8,6	e		72/84	E,D,G
ARID2	1286	N	weak	2.295	1	1.345, 3.242	1,1	e		72/84	I,S,G,Y,T,K,N,A,V
ARID2	1287	E	weak	1.472	1	0.758, 1.867	2,1	e		72/84	D,A,E,N,T,K
ARID2	1288	M	weak	2.844	1	1.345, 3.242	1,1	e		72/84	R,T,M,V,A,E,I,G
ARID2	1289	H	weak	0.808	2	0.249, 1.009	4,1	e		84/84	E,A,P,T,N,L,S,G,Q,H
ARID2	1290	V	weak	1.032	1	0.391, 1.345	3,1	b		84/84	I,G,F,T,L,A,V,M
ARID2	1291	G	moderate	0.308	4	-0.177, 0.557	6,3	b		84/84	T,G,V,A,S
ARID2	1292	S	weak	0.481	3	0.014, 0.758	5,2	e		84/84	S,A,G,N,K,T,R
ARID2	1293	L	strong	-0.417	7	-0.751,-0.177	8,6	b		84/84	L,I
ARID2	1294	L	weak	0.644	2	0.123, 1.009	4,1	e		84/84	M,P,V,L
ARID2	1295	N	strong	-1.082	9	-1.177,-1.042	9,9	e	f	84/84	N
ARID2	1296	G	strong	-0.995	9	-1.177,-0.928	9,9	b	s	84/84	G
ARID2	1297	R	weak	0.605	3	0.123, 1.009	4,1	e		84/84	Q,T,K,N,R
ARID2	1298	K	strong	-0.568	7	-0.843,-0.407	8,7	e		83/84	E,R,K,N
ARID2	1299	Y	weak	0.896	1	0.249, 1.345	4,1	e		77/84	S,Y,Q,N,H,C
ARID2	1300	S	weak	0.71	2	0.123, 1.009	4,1	e		70/84	N,T,L,V,M,S,F,D,G
ARID2	1301	D	strong	-0.374	7	-0.649,-0.177	8,6	e		84/84	H,N,D,E
ARID2	1302	S	strong	-0.729	8	-0.928,-0.594	9,7	e	f	84/84	T,P,V,S
ARID2	1303	S	moderate	-0.282	6	-0.594,-0.086	7,5	e		84/84	S,P,N,T,C,R,H
ARID2	1304	L	strong	-0.802	8	-1.042,-0.649	9,8	e	f	84/84	V,L
ARID2	1305	P	strong	-0.657	8	-0.928,-0.473	9,7	e	f	84/84	H,S,P
ARID2	1306	P	strong	-0.832	8	-1.042,-0.701	9,8	e	f	84/84	L,P
ARID2	1307	S	moderate	-0.064	5	-0.407, 0.123	7,4	e		84/84	A,S,Y,P,F,L
ARID2	1308	N	strong	-0.513	7	-0.798,-0.336	8,6	e		84/84	N,T,I,C,H
ARID2	1309	S	strong	-0.985	9	-1.112,-0.928	9,9	e	f	84/84	S,P
ARID2	1310	G	strong	-0.995	9	-1.177,-0.928	9,9	e	f	84/84	G
ARID2	1311	K	strong	-0.5	7	-0.798,-0.336	8,6	e		84/84	N,K,I
ARID2	1312	I	weak	2.292	1	1.345, 3.242	1,1	e		84/84	I,S,G,T,N,L,A,V,M
ARID2	1313	Q	moderate	-0.301	6	-0.649,-0.086	8,5	e		84/84	Q,P,R,L,H,T
ARID2	1314	S	weak	0.999	1	0.391, 1.345	3,1	e		84/84	S,G,Q,C,A,P,T,K,N,L
ARID2	1315	E	strong	-0.533	7	-0.843,-0.336	8,6	e		72/84	A,E,D,Q
ARID2	1316	T	weak	1.278	1	0.557, 1.867	3,1	e		57/84	Q,P,V,S,A,T
ARID2	1317	N	weak	1.239	1	0.557, 1.867	3,1	e		57/84	S,Q,H,I,A,M,T,N,L
ARID2	1318	Q	weak	0.372	3	-0.086, 0.758	5,2	e		58/84	L,H,Q,P,S,E
ARID2	1319	C	weak	1.76	1	0.758, 3.242	2,1	b		55/84	N,C,S,Q,F,Y,G
ARID2	1320	S	weak	0.623	2	0.123, 1.009	4,1	b		55/84	I,Q,S,L,T,P,M,A
ARID2	1321	L	moderate	0.354	4*	-0.177, 0.758	6,2	e		58/84	L,V,Q,M,P
ARID2	1322	I	weak	0.578	3	0.123, 1.009	4,1	b		84/84	V,S,A,Q,F,C,I
ARID2	1323	S	weak	1.297	1	0.557, 1.867	3,1	e		83/84	L,R,T,P,V,A,I,Q,S
ARID2	1324	N	strong	-0.953	9	-1.112,-0.886	9,9	e	f	84/84	I,N
ARID2	1325	G	strong	-0.771	8	-1.042,-0.649	9,8	e	f	84/84	G,N
ARID2	1326	P	moderate	-0.163	6	-0.535, 0.123	7,4	e		84/84	A,S,P
ARID2	1327	S	weak	0.583	3	0.123, 1.009	4,1	e		84/84	M,Q,A,S,V,L,T
ARID2	1328	L	weak	3.129	1	1.867, 3.242	1,1	e		84/84	F,S,I,M,P,V,A,L,N,T
ARID2	1329	E	weak	0.574	3*	0.014, 1.009	5,1	e		84/84	L,Q,G,D,V,E
ARID2	1330	L	weak	2.256	1	1.009, 3.242	1,1	e		59/84	N,L,V,P,M,G,D,F
ARID2	1331	G	weak	2.043	1	1.009, 3.242	1,1	e		59/84	K,N,I,C,S,G,D
ARID2	1332	E	moderate	0.188	4	-0.259, 0.391	6,3	e		84/84	T,N,D,G,Q,S,E
ARID2	1333	N	moderate	0.017	5	-0.336, 0.249	6,4	e		77/84	C,R,H,N,P,G,S
ARID2	1334	G	weak	0.752	2	0.123, 1.009	4,1	e		77/84	L,R,A,V,G,P
ARID2	1335	A	weak	0.872	1	0.391, 1.345	3,1	e		83/84	F,P,G,A,S,I,T
ARID2	1336	S	weak	1.209	1	0.557, 1.867	3,1	e		83/84	L,T,N,P,S,A,V
ARID2	1337	G	weak	1.092	1	0.391, 1.345	3,1	e		83/84	L,R,T,G,A,W,V
ARID2	1338	K	moderate	-0.165	6	-0.535, 0.123	7,4	e		83/84	M,V,R,K
ARID2	1339	Q	moderate	-0.013	5	-0.407, 0.249	7,4	e		83/84	L,P,Q
ARID2	1340	N	weak	1.069	1	0.557, 1.345	3,1	e		83/84	P,A,V,R,T,N,G,S,C,I
ARID2	1341	S	weak	1.623	1	0.758, 1.867	2,1	e		76/84	F,G,S,I,P,V,A,L,K,T
ARID2	1342	E	moderate	0.083	5	-0.336, 0.391	6,3	e		76/84	I,D,G,S,E
ARID2	1343	Q	weak	1.734	1	0.758, 1.867	2,1	e		76/84	Q,P,Y,C,L,H
ARID2	1344	I	weak	2.164	1	1.009, 3.242	1,1	e		76/84	I,D,S,T,N,P,M,A,V
ARID2	1345	D	weak	0.947	1	0.391, 1.345	3,1	e		76/84	G,D,S,P,E,V,T,N
ARID2	1346	M	weak	2.855	1	1.345, 3.242	1,1	e		82/84	A,V,P,M,T,L,S,G,I
ARID2	1347	Q	moderate	0.045	5	-0.336, 0.249	6,4	e		82/84	H,L,G,P,Q
ARID2	1348	D	moderate	-0.094	5	-0.473, 0.123	7,4	e		82/84	E,G,D
ARID2	1349	I	weak	3.181	1	1.867, 3.242	1,1	e		82/84	P,M,E,V,L,T,N,G,Q,F,S,I
ARID2	1350	K	weak	0.431	3	-0.086, 0.758	5,2	e		83/84	P,R,L,N,T,K,D,H
ARID2	1351	S	weak	1.155	1	0.557, 1.345	3,1	e		84/84	K,T,N,A,V,P,H,I,S,G
ARID2	1352	D	strong	-0.785	8	-1.006,-0.649	9,8	e	f	84/84	E,D
ARID2	1353	L	weak	0.83	2	0.249, 1.345	4,1	b		84/84	H,L,S,P,Q,F
ARID2	1354	R	weak	0.559	3*	0.014, 1.009	5,1	e		84/84	Q,K,R
ARID2	1355	K	moderate	-0.056	5	-0.407, 0.249	7,4	e		84/84	R,I,K,M
ARID2	1356	P	weak	1.668	1	0.758, 1.867	2,1	e		84/84	A,V,P,T,L,S,G,F,H
ARID2	1357	L	moderate	0.087	5	-0.336, 0.391	6,3	e		84/84	L,M,Q
ARID2	1358	V	strong	-0.465	7	-0.751,-0.259	8,6	b		84/84	L,I,V
ARID2	1359	N	strong	-1.082	9	-1.177,-1.042	9,9	e	f	84/84	N
ARID2	1360	G	strong	-0.995	9	-1.177,-0.928	9,9	b	s	84/84	G
ARID2	1361	I	strong	-0.541	7	-0.798,-0.407	8,7	b		84/84	D,V,I
ARID2	1362	C	strong	-0.77	8	-1.042,-0.649	9,8	b		84/84	C,S
ARID2	1363	D	strong	-1.059	9	-1.177,-1.006	9,9	e	f	84/84	D
ARID2	1364	F	moderate	-0.299	6	-0.649,-0.086	8,5	b		84/84	F,M,S,L
ARID2	1365	D	weak	1.324	1	0.557, 1.867	3,1	e		84/84	E,D,T
ARID2	1366	K	strong	-0.586	7	-0.843,-0.407	8,7	e		84/84	R,K,W
ARID2	1367	G	weak	0.831	2	0.249, 1.345	4,1	e		82/84	C,A,E,S,V,G
ARID2	1368	D	strong	-0.507	7	-0.798,-0.336	8,6	e		84/84	D,E
ARID2	1369	G	weak	0.921	1	0.249, 1.345	4,1	e		84/84	C,A,E,S,G
ARID2	1370	S	moderate	-0.13	6	-0.473, 0.123	7,4	e		84/84	S,A,D,P,G,T
ARID2	1371	H	moderate	-0.302	6	-0.594,-0.086	7,5	e		84/84	T,N,H,I,L,Y,Q
ARID2	1372	L	weak	0.432	3	-0.086, 0.758	5,2	b		84/84	F,P,I,L,C
ARID2	1373	S	strong	-0.541	7	-0.798,-0.407	8,7	e		84/84	S,G,P,T,N
ARID2	1374	K	strong	-0.579	7	-0.843,-0.407	8,7	e		84/84	R,K,N
ARID2	1375	N	strong	-0.629	8	-0.843,-0.473	8,7	e	f	84/84	S,N
ARID2	1376	I	strong	-1.08	9	-1.177,-1.042	9,9	b	s	84/84	I
ARID2	1377	P	strong	-0.823	8	-1.042,-0.701	9,8	e	f	84/84	P,H
ARID2	1378	N	strong	-1.082	9	-1.177,-1.042	9,9	e	f	84/84	N
ARID2	1379	H	strong	-0.945	9	-1.112,-0.843	9,8	e	f	84/84	P,H
ARID2	1380	K	moderate	-0.277	6	-0.594,-0.086	7,5	e		84/84	F,K,R,I
ARID2	1381	T	strong	-0.5	7	-0.751,-0.336	8,6	b		84/84	T,A,S
ARID2	1382	S	strong	-0.99	9	-1.145,-0.928	9,9	e	f	84/84	T,S
ARID2	1383	N	strong	-0.4	7	-0.701,-0.177	8,6	e		84/84	Q,N,K,R
ARID2	1384	H	strong	-0.538	7	-0.798,-0.336	8,6	e		84/84	H,Y
ARID2	1385	V	moderate	-0.072	5	-0.407, 0.123	7,4	b		84/84	L,I,W,V,M
ARID2	1386	G	strong	-0.607	8	-0.886,-0.407	9,7	e	f	84/84	E,G
ARID2	1387	N	strong	-1.082	9	-1.177,-1.042	9,9	e	f	84/84	N
ARID2	1388	G	strong	-0.995	9	-1.177,-0.928	9,9	b	s	84/84	G
ARID2	1389	E	strong	-0.42	7	-0.751,-0.259	8,6	e		84/84	E,D
ARID2	1390	I	moderate	-0.288	6	-0.594,-0.086	7,5	b		84/84	I,L,T,F,V
ARID2	1391	S	weak	1.202	1	0.557, 1.867	3,1	e		84/84	L,M,A,V,C,D,G,S
ARID2	1392	P	weak	1.176	1	0.557, 1.867	3,1	e		84/84	R,L,S,A,P,D
ARID2	1393	M	weak	2.963	1	1.867, 3.242	1,1	e		84/84	L,K,T,P,M,E,A,V,H,G,Q,S
ARID2	1394	E	moderate	-0.1	5	-0.473, 0.123	7,4	e		84/84	K,R,E,D,Q
ARID2	1395	P	weak	0.606	3	0.123, 1.009	4,1	e		73/84	R,N,K,Q,D,P,S
ARID2	1396	Q	weak	0.616	2	0.123, 1.009	4,1	e		82/84	K,T,L,P,C,W,F,Q
ARID2	1397	G	weak	2.285	1	1.009, 3.242	1,1	e		81/84	S,D,G,Q,C,E,P,K,T,L
ARID2	1398	T	weak	1.168	1	0.557, 1.345	3,1	e		82/84	P,A,E,L,N,T,K,D,S
ARID2	1399	L	weak	2.975	1	1.867, 3.242	1,1	e		81/84	K,L,I,S,M,F,P
ARID2	1400	D	weak	0.738	2	0.249, 1.009	4,1	e		82/84	A,V,P,N,L,S,D,G,H
ARID2	1401	I	weak	1.439	1	0.758, 1.867	2,1	e		82/84	S,C,I,H,P,V,A,T
ARID2	1402	T	weak	0.989	1	0.391, 1.345	3,1	e		83/84	A,P,M,K,T,N,S,I
ARID2	1403	Q	strong	-0.411	7	-0.701,-0.177	8,6	e		82/84	H,R,V,P,Q
ARID2	1404	Q	moderate	-0.271	6	-0.594,-0.086	7,5	e		82/84	H,R,L,Q
ARID2	1405	D	moderate	0.189	4	-0.259, 0.391	6,3	e		83/84	G,D,E,S,V,N
ARID2	1406	T	strong	-0.448	7	-0.701,-0.259	8,6	e		83/84	A,S,P,T
ARID2	1407	A	strong	-0.936	9	-1.112,-0.843	9,8	e	f	83/84	A,V
ARID2	1408	K	strong	-0.685	8	-0.928,-0.535	9,7	e	f	84/84	S,R,K
ARID2	1409	G	moderate	0.237	4	-0.177, 0.557	6,3	e		84/84	F,G,D,V,S,A,K
ARID2	1410	D	moderate	0.187	4	-0.259, 0.557	6,3	e		84/84	D,P,G,Q,E,V
ARID2	1411	Q	moderate	-0.238	6	-0.535, 0.014	7,5	e		84/84	H,Q,P,E
ARID2	1412	L	weak	3.121	1	1.867, 3.242	1,1	b		84/84	V,A,M,P,T,L,R,S,F,Q,G,I,C
ARID2	1413	E	weak	0.551	3*	0.014, 1.009	5,1	e		84/84	E,S,A,G,D,T,L
ARID2	1414	R	strong	-0.416	7	-0.701,-0.177	8,6	e		84/84	P,R,K
ARID2	1415	I	weak	1.049	1	0.391, 1.345	3,1	b		84/84	I,L,T,F,M,V,S
ARID2	1416	S	moderate	-0.262	6	-0.535,-0.086	7,5	e		84/84	S,A,V,P,T,H
ARID2	1417	N	strong	-0.971	9	-1.112,-0.886	9,9	e	f	84/84	H,N
ARID2	1418	G	strong	-0.995	9	-1.177,-0.928	9,9	b	s	84/84	G
ARID2	1419	P	strong	-0.835	8	-1.042,-0.701	9,8	e	f	84/84	S,P
ARID2	1420	V	weak	1.628	1	0.758, 1.867	2,1	e		84/84	Q,V,S,I,L,T,K
ARID2	1421	L	weak	1.49	1	0.758, 1.867	2,1	b		82/84	S,F,I,V,A,P,N,T,L
ARID2	1422	T	weak	1.613	1	0.758, 1.867	2,1	b		80/84	A,V,P,M,T,S,G,F,I
ARID2	1423	L	weak	1.894	1	1.009, 3.242	1,1	b		61/84	L,N,A,G,D,F,S,W
ARID2	1424	G	weak	1.006	1	0.391, 1.345	3,1	e		55/84	G,A,S,C,H,N
ARID2	1425	G	weak	2.774	1	1.345, 3.242	1,1	b		48/84	A,M,N,T,L,S,F,G,C
ARID2	1426	S	weak	0.491	3	0.014, 0.758	5,2	b		47/84	L,T,M,G,S
ARID2	1427	S	weak	3.127	1	1.867, 3.242	1,1	e		47/84	T,N,P,A,V,H,I,D,G,F,S
ARID2	1428	V	weak	2.601	1	1.345, 3.242	1,1	b		47/84	I,C,F,G,L,T,M,V,A
ARID2	1429	S	weak	1.121	1	0.391, 1.345	3,1	e		47/84	N,T,C,S,A,G,P
ARID2	1430	S	weak	1.109	1	0.391, 1.345	3,1	e		50/84	T,I,R,V,S,G
ARID2	1431	I	weak	3.078	1	1.867, 3.242	1,1	b		49/84	S,Q,I,A,V,P,M,T,L
ARID2	1432	Q	weak	0.747	2	0.123, 1.009	4,1	e		50/84	S,Q,P,N,R,L
ARID2	1433	E	weak	0.556	3*	0.014, 1.009	5,1	e		50/84	G,D,E,S,N,T
ARID2	1434	A	moderate	0.321	4	-0.177, 0.557	6,3	b		50/84	I,T,P,V,A,S
ARID2	1435	S	weak	1.964	1	1.009, 3.242	1,1	b		46/84	L,P,V,A,E,S
ARID2	1436	N	weak	2.274	1	1.009, 3.242	1,1	e		46/84	Q,F,G,S,N,T,K,P,A
ARID2	1437	A	weak	2.242	1	1.009, 3.242	1,1	e		46/84	S,A,V,P,M,F,L
ARID2	1438	A	weak	1.346	1	0.557, 1.867	3,1	b		50/84	P,V,S,A,I,L,T
ARID2	1439	T	weak	2.431	1	1.345, 3.242	1,1	e		50/84	D,S,C,I,P,A,V,T,N
ARID2	1440	Q	moderate	0.048	5*	-0.407, 0.391	7,3	e		49/84	L,H,Q,P,S
ARID2	1441	Q	weak	1.102	1	0.391, 1.345	3,1	e		50/84	I,H,Q,L,N,K,P,E
ARID2	1442	F	weak	3.219	1	1.867, 3.242	1,1	e		50/84	R,L,K,T,P,V,H,C,I,G,Q,F,S
ARID2	1443	S	weak	0.394	3	-0.086, 0.758	5,2	e		50/84	G,V,S,C,T
ARID2	1444	G	weak	1.779	1	0.758, 1.867	2,1	e		61/84	D,G,S,C,P,A,R,K
ARID2	1445	T	moderate	0.281	4	-0.177, 0.557	6,3	e		64/84	T,V,S,A,P
ARID2	1446	D	strong	-0.381	7	-0.701,-0.177	8,6	e		64/84	P,G,D,E
ARID2	1447	L	weak	0.906	1	0.249, 1.345	4,1	e		64/84	V,F,Q,K,H,L,I
ARID2	1448	L	weak	0.85	2	0.249, 1.345	4,1	e		64/84	L,T,F,P,S,A
ARID2	1449	N	strong	-0.909	9	-1.078,-0.798	9,8	e	f	64/84	Q,N
ARID2	1450	G	strong	-0.745	8	-1.006,-0.594	9,7	b		64/84	A,G
ARID2	1451	P	strong	-0.989	9	-1.177,-0.928	9,9	e	f	64/84	P
ARID2	1452	L	weak	1.003	1	0.391, 1.345	3,1	e		64/84	H,I,L,S,V,M
ARID2	1453	A	weak	1.227	1	0.557, 1.867	3,1	b		64/84	G,S,A,E,V,I,T
ARID2	1454	S	moderate	0.288	4	-0.177, 0.557	6,3	e		64/84	L,S,A,P,Q
ARID2	1455	S	weak	0.545	3	0.014, 0.758	5,2	e		64/84	V,A,S,G,P,N,T
ARID2	1456	L	weak	1.766	1	0.758, 1.867	2,1	e		63/84	V,M,R,L,W,S,F,H,I
ARID2	1457	N	weak	0.814	2	0.249, 1.345	4,1	e		63/84	N,T,A,E,C,H,G,D,S
ARID2	1458	S	moderate	0.238	4	-0.177, 0.557	6,3	e		61/84	M,V,A,E,S,L,T
ARID2	1459	D	weak	0.941	1	0.249, 1.345	4,1	e		61/84	P,A,E,V,L,T,D,Y,Q,S
ARID2	1460	V	moderate	-0.016	5	-0.407, 0.249	7,4	e		63/84	G,M,A,V,C,L
ARID2	1461	P	strong	-0.765	8	-1.042,-0.594	9,7	e	f	63/84	P,L
ARID2	1462	Q	moderate	-0.113	5	-0.473, 0.123	7,4	e		62/84	H,A,P,Q
ARID2	1463	Q	strong	-0.85	8	-1.078,-0.751	9,8	e	f	63/84	A,Q
ARID2	1464	R	moderate	-0.076	5	-0.473, 0.249	7,4	e		63/84	R,L,C,H,Q,P
ARID2	1465	P	moderate	0.091	5	-0.336, 0.391	6,3	e		63/84	L,P,Q,A,S
ARID2	1466	S	moderate	-0.17	6	-0.535, 0.123	7,4	e		50/84	S,Q,T,C
ARID2	1467	V	strong	-0.439	7	-0.751,-0.259	8,6	b		50/84	Q,A,S,V
ARID2	1468	V	moderate	0.357	4*	-0.177, 0.758	6,2	b		50/84	D,A,V,I,L,T
ARID2	1469	V	moderate	-0.24	6	-0.594, 0.014	7,5	b		50/84	I,L,V,A,M
ARID2	1470	S	moderate	-0.223	6	-0.594, 0.014	7,5	b		50/84	T,S,A,P
ARID2	1471	P	moderate	0.074	5*	-0.407, 0.391	7,3	e		63/84	P,V,A,S,T
ARID2	1472	H	weak	0.454	3	-0.086, 0.758	5,2	e		63/84	V,A,Q,N,R,H
ARID2	1473	S	moderate	-0.271	6	-0.594,-0.086	7,5	b		63/84	T,N,P,A,S
ARID2	1474	T	moderate	-0.013	5	-0.407, 0.249	7,4	e		62/84	P,A,S,H,L,T
ARID2	1475	T	weak	1.666	1	0.758, 1.867	2,1	b		54/84	L,I,T,G,A,S,V
ARID2	1476	S	moderate	0.187	4	-0.259, 0.391	6,3	e		54/84	N,T,P,S
ARID2	1477	V	weak	1.014	1	0.391, 1.345	3,1	b		49/84	L,I,P,A,S,V
ARID2	1478	I	moderate	0.271	4	-0.259, 0.557	6,3	b		49/84	P,A,S,L,I,T
ARID2	1479	Q	moderate	0.226	4	-0.259, 0.557	6,3	e		49/84	T,S,Q,P
ARID2	1480	G	moderate	0.021	5*	-0.473, 0.391	7,3	b		49/84	L,V,G,P
ARID2	1481	H	strong	-0.538	7	-0.843,-0.336	8,6	b		49/84	M,N,H
ARID2	1482	Q	weak	0.863	1	0.123, 1.345	4,1	b		49/84	P,Y,Q,C,L
ARID2	1483	I	weak	2.147	1	1.009, 3.242	1,1	b		49/84	I,S,F,T,L,V,A,P
ARID2	1484	I	weak	1.612	1	0.758, 1.867	2,1	b		49/84	T,K,L,I,V,P
ARID2	1485	A	weak	0.599	3*	0.014, 1.009	5,1	b		51/84	T,P,V,A
ARID2	1486	V	weak	1.318	1	0.557, 1.867	3,1	b		63/84	A,V,P,F,L
ARID2	1487	P	moderate	0.237	4	-0.259, 0.557	6,3	b		63/84	H,L,S,P
ARID2	1488	D	moderate	0.275	4	-0.177, 0.557	6,3	e		63/84	H,R,P,D,Q,S
ARID2	1489	S	weak	1.257	1	0.557, 1.867	3,1	e		60/84	I,D,S,L,T,P,A,V
ARID2	1490	G	moderate	0.148	4	-0.336, 0.557	6,3	e		60/84	V,S,A,G
ARID2	1491	S	weak	2.79	1	1.345, 3.242	1,1	e		62/84	T,P,V,I,H,Q,F,S
ARID2	1492	K	weak	0.938	1	0.249, 1.345	4,1	e		62/84	K,T,L,R,V,P,I,S
ARID2	1493	V	weak	1.597	1	0.758, 1.867	2,1	e		62/84	T,N,M,A,V,I,G,S
ARID2	1494	S	weak	2.148	1	1.009, 3.242	1,1	e		62/84	T,L,V,A,P,I,C,S
ARID2	1495	H	weak	1.025	1	0.391, 1.345	3,1	e		62/84	Q,P,S,L,H,K
ARID2	1496	S	weak	0.692	2	0.123, 1.009	4,1	e		62/84	A,P,N,T,S,F,C,I,H
ARID2	1497	P	strong	-0.394	7*	-1.006,-0.086	9,5	e		9/84	P
ARID2	1498	A	weak	1.727	1	0.758, 1.867	2,1	e		55/84	V,A,M,P,T,H
ARID2	1499	L	weak	0.753	2	0.123, 1.009	4,1	e		55/84	L,A,P,Q
ARID2	1500	S	weak	0.408	3	-0.086, 0.758	5,2	e		62/84	L,G,P,A,S,V
ARID2	1501	S	weak	0.972	1	0.391, 1.345	3,1	e		62/84	T,E,A,S,Q,Y,P
ARID2	1502	D	weak	1	1	0.391, 1.345	3,1	e		55/84	E,A,G,D,Q
ARID2	1503	V	weak	2.273	1	1.009, 3.242	1,1	b		58/84	A,V,P,G,T,L,I
ARID2	1504	R	weak	0.876	1	0.249, 1.345	4,1	e		63/84	Q,W,S,L,R,P,M,A
ARID2	1505	S	moderate	0.187	4	-0.259, 0.391	6,3	e		63/84	C,T,P,A,S
ARID2	1506	T	moderate	0.295	4	-0.177, 0.557	6,3	e		63/84	K,T,S,A
ARID2	1507	N	strong	-0.926	9	-1.112,-0.843	9,8	e	f	63/84	D,N
ARID2	1508	G	strong	-0.964	9	-1.145,-0.886	9,9	e	f	63/84	G
ARID2	1509	T	moderate	-0.285	6	-0.594,-0.086	7,5	e		63/84	D,M,S,V,T
ARID2	1510	A	weak	0.586	3	0.123, 1.009	4,1	e		63/84	C,T,G,M,S,A,V
ARID2	1511	E	weak	0.668	2	0.123, 1.009	4,1	e		63/84	K,E,D
ARID2	1512	C	weak	0.728	2	0.123, 1.009	4,1	b		63/84	G,A,S,C,R,N
ARID2	1513	K	moderate	-0.261	6	-0.649, 0.014	8,5	e		63/84	P,Q,K,R
ARID2	1514	T	weak	2.134	1	1.009, 3.242	1,1	e		63/84	S,A,P,G,T,N,L
ARID2	1515	V	weak	1.693	1	0.758, 1.867	2,1	b		63/84	N,L,I,V,A,M,F
ARID2	1516	K	strong	-1.016	9	-1.177,-0.968	9,9	e	f	63/84	K
ARID2	1517	R	strong	-1.034	9	-1.177,-0.968	9,9	e	f	63/84	R
ARID2	1518	P	moderate	-0.19	6	-0.594, 0.014	7,5	e		63/84	S,P,L
ARID2	1519	A	moderate	-0.362	6	-0.701,-0.177	8,6	e		63/84	A,G,T,H,L
ARID2	1520	E	moderate	-0.153	6	-0.535, 0.123	7,4	e		63/84	D,E
ARID2	1521	D	weak	0.483	3	0.014, 0.758	5,2	e		63/84	H,C,N,G,D,E,S
ARID2	1522	T	weak	1.886	1	1.009, 3.242	1,1	e		63/84	A,E,M,T,K,N,S,G,I,C
ARID2	1523	D	moderate	-0.028	5	-0.407, 0.249	7,4	e		62/84	N,E,D
ARID2	1524	R	moderate	-0.181	6	-0.594, 0.123	7,4	e		58/84	A,R,K
ARID2	1525	E	weak	1.589	1	0.758, 1.867	2,1	e		59/84	L,N,D,G,E,A,S
ARID2	1526	T	weak	0.88	1	0.249, 1.345	4,1	e		59/84	S,A,M,T,N,L
ARID2	1527	V	weak	0.645	2	0.123, 1.009	4,1	b		63/84	S,A,V,P,T,L,I
ARID2	1528	A	moderate	-0.157	6	-0.535, 0.123	7,4	e		63/84	P,S,A,T
ARID2	1529	G	moderate	-0.311	6	-0.701,-0.086	8,5	e		63/84	G,V,S,A
ARID2	1530	I	strong	-0.791	8	-1.006,-0.649	9,8	b		63/84	I,V
ARID2	1531	P	strong	-0.984	9	-1.177,-0.886	9,9	e	f	63/84	P
ARID2	1532	N	strong	-0.372	7	-0.649,-0.177	8,6	e		63/84	T,N,S
ARID2	1533	K	strong	-1.016	9	-1.177,-0.968	9,9	e	f	63/84	K
ARID2	1534	V	strong	-0.919	9	-1.112,-0.843	9,8	b	s	63/84	V,M
ARID2	1535	G	strong	-0.964	9	-1.145,-0.886	9,9	b	s	63/84	G
ARID2	1536	V	strong	-1.057	9	-1.177,-1.006	9,9	b	s	63/84	V
ARID2	1537	R	strong	-1.034	9	-1.177,-0.968	9,9	e	f	63/84	R
ARID2	1538	I	strong	-1.06	9	-1.177,-1.006	9,9	b	s	63/84	I
ARID2	1539	V	strong	-0.921	9	-1.112,-0.843	9,8	b	s	63/84	I,V
ARID2	1540	T	strong	-0.936	9	-1.112,-0.843	9,8	b	s	63/84	S,T
ARID2	1541	I	strong	-0.887	9	-1.078,-0.798	9,8	b	s	62/84	V,I
ARID2	1542	S	strong	-1.057	9	-1.177,-1.006	9,9	e	f	62/84	S
ARID2	1543	D	strong	-1.014	9	-1.177,-0.928	9,9	e	f	62/84	D
ARID2	1544	P	strong	-0.955	9	-1.145,-0.843	9,8	e	f	62/84	P
ARID2	1545	N	strong	-0.891	9	-1.078,-0.798	9,8	e	f	62/84	H,N
ARID2	1546	N	strong	-0.572	7	-0.843,-0.407	8,7	e		62/84	N,K
ARID2	1547	A	strong	-1.059	9	-1.177,-1.006	9,9	e	f	63/84	A
ARID2	1548	G	strong	-0.503	7	-0.843,-0.259	8,6	e		63/84	S,G
ARID2	1549	C	moderate	0.12	5	-0.336, 0.391	6,3	b		63/84	E,S,C,N
ARID2	1550	S	strong	-0.694	8	-0.928,-0.535	9,7	b		63/84	S,T,I
ARID2	1551	A	strong	-0.41	7	-0.701,-0.177	8,6	b		63/84	L,A,S
ARID2	1552	T	strong	-1.066	9	-1.177,-1.006	9,9	b	s	63/84	T
ARID2	1553	M	strong	-0.883	9	-1.078,-0.798	9,8	b	s	63/84	R,M
ARID2	1554	V	strong	-0.735	8	-0.968,-0.594	9,7	b		63/84	M,V,T
ARID2	1555	A	strong	-1.059	9	-1.177,-1.006	9,9	b	s	63/84	A
ARID2	1556	V	strong	-0.918	9	-1.112,-0.843	9,8	b	s	63/84	V,A
ARID2	1557	P	strong	-0.669	8	-0.968,-0.473	9,7	b		63/84	P,C
ARID2	1558	A	strong	-0.918	9	-1.112,-0.843	9,8	e	f	63/84	A,V
ARID2	1559	G	strong	-0.645	8	-0.968,-0.473	9,7	e	f	63/84	P,G
ARID2	1560	A	strong	-0.496	7	-0.798,-0.336	8,6	e		63/84	T,S,A,V
ARID2	1561	D	strong	-0.878	9	-1.078,-0.751	9,8	e	f	63/84	D,E
ARID2	1562	P	moderate	-0.3	6	-0.701,-0.086	8,5	e		62/84	P,A,S
ARID2	1563	S	strong	-0.639	8	-0.886,-0.473	9,7	e	f	62/84	T,N,S
ARID2	1564	T	moderate	-0.364	6	-0.649,-0.177	8,6	e		63/84	S,A,M,T
ARID2	1565	V	strong	-0.907	9	-1.078,-0.798	9,8	b	s	63/84	I,V
ARID2	1566	A	strong	-0.895	9	-1.078,-0.798	9,8	b	s	63/84	Q,A
ARID2	1567	K	strong	-0.829	8	-1.042,-0.701	9,8	e	f	63/84	Q,K
ARID2	1568	V	strong	-0.393	7	-0.701,-0.177	8,6	b		63/84	Q,V,A
ARID2	1569	A	strong	-0.742	8	-0.968,-0.594	9,7	b		63/84	Q,A,T
ARID2	1570	I	strong	-0.521	7	-0.798,-0.336	8,6	b		63/84	I,L,Q,M
ARID2	1571	E	strong	-0.652	8	-0.928,-0.473	9,7	e	f	63/84	E,D,Q
ARID2	1572	S	moderate	-0.185	6	-0.535, 0.014	7,5	e		63/84	Q,S,N,T
ARID2	1573	A	strong	-0.495	7	-0.798,-0.336	8,6	b		63/84	V,A,I
ARID2	1574	V	weak	1.165	1	0.557, 1.345	3,1	e		63/84	T,A,S,V
ARID2	1575	Q	moderate	-0.236	6	-0.594, 0.014	7,5	e		63/84	H,P,Q
ARID2	1576	Q	strong	-0.724	8	-0.968,-0.594	9,7	e	f	63/84	Q,H
ARID2	1577	K	moderate	-0.126	6	-0.535, 0.123	7,4	e		62/84	V,N,K,R
ARID2	1578	Q	weak	0.504	3*	-0.086, 1.009	5,1	e		48/84	M,Q,P,T,L
ARID2	1579	Q	strong	-0.414	7	-0.701,-0.177	8,6	e		61/84	P,Q,S,H,N
ARID2	1580	H	weak	0.512	3	0.014, 0.758	5,2	e		60/84	H,I,C,N,P,Q,V
ARID2	1581	P	weak	0.474	3	-0.086, 0.758	5,2	e		61/84	P,Q,S,A,L
ARID2	1582	P	weak	1.926	1	1.009, 3.242	1,1	e		60/84	H,S,N,T,L,V,A,P
ARID2	1583	T	weak	1.637	1	0.758, 1.867	2,1	e		60/84	T,S,A,V,P
ARID2	1584	Y	weak	2.224	1	1.009, 3.242	1,1	e		60/84	A,E,L,Y,F,Q,H,I
ARID2	1585	V	weak	2.89	1	1.867, 3.242	1,1	b		60/84	T,L,A,V,P,M,I,S
ARID2	1586	Q	moderate	-0.052	5	-0.473, 0.249	7,4	e		59/84	H,S,E,A,Q
ARID2	1587	N	weak	2.606	1	1.345, 3.242	1,1	e		59/84	A,S,G,N,T
ARID2	1588	V	weak	1.616	1	0.758, 1.867	2,1	b		58/84	G,S,I,M,A,V,L,T,N
ARID2	1589	V	moderate	0.071	5	-0.336, 0.391	6,3	e		53/84	A,V,G,T,I
ARID2	1590	P	weak	1.336	1	0.557, 1.867	3,1	e		54/84	A,S,P,Q,T,N,R
ARID2	1591	Q	moderate	-0.175	6	-0.535, 0.014	7,5	e		62/84	A,Q,P,T,H
ARID2	1592	N	weak	0.649	2	0.123, 1.009	4,1	e		62/84	R,T,N,P,A,V,H,S
ARID2	1593	T	weak	0.573	3	0.123, 1.009	4,1	e		62/84	T,P,S,A,V
ARID2	1594	P	weak	0.852	1	0.249, 1.345	4,1	e		62/84	P,V,S,L,I,H
ARID2	1595	M	weak	1.642	1	0.758, 1.867	2,1	e		62/84	I,S,L,T,M,P,V,A,E
ARID2	1596	P	weak	2.565	1	1.345, 3.242	1,1	e		62/84	R,L,T,M,P,V,A,I,Q,S
ARID2	1597	P	weak	0.67	2	0.123, 1.009	4,1	e		61/84	P,S,A,I,T
ARID2	1598	S	weak	1.773	1	0.758, 1.867	2,1	e		60/84	T,L,I,S,A,V,P
ARID2	1599	P	moderate	0.325	4*	-0.177, 0.758	6,2	e		60/84	A,S,Q,P,L
ARID2	1600	A	weak	2.205	1	1.009, 3.242	1,1	e		59/84	I,T,P,G,V,A
ARID2	1601	V	weak	2.116	1	1.009, 3.242	1,1	b		60/84	I,S,G,T,L,V,A,E,M,P
ARID2	1602	Q	weak	1.399	1	0.557, 1.867	3,1	e		60/84	H,I,S,G,Q,L,A,P
ARID2	1603	V	weak	1.058	1	0.391, 1.345	3,1	b		54/84	S,A,V,P,G,T,I
ARID2	1604	Q	moderate	0.163	4	-0.336, 0.557	6,3	e		54/84	Q,P,S,H
ARID2	1605	G	weak	2.849	1	1.867, 3.242	1,1	e		54/84	T,I,S,A,G
ARID2	1606	Q	weak	1.944	1	1.009, 3.242	1,1	e		56/84	T,P,A,V,H,C,G,Q,S
ARID2	1607	P	weak	1.989	1	1.009, 3.242	1,1	e		59/84	I,H,Q,G,S,L,N,T,P
ARID2	1608	N	weak	2.699	1	1.345, 3.242	1,1	e		59/84	L,N,A,V,H,I,G,Q,S
ARID2	1609	S	weak	1.638	1	0.758, 1.867	2,1	e		59/84	T,N,S,G
ARID2	1610	S	moderate	-0.163	6	-0.535, 0.123	7,4	e		52/84	C,L,S,P,F
ARID2	1611	Q	weak	0.802	2	0.123, 1.345	4,1	e		51/84	S,G,Q,H,A,V,P,T
ARID2	1612	P	weak	0.582	3*	0.014, 1.009	5,1	e		58/84	P,S,L,T
ARID2	1613	S	weak	1.559	1	0.758, 1.867	2,1	e		56/84	P,A,S,R,L,H
ARID2	1614	P	weak	1.88	1	1.009, 3.242	1,1	e		58/84	I,S,Q,G,T,L,V,A,P
ARID2	1615	F	weak	3.099	1	1.867, 3.242	1,1	e		58/84	S,F,D,Y,H,V,A,E,P,L
ARID2	1616	S	weak	1.293	1	0.557, 1.867	3,1	e		59/84	A,S,Q,P,G,T,L
ARID2	1617	G	weak	2.138	1	1.009, 3.242	1,1	e		59/84	C,G,S,N,T,P,V,A
ARID2	1618	S	weak	1.843	1	1.009, 1.867	1,1	e		59/84	A,S,P,T,L
ARID2	1619	S	weak	1.568	1	0.758, 1.867	2,1	e		59/84	I,H,S,Q,G,N,T,V,A
ARID2	1620	Q	weak	1.728	1	0.758, 1.867	2,1	e		58/84	H,S,Q,L,V,A,E,P
ARID2	1621	P	weak	1.703	1	0.758, 1.867	2,1	e		60/84	A,P,N,R,L,S,Q,H
ARID2	1622	G	weak	3.234	1	1.867, 3.242	1,1	e		60/84	S,G,V,E,A,M,P,T,L,R
ARID2	1623	D	moderate	-0.292	6	-0.649,-0.086	8,5	e		60/84	A,E,D
ARID2	1624	P	weak	1.211	1	0.557, 1.867	3,1	e		60/84	L,H,S,A,Q,P
ARID2	1625	M	weak	2.559	1	1.345, 3.242	1,1	e		60/84	T,M,P,G,V,S,A
ARID2	1626	R	strong	-0.506	7	-0.798,-0.336	8,6	e		60/84	R,K,G
ARID2	1627	K	strong	-0.644	8	-0.928,-0.473	9,7	e	f	60/84	R,K
ARID2	1628	P	strong	-0.567	7	-0.886,-0.407	9,7	e		60/84	P,A
ARID2	1629	G	strong	-0.69	8	-1.006,-0.535	9,7	e	f	60/84	N,G
ARID2	1630	Q	moderate	-0.22	6	-0.594, 0.014	7,5	e		60/84	Q,H
ARID2	1631	N	strong	-0.639	8	-0.886,-0.473	9,7	e	f	60/84	H,N,S
ARID2	1632	F	strong	-0.956	9	-1.145,-0.886	9,9	b	s	60/84	F
ARID2	1633	M	strong	-0.736	8	-0.968,-0.594	9,7	e	f	60/84	L,K,M
ARID2	1634	C	strong	-0.936	9	-1.145,-0.843	9,8	b	s	60/84	C
ARID2	1635	L	strong	-0.73	8	-1.006,-0.594	9,7	b		60/84	F,L
ARID2	1636	W	strong	-0.809	8	-1.112,-0.649	9,8	b		60/84	W
ARID2	1637	Q	strong	-0.691	8	-0.928,-0.535	9,7	e	f	60/84	H,K,Q
ARID2	1638	S	moderate	-0.345	6	-0.649,-0.177	8,6	b		60/84	G,S,A,L
ARID2	1639	C	strong	-0.936	9	-1.145,-0.843	9,8	b	s	60/84	C
ARID2	1640	K	moderate	0.138	4	-0.336, 0.391	6,3	e		60/84	K,R,Q
ARID2	1641	K	strong	-0.439	7	-0.751,-0.259	8,6	e		59/84	R,K,N
ARID2	1642	W	strong	-0.414	7	-0.843,-0.177	8,6	e		60/84	W,Y
ARID2	1643	F	strong	-0.676	8	-0.968,-0.473	9,7	e	f	60/84	F,V
ARID2	1644	Q	weak	0.719	2	0.123, 1.009	4,1	e		60/84	D,G,Q,S,E,A
ARID2	1645	T	strong	-0.657	8	-0.886,-0.535	9,7	e	f	60/84	S,A,I,T
ARID2	1646	P	moderate	-0.291	6	-0.701,-0.086	8,5	e		60/84	L,T,P
ARID2	1647	S	strong	-0.478	7	-0.751,-0.259	8,6	e		60/84	K,Q,S,A
ARID2	1648	Q	strong	-0.456	7	-0.751,-0.259	8,6	e		60/84	S,P,Q,I
ARID2	1649	V	strong	-0.572	7	-0.843,-0.407	8,7	b		60/84	V,Q,L,R
ARID2	1650	F	moderate	0.138	4	-0.336, 0.557	6,3	b		60/84	Y,F,V,K
ARID2	1651	Y	moderate	-0.178	6	-0.594, 0.123	7,4	b		60/84	F,Y,S,C
ARID2	1652	H	strong	-0.892	9	-1.078,-0.798	9,8	b	s	59/84	H,I
ARID2	1653	A	strong	-0.707	8	-0.968,-0.535	9,7	b		59/84	K,A,S
ARID2	1654	A	strong	-0.863	9	-1.078,-0.751	9,8	b	s	59/84	A,N
ARID2	1655	T	strong	-0.764	8	-0.968,-0.649	9,8	e	f	59/84	N,T,K
ARID2	1656	E	weak	0.414	3	-0.086, 0.758	5,2	e		59/84	S,E,V,Q,H,R,L
ARID2	1657	H	strong	-0.893	9	-1.078,-0.798	9,8	e	f	59/84	T,H
ARID2	1658	G	strong	-0.72	8	-1.006,-0.535	9,7	e	f	59/84	E,G
ARID2	1659	G	moderate	-0.301	6	-0.701,-0.086	8,5	e		59/84	N,G,S,A
ARID2	1660	K	strong	-0.83	8	-1.042,-0.701	9,8	e	f	59/84	K,R
ARID2	1661	D	moderate	-0.075	5	-0.473, 0.249	7,4	e		59/84	H,G,D,E
ARID2	1662	V	moderate	0.08	5	-0.336, 0.391	6,3	e		59/84	I,A,S,V
ARID2	1663	Y	strong	-0.696	8	-1.006,-0.535	9,7	e	f	59/84	F,Y
ARID2	1664	P	moderate	-0.224	6	-0.649, 0.014	8,5	e		59/84	P,G,L,T
ARID2	1665	G	strong	-0.728	8	-1.006,-0.594	9,7	e	f	59/84	S,G
ARID2	1666	Q	moderate	0.268	4	-0.177, 0.557	6,3	e		59/84	Q,A,V,H,R,K
ARID2	1667	C	strong	-0.673	8	-0.968,-0.473	9,7	b		60/84	L,C
ARID2	1668	L	weak	1.054	1	0.391, 1.345	3,1	e		59/84	M,F,Q,L,K
ARID2	1669	W	moderate	-0.341	6	-0.843,-0.086	8,5	e		59/84	W,Y
ARID2	1670	E	strong	-0.573	7	-0.886,-0.407	9,7	e		60/84	S,E,N
ARID2	1671	G	moderate	-0.234	6	-0.649, 0.014	8,5	e		60/84	G,E,A,S
ARID2	1672	C	strong	-0.677	8	-0.968,-0.473	9,7	b		60/84	C,W
ARID2	1673	E	moderate	-0.281	6	-0.649,-0.086	8,5	e		60/84	E,D,G,N,K
ARID2	1674	P	moderate	0.006	5	-0.473, 0.249	7,4	e		58/84	P,Q,S,H,R
ARID2	1675	F	moderate	-0.032	5	-0.535, 0.249	7,4	e		59/84	F,S,L,N
ARID2	1676	Q	weak	0.439	3	-0.086, 0.758	5,2	e		59/84	T,L,C,S,P,Q
ARID2	1677	R	strong	-0.492	7	-0.798,-0.259	8,6	e		60/84	V,S,E,R
ARID2	1678	Q	moderate	-0.05	5	-0.473, 0.249	7,4	e		60/84	R,L,K,Y,Q,A
ARID2	1679	R	moderate	-0.324	6	-0.649,-0.086	8,5	e		60/84	Q,K,H,L,R
ARID2	1680	F	moderate	0.363	4*	-0.177, 0.758	6,2	b		60/84	L,I,V,F
ARID2	1681	S	strong	-0.814	8	-1.006,-0.701	9,8	e	f	60/84	S,A,N
ARID2	1682	F	strong	-0.419	7	-0.798,-0.177	8,6	b		60/84	F,C,N
ARID2	1683	I	strong	-0.637	8	-0.886,-0.473	9,7	b		60/84	I,F,V
ARID2	1684	T	strong	-0.622	8	-0.886,-0.473	9,7	e	f	60/84	C,T,N,S
ARID2	1685	H	strong	-0.508	7	-0.798,-0.336	8,6	e		60/84	V,F,P,H
ARID2	1686	L	moderate	-0.223	6	-0.649, 0.014	8,5	b		59/84	V,F,Y,L
ARID2	1687	Q	strong	-0.872	9	-1.078,-0.751	9,8	e	f	59/84	Q,R
ARID2	1688	D	strong	-0.858	9	-1.078,-0.751	9,8	e	f	58/84	Y,D
ARID2	1689	K	strong	-0.81	8	-1.042,-0.701	9,8	e	f	58/84	K,Y
ARID2	1690	H	strong	-0.884	9	-1.078,-0.798	9,8	e	f	58/84	T,H
ARID2	1691	C	strong	-0.658	8	-0.968,-0.473	9,7	b		58/84	A,C
ARID2	1692	S	strong	-0.798	8	-1.006,-0.701	9,8	e	f	58/84	S,T
ARID2	1693	K	moderate	-0.275	6	-0.649,-0.086	8,5	e		58/84	K,R
ARID2	1694	D	moderate	-0.268	6	-0.649, 0.014	8,5	e		58/84	E,D
ARID2	1695	A	strong	-0.602	7	-0.886,-0.407	9,7	b		58/84	T,A,S,D
ARID2	1696	L	strong	-0.958	9	-1.145,-0.886	9,9	b	s	59/84	L
ARID2	1697	L	moderate	-0.207	6*	-0.649, 0.123	8,4	b		59/84	M,Q,L,I
ARID2	1698	A	strong	-0.757	8	-0.968,-0.649	9,8	e	f	59/84	P,A,T
ARID2	1699	G	moderate	-0.233	6	-0.649, 0.014	8,5	e		59/84	G,A
ARID2	1700	L	strong	-0.958	9	-1.145,-0.886	9,9	b	s	59/84	L
ARID2	1701	K	strong	-0.604	7	-0.886,-0.407	9,7	e		59/84	K,Q,Y
ARID2	1702	Q	moderate	0.129	4	-0.336, 0.391	6,3	e		59/84	Q,E,L
ARID2	1703	D	strong	-0.42	7	-0.751,-0.177	8,6	e		59/84	F,D,E
ARID2	1704	E	moderate	-0.254	6	-0.649, 0.014	8,5	e		59/84	Q,D,E,S
ARID2	1705	P	weak	0.555	3*	0.014, 1.009	5,1	e		56/84	K,L,H,S,Q,P
ARID2	1706	G	moderate	0.249	4	-0.259, 0.557	6,3	e		56/84	S,A,G,N,T,I
ARID2	1707	Q	moderate	-0.332	6	-0.649,-0.086	8,5	e		56/84	P,Q,H,R,L
ARID2	1708	A	weak	1.979	1	1.009, 3.242	1,1	e		56/84	L,T,N,M,A,V,C,G,S
ARID2	1709	G	weak	0.495	3	-0.086, 0.758	5,2	e		59/84	P,G,A,E,S,C,T
ARID2	1710	S	weak	0.624	2	0.123, 1.009	4,1	e		59/84	S,Q,N,T,K,H
ARID2	1711	Q	weak	0.383	3	-0.086, 0.758	5,2	e		59/84	H,T,P,Q,S
ARID2	1712	K	weak	0.492	3	0.014, 0.758	5,2	e		59/84	M,Q,A,S,N,T,K
ARID2	1713	S	weak	0.951	1	0.391, 1.345	3,1	e		59/84	Q,P,A,S,T
ARID2	1714	S	moderate	-0.171	6	-0.535, 0.014	7,5	e		59/84	L,S,W,Q,P
ARID2	1715	T	moderate	0.171	4	-0.259, 0.391	6,3	e		56/84	Q,E,S,N,K,T
ARID2	1716	K	strong	-0.383	7	-0.751,-0.177	8,6	e		58/84	Q,S,K,T
ARID2	1717	Q	weak	0.542	3*	0.014, 1.009	5,1	e		58/84	T,H,Q,P
ARID2	1718	P	weak	0.483	3	-0.086, 0.758	5,2	e		58/84	T,L,S,P
ARID2	1719	T	weak	3.156	1	1.867, 3.242	1,1	e		58/84	P,M,A,V,L,T,N,G,S
ARID2	1720	V	weak	0.365	3	-0.086, 0.758	5,2	e		58/84	A,S,V,G,M,T,I
ARID2	1721	G	weak	0.62	2*	0.014, 1.009	5,1	e		56/84	D,G,F,A,V
ARID2	1722	G	weak	1.456	1	0.557, 1.867	3,1	e		54/84	S,A,G,T
ARID2	1723	T	weak	2.274	1	1.009, 3.242	1,1	e		37/84	V,A,S,P,T
ARID2	1724	S	weak	2.19	1	1.009, 3.242	1,1	e		58/84	I,T,P,G,A,S
ARID2	1725	S	moderate	-0.354	6	-0.701,-0.177	8,6	e		58/84	P,Q,S,A
ARID2	1726	T	weak	0.938	1	0.391, 1.345	3,1	e		58/84	T,I,V,A,S,P
ARID2	1727	P	moderate	0.336	4*	-0.177, 0.758	6,2	e		60/84	A,S,P,Q
ARID2	1728	R	strong	-0.801	8	-1.042,-0.649	9,8	e	f	58/84	R,K
ARID2	1729	A	moderate	0.129	4	-0.336, 0.391	6,3	b		58/84	P,V,A,L,T
ARID2	1730	Q	strong	-0.393	7	-0.751,-0.177	8,6	e		58/84	P,Q
ARID2	1731	K	strong	-0.979	9	-1.177,-0.886	9,9	e	f	58/84	K
ARID2	1732	A	strong	-0.487	7	-0.798,-0.259	8,6	b		58/84	A,S,T
ARID2	1733	I	strong	-0.864	9	-1.078,-0.751	9,8	b	s	58/84	I,L
ARID2	1734	V	strong	-0.522	7	-0.798,-0.336	8,6	b		58/84	A,V
ARID2	1735	N	strong	-0.547	7	-0.843,-0.336	8,6	e		58/84	S,N
ARID2	1736	H	strong	-0.838	8	-1.042,-0.701	9,8	b		58/84	Q,H
ARID2	1737	P	strong	-0.689	8	-1.006,-0.535	9,7	b		58/84	P,A
ARID2	1738	S	strong	-0.899	9	-1.078,-0.798	9,8	b	s	58/84	G,S
ARID2	1739	A	strong	-1.029	9	-1.177,-0.968	9,9	b	s	58/84	A
ARID2	1740	A	strong	-1.029	9	-1.177,-0.968	9,9	b	s	58/84	A
ARID2	1741	L	strong	-0.925	9	-1.145,-0.843	9,8	b	s	58/84	L
ARID2	1742	M	strong	-0.847	8	-1.078,-0.751	9,8	b		58/84	V,M
ARID2	1743	A	strong	-1.029	9	-1.177,-0.968	9,9	b	s	58/84	A
ARID2	1744	L	strong	-0.925	9	-1.145,-0.843	9,8	b	s	58/84	L
ARID2	1745	R	strong	-1	9	-1.177,-0.928	9,9	e	f	58/84	R
ARID2	1746	R	strong	-1	9	-1.177,-0.928	9,9	e	f	58/84	R
ARID2	1747	G	strong	-0.919	9	-1.145,-0.798	9,8	b	s	58/84	G
ARID2	1748	S	strong	-1.048	9	-1.177,-1.006	9,9	b	s	58/84	S
ARID2	1749	R	strong	-1	9	-1.177,-0.928	9,9	e	f	58/84	R
ARID2	1750	N	strong	-0.873	9	-1.078,-0.751	9,8	e	f	58/84	S,N
ARID2	1751	L	strong	-0.925	9	-1.145,-0.843	9,8	b	s	58/84	L
ARID2	1752	V	strong	-0.686	8	-0.928,-0.535	9,7	b		58/84	V,A,M
ARID2	1753	F	strong	-0.916	9	-1.145,-0.798	9,8	b	s	58/84	F
ARID2	1754	R	strong	-1	9	-1.177,-0.928	9,9	e	f	58/84	R
ARID2	1755	D	strong	-0.809	8	-1.042,-0.701	9,8	e	f	58/84	D,G
ARID2	1756	F	strong	-0.634	8	-0.968,-0.473	9,7	b		58/84	F,Y
ARID2	1757	T	strong	-0.707	8	-0.968,-0.535	9,7	e	f	58/84	V,M,T
ARID2	1758	D	strong	-1.003	9	-1.177,-0.928	9,9	e	f	58/84	D
ARID2	1759	E	strong	-0.767	8	-1.042,-0.594	9,7	e	f	58/84	E,D
ARID2	1760	K	strong	-0.979	9	-1.177,-0.886	9,9	e	f	58/84	K
ARID2	1761	E	strong	-0.987	9	-1.177,-0.928	9,9	e	f	58/84	E
ARID2	1762	G	strong	-0.643	8	-0.968,-0.473	9,7	e	f	58/84	D,G
ARID2	1763	P	strong	-0.942	9	-1.145,-0.843	9,8	e	f	58/84	P
ARID2	1764	I	strong	-0.517	7	-0.798,-0.336	8,6	b		58/84	L,I,M,V
ARID2	1765	T	strong	-1.038	9	-1.177,-0.968	9,9	e	f	58/84	T
ARID2	1766	K	strong	-0.979	9	-1.177,-0.886	9,9	e	f	58/84	K
ARID2	1767	H	strong	-1.016	9	-1.177,-0.968	9,9	e	f	58/84	H
ARID2	1768	I	strong	-1.031	9	-1.177,-0.968	9,9	b	s	58/84	I
ARID2	1769	R	strong	-1	9	-1.177,-0.928	9,9	e	f	58/84	R
ARID2	1770	L	strong	-0.925	9	-1.145,-0.843	9,8	b	s	58/84	L
ARID2	1771	T	strong	-0.882	9	-1.078,-0.798	9,8	b	s	58/84	T,S
ARID2	1772	A	strong	-1.029	9	-1.177,-0.968	9,9	b	s	58/84	A
ARID2	1773	A	strong	-1.029	9	-1.177,-0.968	9,9	b	s	58/84	A
ARID2	1774	L	strong	-0.925	9	-1.145,-0.843	9,8	b	s	58/84	L
ARID2	1775	I	strong	-0.705	8	-0.968,-0.535	9,7	b		58/84	T,I,S
ARID2	1776	L	strong	-0.925	9	-1.145,-0.843	9,8	b	s	58/84	L
ARID2	1777	K	strong	-0.979	9	-1.177,-0.886	9,9	e	f	58/84	K
ARID2	1778	N	strong	-1.033	9	-1.177,-0.968	9,9	e	f	58/84	N
ARID2	1779	I	moderate	-0.361	6	-0.701,-0.177	8,6	b		58/84	I,V
ARID2	1780	G	strong	-0.626	8	-0.928,-0.473	9,7	e	f	58/84	V,A,G
ARID2	1781	K	strong	-0.979	9	-1.177,-0.886	9,9	e	f	58/84	K
ARID2	1782	Y	moderate	0.102	5*	-0.407, 0.391	7,3	e		58/84	H,Y,F
ARID2	1783	S	strong	-1.048	9	-1.177,-1.006	9,9	e	f	58/84	S
ARID2	1784	E	strong	-0.58	7	-0.886,-0.407	9,7	e		58/84	E,D
ARID2	1785	C	weak	0.603	3*	0.014, 1.009	5,1	b		58/84	R,C,H,Y
ARID2	1786	G	strong	-0.919	9	-1.145,-0.798	9,8	b	s	58/84	G
ARID2	1787	R	strong	-0.807	8	-1.042,-0.649	9,8	e	f	58/84	Q,R
ARID2	1788	R	moderate	0.268	4	-0.259, 0.557	6,3	e		58/84	L,R,K,T,M
ARID2	1789	L	strong	-0.428	7	-0.798,-0.177	8,6	b		57/84	L,S
ARID2	1790	L	strong	-0.495	7	-0.843,-0.259	8,6	b		56/84	L,V
ARID2	1791	K	moderate	-0.327	6	-0.701,-0.086	8,5	e		57/84	K,R
ARID2	1792	R	strong	-0.606	7	-0.886,-0.407	9,7	e		57/84	R,K,G
ARID2	1793	H	strong	-1.015	9	-1.177,-0.928	9,9	e	f	57/84	H
ARID2	1794	E	strong	-0.986	9	-1.177,-0.886	9,9	e	f	57/84	E
ARID2	1795	N	moderate	-0.192	6	-0.535, 0.014	7,5	e		57/84	T,N,S
ARID2	1796	N	moderate	0.11	5	-0.336, 0.391	6,3	e		57/84	Q,G,H,N
ARID2	1797	L	strong	-0.924	9	-1.145,-0.798	9,8	b	s	57/84	L
ARID2	1798	S	strong	-1.047	9	-1.177,-1.006	9,9	b	s	57/84	S
ARID2	1799	V	moderate	-0.323	6	-0.649,-0.086	8,5	b		57/84	F,A,V,I,L
ARID2	1800	L	strong	-0.924	9	-1.145,-0.798	9,8	b	s	57/84	L
ARID2	1801	A	strong	-1.028	9	-1.177,-0.968	9,9	b	s	57/84	A
ARID2	1802	I	moderate	-0.278	6	-0.649, 0.014	8,5	b		57/84	L,I,F
ARID2	1803	S	strong	-1.047	9	-1.177,-1.006	9,9	b	s	57/84	S
ARID2	1804	N	strong	-0.706	8	-0.968,-0.535	9,7	e	f	57/84	S,N
ARID2	1805	M	strong	-1.021	9	-1.177,-0.968	9,9	b	s	57/84	M
ARID2	1806	E	strong	-0.986	9	-1.177,-0.886	9,9	e	f	57/84	E
ARID2	1807	A	strong	-0.691	8	-0.928,-0.535	9,7	b		57/84	V,A
ARID2	1808	S	strong	-0.898	9	-1.078,-0.798	9,8	b	s	57/84	C,S
ARID2	1809	S	strong	-0.42	7	-0.701,-0.259	8,6	e		57/84	M,S,T
ARID2	1810	T	strong	-1.037	9	-1.177,-0.968	9,9	e	f	57/84	T
ARID2	1811	L	moderate	-0.363	6	-0.751,-0.086	8,5	b		57/84	R,I,L
ARID2	1812	A	strong	-1.028	9	-1.177,-0.968	9,9	b	s	57/84	A
ARID2	1813	K	strong	-0.748	8	-1.006,-0.594	9,7	e	f	57/84	I,K
ARID2	1814	C	strong	-0.891	9	-1.145,-0.798	9,8	b	s	57/84	C
ARID2	1815	L	strong	-0.651	8	-0.968,-0.473	9,7	b		57/84	L,F
ARID2	1816	Y	moderate	-0.271	6	-0.701, 0.014	8,5	e		57/84	Y,F,A
ARID2	1817	E	strong	-0.528	7	-0.843,-0.336	8,6	e		57/84	N,D,E
ARID2	1818	L	strong	-0.651	8	-0.968,-0.473	9,7	b		57/84	I,L
ARID2	1819	N	moderate	0.143	4	-0.336, 0.391	6,3	e		55/84	T,N,M,S,A,V
ARID2	1820	F	weak	1.185	1	0.391, 1.867	3,1	e		55/84	R,C,I,L,H,S,F
ARID2	1821	T	moderate	-0.108	5	-0.473, 0.123	7,4	e		55/84	S,L,T
ARID2	1822	V	weak	0.462	3	-0.086, 0.758	5,2	b		55/84	V,E,A,S,N,T,L
ARID2	1823	Q	moderate	-0.132	6	-0.535, 0.123	7,4	e		54/84	Q,P,R,H
ARID2	1824	S	strong	-0.429	7	-0.798,-0.177	8,6	e		40/84	L,N,S
ARID2	1825	K	weak	0.506	3*	-0.177, 1.009	6,1	e		40/84	I,K,T,Q
ARID2	1826	E	moderate	0.121	5*	-0.407, 0.557	7,3	e		39/84	E,D,Q
ARID2	1827	Q	strong	-0.531	7	-0.928,-0.336	9,6	e		38/84	Q,H
ARID2	1828	E	weak	0.67	2*	-0.086, 1.009	5,1	e		38/84	E,D,G
ARID2	1829	K	moderate	0.146	4*	-0.407, 0.557	7,3	e		38/84	R,T,K,Q
ARID2	1830	D	moderate	0.208	4*	-0.407, 0.557	7,3	e		38/84	E,V,D
ARID2	1831	S	weak	0.713	2*	0.014, 1.009	5,1	e		38/84	F,Y,S,C,L,T
ARID2	1832	E	weak	1.012	1	0.249, 1.345	4,1	e		38/84	E,S,D
ARID2	1833	M	moderate	0.051	5*	-0.473, 0.391	7,3	e		38/84	L,I,M
ARID2	1834	L	moderate	-0.315	6	-0.798, 0.014	8,5	e		38/84	Q,L
ARID2	1835	Q	strong	-0.829	8	-1.112,-0.701	9,8	e	f	34/84	Q
ARID1A	1	M	strong	-0.622	8	-0.920,-0.445	9,7	e	f	27/150	M,I
ARID1A	2	A	strong	-0.696	8	-0.950,-0.574	9,7	e	f	39/150	C,A
ARID1A	3	A	strong	-0.934	9	-1.074,-0.888	9,9	e	f	39/150	A
ARID1A	4	Q	strong	-0.611	8	-0.920,-0.445	9,7	e	f	39/150	C,Q
ARID1A	5	V	strong	-0.933	9	-1.074,-0.888	9,9	b	s	39/150	V
ARID1A	6	A	strong	-0.695	8	-0.950,-0.574	9,7	b		38/150	A,V
ARID1A	7	P	strong	-0.46	7	-0.774,-0.291	8,6	e		38/150	P,S,A
ARID1A	8	A	strong	-0.69	8	-0.950,-0.574	9,7	b		38/150	V,A
ARID1A	9	A	strong	-0.68	8	-1.043,-0.512	9,7	b		9/150	A
ARID1A	10	A	strong	-0.68	8	-1.043,-0.512	9,7	b		9/150	A
ARID1A	11	S	moderate	0.014	5	-0.445, 0.290	7,4	e		38/150	T,A,S
ARID1A	12	S	weak	0.45	3	-0.101, 0.682	5,2	e		38/150	A,S,T,G
ARID1A	13	L	strong	-0.832	9	-1.060,-0.730	9,8	b	s	38/150	L
ARID1A	14	G	strong	-0.348	7	-0.730,-0.101	8,5	e		38/150	N,G
ARID1A	15	N	strong	-0.563	7*	-1.024,-0.372	9,7	e		3/150	N
ARID1A	16	P	moderate	-0.24	6*	-0.977, 0.011	9,5	e		1/150	P
ARID1A	17	P	strong	-0.395	7*	-0.977,-0.101	9,5	e		2/150	P
ARID1A	18	P	moderate	0.235	4	-0.291, 0.467	6,3	e		40/150	T,P,S,V,A
ARID1A	19	P	strong	-0.731	8	-0.950,-0.630	9,8	e	f	41/150	S,P
ARID1A	20	P	strong	-0.564	7	-0.888,-0.372	9,7	e		41/150	A,P
ARID1A	21	P	strong	-0.54	7	-0.888,-0.372	9,7	e		41/150	A,P
ARID1A	22	S	strong	-0.368	7	-0.682,-0.201	8,6	e		41/150	P,S,A
ARID1A	23	E	strong	-0.635	8	-0.920,-0.445	9,7	e	f	41/150	E,D
ARID1A	24	L	strong	-0.851	9	-1.060,-0.774	9,8	e	f	41/150	L
ARID1A	25	K	strong	-0.898	9	-1.074,-0.815	9,9	e	f	41/150	K
ARID1A	26	K	strong	-0.898	9	-1.074,-0.815	9,9	e	f	41/150	K
ARID1A	27	A	moderate	0.316	4*	-0.291, 0.682	6,2	e		41/150	P,A
ARID1A	28	E	strong	-0.405	7	-0.774,-0.201	8,6	e		41/150	D,E
ARID1A	29	Q	weak	1.281	1	0.140, 1.917	4,1	e		7/150	P,Q,A
ARID1A	30	Q	strong	-0.503	7	-1.002,-0.291	9,6	e		6/150	Q
ARID1A	31	Q	moderate	0.327	4*	-0.512, 0.956	7,1	e		7/150	Q,P
ARID1A	32	R	strong	-0.662	8	-0.920,-0.512	9,7	e	f	41/150	R,Q
ARID1A	33	E	moderate	-0.082	5	-0.512, 0.140	7,4	e		41/150	Q,E,D
ARID1A	34	E	moderate	0.243	4	-0.291, 0.467	6,3	e		41/150	P,E,A,M,R,S
ARID1A	35	A	moderate	0.188	4	-0.291, 0.467	6,3	e		41/150	V,A,I,T
ARID1A	36	G	weak	0.583	2*	-0.101, 0.956	5,1	e		41/150	A,L,P,G
ARID1A	37	G	moderate	-0.146	6*	-0.630, 0.140	8,4	e		41/150	A,V,G
ARID1A	38	E	strong	-0.355	7	-0.730,-0.101	8,5	e		41/150	D,E
ARID1A	39	A	strong	-0.352	7	-0.730,-0.101	8,5	e		41/150	T,K,A
ARID1A	40	A	weak	0.853	1*	0.011, 1.330	5,1	b		12/150	A,Q,P,E
ARID1A	41	A	weak	0.66	2*	-0.201, 1.330	6,1	e		8/150	E,P,A
ARID1A	42	A	weak	1.925	1	0.682, 3.512	2,1	e		7/150	A,R,E,G
ARID1A	43	A	weak	2.549	1	0.956, 3.512	1,1	e		7/150	A,V,R,E,G
ARID1A	44	A	weak	1.279	1*	0.011, 1.917	5,1	e		4/150	G,Q,A
ARID1A	45	A	weak	2.111	1*	0.682, 3.512	2,1	e		4/150	A,G,Q,E
ARID1A	46	E	weak	1.525	1*	0.290, 1.917	4,1	e		5/150	Q,E,H,G
ARID1A	47	R	moderate	0.167	4*	-0.372, 0.467	7,3	e		40/150	Q,G,A,R
ARID1A	48	G	weak	0.86	1	0.140, 1.330	4,1	e		40/150	A,S,N,P,Q,G,H
ARID1A	49	E	strong	-0.364	7	-0.730,-0.101	8,5	e		41/150	E,D
ARID1A	50	M	weak	0.554	3*	0.011, 0.956	5,1	e		41/150	M,K,N,L,G
ARID1A	51	K	strong	-0.634	8	-0.920,-0.445	9,7	e	f	42/150	Q,K
ARID1A	52	A	weak	0.578	3*	-0.445, 1.330	7,1	e		3/150	H,A
ARID1A	53	A	weak	1.121	1	0.290, 1.330	4,1	e		37/150	Q,E,D,S,A
ARID1A	54	A	weak	2.341	1	0.956, 3.512	1,1	e		36/150	P,L,A,V,S
ARID1A	55	G	moderate	0.292	4*	-0.291, 0.682	6,2	e		36/150	R,S,G
ARID1A	56	Q	weak	1.875	1	0.682, 3.512	2,1	e		42/150	Q,L,P,A,S
ARID1A	57	E	moderate	-0.105	5	-0.574, 0.140	7,4	e		42/150	D,E,G
ARID1A	58	S	moderate	0.292	4*	-0.201, 0.682	6,2	e		42/150	I,G,A,S,N,R
ARID1A	59	E	moderate	-0.234	6	-0.682, 0.011	8,5	e		46/150	G,E,D
ARID1A	60	G	strong	-0.566	7	-0.853,-0.372	9,7	e		47/150	S,G
ARID1A	61	P	strong	-0.515	7	-0.853,-0.291	9,6	e		47/150	P,N
ARID1A	62	A	weak	1.557	1	0.682, 1.917	2,1	e		47/150	R,S,A,G,P
ARID1A	63	V	weak	0.532	3*	-0.445, 0.956	7,1	e		2/150	V,A
ARID1A	64	G	strong	-0.38	7*	-0.977,-0.101	9,5	e		2/150	G
ARID1A	65	P	weak	0.659	2*	-0.372, 1.330	7,1	e		2/150	A,P
ARID1A	66	P	strong	-0.395	7*	-0.977,-0.101	9,5	e		2/150	P
ARID1A	67	Q	strong	-0.445	7*	-1.002,-0.201	9,6	e		2/150	Q
ARID1A	68	P	strong	-0.395	7*	-0.977,-0.101	9,5	e		2/150	P
ARID1A	69	L	weak	0.719	2*	-0.372, 1.330	7,1	e		2/150	P,L
ARID1A	70	G	moderate	0.341	4*	-0.201, 0.682	6,2	e		47/150	Q,H,G,A,R
ARID1A	71	K	strong	-0.618	8	-0.920,-0.445	9,7	e	f	47/150	G,K
ARID1A	72	E	moderate	-0.179	6	-0.574, 0.140	7,4	e		47/150	D,E
ARID1A	73	L	strong	-0.868	9	-1.060,-0.774	9,8	b	s	47/150	L
ARID1A	74	Q	weak	0.47	3*	-0.101, 0.956	5,1	e		47/150	H,P,Q,R
ARID1A	75	D	strong	-0.701	8	-0.950,-0.574	9,7	e	f	47/150	E,D
ARID1A	76	G	moderate	-0.229	6	-0.682, 0.011	8,5	e		47/150	R,A,G
ARID1A	77	A	weak	0.515	3*	0.011, 0.956	5,1	e		47/150	S,A,G,T,P
ARID1A	78	E	weak	0.539	3*	0.011, 0.956	5,1	e		47/150	D,E
ARID1A	79	S	weak	0.614	2*	0.011, 0.956	5,1	e		46/150	A,V,S,P,G
ARID1A	80	N	strong	-0.577	7	-0.888,-0.372	9,7	e		45/150	G,N
ARID1A	81	G	strong	-0.473	7	-0.774,-0.291	8,6	e		45/150	G,N,S
ARID1A	82	G	moderate	-0.28	6	-0.630,-0.101	8,5	e		47/150	V,A,G
ARID1A	83	G	moderate	0.115	5*	-0.445, 0.467	7,3	e		47/150	T,G,A
ARID1A	84	G	weak	0.424	3*	-0.512, 0.956	7,1	b		4/150	V,G
ARID1A	85	G	weak	0.434	3*	-0.512, 0.956	7,1	e		3/150	A,G
ARID1A	86	G	strong	-0.49	7*	-1.002,-0.291	9,6	b		3/150	G
ARID1A	87	G	weak	0.933	1*	-0.101, 1.330	5,1	e		8/150	A,G
ARID1A	88	A	moderate	0.073	5*	-0.630, 0.467	8,3	e		8/150	G,A
ARID1A	89	G	moderate	0.115	5*	-0.630, 0.467	8,3	e		9/150	S,G
ARID1A	90	S	weak	0.631	2*	-0.291, 1.330	6,1	e		10/150	G,T,S
ARID1A	91	G	strong	-0.669	8	-1.024,-0.512	9,7	e	f	12/150	G
ARID1A	92	G	strong	-0.669	8	-1.024,-0.512	9,7	e	f	12/150	G
ARID1A	93	G	moderate	-0.05	5*	-0.682, 0.290	8,4	e		12/150	A,G
ARID1A	94	P	weak	0.602	2*	0.011, 0.956	5,1	e		48/150	G,P,A,V
ARID1A	95	G	strong	-0.554	7	-0.888,-0.372	9,7	e		48/150	A,G
ARID1A	96	A	strong	-0.605	8	-0.920,-0.445	9,7	e	f	48/150	G,A
ARID1A	97	E	moderate	-0.152	6	-0.574, 0.140	7,4	e		47/150	E,D
ARID1A	98	P	weak	1.184	1	0.467, 1.917	3,1	e		47/150	P,T,A,S
ARID1A	99	D	strong	-0.446	7	-0.774,-0.201	8,6	e		47/150	E,D
ARID1A	100	L	strong	-0.484	7	-0.815,-0.291	9,6	e		47/150	M,L
ARID1A	101	K	strong	-0.919	9	-1.074,-0.853	9,9	e	f	48/150	K
ARID1A	102	N	strong	-0.551	7	-0.815,-0.372	9,7	e		46/150	N,S
ARID1A	103	S	moderate	-0.332	6	-0.730,-0.101	8,5	e		47/150	S,G,P
ARID1A	104	N	strong	-0.962	9	-1.074,-0.920	9,9	e	f	49/150	N
ARID1A	105	G	strong	-0.559	7	-0.888,-0.372	9,7	e		49/150	G,S
ARID1A	106	N	strong	-0.77	8	-0.977,-0.682	9,8	e	f	48/150	N,T
ARID1A	107	A	moderate	0.296	4*	-0.291, 0.682	6,2	e		48/150	S,A,P,L
ARID1A	108	G	strong	-0.555	7	-1.024,-0.372	9,7	e		10/150	G
ARID1A	109	P	strong	-0.579	7	-1.024,-0.372	9,7	e		10/150	P
ARID1A	110	R	strong	-0.649	8	-1.024,-0.512	9,7	e	f	10/150	R
ARID1A	111	P	strong	-0.579	7	-1.024,-0.372	9,7	e		10/150	P
ARID1A	112	A	moderate	0.006	5	-0.445, 0.290	7,4	e		49/150	T,A,S,R
ARID1A	113	L	weak	0.457	3*	-0.101, 0.956	5,1	e		49/150	A,V,T,L
ARID1A	114	N	strong	-0.366	7	-0.682,-0.201	8,6	e		47/150	I,T,N
ARID1A	115	N	strong	-0.958	9	-1.074,-0.920	9,9	e	f	48/150	N
ARID1A	116	N	strong	-0.958	9	-1.074,-0.920	9,9	e	f	48/150	N
ARID1A	117	L	strong	-0.678	8	-0.950,-0.512	9,7	e	f	48/150	L,Q
ARID1A	118	T	moderate	-0.278	6	-0.630,-0.101	8,5	e		49/150	P,T,A,N
ARID1A	119	E	strong	-0.714	8	-0.950,-0.574	9,7	e	f	49/150	D,E
ARID1A	120	P	weak	1.261	1	0.467, 1.917	3,1	e		45/150	P,T,A,S
ARID1A	121	P	weak	1.586	1	0.682, 1.917	2,1	e		43/150	V,A,G,I,P,T
ARID1A	122	G	strong	-0.4	7*	-1.002,-0.101	9,5	e		4/150	G
ARID1A	123	G	strong	-0.86	9	-1.060,-0.774	9,8	e	f	43/150	G
ARID1A	124	G	weak	0.656	2*	0.011, 0.956	5,1	e		49/150	S,A,G,H,L,P
ARID1A	125	G	weak	0.386	3*	-0.201, 0.682	6,2	e		48/150	S,G,D,E
ARID1A	126	G	moderate	0.066	5*	-0.445, 0.467	7,3	e		48/150	A,S,G
ARID1A	127	G	moderate	0.086	5	-0.372, 0.290	7,4	e		49/150	A,S,N,H,G
ARID1A	128	S	weak	0.574	3*	0.011, 0.956	5,1	e		49/150	C,A,S,N,I,T,G
ARID1A	129	S	moderate	-0.119	6	-0.512, 0.140	7,4	e		49/150	S,P,Q,H,G
ARID1A	130	D	moderate	-0.268	6	-0.682, 0.011	8,5	e		49/150	D,P
ARID1A	131	G	strong	-0.521	7	-0.888,-0.291	9,6	e		49/150	G,P
ARID1A	132	V	weak	0.589	2*	0.011, 0.956	5,1	e		49/150	V,M,Q,L,I,F
ARID1A	133	G	weak	0.628	2*	0.011, 0.956	5,1	b		49/150	P,G,A,V
ARID1A	134	A	moderate	-0.071	5	-0.512, 0.140	7,4	b		49/150	A,H,T,P
ARID1A	135	P	moderate	-0.174	6*	-0.730, 0.140	8,4	e		13/150	Q,P
ARID1A	136	P	strong	-0.538	7	-1.002,-0.372	9,7	e		9/150	P
ARID1A	137	H	weak	1.101	1*	0.011, 1.917	5,1	e		9/150	A,P,H
ARID1A	138	S	moderate	-0.11	5	-0.512, 0.140	7,4	e		48/150	S,P,Q,T,H
ARID1A	139	A	strong	-0.525	7	-0.815,-0.372	9,7	e		49/150	A,P,H
ARID1A	140	A	weak	2.086	1	0.956, 3.512	1,1	e		49/150	A,G,T,Q,P
ARID1A	141	A	weak	1.344	1	0.467, 1.917	3,1	e		49/150	S,A,G,T,P
ARID1A	142	A	weak	1.323	1	0.467, 1.917	3,1	e		49/150	S,A,G,P,T
ARID1A	143	L	moderate	-0.231	6	-0.682, 0.011	8,5	b		49/150	Y,F,L
ARID1A	144	P	moderate	-0.043	5	-0.512, 0.290	7,4	e		49/150	S,A,P,Q
ARID1A	145	P	strong	-0.89	9	-1.060,-0.815	9,9	e	f	49/150	P
ARID1A	146	P	moderate	-0.03	5	-0.512, 0.290	7,4	e		49/150	A,S,P
ARID1A	147	A	moderate	-0.073	5	-0.512, 0.140	7,4	e		49/150	S,A,P,T
ARID1A	148	Y	strong	-0.861	9	-1.060,-0.774	9,8	e	f	49/150	Y
ARID1A	149	G	moderate	-0.233	6	-0.682, 0.011	8,5	b		49/150	S,V,G
ARID1A	150	F	strong	-0.533	7	-0.888,-0.372	9,7	e		49/150	Y,F
ARID1A	151	G	moderate	0.285	4*	-0.201, 0.682	6,2	e		49/150	S,N,A,G,T
ARID1A	152	Q	moderate	-0.276	6	-0.630, 0.011	8,5	e		49/150	Q,P,H
ARID1A	153	P	moderate	-0.279	6	-0.630,-0.101	8,5	e		49/150	A,H,P
ARID1A	154	Y	strong	-0.861	9	-1.060,-0.774	9,8	e	f	49/150	Y
ARID1A	155	G	weak	0.867	1	0.140, 1.330	4,1	e		49/150	S,N,A,G,T
ARID1A	156	R	strong	-0.937	9	-1.074,-0.888	9,9	e	f	49/150	R
ARID1A	157	S	weak	1.527	1	0.682, 1.917	2,1	b		49/150	A,S,P,G
ARID1A	158	P	moderate	0.246	4*	-0.291, 0.682	6,2	b		47/150	L,P,Q,A
ARID1A	159	S	moderate	0.147	4*	-0.630, 0.682	8,2	b		6/150	S,A
ARID1A	160	A	strong	-0.602	8	-1.024,-0.445	9,7	b		6/150	A
ARID1A	161	V	moderate	0.151	4*	-0.630, 0.682	8,2	b		6/150	V,A
ARID1A	162	A	strong	-0.587	8*	-1.024,-0.372	9,7	b		5/150	A
ARID1A	163	A	moderate	0.119	4*	-0.630, 0.467	8,3	b		6/150	V,A
ARID1A	164	A	moderate	0.058	5*	-0.630, 0.467	8,3	b		8/150	A,V
[truncated: 22,134 more rows]

## Sheet: NDD Missense and Indel Mappable
	Endogenous_Number_Mappable	Recombinant_Number_Mappable	NDD_Missense_and_Inframe_Indel_Total	Endogenous_Proportion_Mappable	Recombinant_Proportion_Mappable
ACTB	134	110	134	1	0.820896
ACTL6A	23	20	23	1	0.869565
ACTL6B	52	45	52	1	0.865385
ARID1A	36	37	151	0.238411	0.245033
ARID1B	61	64	260	0.234615	0.246154
ARID2	0	0	37	0	0
BCL7A	0	0	4	0	0
BCL7B	0	0	8	0	0
BCL7C	0	0	13	0	0
BICRA	0	0	71	0	0
BICRAL	0	0	7	0	0
BRD7	0	0	2	0	0
BRD9	0	0	22	0	0
DPF1	0	2	12	0	0.166667
DPF2	0	3	30	0	0.1
DPF3	8	10	25	0.32	0.4
PBRM1	0	0	75	0	0
PHF10	0	0	3	0	0
SMARCA2	182	121	224	0.8125	0.540179
SMARCA4	148	102	241	0.614108	0.423237
SMARCB1	62	69	74	0.837838	0.932432
SMARCC1	8	22	33	0.242424	0.666667
SMARCC2	14	12	85	0.164706	0.141176
SMARCD1	10	10	29	0.344828	0.344828
SMARCD2	16	16	33	0.484848	0.484848
SMARCD3	11	11	18	0.611111	0.611111
SMARCE1	1	1	20	0.05	0.05
SS18	0	0	3	0	0
SS18L1	0	0	14	0	0
